# Supplementary material for: Functional redundancy and stability support the resilience of the Evernia prunastri holobiont under urbanization
Source: Environ Microbiome. 2026 Apr 9;21:65. doi: 10.1186/s40793-026-00886-8 (PMC13169696; doi:10.1186/s40793-026-00886-8)
Supplement: Supplementary file 2 — Supplementary Material 2. [file 40793_2026_886_MOESM2_ESM.xlsx]

## Sheet: Sheet1
sample-id	location	color	replicate	barcode	latitude	longitude
barcode01	Leiden	Green	a	barcode01	4.46594	52.1671
barcode02	Leiden	Lightgreen	b	barcode02	4.46361	52.1683
barcode03	Leiden	Lightgreen	c	barcode03	4.46406	52.1664
barcode04	Leiden	Green	d	barcode04	4.46259	52.1578
barcode05	Leiden	Greengrayish	e	barcode05	4.45895	52.1568
barcode06	Leiden	Green	f	barcode06	4.4583	52.1584
barcode07	Leiden	Greengrayish	g	barcode07	4.45554	52.1546
barcode08	Leiden	Green	h	barcode08	4.45446	52.1553
barcode09	Leiden	Green	i	barcode09	4.45374	52.156
barcode10	Leiden	Lightgreen	j	barcode10	4.44806	52.1594
barcode11	Leiden	Lightgreen	k	barcode11	4.44839	52.1559
barcode12	Leiden	Greengrayish	l	barcode12	4.45088	52.1524
barcode13	Leiden	Lightgreengrayish	m	barcode13	4.454	52.1499
barcode14	Leiden	Green	n	barcode14	4.4546	52.1474
barcode15	Leiden	Green	o	barcode15	4.46803	52.1476
barcode16	Leiden	Lightgreen	p	barcode16	4.46801	52.1479
barcode17	Leiden	Green	q	barcode17	4.46802	52.1483
barcode18	Leiden	Darkgreen	r	barcode18	4.46917	52.1483
barcode19	Leiden	Lightgreen	s	barcode19	4.47228	52.1472
barcode20	Meijendel	Green	t	barcode20	4.47162	52.145
barcode21	Meijendel	Greengrayish	a	barcode21	4.47021	52.1346
barcode22	Meijendel	Green	b	barcode22	4.47395	52.1315
barcode23	Meijendel	Green	c	barcode23	4.47565	52.1373
barcode24	Meijendel	Darkgreen	d	barcode24	4.4791	52.1485
barcode25	Meijendel	Green	e	barcode25	4.30323	52.1336
barcode26	Meijendel	Lightgreen	f	barcode26	4.30468	52.1343
barcode27	Meijendel	Lightgreen	g	barcode27	4.31122	52.1338
barcode28	Meijendel	Darkgreen	h	barcode28	4.32734	52.1411
barcode29	Meijendel	Greengrayish	i	barcode29	4.34555	52.1549
barcode30	Meijendel	Green	j	barcode30	4.32926	52.1473
barcode31	Meijendel	Yellowgreenish	k	barcode31	4.32811	52.1475
barcode32	Meijendel	Yellowgreenish	l	barcode32	4.53989	52.3124
barcode34	Meijendel	Lightgreen	n	barcode34	4.34442	52.1324
barcode35	Meijendel	Green	o	barcode35	4.3377	52.1313
barcode36	Meijendel	Greengrayish	p	barcode36	4.33056	52.1285
barcode37	Meijendel	Gray	q	barcode37	4.32926	52.1311
barcode38	Meijendel	Green	r	barcode38	4.31258	52.1302
barcode39	Meijendel	Green	s	barcode39	4.32111	52.1323
barcode40	Meijendel	Green	t	barcode40	4.34642	52.1475
