# Supplementary material for: Functional redundancy and stability support the resilience of the Evernia prunastri holobiont under urbanization
Source: Environ Microbiome. 2026 Apr 9;21:65. doi: 10.1186/s40793-026-00886-8 (PMC13169696; doi:10.1186/s40793-026-00886-8)
Supplement: Supplementary file 3 — Supplementary Material 3. [file 40793_2026_886_MOESM3_ESM.xlsx]

## Sheet: Sheet1
KO	Level1	Level2	Level3	Gene	Gene Description	Remark
K00004	A09100 Metabolism	09101 Carbohydrate metabolism	00650 Butanoate metabolism [PATH:ko00650]	BDH, butB	(R,R)-butanediol dehydrogenase / meso-butanediol dehydrogenase / diacetyl reductase [EC:1.1.1.4 1.1.1.- 1.1.1.303]"	Shared by all symbionts (mycobiont, bacterial, and fungal communities)
K00008	A09100 Metabolism	09101 Carbohydrate metabolism	00040 Pentose and glucuronate interconversions [PATH:ko00040]	SORD, gutB	L-iditol 2-dehydrogenase [EC:1.1.1.14]"	Shared by all symbionts (mycobiont, bacterial, and fungal communities)
K00008	A09100 Metabolism	09101 Carbohydrate metabolism	00051 Fructose and mannose metabolism [PATH:ko00051]	SORD, gutB	L-iditol 2-dehydrogenase [EC:1.1.1.14]"	Shared by all symbionts (mycobiont, bacterial, and fungal communities)
K00009	A09100 Metabolism	09101 Carbohydrate metabolism	00051 Fructose and mannose metabolism [PATH:ko00051]	mtlD	mannitol-1-phosphate 5-dehydrogenase [EC:1.1.1.17]"	Shared by all symbionts (mycobiont, bacterial, and fungal communities)
K00010	A09100 Metabolism	09101 Carbohydrate metabolism	00562 Inositol phosphate metabolism [PATH:ko00562]	iolG	myo-inositol 2-dehydrogenase / D-chiro-inositol 1-dehydrogenase [EC:1.1.1.18 1.1.1.369]"	Shared by all symbionts (mycobiont, bacterial, and fungal communities)
K00010	A09100 Metabolism	09110 Biosynthesis of other secondary metabolites	00521 Streptomycin biosynthesis [PATH:ko00521]	iolG	myo-inositol 2-dehydrogenase / D-chiro-inositol 1-dehydrogenase [EC:1.1.1.18 1.1.1.369]"	Shared by all symbionts (mycobiont, bacterial, and fungal communities)
K00012	A09100 Metabolism	09101 Carbohydrate metabolism	00040 Pentose and glucuronate interconversions [PATH:ko00040]	UGDH, ugd	UDPglucose 6-dehydrogenase [EC:1.1.1.22]"	Shared by all symbionts (mycobiont, bacterial, and fungal communities)
K00012	A09100 Metabolism	09101 Carbohydrate metabolism	00053 Ascorbate and aldarate metabolism [PATH:ko00053]	UGDH, ugd	UDPglucose 6-dehydrogenase [EC:1.1.1.22]"	Shared by all symbionts (mycobiont, bacterial, and fungal communities)
K00012	A09100 Metabolism	09107 Glycan biosynthesis and metabolism	00520 Amino sugar and nucleotide sugar metabolism [PATH:ko00520]	UGDH, ugd	UDPglucose 6-dehydrogenase [EC:1.1.1.22]"	Shared by all symbionts (mycobiont, bacterial, and fungal communities)
K00012	A09100 Metabolism	09107 Glycan biosynthesis and metabolism	00541 Biosynthesis of various nucleotide sugars [PATH:ko00541]	UGDH, ugd	UDPglucose 6-dehydrogenase [EC:1.1.1.22]"	Shared by all symbionts (mycobiont, bacterial, and fungal communities)
K00015	A09100 Metabolism	09101 Carbohydrate metabolism	00630 Glyoxylate and dicarboxylate metabolism [PATH:ko00630]	gyaR, GOR1	glyoxylate reductase [EC:1.1.1.26]"	Shared by all symbionts (mycobiont, bacterial, and fungal communities)
K00029	A09100 Metabolism	09101 Carbohydrate metabolism	00620 Pyruvate metabolism [PATH:ko00620]	maeB	malate dehydrogenase (oxaloacetate-decarboxylating)(NADP+) [EC:1.1.1.40]"	Shared by all symbionts (mycobiont, bacterial, and fungal communities)
K00029	A09100 Metabolism	09102 Energy metabolism	00710 Carbon fixation by Calvin cycle [PATH:ko00710]	maeB	malate dehydrogenase (oxaloacetate-decarboxylating)(NADP+) [EC:1.1.1.40]"	Shared by all symbionts (mycobiont, bacterial, and fungal communities)
K00029	A09150 Organismal Systems	09152 Endocrine system	03320 PPAR signaling pathway [PATH:ko03320]	maeB	malate dehydrogenase (oxaloacetate-decarboxylating)(NADP+) [EC:1.1.1.40]"	Shared by all symbionts (mycobiont, bacterial, and fungal communities)
K00030	A09100 Metabolism	09101 Carbohydrate metabolism	00020 Citrate cycle (TCA cycle) [PATH:ko00020]	IDH3	isocitrate dehydrogenase (NAD+) [EC:1.1.1.41]"	Shared by all symbionts (mycobiont, bacterial, and fungal communities)
K00031	A09100 Metabolism	09101 Carbohydrate metabolism	00020 Citrate cycle (TCA cycle) [PATH:ko00020]	IDH1, IDH2, icd	isocitrate dehydrogenase [EC:1.1.1.42]"	Shared by all symbionts (mycobiont, bacterial, and fungal communities)
K00031	A09100 Metabolism	09102 Energy metabolism	00720 Other carbon fixation pathways [PATH:ko00720]	IDH1, IDH2, icd	isocitrate dehydrogenase [EC:1.1.1.42]"	Shared by all symbionts (mycobiont, bacterial, and fungal communities)
K00031	A09100 Metabolism	09106 Metabolism of other amino acids	00480 Glutathione metabolism [PATH:ko00480]	IDH1, IDH2, icd	isocitrate dehydrogenase [EC:1.1.1.42]"	Shared by all symbionts (mycobiont, bacterial, and fungal communities)
K00031	A09140 Cellular Processes	09141 Transport and catabolism	04146 Peroxisome [PATH:ko04146]	IDH1, IDH2, icd	isocitrate dehydrogenase [EC:1.1.1.42]"	Shared by all symbionts (mycobiont, bacterial, and fungal communities)
K00031	A09160 Human Diseases	09161 Cancer: overview	05230 Central carbon metabolism in cancer [PATH:ko05230]	IDH1, IDH2, icd	isocitrate dehydrogenase [EC:1.1.1.42]"	Shared by all symbionts (mycobiont, bacterial, and fungal communities)
K00033	A09100 Metabolism	09101 Carbohydrate metabolism	00030 Pentose phosphate pathway [PATH:ko00030]	PGD, gnd, gntZ	6-phosphogluconate dehydrogenase [EC:1.1.1.44 1.1.1.343]"	Shared by all symbionts (mycobiont, bacterial, and fungal communities)
K00033	A09100 Metabolism	09106 Metabolism of other amino acids	00480 Glutathione metabolism [PATH:ko00480]	PGD, gnd, gntZ	6-phosphogluconate dehydrogenase [EC:1.1.1.44 1.1.1.343]"	Shared by all symbionts (mycobiont, bacterial, and fungal communities)
K00036	A09100 Metabolism	09101 Carbohydrate metabolism	00030 Pentose phosphate pathway [PATH:ko00030]	G6PD, zwf	glucose-6-phosphate 1-dehydrogenase [EC:1.1.1.49 1.1.1.363]"	Shared by all symbionts (mycobiont, bacterial, and fungal communities)
K00036	A09100 Metabolism	09106 Metabolism of other amino acids	00480 Glutathione metabolism [PATH:ko00480]	G6PD, zwf	glucose-6-phosphate 1-dehydrogenase [EC:1.1.1.49 1.1.1.363]"	Shared by all symbionts (mycobiont, bacterial, and fungal communities)
K00036	A09160 Human Diseases	09161 Cancer: overview	05230 Central carbon metabolism in cancer [PATH:ko05230]	G6PD, zwf	glucose-6-phosphate 1-dehydrogenase [EC:1.1.1.49 1.1.1.363]"	Shared by all symbionts (mycobiont, bacterial, and fungal communities)
K00036	A09160 Human Diseases	09166 Cardiovascular disease	05415 Diabetic cardiomyopathy [PATH:ko05415]	G6PD, zwf	glucose-6-phosphate 1-dehydrogenase [EC:1.1.1.49 1.1.1.363]"	Shared by all symbionts (mycobiont, bacterial, and fungal communities)
K00036	A09180 Brite Hierarchies	09183 Protein families: signaling and cellular processes	04147 Exosome [BR:ko04147]	G6PD, zwf	glucose-6-phosphate 1-dehydrogenase [EC:1.1.1.49 1.1.1.363]"	Shared by all symbionts (mycobiont, bacterial, and fungal communities)
K00052	A09100 Metabolism	09101 Carbohydrate metabolism	00660 C5-Branched dibasic acid metabolism [PATH:ko00660]	leuB, IMDH	3-isopropylmalate dehydrogenase [EC:1.1.1.85]"	Shared by all symbionts (mycobiont, bacterial, and fungal communities)
K00052	A09100 Metabolism	09105 Amino acid metabolism	00290 Valine, leucine and isoleucine biosynthesis [PATH:ko00290]	leuB, IMDH	3-isopropylmalate dehydrogenase [EC:1.1.1.85]"	Shared by all symbionts (mycobiont, bacterial, and fungal communities)
K00053	A09100 Metabolism	09105 Amino acid metabolism	00290 Valine, leucine and isoleucine biosynthesis [PATH:ko00290]	ilvC	ketol-acid reductoisomerase [EC:1.1.1.86]"	Shared by all symbionts (mycobiont, bacterial, and fungal communities)
K00053	A09100 Metabolism	09108 Metabolism of cofactors and vitamins	00770 Pantothenate and CoA biosynthesis [PATH:ko00770]	ilvC	ketol-acid reductoisomerase [EC:1.1.1.86]"	Shared by all symbionts (mycobiont, bacterial, and fungal communities)
K00058	A09100 Metabolism	09102 Energy metabolism	00680 Methane metabolism [PATH:ko00680]	serA, PHGDH	D-3-phosphoglycerate dehydrogenase / 2-oxoglutarate reductase [EC:1.1.1.95 1.1.1.399]"	Shared by all symbionts (mycobiont, bacterial, and fungal communities)
K00058	A09100 Metabolism	09105 Amino acid metabolism	00260 Glycine, serine and threonine metabolism [PATH:ko00260]	serA, PHGDH	D-3-phosphoglycerate dehydrogenase / 2-oxoglutarate reductase [EC:1.1.1.95 1.1.1.399]"	Shared by all symbionts (mycobiont, bacterial, and fungal communities)
K00058	A09100 Metabolism	09105 Amino acid metabolism	00270 Cysteine and methionine metabolism [PATH:ko00270]	serA, PHGDH	D-3-phosphoglycerate dehydrogenase / 2-oxoglutarate reductase [EC:1.1.1.95 1.1.1.399]"	Shared by all symbionts (mycobiont, bacterial, and fungal communities)
K00058	A09180 Brite Hierarchies	09183 Protein families: signaling and cellular processes	04147 Exosome [BR:ko04147]	serA, PHGDH	D-3-phosphoglycerate dehydrogenase / 2-oxoglutarate reductase [EC:1.1.1.95 1.1.1.399]"	Shared by all symbionts (mycobiont, bacterial, and fungal communities)
K00059	A09100 Metabolism	09103 Lipid metabolism	00061 Fatty acid biosynthesis [PATH:ko00061]	fabG, OAR1	3-oxoacyl-[acyl-carrier protein] reductase [EC:1.1.1.100]"	Shared by all symbionts (mycobiont, bacterial, and fungal communities)
K00059	A09100 Metabolism	09108 Metabolism of cofactors and vitamins	00780 Biotin metabolism [PATH:ko00780]	fabG, OAR1	3-oxoacyl-[acyl-carrier protein] reductase [EC:1.1.1.100]"	Shared by all symbionts (mycobiont, bacterial, and fungal communities)
K00059	A09100 Metabolism	09110 Biosynthesis of other secondary metabolites	00333 Prodigiosin biosynthesis [PATH:ko00333]	fabG, OAR1	3-oxoacyl-[acyl-carrier protein] reductase [EC:1.1.1.100]"	Shared by all symbionts (mycobiont, bacterial, and fungal communities)
K00059	A09180 Brite Hierarchies	09181 Protein families: metabolism	01004 Lipid biosynthesis proteins [BR:ko01004]	fabG, OAR1	3-oxoacyl-[acyl-carrier protein] reductase [EC:1.1.1.100]"	Shared by all symbionts (mycobiont, bacterial, and fungal communities)
K00065	A09100 Metabolism	09101 Carbohydrate metabolism	00040 Pentose and glucuronate interconversions [PATH:ko00040]	kduD	2-dehydro-3-deoxy-D-gluconate 5-dehydrogenase [EC:1.1.1.127]"	Shared by all symbionts (mycobiont, bacterial, and fungal communities)
K00074	A09100 Metabolism	09101 Carbohydrate metabolism	00650 Butanoate metabolism [PATH:ko00650]	paaH, hbd, fadB, mmgB	3-hydroxybutyryl-CoA dehydrogenase [EC:1.1.1.157]"	Shared by all symbionts (mycobiont, bacterial, and fungal communities)
K00074	A09100 Metabolism	09105 Amino acid metabolism	00360 Phenylalanine metabolism [PATH:ko00360]	paaH, hbd, fadB, mmgB	3-hydroxybutyryl-CoA dehydrogenase [EC:1.1.1.157]"	Shared by all symbionts (mycobiont, bacterial, and fungal communities)
K00074	A09100 Metabolism	09111 Xenobiotics biodegradation and metabolism	00362 Benzoate degradation [PATH:ko00362]	paaH, hbd, fadB, mmgB	3-hydroxybutyryl-CoA dehydrogenase [EC:1.1.1.157]"	Shared by all symbionts (mycobiont, bacterial, and fungal communities)
K00077	A09100 Metabolism	09108 Metabolism of cofactors and vitamins	00770 Pantothenate and CoA biosynthesis [PATH:ko00770]	panE, apbA	2-dehydropantoate 2-reductase [EC:1.1.1.169]"	Shared by all symbionts (mycobiont, bacterial, and fungal communities)
K00088	A09100 Metabolism	09104 Nucleotide metabolism	00230 Purine metabolism [PATH:ko00230]	IMPDH, guaB	IMP dehydrogenase [EC:1.1.1.205]"	Shared by all symbionts (mycobiont, bacterial, and fungal communities)
K00088	A09100 Metabolism	09111 Xenobiotics biodegradation and metabolism	00983 Drug metabolism - other enzymes [PATH:ko00983]	IMPDH, guaB	IMP dehydrogenase [EC:1.1.1.205]"	Shared by all symbionts (mycobiont, bacterial, and fungal communities)
K00088	A09180 Brite Hierarchies	09183 Protein families: signaling and cellular processes	04147 Exosome [BR:ko04147]	IMPDH, guaB	IMP dehydrogenase [EC:1.1.1.205]"	Shared by all symbionts (mycobiont, bacterial, and fungal communities)
K00101	A09100 Metabolism	09101 Carbohydrate metabolism	00620 Pyruvate metabolism [PATH:ko00620]	lldD	L-lactate dehydrogenase (cytochrome) [EC:1.1.2.3]"	Shared by all symbionts (mycobiont, bacterial, and fungal communities)
K00102	A09100 Metabolism	09101 Carbohydrate metabolism	00620 Pyruvate metabolism [PATH:ko00620]	LDHD, dld	D-lactate dehydrogenase (cytochrome) [EC:1.1.2.4]"	Shared by all symbionts (mycobiont, bacterial, and fungal communities)
K00109	A09100 Metabolism	09101 Carbohydrate metabolism	00650 Butanoate metabolism [PATH:ko00650]	L2HGDH	2-hydroxyglutarate dehydrogenase [EC:1.1.99.2]"	Shared by all symbionts (mycobiont, bacterial, and fungal communities)
K00111	A09100 Metabolism	09103 Lipid metabolism	00564 Glycerophospholipid metabolism [PATH:ko00564]	glpA, glpD	glycerol-3-phosphate dehydrogenase [EC:1.1.5.3]"	Shared by all symbionts (mycobiont, bacterial, and fungal communities)
K00121	A09100 Metabolism	09101 Carbohydrate metabolism	00010 Glycolysis / Gluconeogenesis [PATH:ko00010]	frmA, ADH5, adhC	S-(hydroxymethyl)glutathione dehydrogenase / alcohol dehydrogenase [EC:1.1.1.284 1.1.1.1]"	Shared by all symbionts (mycobiont, bacterial, and fungal communities)
K00121	A09100 Metabolism	09101 Carbohydrate metabolism	00620 Pyruvate metabolism [PATH:ko00620]	frmA, ADH5, adhC	S-(hydroxymethyl)glutathione dehydrogenase / alcohol dehydrogenase [EC:1.1.1.284 1.1.1.1]"	Shared by all symbionts (mycobiont, bacterial, and fungal communities)
K00121	A09100 Metabolism	09102 Energy metabolism	00680 Methane metabolism [PATH:ko00680]	frmA, ADH5, adhC	S-(hydroxymethyl)glutathione dehydrogenase / alcohol dehydrogenase [EC:1.1.1.284 1.1.1.1]"	Shared by all symbionts (mycobiont, bacterial, and fungal communities)
K00121	A09100 Metabolism	09103 Lipid metabolism	00071 Fatty acid degradation [PATH:ko00071]	frmA, ADH5, adhC	S-(hydroxymethyl)glutathione dehydrogenase / alcohol dehydrogenase [EC:1.1.1.284 1.1.1.1]"	Shared by all symbionts (mycobiont, bacterial, and fungal communities)
K00121	A09100 Metabolism	09105 Amino acid metabolism	00350 Tyrosine metabolism [PATH:ko00350]	frmA, ADH5, adhC	S-(hydroxymethyl)glutathione dehydrogenase / alcohol dehydrogenase [EC:1.1.1.284 1.1.1.1]"	Shared by all symbionts (mycobiont, bacterial, and fungal communities)
K00121	A09100 Metabolism	09108 Metabolism of cofactors and vitamins	00830 Retinol metabolism [PATH:ko00830]	frmA, ADH5, adhC	S-(hydroxymethyl)glutathione dehydrogenase / alcohol dehydrogenase [EC:1.1.1.284 1.1.1.1]"	Shared by all symbionts (mycobiont, bacterial, and fungal communities)
K00121	A09100 Metabolism	09111 Xenobiotics biodegradation and metabolism	00625 Chloroalkane and chloroalkene degradation [PATH:ko00625]	frmA, ADH5, adhC	S-(hydroxymethyl)glutathione dehydrogenase / alcohol dehydrogenase [EC:1.1.1.284 1.1.1.1]"	Shared by all symbionts (mycobiont, bacterial, and fungal communities)
K00121	A09100 Metabolism	09111 Xenobiotics biodegradation and metabolism	00626 Naphthalene degradation [PATH:ko00626]	frmA, ADH5, adhC	S-(hydroxymethyl)glutathione dehydrogenase / alcohol dehydrogenase [EC:1.1.1.284 1.1.1.1]"	Shared by all symbionts (mycobiont, bacterial, and fungal communities)
K00121	A09100 Metabolism	09111 Xenobiotics biodegradation and metabolism	00980 Metabolism of xenobiotics by cytochrome P450 [PATH:ko00980]	frmA, ADH5, adhC	S-(hydroxymethyl)glutathione dehydrogenase / alcohol dehydrogenase [EC:1.1.1.284 1.1.1.1]"	Shared by all symbionts (mycobiont, bacterial, and fungal communities)
K00121	A09100 Metabolism	09111 Xenobiotics biodegradation and metabolism	00982 Drug metabolism - cytochrome P450 [PATH:ko00982]	frmA, ADH5, adhC	S-(hydroxymethyl)glutathione dehydrogenase / alcohol dehydrogenase [EC:1.1.1.284 1.1.1.1]"	Shared by all symbionts (mycobiont, bacterial, and fungal communities)
K00121	A09160 Human Diseases	09167 Endocrine and metabolic disease	04936 Alcoholic liver disease [PATH:ko04936]	frmA, ADH5, adhC	S-(hydroxymethyl)glutathione dehydrogenase / alcohol dehydrogenase [EC:1.1.1.284 1.1.1.1]"	Shared by all symbionts (mycobiont, bacterial, and fungal communities)
K00122	A09100 Metabolism	09101 Carbohydrate metabolism	00630 Glyoxylate and dicarboxylate metabolism [PATH:ko00630]	FDH	formate dehydrogenase [EC:1.17.1.9]"	Shared by all symbionts (mycobiont, bacterial, and fungal communities)
K00122	A09100 Metabolism	09102 Energy metabolism	00680 Methane metabolism [PATH:ko00680]	FDH	formate dehydrogenase [EC:1.17.1.9]"	Shared by all symbionts (mycobiont, bacterial, and fungal communities)
K00128	A09100 Metabolism	09101 Carbohydrate metabolism	00010 Glycolysis / Gluconeogenesis [PATH:ko00010]	ALDH	aldehyde dehydrogenase (NAD+) [EC:1.2.1.3]"	Shared by all symbionts (mycobiont, bacterial, and fungal communities)
K00128	A09100 Metabolism	09101 Carbohydrate metabolism	00053 Ascorbate and aldarate metabolism [PATH:ko00053]	ALDH	aldehyde dehydrogenase (NAD+) [EC:1.2.1.3]"	Shared by all symbionts (mycobiont, bacterial, and fungal communities)
K00128	A09100 Metabolism	09101 Carbohydrate metabolism	00620 Pyruvate metabolism [PATH:ko00620]	ALDH	aldehyde dehydrogenase (NAD+) [EC:1.2.1.3]"	Shared by all symbionts (mycobiont, bacterial, and fungal communities)
K00128	A09100 Metabolism	09103 Lipid metabolism	00071 Fatty acid degradation [PATH:ko00071]	ALDH	aldehyde dehydrogenase (NAD+) [EC:1.2.1.3]"	Shared by all symbionts (mycobiont, bacterial, and fungal communities)
K00128	A09100 Metabolism	09103 Lipid metabolism	00561 Glycerolipid metabolism [PATH:ko00561]	ALDH	aldehyde dehydrogenase (NAD+) [EC:1.2.1.3]"	Shared by all symbionts (mycobiont, bacterial, and fungal communities)
K00128	A09100 Metabolism	09105 Amino acid metabolism	00280 Valine, leucine and isoleucine degradation [PATH:ko00280]	ALDH	aldehyde dehydrogenase (NAD+) [EC:1.2.1.3]"	Shared by all symbionts (mycobiont, bacterial, and fungal communities)
K00128	A09100 Metabolism	09105 Amino acid metabolism	00310 Lysine degradation [PATH:ko00310]	ALDH	aldehyde dehydrogenase (NAD+) [EC:1.2.1.3]"	Shared by all symbionts (mycobiont, bacterial, and fungal communities)
K00128	A09100 Metabolism	09105 Amino acid metabolism	00330 Arginine and proline metabolism [PATH:ko00330]	ALDH	aldehyde dehydrogenase (NAD+) [EC:1.2.1.3]"	Shared by all symbionts (mycobiont, bacterial, and fungal communities)
K00128	A09100 Metabolism	09105 Amino acid metabolism	00340 Histidine metabolism [PATH:ko00340]	ALDH	aldehyde dehydrogenase (NAD+) [EC:1.2.1.3]"	Shared by all symbionts (mycobiont, bacterial, and fungal communities)
K00128	A09100 Metabolism	09105 Amino acid metabolism	00380 Tryptophan metabolism [PATH:ko00380]	ALDH	aldehyde dehydrogenase (NAD+) [EC:1.2.1.3]"	Shared by all symbionts (mycobiont, bacterial, and fungal communities)
K00128	A09100 Metabolism	09106 Metabolism of other amino acids	00410 beta-Alanine metabolism [PATH:ko00410]	ALDH	aldehyde dehydrogenase (NAD+) [EC:1.2.1.3]"	Shared by all symbionts (mycobiont, bacterial, and fungal communities)
K00128	A09100 Metabolism	09108 Metabolism of cofactors and vitamins	00770 Pantothenate and CoA biosynthesis [PATH:ko00770]	ALDH	aldehyde dehydrogenase (NAD+) [EC:1.2.1.3]"	Shared by all symbionts (mycobiont, bacterial, and fungal communities)
K00128	A09100 Metabolism	09109 Metabolism of terpenoids and polyketides	00981 Insect hormone biosynthesis [PATH:ko00981]	ALDH	aldehyde dehydrogenase (NAD+) [EC:1.2.1.3]"	Shared by all symbionts (mycobiont, bacterial, and fungal communities)
K00128	A09100 Metabolism	09109 Metabolism of terpenoids and polyketides	00903 Limonene degradation [PATH:ko00903]	ALDH	aldehyde dehydrogenase (NAD+) [EC:1.2.1.3]"	Shared by all symbionts (mycobiont, bacterial, and fungal communities)
K00128	A09100 Metabolism	09111 Xenobiotics biodegradation and metabolism	00625 Chloroalkane and chloroalkene degradation [PATH:ko00625]	ALDH	aldehyde dehydrogenase (NAD+) [EC:1.2.1.3]"	Shared by all symbionts (mycobiont, bacterial, and fungal communities)
K00128	A09160 Human Diseases	09167 Endocrine and metabolic disease	04936 Alcoholic liver disease [PATH:ko04936]	ALDH	aldehyde dehydrogenase (NAD+) [EC:1.2.1.3]"	Shared by all symbionts (mycobiont, bacterial, and fungal communities)
K00133	A09100 Metabolism	09105 Amino acid metabolism	00260 Glycine, serine and threonine metabolism [PATH:ko00260]	asd	aspartate-semialdehyde dehydrogenase [EC:1.2.1.11]"	Shared by all symbionts (mycobiont, bacterial, and fungal communities)
K00133	A09100 Metabolism	09105 Amino acid metabolism	00270 Cysteine and methionine metabolism [PATH:ko00270]	asd	aspartate-semialdehyde dehydrogenase [EC:1.2.1.11]"	Shared by all symbionts (mycobiont, bacterial, and fungal communities)
K00133	A09100 Metabolism	09105 Amino acid metabolism	00300 Lysine biosynthesis [PATH:ko00300]	asd	aspartate-semialdehyde dehydrogenase [EC:1.2.1.11]"	Shared by all symbionts (mycobiont, bacterial, and fungal communities)
K00133	A09100 Metabolism	09110 Biosynthesis of other secondary metabolites	00261 Monobactam biosynthesis [PATH:ko00261]	asd	aspartate-semialdehyde dehydrogenase [EC:1.2.1.11]"	Shared by all symbionts (mycobiont, bacterial, and fungal communities)
K00134	A09100 Metabolism	09101 Carbohydrate metabolism	00010 Glycolysis / Gluconeogenesis [PATH:ko00010]	GAPDH, gapA	glyceraldehyde 3-phosphate dehydrogenase (phosphorylating) [EC:1.2.1.12]"	Shared by all symbionts (mycobiont, bacterial, and fungal communities)
K00134	A09100 Metabolism	09102 Energy metabolism	00710 Carbon fixation by Calvin cycle [PATH:ko00710]	GAPDH, gapA	glyceraldehyde 3-phosphate dehydrogenase (phosphorylating) [EC:1.2.1.12]"	Shared by all symbionts (mycobiont, bacterial, and fungal communities)
K00134	A09130 Environmental Information Processing	09132 Signal transduction	04066 HIF-1 signaling pathway [PATH:ko04066]	GAPDH, gapA	glyceraldehyde 3-phosphate dehydrogenase (phosphorylating) [EC:1.2.1.12]"	Shared by all symbionts (mycobiont, bacterial, and fungal communities)
K00134	A09160 Human Diseases	09171 Infectious disease: bacterial	05130 Pathogenic Escherichia coli infection [PATH:ko05130]	GAPDH, gapA	glyceraldehyde 3-phosphate dehydrogenase (phosphorylating) [EC:1.2.1.12]"	Shared by all symbionts (mycobiont, bacterial, and fungal communities)
K00134	A09160 Human Diseases	09171 Infectious disease: bacterial	05132 Salmonella infection [PATH:ko05132]	GAPDH, gapA	glyceraldehyde 3-phosphate dehydrogenase (phosphorylating) [EC:1.2.1.12]"	Shared by all symbionts (mycobiont, bacterial, and fungal communities)
K00134	A09160 Human Diseases	09164 Neurodegenerative disease	05010 Alzheimer disease [PATH:ko05010]	GAPDH, gapA	glyceraldehyde 3-phosphate dehydrogenase (phosphorylating) [EC:1.2.1.12]"	Shared by all symbionts (mycobiont, bacterial, and fungal communities)
K00134	A09160 Human Diseases	09166 Cardiovascular disease	05415 Diabetic cardiomyopathy [PATH:ko05415]	GAPDH, gapA	glyceraldehyde 3-phosphate dehydrogenase (phosphorylating) [EC:1.2.1.12]"	Shared by all symbionts (mycobiont, bacterial, and fungal communities)
K00134	A09180 Brite Hierarchies	09182 Protein families: genetic information processing	04131 Membrane trafficking [BR:ko04131]	GAPDH, gapA	glyceraldehyde 3-phosphate dehydrogenase (phosphorylating) [EC:1.2.1.12]"	Shared by all symbionts (mycobiont, bacterial, and fungal communities)
K00134	A09180 Brite Hierarchies	09183 Protein families: signaling and cellular processes	04147 Exosome [BR:ko04147]	GAPDH, gapA	glyceraldehyde 3-phosphate dehydrogenase (phosphorylating) [EC:1.2.1.12]"	Shared by all symbionts (mycobiont, bacterial, and fungal communities)
K00135	A09100 Metabolism	09101 Carbohydrate metabolism	00650 Butanoate metabolism [PATH:ko00650]	gabD	succinate-semialdehyde dehydrogenase / glutarate-semialdehyde dehydrogenase [EC:1.2.1.16 1.2.1.79 1.2.1.20]"	Shared by all symbionts (mycobiont, bacterial, and fungal communities)
K00135	A09100 Metabolism	09105 Amino acid metabolism	00250 Alanine, aspartate and glutamate metabolism [PATH:ko00250]	gabD	succinate-semialdehyde dehydrogenase / glutarate-semialdehyde dehydrogenase [EC:1.2.1.16 1.2.1.79 1.2.1.20]"	Shared by all symbionts (mycobiont, bacterial, and fungal communities)
K00135	A09100 Metabolism	09105 Amino acid metabolism	00310 Lysine degradation [PATH:ko00310]	gabD	succinate-semialdehyde dehydrogenase / glutarate-semialdehyde dehydrogenase [EC:1.2.1.16 1.2.1.79 1.2.1.20]"	Shared by all symbionts (mycobiont, bacterial, and fungal communities)
K00135	A09100 Metabolism	09105 Amino acid metabolism	00350 Tyrosine metabolism [PATH:ko00350]	gabD	succinate-semialdehyde dehydrogenase / glutarate-semialdehyde dehydrogenase [EC:1.2.1.16 1.2.1.79 1.2.1.20]"	Shared by all symbionts (mycobiont, bacterial, and fungal communities)
K00135	A09100 Metabolism	09108 Metabolism of cofactors and vitamins	00760 Nicotinate and nicotinamide metabolism [PATH:ko00760]	gabD	succinate-semialdehyde dehydrogenase / glutarate-semialdehyde dehydrogenase [EC:1.2.1.16 1.2.1.79 1.2.1.20]"	Shared by all symbionts (mycobiont, bacterial, and fungal communities)
K00140	A09100 Metabolism	09101 Carbohydrate metabolism	00640 Propanoate metabolism [PATH:ko00640]	mmsA, iolA, ALDH6A1	malonate-semialdehyde dehydrogenase (acetylating) / methylmalonate-semialdehyde dehydrogenase [EC:1.2.1.18 1.2.1.27]"	Shared by all symbionts (mycobiont, bacterial, and fungal communities)
K00140	A09100 Metabolism	09101 Carbohydrate metabolism	00562 Inositol phosphate metabolism [PATH:ko00562]	mmsA, iolA, ALDH6A1	malonate-semialdehyde dehydrogenase (acetylating) / methylmalonate-semialdehyde dehydrogenase [EC:1.2.1.18 1.2.1.27]"	Shared by all symbionts (mycobiont, bacterial, and fungal communities)
K00140	A09100 Metabolism	09105 Amino acid metabolism	00280 Valine, leucine and isoleucine degradation [PATH:ko00280]	mmsA, iolA, ALDH6A1	malonate-semialdehyde dehydrogenase (acetylating) / methylmalonate-semialdehyde dehydrogenase [EC:1.2.1.18 1.2.1.27]"	Shared by all symbionts (mycobiont, bacterial, and fungal communities)
K00140	A09100 Metabolism	09106 Metabolism of other amino acids	00410 beta-Alanine metabolism [PATH:ko00410]	mmsA, iolA, ALDH6A1	malonate-semialdehyde dehydrogenase (acetylating) / methylmalonate-semialdehyde dehydrogenase [EC:1.2.1.18 1.2.1.27]"	Shared by all symbionts (mycobiont, bacterial, and fungal communities)
K00147	A09100 Metabolism	09105 Amino acid metabolism	00330 Arginine and proline metabolism [PATH:ko00330]	proA	glutamate-5-semialdehyde dehydrogenase [EC:1.2.1.41]"	Shared by all symbionts (mycobiont, bacterial, and fungal communities)
K00147	A09100 Metabolism	09110 Biosynthesis of other secondary metabolites	00332 Carbapenem biosynthesis [PATH:ko00332]	proA	glutamate-5-semialdehyde dehydrogenase [EC:1.2.1.41]"	Shared by all symbionts (mycobiont, bacterial, and fungal communities)
K00148	A09100 Metabolism	09102 Energy metabolism	00680 Methane metabolism [PATH:ko00680]	fdhA	glutathione-independent formaldehyde dehydrogenase [EC:1.2.1.46]"	Shared by all symbionts (mycobiont, bacterial, and fungal communities)
K00148	A09100 Metabolism	09111 Xenobiotics biodegradation and metabolism	00625 Chloroalkane and chloroalkene degradation [PATH:ko00625]	fdhA	glutathione-independent formaldehyde dehydrogenase [EC:1.2.1.46]"	Shared by all symbionts (mycobiont, bacterial, and fungal communities)
K00161	A09100 Metabolism	09101 Carbohydrate metabolism	00010 Glycolysis / Gluconeogenesis [PATH:ko00010]	PDHA, pdhA	pyruvate dehydrogenase E1 component subunit alpha [EC:1.2.4.1]"	Shared by all symbionts (mycobiont, bacterial, and fungal communities)
K00161	A09100 Metabolism	09101 Carbohydrate metabolism	00020 Citrate cycle (TCA cycle) [PATH:ko00020]	PDHA, pdhA	pyruvate dehydrogenase E1 component subunit alpha [EC:1.2.4.1]"	Shared by all symbionts (mycobiont, bacterial, and fungal communities)
K00161	A09100 Metabolism	09101 Carbohydrate metabolism	00620 Pyruvate metabolism [PATH:ko00620]	PDHA, pdhA	pyruvate dehydrogenase E1 component subunit alpha [EC:1.2.4.1]"	Shared by all symbionts (mycobiont, bacterial, and fungal communities)
K00161	A09100 Metabolism	09108 Metabolism of cofactors and vitamins	00785 Lipoic acid metabolism [PATH:ko00785]	PDHA, pdhA	pyruvate dehydrogenase E1 component subunit alpha [EC:1.2.4.1]"	Shared by all symbionts (mycobiont, bacterial, and fungal communities)
K00161	A09130 Environmental Information Processing	09132 Signal transduction	04066 HIF-1 signaling pathway [PATH:ko04066]	PDHA, pdhA	pyruvate dehydrogenase E1 component subunit alpha [EC:1.2.4.1]"	Shared by all symbionts (mycobiont, bacterial, and fungal communities)
K00161	A09150 Organismal Systems	09152 Endocrine system	04922 Glucagon signaling pathway [PATH:ko04922]	PDHA, pdhA	pyruvate dehydrogenase E1 component subunit alpha [EC:1.2.4.1]"	Shared by all symbionts (mycobiont, bacterial, and fungal communities)
K00161	A09160 Human Diseases	09161 Cancer: overview	05230 Central carbon metabolism in cancer [PATH:ko05230]	PDHA, pdhA	pyruvate dehydrogenase E1 component subunit alpha [EC:1.2.4.1]"	Shared by all symbionts (mycobiont, bacterial, and fungal communities)
K00161	A09160 Human Diseases	09166 Cardiovascular disease	05415 Diabetic cardiomyopathy [PATH:ko05415]	PDHA, pdhA	pyruvate dehydrogenase E1 component subunit alpha [EC:1.2.4.1]"	Shared by all symbionts (mycobiont, bacterial, and fungal communities)
K00162	A09100 Metabolism	09101 Carbohydrate metabolism	00010 Glycolysis / Gluconeogenesis [PATH:ko00010]	PDHB, pdhB	pyruvate dehydrogenase E1 component subunit beta [EC:1.2.4.1]"	Shared by all symbionts (mycobiont, bacterial, and fungal communities)
K00162	A09100 Metabolism	09101 Carbohydrate metabolism	00020 Citrate cycle (TCA cycle) [PATH:ko00020]	PDHB, pdhB	pyruvate dehydrogenase E1 component subunit beta [EC:1.2.4.1]"	Shared by all symbionts (mycobiont, bacterial, and fungal communities)
K00162	A09100 Metabolism	09101 Carbohydrate metabolism	00620 Pyruvate metabolism [PATH:ko00620]	PDHB, pdhB	pyruvate dehydrogenase E1 component subunit beta [EC:1.2.4.1]"	Shared by all symbionts (mycobiont, bacterial, and fungal communities)
K00162	A09100 Metabolism	09108 Metabolism of cofactors and vitamins	00785 Lipoic acid metabolism [PATH:ko00785]	PDHB, pdhB	pyruvate dehydrogenase E1 component subunit beta [EC:1.2.4.1]"	Shared by all symbionts (mycobiont, bacterial, and fungal communities)
K00162	A09130 Environmental Information Processing	09132 Signal transduction	04066 HIF-1 signaling pathway [PATH:ko04066]	PDHB, pdhB	pyruvate dehydrogenase E1 component subunit beta [EC:1.2.4.1]"	Shared by all symbionts (mycobiont, bacterial, and fungal communities)
K00162	A09150 Organismal Systems	09152 Endocrine system	04922 Glucagon signaling pathway [PATH:ko04922]	PDHB, pdhB	pyruvate dehydrogenase E1 component subunit beta [EC:1.2.4.1]"	Shared by all symbionts (mycobiont, bacterial, and fungal communities)
K00162	A09160 Human Diseases	09161 Cancer: overview	05230 Central carbon metabolism in cancer [PATH:ko05230]	PDHB, pdhB	pyruvate dehydrogenase E1 component subunit beta [EC:1.2.4.1]"	Shared by all symbionts (mycobiont, bacterial, and fungal communities)
K00162	A09160 Human Diseases	09166 Cardiovascular disease	05415 Diabetic cardiomyopathy [PATH:ko05415]	PDHB, pdhB	pyruvate dehydrogenase E1 component subunit beta [EC:1.2.4.1]"	Shared by all symbionts (mycobiont, bacterial, and fungal communities)
K00164	A09100 Metabolism	09101 Carbohydrate metabolism	00020 Citrate cycle (TCA cycle) [PATH:ko00020]	OGDH, sucA	2-oxoglutarate dehydrogenase E1 component [EC:1.2.4.2]"	Shared by all symbionts (mycobiont, bacterial, and fungal communities)
K00164	A09100 Metabolism	09108 Metabolism of cofactors and vitamins	00785 Lipoic acid metabolism [PATH:ko00785]	OGDH, sucA	2-oxoglutarate dehydrogenase E1 component [EC:1.2.4.2]"	Shared by all symbionts (mycobiont, bacterial, and fungal communities)
K00166	A09100 Metabolism	09101 Carbohydrate metabolism	00640 Propanoate metabolism [PATH:ko00640]	BCKDHA, bkdA1	2-oxoisovalerate dehydrogenase E1 component subunit alpha [EC:1.2.4.4]"	Shared by all symbionts (mycobiont, bacterial, and fungal communities)
K00166	A09100 Metabolism	09105 Amino acid metabolism	00280 Valine, leucine and isoleucine degradation [PATH:ko00280]	BCKDHA, bkdA1	2-oxoisovalerate dehydrogenase E1 component subunit alpha [EC:1.2.4.4]"	Shared by all symbionts (mycobiont, bacterial, and fungal communities)
K00166	A09100 Metabolism	09108 Metabolism of cofactors and vitamins	00785 Lipoic acid metabolism [PATH:ko00785]	BCKDHA, bkdA1	2-oxoisovalerate dehydrogenase E1 component subunit alpha [EC:1.2.4.4]"	Shared by all symbionts (mycobiont, bacterial, and fungal communities)
K00167	A09100 Metabolism	09101 Carbohydrate metabolism	00640 Propanoate metabolism [PATH:ko00640]	BCKDHB, bkdA2	2-oxoisovalerate dehydrogenase E1 component subunit beta [EC:1.2.4.4]"	Shared by all symbionts (mycobiont, bacterial, and fungal communities)
K00167	A09100 Metabolism	09105 Amino acid metabolism	00280 Valine, leucine and isoleucine degradation [PATH:ko00280]	BCKDHB, bkdA2	2-oxoisovalerate dehydrogenase E1 component subunit beta [EC:1.2.4.4]"	Shared by all symbionts (mycobiont, bacterial, and fungal communities)
K00167	A09100 Metabolism	09108 Metabolism of cofactors and vitamins	00785 Lipoic acid metabolism [PATH:ko00785]	BCKDHB, bkdA2	2-oxoisovalerate dehydrogenase E1 component subunit beta [EC:1.2.4.4]"	Shared by all symbionts (mycobiont, bacterial, and fungal communities)
K00211	A09100 Metabolism	09105 Amino acid metabolism	00400 Phenylalanine, tyrosine and tryptophan biosynthesis [PATH:ko00400]	TYR1	prephenate dehydrogenase (NADP+) [EC:1.3.1.13]"	Shared by all symbionts (mycobiont, bacterial, and fungal communities)
K00227	A09100 Metabolism	09103 Lipid metabolism	00100 Steroid biosynthesis [PATH:ko00100]	SC5DL, ERG3	Delta7-sterol 5-desaturase [EC:1.14.19.20]"	Shared by all symbionts (mycobiont, bacterial, and fungal communities)
K00228	A09100 Metabolism	09108 Metabolism of cofactors and vitamins	00860 Porphyrin metabolism [PATH:ko00860]	CPOX, hemF	coproporphyrinogen III oxidase [EC:1.3.3.3]"	Shared by all symbionts (mycobiont, bacterial, and fungal communities)
K00231	A09100 Metabolism	09108 Metabolism of cofactors and vitamins	00860 Porphyrin metabolism [PATH:ko00860]	PPOX, hemY	protoporphyrinogen/coproporphyrinogen III oxidase [EC:1.3.3.4 1.3.3.15]"	Shared by all symbionts (mycobiont, bacterial, and fungal communities)
K00232	A09100 Metabolism	09101 Carbohydrate metabolism	00640 Propanoate metabolism [PATH:ko00640]	E1.3.3.6, ACOX1, ACOX3	acyl-CoA oxidase [EC:1.3.3.6]"	Shared by all symbionts (mycobiont, bacterial, and fungal communities)
K00232	A09100 Metabolism	09103 Lipid metabolism	00071 Fatty acid degradation [PATH:ko00071]	E1.3.3.6, ACOX1, ACOX3	acyl-CoA oxidase [EC:1.3.3.6]"	Shared by all symbionts (mycobiont, bacterial, and fungal communities)
K00232	A09100 Metabolism	09103 Lipid metabolism	00592 alpha-Linolenic acid metabolism [PATH:ko00592]	E1.3.3.6, ACOX1, ACOX3	acyl-CoA oxidase [EC:1.3.3.6]"	Shared by all symbionts (mycobiont, bacterial, and fungal communities)
K00232	A09100 Metabolism	09103 Lipid metabolism	01040 Biosynthesis of unsaturated fatty acids [PATH:ko01040]	E1.3.3.6, ACOX1, ACOX3	acyl-CoA oxidase [EC:1.3.3.6]"	Shared by all symbionts (mycobiont, bacterial, and fungal communities)
K00232	A09100 Metabolism	09106 Metabolism of other amino acids	00410 beta-Alanine metabolism [PATH:ko00410]	E1.3.3.6, ACOX1, ACOX3	acyl-CoA oxidase [EC:1.3.3.6]"	Shared by all symbionts (mycobiont, bacterial, and fungal communities)
K00232	A09130 Environmental Information Processing	09132 Signal transduction	04024 cAMP signaling pathway [PATH:ko04024]	E1.3.3.6, ACOX1, ACOX3	acyl-CoA oxidase [EC:1.3.3.6]"	Shared by all symbionts (mycobiont, bacterial, and fungal communities)
K00232	A09140 Cellular Processes	09141 Transport and catabolism	04146 Peroxisome [PATH:ko04146]	E1.3.3.6, ACOX1, ACOX3	acyl-CoA oxidase [EC:1.3.3.6]"	Shared by all symbionts (mycobiont, bacterial, and fungal communities)
K00232	A09150 Organismal Systems	09152 Endocrine system	03320 PPAR signaling pathway [PATH:ko03320]	E1.3.3.6, ACOX1, ACOX3	acyl-CoA oxidase [EC:1.3.3.6]"	Shared by all symbionts (mycobiont, bacterial, and fungal communities)
K00232	A09160 Human Diseases	09167 Endocrine and metabolic disease	04936 Alcoholic liver disease [PATH:ko04936]	E1.3.3.6, ACOX1, ACOX3	acyl-CoA oxidase [EC:1.3.3.6]"	Shared by all symbionts (mycobiont, bacterial, and fungal communities)
K00249	A09100 Metabolism	09103 Lipid metabolism	00071 Fatty acid degradation [PATH:ko00071]	ACADM, acd	acyl-CoA dehydrogenase [EC:1.3.8.7]"	Shared by all symbionts (mycobiont, bacterial, and fungal communities)
K00249	A09100 Metabolism	09105 Amino acid metabolism	00280 Valine, leucine and isoleucine degradation [PATH:ko00280]	ACADM, acd	acyl-CoA dehydrogenase [EC:1.3.8.7]"	Shared by all symbionts (mycobiont, bacterial, and fungal communities)
K00249	A09150 Organismal Systems	09152 Endocrine system	03320 PPAR signaling pathway [PATH:ko03320]	ACADM, acd	acyl-CoA dehydrogenase [EC:1.3.8.7]"	Shared by all symbionts (mycobiont, bacterial, and fungal communities)
K00249	A09160 Human Diseases	09167 Endocrine and metabolic disease	04936 Alcoholic liver disease [PATH:ko04936]	ACADM, acd	acyl-CoA dehydrogenase [EC:1.3.8.7]"	Shared by all symbionts (mycobiont, bacterial, and fungal communities)
K00252	A09100 Metabolism	09103 Lipid metabolism	00071 Fatty acid degradation [PATH:ko00071]	GCDH, gcdH	glutaryl-CoA dehydrogenase [EC:1.3.8.6]"	Shared by all symbionts (mycobiont, bacterial, and fungal communities)
K00252	A09100 Metabolism	09105 Amino acid metabolism	00310 Lysine degradation [PATH:ko00310]	GCDH, gcdH	glutaryl-CoA dehydrogenase [EC:1.3.8.6]"	Shared by all symbionts (mycobiont, bacterial, and fungal communities)
K00252	A09100 Metabolism	09105 Amino acid metabolism	00380 Tryptophan metabolism [PATH:ko00380]	GCDH, gcdH	glutaryl-CoA dehydrogenase [EC:1.3.8.6]"	Shared by all symbionts (mycobiont, bacterial, and fungal communities)
K00252	A09100 Metabolism	09111 Xenobiotics biodegradation and metabolism	00362 Benzoate degradation [PATH:ko00362]	GCDH, gcdH	glutaryl-CoA dehydrogenase [EC:1.3.8.6]"	Shared by all symbionts (mycobiont, bacterial, and fungal communities)
K00253	A09100 Metabolism	09105 Amino acid metabolism	00280 Valine, leucine and isoleucine degradation [PATH:ko00280]	IVD, ivd	isovaleryl-CoA dehydrogenase [EC:1.3.8.4]"	Shared by all symbionts (mycobiont, bacterial, and fungal communities)
K00254	A09100 Metabolism	09104 Nucleotide metabolism	00240 Pyrimidine metabolism [PATH:ko00240]	DHODH, pyrD	dihydroorotate dehydrogenase [EC:1.3.5.2]"	Shared by all symbionts (mycobiont, bacterial, and fungal communities)
K00262	A09100 Metabolism	09102 Energy metabolism	00910 Nitrogen metabolism [PATH:ko00910]	E1.4.1.4, gdhA	glutamate dehydrogenase (NADP+) [EC:1.4.1.4]"	Shared by all symbionts (mycobiont, bacterial, and fungal communities)
K00262	A09100 Metabolism	09105 Amino acid metabolism	00250 Alanine, aspartate and glutamate metabolism [PATH:ko00250]	E1.4.1.4, gdhA	glutamate dehydrogenase (NADP+) [EC:1.4.1.4]"	Shared by all symbionts (mycobiont, bacterial, and fungal communities)
K00262	A09100 Metabolism	09105 Amino acid metabolism	00220 Arginine biosynthesis [PATH:ko00220]	E1.4.1.4, gdhA	glutamate dehydrogenase (NADP+) [EC:1.4.1.4]"	Shared by all symbionts (mycobiont, bacterial, and fungal communities)
K00273	A09100 Metabolism	09105 Amino acid metabolism	00260 Glycine, serine and threonine metabolism [PATH:ko00260]	DAO, aao	D-amino-acid oxidase [EC:1.4.3.3]"	Shared by all symbionts (mycobiont, bacterial, and fungal communities)
K00273	A09100 Metabolism	09105 Amino acid metabolism	00330 Arginine and proline metabolism [PATH:ko00330]	DAO, aao	D-amino-acid oxidase [EC:1.4.3.3]"	Shared by all symbionts (mycobiont, bacterial, and fungal communities)
K00273	A09100 Metabolism	09106 Metabolism of other amino acids	00470 D-Amino acid metabolism [PATH:ko00470]	DAO, aao	D-amino-acid oxidase [EC:1.4.3.3]"	Shared by all symbionts (mycobiont, bacterial, and fungal communities)
K00273	A09100 Metabolism	09110 Biosynthesis of other secondary metabolites	00311 Penicillin and cephalosporin biosynthesis [PATH:ko00311]	DAO, aao	D-amino-acid oxidase [EC:1.4.3.3]"	Shared by all symbionts (mycobiont, bacterial, and fungal communities)
K00273	A09140 Cellular Processes	09141 Transport and catabolism	04146 Peroxisome [PATH:ko04146]	DAO, aao	D-amino-acid oxidase [EC:1.4.3.3]"	Shared by all symbionts (mycobiont, bacterial, and fungal communities)
K00276	A09100 Metabolism	09105 Amino acid metabolism	00260 Glycine, serine and threonine metabolism [PATH:ko00260]	AOC3, AOC2, tynA	primary-amine oxidase [EC:1.4.3.21]"	Shared by all symbionts (mycobiont, bacterial, and fungal communities)
K00276	A09100 Metabolism	09105 Amino acid metabolism	00350 Tyrosine metabolism [PATH:ko00350]	AOC3, AOC2, tynA	primary-amine oxidase [EC:1.4.3.21]"	Shared by all symbionts (mycobiont, bacterial, and fungal communities)
K00276	A09100 Metabolism	09105 Amino acid metabolism	00360 Phenylalanine metabolism [PATH:ko00360]	AOC3, AOC2, tynA	primary-amine oxidase [EC:1.4.3.21]"	Shared by all symbionts (mycobiont, bacterial, and fungal communities)
K00276	A09100 Metabolism	09106 Metabolism of other amino acids	00410 beta-Alanine metabolism [PATH:ko00410]	AOC3, AOC2, tynA	primary-amine oxidase [EC:1.4.3.21]"	Shared by all symbionts (mycobiont, bacterial, and fungal communities)
K00276	A09100 Metabolism	09110 Biosynthesis of other secondary metabolites	00950 Isoquinoline alkaloid biosynthesis [PATH:ko00950]	AOC3, AOC2, tynA	primary-amine oxidase [EC:1.4.3.21]"	Shared by all symbionts (mycobiont, bacterial, and fungal communities)
K00276	A09100 Metabolism	09110 Biosynthesis of other secondary metabolites	00960 Tropane, piperidine and pyridine alkaloid biosynthesis [PATH:ko00960]	AOC3, AOC2, tynA	primary-amine oxidase [EC:1.4.3.21]"	Shared by all symbionts (mycobiont, bacterial, and fungal communities)
K00281	A09100 Metabolism	09101 Carbohydrate metabolism	00630 Glyoxylate and dicarboxylate metabolism [PATH:ko00630]	GLDC, gcvP	glycine cleavage system P protein (glycine dehydrogenase) [EC:1.4.4.2]"	Shared by all symbionts (mycobiont, bacterial, and fungal communities)
K00281	A09100 Metabolism	09105 Amino acid metabolism	00260 Glycine, serine and threonine metabolism [PATH:ko00260]	GLDC, gcvP	glycine cleavage system P protein (glycine dehydrogenase) [EC:1.4.4.2]"	Shared by all symbionts (mycobiont, bacterial, and fungal communities)
K00281	A09100 Metabolism	09108 Metabolism of cofactors and vitamins	00785 Lipoic acid metabolism [PATH:ko00785]	GLDC, gcvP	glycine cleavage system P protein (glycine dehydrogenase) [EC:1.4.4.2]"	Shared by all symbionts (mycobiont, bacterial, and fungal communities)
K00281	A09100 Metabolism	09108 Metabolism of cofactors and vitamins	00670 One carbon pool by folate [PATH:ko00670]	GLDC, gcvP	glycine cleavage system P protein (glycine dehydrogenase) [EC:1.4.4.2]"	Shared by all symbionts (mycobiont, bacterial, and fungal communities)
K00286	A09100 Metabolism	09105 Amino acid metabolism	00330 Arginine and proline metabolism [PATH:ko00330]	proC	pyrroline-5-carboxylate reductase [EC:1.5.1.2]"	Shared by all symbionts (mycobiont, bacterial, and fungal communities)
K00287	A09100 Metabolism	09108 Metabolism of cofactors and vitamins	00790 Folate biosynthesis [PATH:ko00790]	DHFR, folA	dihydrofolate reductase [EC:1.5.1.3]"	Shared by all symbionts (mycobiont, bacterial, and fungal communities)
K00287	A09100 Metabolism	09108 Metabolism of cofactors and vitamins	00670 One carbon pool by folate [PATH:ko00670]	DHFR, folA	dihydrofolate reductase [EC:1.5.1.3]"	Shared by all symbionts (mycobiont, bacterial, and fungal communities)
K00287	A09150 Organismal Systems	09154 Digestive system	04981 Folate transport and metabolism [PATH:ko04981]	DHFR, folA	dihydrofolate reductase [EC:1.5.1.3]"	Shared by all symbionts (mycobiont, bacterial, and fungal communities)
K00287	A09160 Human Diseases	09176 Drug resistance: antineoplastic	01523 Antifolate resistance [PATH:ko01523]	DHFR, folA	dihydrofolate reductase [EC:1.5.1.3]"	Shared by all symbionts (mycobiont, bacterial, and fungal communities)
K00290	A09100 Metabolism	09105 Amino acid metabolism	00300 Lysine biosynthesis [PATH:ko00300]	LYS1	saccharopine dehydrogenase (NAD+, L-lysine forming) [EC:1.5.1.7]"	Shared by all symbionts (mycobiont, bacterial, and fungal communities)
K00290	A09100 Metabolism	09105 Amino acid metabolism	00310 Lysine degradation [PATH:ko00310]	LYS1	saccharopine dehydrogenase (NAD+, L-lysine forming) [EC:1.5.1.7]"	Shared by all symbionts (mycobiont, bacterial, and fungal communities)
K00294	A09100 Metabolism	09105 Amino acid metabolism	00250 Alanine, aspartate and glutamate metabolism [PATH:ko00250]	E1.2.1.88	1-pyrroline-5-carboxylate dehydrogenase [EC:1.2.1.88]"	Shared by all symbionts (mycobiont, bacterial, and fungal communities)
K00294	A09100 Metabolism	09105 Amino acid metabolism	00330 Arginine and proline metabolism [PATH:ko00330]	E1.2.1.88	1-pyrroline-5-carboxylate dehydrogenase [EC:1.2.1.88]"	Shared by all symbionts (mycobiont, bacterial, and fungal communities)
K00295	A09100 Metabolism	09108 Metabolism of cofactors and vitamins	00670 One carbon pool by folate [PATH:ko00670]	MTD1	methylenetetrahydrofolate dehydrogenase (NAD+) [EC:1.5.1.15]"	Shared by all symbionts (mycobiont, bacterial, and fungal communities)
K00306	A09100 Metabolism	09105 Amino acid metabolism	00260 Glycine, serine and threonine metabolism [PATH:ko00260]	PIPOX	sarcosine oxidase / L-pipecolate oxidase [EC:1.5.3.1 1.5.3.7]"	Shared by all symbionts (mycobiont, bacterial, and fungal communities)
K00306	A09100 Metabolism	09105 Amino acid metabolism	00310 Lysine degradation [PATH:ko00310]	PIPOX	sarcosine oxidase / L-pipecolate oxidase [EC:1.5.3.1 1.5.3.7]"	Shared by all symbionts (mycobiont, bacterial, and fungal communities)
K00306	A09140 Cellular Processes	09141 Transport and catabolism	04146 Peroxisome [PATH:ko04146]	PIPOX	sarcosine oxidase / L-pipecolate oxidase [EC:1.5.3.1 1.5.3.7]"	Shared by all symbionts (mycobiont, bacterial, and fungal communities)
K00311	A09190 Not Included in Pathway or Brite	09191 Unclassified: metabolism	99980 Enzymes with EC numbers	ETFDH	electron-transferring-flavoprotein dehydrogenase [EC:1.5.5.1]"	Shared by all symbionts (mycobiont, bacterial, and fungal communities)
K00318	A09100 Metabolism	09105 Amino acid metabolism	00330 Arginine and proline metabolism [PATH:ko00330]	PRODH, fadM, putB	proline dehydrogenase [EC:1.5.5.2]"	Shared by all symbionts (mycobiont, bacterial, and fungal communities)
K00344	A09190 Not Included in Pathway or Brite	09191 Unclassified: metabolism	99980 Enzymes with EC numbers	qor, CRYZ	NADPH:quinone reductase [EC:1.6.5.5]"	Shared by all symbionts (mycobiont, bacterial, and fungal communities)
K00365	A09100 Metabolism	09104 Nucleotide metabolism	00230 Purine metabolism [PATH:ko00230]	uaZ	urate oxidase [EC:1.7.3.3]"	Shared by all symbionts (mycobiont, bacterial, and fungal communities)
K00365	A09100 Metabolism	09110 Biosynthesis of other secondary metabolites	00232 Caffeine metabolism [PATH:ko00232]	uaZ	urate oxidase [EC:1.7.3.3]"	Shared by all symbionts (mycobiont, bacterial, and fungal communities)
K00381	A09100 Metabolism	09102 Energy metabolism	00920 Sulfur metabolism [PATH:ko00920]	cysI	sulfite reductase (NADPH) hemoprotein beta-component [EC:1.8.1.2]"	Shared by all symbionts (mycobiont, bacterial, and fungal communities)
K00382	A09100 Metabolism	09101 Carbohydrate metabolism	00010 Glycolysis / Gluconeogenesis [PATH:ko00010]	DLD, lpd, pdhD	dihydrolipoyl dehydrogenase [EC:1.8.1.4]"	Shared by all symbionts (mycobiont, bacterial, and fungal communities)
K00382	A09100 Metabolism	09101 Carbohydrate metabolism	00020 Citrate cycle (TCA cycle) [PATH:ko00020]	DLD, lpd, pdhD	dihydrolipoyl dehydrogenase [EC:1.8.1.4]"	Shared by all symbionts (mycobiont, bacterial, and fungal communities)
K00382	A09100 Metabolism	09101 Carbohydrate metabolism	00620 Pyruvate metabolism [PATH:ko00620]	DLD, lpd, pdhD	dihydrolipoyl dehydrogenase [EC:1.8.1.4]"	Shared by all symbionts (mycobiont, bacterial, and fungal communities)
K00382	A09100 Metabolism	09101 Carbohydrate metabolism	00630 Glyoxylate and dicarboxylate metabolism [PATH:ko00630]	DLD, lpd, pdhD	dihydrolipoyl dehydrogenase [EC:1.8.1.4]"	Shared by all symbionts (mycobiont, bacterial, and fungal communities)
K00382	A09100 Metabolism	09101 Carbohydrate metabolism	00640 Propanoate metabolism [PATH:ko00640]	DLD, lpd, pdhD	dihydrolipoyl dehydrogenase [EC:1.8.1.4]"	Shared by all symbionts (mycobiont, bacterial, and fungal communities)
K00382	A09100 Metabolism	09105 Amino acid metabolism	00260 Glycine, serine and threonine metabolism [PATH:ko00260]	DLD, lpd, pdhD	dihydrolipoyl dehydrogenase [EC:1.8.1.4]"	Shared by all symbionts (mycobiont, bacterial, and fungal communities)
K00382	A09100 Metabolism	09105 Amino acid metabolism	00280 Valine, leucine and isoleucine degradation [PATH:ko00280]	DLD, lpd, pdhD	dihydrolipoyl dehydrogenase [EC:1.8.1.4]"	Shared by all symbionts (mycobiont, bacterial, and fungal communities)
K00382	A09100 Metabolism	09105 Amino acid metabolism	00310 Lysine degradation [PATH:ko00310]	DLD, lpd, pdhD	dihydrolipoyl dehydrogenase [EC:1.8.1.4]"	Shared by all symbionts (mycobiont, bacterial, and fungal communities)
K00382	A09100 Metabolism	09105 Amino acid metabolism	00380 Tryptophan metabolism [PATH:ko00380]	DLD, lpd, pdhD	dihydrolipoyl dehydrogenase [EC:1.8.1.4]"	Shared by all symbionts (mycobiont, bacterial, and fungal communities)
K00382	A09100 Metabolism	09108 Metabolism of cofactors and vitamins	00785 Lipoic acid metabolism [PATH:ko00785]	DLD, lpd, pdhD	dihydrolipoyl dehydrogenase [EC:1.8.1.4]"	Shared by all symbionts (mycobiont, bacterial, and fungal communities)
K00382	A09100 Metabolism	09108 Metabolism of cofactors and vitamins	00670 One carbon pool by folate [PATH:ko00670]	DLD, lpd, pdhD	dihydrolipoyl dehydrogenase [EC:1.8.1.4]"	Shared by all symbionts (mycobiont, bacterial, and fungal communities)
K00382	A09180 Brite Hierarchies	09183 Protein families: signaling and cellular processes	04147 Exosome [BR:ko04147]	DLD, lpd, pdhD	dihydrolipoyl dehydrogenase [EC:1.8.1.4]"	Shared by all symbionts (mycobiont, bacterial, and fungal communities)
K00383	A09100 Metabolism	09106 Metabolism of other amino acids	00480 Glutathione metabolism [PATH:ko00480]	GSR, gor	glutathione reductase (NADPH) [EC:1.8.1.7]"	Shared by all symbionts (mycobiont, bacterial, and fungal communities)
K00383	A09150 Organismal Systems	09152 Endocrine system	04918 Thyroid hormone synthesis [PATH:ko04918]	GSR, gor	glutathione reductase (NADPH) [EC:1.8.1.7]"	Shared by all symbionts (mycobiont, bacterial, and fungal communities)
K00383	A09160 Human Diseases	09166 Cardiovascular disease	05415 Diabetic cardiomyopathy [PATH:ko05415]	GSR, gor	glutathione reductase (NADPH) [EC:1.8.1.7]"	Shared by all symbionts (mycobiont, bacterial, and fungal communities)
K00384	A09100 Metabolism	09106 Metabolism of other amino acids	00450 Selenocompound metabolism [PATH:ko00450]	trxB, TRR	thioredoxin reductase (NADPH) [EC:1.8.1.9]"	Shared by all symbionts (mycobiont, bacterial, and fungal communities)
K00387	A09100 Metabolism	09102 Energy metabolism	00920 Sulfur metabolism [PATH:ko00920]	SUOX	sulfite oxidase [EC:1.8.3.1]"	Shared by all symbionts (mycobiont, bacterial, and fungal communities)
K00389	A09180 Brite Hierarchies	09183 Protein families: signaling and cellular processes	02000 Transporters [BR:ko02000]	yidH	inner membrane protein YidH"	Shared by all symbionts (mycobiont, bacterial, and fungal communities)
K00390	A09100 Metabolism	09102 Energy metabolism	00920 Sulfur metabolism [PATH:ko00920]	cysH	phosphoadenosine phosphosulfate reductase [EC:1.8.4.8 1.8.4.10]"	Shared by all symbionts (mycobiont, bacterial, and fungal communities)
K00411	A09100 Metabolism	09102 Energy metabolism	00190 Oxidative phosphorylation [PATH:ko00190]	UQCRFS1, RIP1, petA	ubiquinol-cytochrome c reductase iron-sulfur subunit [EC:7.1.1.8]"	Shared by all symbionts (mycobiont, bacterial, and fungal communities)
K00411	A09130 Environmental Information Processing	09132 Signal transduction	02020 Two-component system [PATH:ko02020]	UQCRFS1, RIP1, petA	ubiquinol-cytochrome c reductase iron-sulfur subunit [EC:7.1.1.8]"	Shared by all symbionts (mycobiont, bacterial, and fungal communities)
K00411	A09140 Cellular Processes	09141 Transport and catabolism	04148 Efferocytosis [PATH:ko04148]	UQCRFS1, RIP1, petA	ubiquinol-cytochrome c reductase iron-sulfur subunit [EC:7.1.1.8]"	Shared by all symbionts (mycobiont, bacterial, and fungal communities)
K00411	A09150 Organismal Systems	09153 Circulatory system	04260 Cardiac muscle contraction [PATH:ko04260]	UQCRFS1, RIP1, petA	ubiquinol-cytochrome c reductase iron-sulfur subunit [EC:7.1.1.8]"	Shared by all symbionts (mycobiont, bacterial, and fungal communities)
K00411	A09150 Organismal Systems	09159 Environmental adaptation	04714 Thermogenesis [PATH:ko04714]	UQCRFS1, RIP1, petA	ubiquinol-cytochrome c reductase iron-sulfur subunit [EC:7.1.1.8]"	Shared by all symbionts (mycobiont, bacterial, and fungal communities)
K00411	A09160 Human Diseases	09161 Cancer: overview	05208 Chemical carcinogenesis - reactive oxygen species [PATH:ko05208]	UQCRFS1, RIP1, petA	ubiquinol-cytochrome c reductase iron-sulfur subunit [EC:7.1.1.8]"	Shared by all symbionts (mycobiont, bacterial, and fungal communities)
K00411	A09160 Human Diseases	09164 Neurodegenerative disease	05010 Alzheimer disease [PATH:ko05010]	UQCRFS1, RIP1, petA	ubiquinol-cytochrome c reductase iron-sulfur subunit [EC:7.1.1.8]"	Shared by all symbionts (mycobiont, bacterial, and fungal communities)
K00411	A09160 Human Diseases	09164 Neurodegenerative disease	05012 Parkinson disease [PATH:ko05012]	UQCRFS1, RIP1, petA	ubiquinol-cytochrome c reductase iron-sulfur subunit [EC:7.1.1.8]"	Shared by all symbionts (mycobiont, bacterial, and fungal communities)
K00411	A09160 Human Diseases	09164 Neurodegenerative disease	05014 Amyotrophic lateral sclerosis [PATH:ko05014]	UQCRFS1, RIP1, petA	ubiquinol-cytochrome c reductase iron-sulfur subunit [EC:7.1.1.8]"	Shared by all symbionts (mycobiont, bacterial, and fungal communities)
K00411	A09160 Human Diseases	09164 Neurodegenerative disease	05016 Huntington disease [PATH:ko05016]	UQCRFS1, RIP1, petA	ubiquinol-cytochrome c reductase iron-sulfur subunit [EC:7.1.1.8]"	Shared by all symbionts (mycobiont, bacterial, and fungal communities)
K00411	A09160 Human Diseases	09164 Neurodegenerative disease	05020 Prion disease [PATH:ko05020]	UQCRFS1, RIP1, petA	ubiquinol-cytochrome c reductase iron-sulfur subunit [EC:7.1.1.8]"	Shared by all symbionts (mycobiont, bacterial, and fungal communities)
K00411	A09160 Human Diseases	09164 Neurodegenerative disease	05022 Pathways of neurodegeneration - multiple diseases [PATH:ko05022]	UQCRFS1, RIP1, petA	ubiquinol-cytochrome c reductase iron-sulfur subunit [EC:7.1.1.8]"	Shared by all symbionts (mycobiont, bacterial, and fungal communities)
K00411	A09160 Human Diseases	09166 Cardiovascular disease	05415 Diabetic cardiomyopathy [PATH:ko05415]	UQCRFS1, RIP1, petA	ubiquinol-cytochrome c reductase iron-sulfur subunit [EC:7.1.1.8]"	Shared by all symbionts (mycobiont, bacterial, and fungal communities)
K00411	A09160 Human Diseases	09167 Endocrine and metabolic disease	04932 Non-alcoholic fatty liver disease [PATH:ko04932]	UQCRFS1, RIP1, petA	ubiquinol-cytochrome c reductase iron-sulfur subunit [EC:7.1.1.8]"	Shared by all symbionts (mycobiont, bacterial, and fungal communities)
K00413	A09100 Metabolism	09102 Energy metabolism	00190 Oxidative phosphorylation [PATH:ko00190]	CYC1, CYT1, petC	ubiquinol-cytochrome c reductase cytochrome c1 subunit"	Shared by all symbionts (mycobiont, bacterial, and fungal communities)
K00413	A09130 Environmental Information Processing	09132 Signal transduction	02020 Two-component system [PATH:ko02020]	CYC1, CYT1, petC	ubiquinol-cytochrome c reductase cytochrome c1 subunit"	Shared by all symbionts (mycobiont, bacterial, and fungal communities)
K00413	A09150 Organismal Systems	09153 Circulatory system	04260 Cardiac muscle contraction [PATH:ko04260]	CYC1, CYT1, petC	ubiquinol-cytochrome c reductase cytochrome c1 subunit"	Shared by all symbionts (mycobiont, bacterial, and fungal communities)
K00413	A09150 Organismal Systems	09159 Environmental adaptation	04714 Thermogenesis [PATH:ko04714]	CYC1, CYT1, petC	ubiquinol-cytochrome c reductase cytochrome c1 subunit"	Shared by all symbionts (mycobiont, bacterial, and fungal communities)
K00413	A09160 Human Diseases	09161 Cancer: overview	05208 Chemical carcinogenesis - reactive oxygen species [PATH:ko05208]	CYC1, CYT1, petC	ubiquinol-cytochrome c reductase cytochrome c1 subunit"	Shared by all symbionts (mycobiont, bacterial, and fungal communities)
K00413	A09160 Human Diseases	09164 Neurodegenerative disease	05010 Alzheimer disease [PATH:ko05010]	CYC1, CYT1, petC	ubiquinol-cytochrome c reductase cytochrome c1 subunit"	Shared by all symbionts (mycobiont, bacterial, and fungal communities)
K00413	A09160 Human Diseases	09164 Neurodegenerative disease	05012 Parkinson disease [PATH:ko05012]	CYC1, CYT1, petC	ubiquinol-cytochrome c reductase cytochrome c1 subunit"	Shared by all symbionts (mycobiont, bacterial, and fungal communities)
K00413	A09160 Human Diseases	09164 Neurodegenerative disease	05014 Amyotrophic lateral sclerosis [PATH:ko05014]	CYC1, CYT1, petC	ubiquinol-cytochrome c reductase cytochrome c1 subunit"	Shared by all symbionts (mycobiont, bacterial, and fungal communities)
K00413	A09160 Human Diseases	09164 Neurodegenerative disease	05016 Huntington disease [PATH:ko05016]	CYC1, CYT1, petC	ubiquinol-cytochrome c reductase cytochrome c1 subunit"	Shared by all symbionts (mycobiont, bacterial, and fungal communities)
K00413	A09160 Human Diseases	09164 Neurodegenerative disease	05020 Prion disease [PATH:ko05020]	CYC1, CYT1, petC	ubiquinol-cytochrome c reductase cytochrome c1 subunit"	Shared by all symbionts (mycobiont, bacterial, and fungal communities)
K00413	A09160 Human Diseases	09164 Neurodegenerative disease	05022 Pathways of neurodegeneration - multiple diseases [PATH:ko05022]	CYC1, CYT1, petC	ubiquinol-cytochrome c reductase cytochrome c1 subunit"	Shared by all symbionts (mycobiont, bacterial, and fungal communities)
K00413	A09160 Human Diseases	09166 Cardiovascular disease	05415 Diabetic cardiomyopathy [PATH:ko05415]	CYC1, CYT1, petC	ubiquinol-cytochrome c reductase cytochrome c1 subunit"	Shared by all symbionts (mycobiont, bacterial, and fungal communities)
K00413	A09160 Human Diseases	09167 Endocrine and metabolic disease	04932 Non-alcoholic fatty liver disease [PATH:ko04932]	CYC1, CYT1, petC	ubiquinol-cytochrome c reductase cytochrome c1 subunit"	Shared by all symbionts (mycobiont, bacterial, and fungal communities)
K00451	A09100 Metabolism	09105 Amino acid metabolism	00350 Tyrosine metabolism [PATH:ko00350]	HGD, hmgA	homogentisate 1,2-dioxygenase [EC:1.13.11.5]"	Shared by all symbionts (mycobiont, bacterial, and fungal communities)
K00451	A09100 Metabolism	09111 Xenobiotics biodegradation and metabolism	00643 Styrene degradation [PATH:ko00643]	HGD, hmgA	homogentisate 1,2-dioxygenase [EC:1.13.11.5]"	Shared by all symbionts (mycobiont, bacterial, and fungal communities)
K00452	A09100 Metabolism	09105 Amino acid metabolism	00380 Tryptophan metabolism [PATH:ko00380]	HAAO	3-hydroxyanthranilate 3,4-dioxygenase [EC:1.13.11.6]"	Shared by all symbionts (mycobiont, bacterial, and fungal communities)
K00456	A09100 Metabolism	09105 Amino acid metabolism	00270 Cysteine and methionine metabolism [PATH:ko00270]	CDO1	cysteine dioxygenase [EC:1.13.11.20]"	Shared by all symbionts (mycobiont, bacterial, and fungal communities)
K00456	A09100 Metabolism	09106 Metabolism of other amino acids	00430 Taurine and hypotaurine metabolism [PATH:ko00430]	CDO1	cysteine dioxygenase [EC:1.13.11.20]"	Shared by all symbionts (mycobiont, bacterial, and fungal communities)
K00457	A09100 Metabolism	09105 Amino acid metabolism	00350 Tyrosine metabolism [PATH:ko00350]	HPD, hppD	4-hydroxyphenylpyruvate dioxygenase [EC:1.13.11.27]"	Shared by all symbionts (mycobiont, bacterial, and fungal communities)
K00457	A09100 Metabolism	09105 Amino acid metabolism	00360 Phenylalanine metabolism [PATH:ko00360]	HPD, hppD	4-hydroxyphenylpyruvate dioxygenase [EC:1.13.11.27]"	Shared by all symbionts (mycobiont, bacterial, and fungal communities)
K00457	A09100 Metabolism	09108 Metabolism of cofactors and vitamins	00130 Ubiquinone and other terpenoid-quinone biosynthesis [PATH:ko00130]	HPD, hppD	4-hydroxyphenylpyruvate dioxygenase [EC:1.13.11.27]"	Shared by all symbionts (mycobiont, bacterial, and fungal communities)
K00457	A09180 Brite Hierarchies	09183 Protein families: signaling and cellular processes	04147 Exosome [BR:ko04147]	HPD, hppD	4-hydroxyphenylpyruvate dioxygenase [EC:1.13.11.27]"	Shared by all symbionts (mycobiont, bacterial, and fungal communities)
K00459	A09100 Metabolism	09102 Energy metabolism	00910 Nitrogen metabolism [PATH:ko00910]	ncd2, npd	nitronate monooxygenase [EC:1.13.12.16]"	Shared by all symbionts (mycobiont, bacterial, and fungal communities)
K00463	A09100 Metabolism	09105 Amino acid metabolism	00380 Tryptophan metabolism [PATH:ko00380]	IDO, INDO	indoleamine 2,3-dioxygenase [EC:1.13.11.52]"	Shared by all symbionts (mycobiont, bacterial, and fungal communities)
K00463	A09160 Human Diseases	09174 Infectious disease: parasitic	05143 African trypanosomiasis [PATH:ko05143]	IDO, INDO	indoleamine 2,3-dioxygenase [EC:1.13.11.52]"	Shared by all symbionts (mycobiont, bacterial, and fungal communities)
K00467	A09100 Metabolism	09101 Carbohydrate metabolism	00620 Pyruvate metabolism [PATH:ko00620]	E1.13.12.4	lactate 2-monooxygenase [EC:1.13.12.4]"	Shared by all symbionts (mycobiont, bacterial, and fungal communities)
K00486	A09100 Metabolism	09105 Amino acid metabolism	00380 Tryptophan metabolism [PATH:ko00380]	KMO	kynurenine 3-monooxygenase [EC:1.14.13.9]"	Shared by all symbionts (mycobiont, bacterial, and fungal communities)
K00507	A09100 Metabolism	09103 Lipid metabolism	01040 Biosynthesis of unsaturated fatty acids [PATH:ko01040]	SCD, desC	stearoyl-CoA desaturase (Delta-9 desaturase) [EC:1.14.19.1]"	Shared by all symbionts (mycobiont, bacterial, and fungal communities)
K00507	A09130 Environmental Information Processing	09132 Signal transduction	04152 AMPK signaling pathway [PATH:ko04152]	SCD, desC	stearoyl-CoA desaturase (Delta-9 desaturase) [EC:1.14.19.1]"	Shared by all symbionts (mycobiont, bacterial, and fungal communities)
K00507	A09150 Organismal Systems	09152 Endocrine system	03320 PPAR signaling pathway [PATH:ko03320]	SCD, desC	stearoyl-CoA desaturase (Delta-9 desaturase) [EC:1.14.19.1]"	Shared by all symbionts (mycobiont, bacterial, and fungal communities)
K00507	A09150 Organismal Systems	09149 Aging	04212 Longevity regulating pathway - worm [PATH:ko04212]	SCD, desC	stearoyl-CoA desaturase (Delta-9 desaturase) [EC:1.14.19.1]"	Shared by all symbionts (mycobiont, bacterial, and fungal communities)
K00507	A09160 Human Diseases	09167 Endocrine and metabolic disease	04936 Alcoholic liver disease [PATH:ko04936]	SCD, desC	stearoyl-CoA desaturase (Delta-9 desaturase) [EC:1.14.19.1]"	Shared by all symbionts (mycobiont, bacterial, and fungal communities)
K00507	A09180 Brite Hierarchies	09181 Protein families: metabolism	01004 Lipid biosynthesis proteins [BR:ko01004]	SCD, desC	stearoyl-CoA desaturase (Delta-9 desaturase) [EC:1.14.19.1]"	Shared by all symbionts (mycobiont, bacterial, and fungal communities)
K00511	A09100 Metabolism	09103 Lipid metabolism	00100 Steroid biosynthesis [PATH:ko00100]	SQLE, ERG1	squalene monooxygenase [EC:1.14.14.17]"	Shared by all symbionts (mycobiont, bacterial, and fungal communities)
K00511	A09100 Metabolism	09109 Metabolism of terpenoids and polyketides	00909 Sesquiterpenoid and triterpenoid biosynthesis [PATH:ko00909]	SQLE, ERG1	squalene monooxygenase [EC:1.14.14.17]"	Shared by all symbionts (mycobiont, bacterial, and fungal communities)
K00525	A09100 Metabolism	09104 Nucleotide metabolism	00230 Purine metabolism [PATH:ko00230]	E1.17.4.1A, nrdA, nrdE	ribonucleoside-diphosphate reductase alpha chain [EC:1.17.4.1]"	Shared by all symbionts (mycobiont, bacterial, and fungal communities)
K00525	A09100 Metabolism	09104 Nucleotide metabolism	00240 Pyrimidine metabolism [PATH:ko00240]	E1.17.4.1A, nrdA, nrdE	ribonucleoside-diphosphate reductase alpha chain [EC:1.17.4.1]"	Shared by all symbionts (mycobiont, bacterial, and fungal communities)
K00525	A09180 Brite Hierarchies	09182 Protein families: genetic information processing	03400 DNA repair and recombination proteins [BR:ko03400]	E1.17.4.1A, nrdA, nrdE	ribonucleoside-diphosphate reductase alpha chain [EC:1.17.4.1]"	Shared by all symbionts (mycobiont, bacterial, and fungal communities)
K00549	A09100 Metabolism	09105 Amino acid metabolism	00270 Cysteine and methionine metabolism [PATH:ko00270]	metE	5-methyltetrahydropteroyltriglutamate--homocysteine methyltransferase [EC:2.1.1.14]"	Shared by all symbionts (mycobiont, bacterial, and fungal communities)
K00549	A09100 Metabolism	09106 Metabolism of other amino acids	00450 Selenocompound metabolism [PATH:ko00450]	metE	5-methyltetrahydropteroyltriglutamate--homocysteine methyltransferase [EC:2.1.1.14]"	Shared by all symbionts (mycobiont, bacterial, and fungal communities)
K00558	A09100 Metabolism	09105 Amino acid metabolism	00270 Cysteine and methionine metabolism [PATH:ko00270]	DNMT1, dcm	DNA (cytosine-5)-methyltransferase 1 [EC:2.1.1.37]"	Shared by all symbionts (mycobiont, bacterial, and fungal communities)
K00558	A09160 Human Diseases	09161 Cancer: overview	05206 MicroRNAs in cancer [PATH:ko05206]	DNMT1, dcm	DNA (cytosine-5)-methyltransferase 1 [EC:2.1.1.37]"	Shared by all symbionts (mycobiont, bacterial, and fungal communities)
K00558	A09180 Brite Hierarchies	09182 Protein families: genetic information processing	03000 Transcription factors [BR:ko03000]	DNMT1, dcm	DNA (cytosine-5)-methyltransferase 1 [EC:2.1.1.37]"	Shared by all symbionts (mycobiont, bacterial, and fungal communities)
K00558	A09180 Brite Hierarchies	09182 Protein families: genetic information processing	03032 DNA replication proteins [BR:ko03032]	DNMT1, dcm	DNA (cytosine-5)-methyltransferase 1 [EC:2.1.1.37]"	Shared by all symbionts (mycobiont, bacterial, and fungal communities)
K00558	A09180 Brite Hierarchies	09182 Protein families: genetic information processing	03036 Chromosome and associated proteins [BR:ko03036]	DNMT1, dcm	DNA (cytosine-5)-methyltransferase 1 [EC:2.1.1.37]"	Shared by all symbionts (mycobiont, bacterial, and fungal communities)
K00558	A09180 Brite Hierarchies	09183 Protein families: signaling and cellular processes	02048 Prokaryotic defense system [BR:ko02048]	DNMT1, dcm	DNA (cytosine-5)-methyltransferase 1 [EC:2.1.1.37]"	Shared by all symbionts (mycobiont, bacterial, and fungal communities)
K00560	A09100 Metabolism	09104 Nucleotide metabolism	00240 Pyrimidine metabolism [PATH:ko00240]	thyA, TYMS	thymidylate synthase [EC:2.1.1.45]"	Shared by all symbionts (mycobiont, bacterial, and fungal communities)
K00560	A09100 Metabolism	09108 Metabolism of cofactors and vitamins	00670 One carbon pool by folate [PATH:ko00670]	thyA, TYMS	thymidylate synthase [EC:2.1.1.45]"	Shared by all symbionts (mycobiont, bacterial, and fungal communities)
K00560	A09150 Organismal Systems	09154 Digestive system	04981 Folate transport and metabolism [PATH:ko04981]	thyA, TYMS	thymidylate synthase [EC:2.1.1.45]"	Shared by all symbionts (mycobiont, bacterial, and fungal communities)
K00560	A09160 Human Diseases	09176 Drug resistance: antineoplastic	01523 Antifolate resistance [PATH:ko01523]	thyA, TYMS	thymidylate synthase [EC:2.1.1.45]"	Shared by all symbionts (mycobiont, bacterial, and fungal communities)
K00573	A09190 Not Included in Pathway or Brite	09191 Unclassified: metabolism	99980 Enzymes with EC numbers	E2.1.1.77, pcm	protein-L-isoaspartate(D-aspartate) O-methyltransferase [EC:2.1.1.77]"	Shared by all symbionts (mycobiont, bacterial, and fungal communities)
K00574	A09190 Not Included in Pathway or Brite	09191 Unclassified: metabolism	99980 Enzymes with EC numbers	cfa	cyclopropane-fatty-acyl-phospholipid synthase [EC:2.1.1.79]"	Shared by all symbionts (mycobiont, bacterial, and fungal communities)
K00600	A09100 Metabolism	09101 Carbohydrate metabolism	00630 Glyoxylate and dicarboxylate metabolism [PATH:ko00630]	glyA, SHMT	glycine hydroxymethyltransferase [EC:2.1.2.1]"	Shared by all symbionts (mycobiont, bacterial, and fungal communities)
K00600	A09100 Metabolism	09102 Energy metabolism	00680 Methane metabolism [PATH:ko00680]	glyA, SHMT	glycine hydroxymethyltransferase [EC:2.1.2.1]"	Shared by all symbionts (mycobiont, bacterial, and fungal communities)
K00600	A09100 Metabolism	09105 Amino acid metabolism	00260 Glycine, serine and threonine metabolism [PATH:ko00260]	glyA, SHMT	glycine hydroxymethyltransferase [EC:2.1.2.1]"	Shared by all symbionts (mycobiont, bacterial, and fungal communities)
K00600	A09100 Metabolism	09106 Metabolism of other amino acids	00460 Cyanoamino acid metabolism [PATH:ko00460]	glyA, SHMT	glycine hydroxymethyltransferase [EC:2.1.2.1]"	Shared by all symbionts (mycobiont, bacterial, and fungal communities)
K00600	A09100 Metabolism	09108 Metabolism of cofactors and vitamins	00670 One carbon pool by folate [PATH:ko00670]	glyA, SHMT	glycine hydroxymethyltransferase [EC:2.1.2.1]"	Shared by all symbionts (mycobiont, bacterial, and fungal communities)
K00600	A09150 Organismal Systems	09154 Digestive system	04981 Folate transport and metabolism [PATH:ko04981]	glyA, SHMT	glycine hydroxymethyltransferase [EC:2.1.2.1]"	Shared by all symbionts (mycobiont, bacterial, and fungal communities)
K00600	A09160 Human Diseases	09176 Drug resistance: antineoplastic	01523 Antifolate resistance [PATH:ko01523]	glyA, SHMT	glycine hydroxymethyltransferase [EC:2.1.2.1]"	Shared by all symbionts (mycobiont, bacterial, and fungal communities)
K00602	A09100 Metabolism	09104 Nucleotide metabolism	00230 Purine metabolism [PATH:ko00230]	purH	phosphoribosylaminoimidazolecarboxamide formyltransferase / IMP cyclohydrolase [EC:2.1.2.3 3.5.4.10]"	Shared by all symbionts (mycobiont, bacterial, and fungal communities)
K00602	A09100 Metabolism	09108 Metabolism of cofactors and vitamins	00670 One carbon pool by folate [PATH:ko00670]	purH	phosphoribosylaminoimidazolecarboxamide formyltransferase / IMP cyclohydrolase [EC:2.1.2.3 3.5.4.10]"	Shared by all symbionts (mycobiont, bacterial, and fungal communities)
K00602	A09160 Human Diseases	09176 Drug resistance: antineoplastic	01523 Antifolate resistance [PATH:ko01523]	purH	phosphoribosylaminoimidazolecarboxamide formyltransferase / IMP cyclohydrolase [EC:2.1.2.3 3.5.4.10]"	Shared by all symbionts (mycobiont, bacterial, and fungal communities)
K00602	A09180 Brite Hierarchies	09183 Protein families: signaling and cellular processes	04147 Exosome [BR:ko04147]	purH	phosphoribosylaminoimidazolecarboxamide formyltransferase / IMP cyclohydrolase [EC:2.1.2.3 3.5.4.10]"	Shared by all symbionts (mycobiont, bacterial, and fungal communities)
K00605	A09100 Metabolism	09101 Carbohydrate metabolism	00630 Glyoxylate and dicarboxylate metabolism [PATH:ko00630]	gcvT, AMT	glycine cleavage system T protein (aminomethyltransferase) [EC:2.1.2.10]"	Shared by all symbionts (mycobiont, bacterial, and fungal communities)
K00605	A09100 Metabolism	09105 Amino acid metabolism	00260 Glycine, serine and threonine metabolism [PATH:ko00260]	gcvT, AMT	glycine cleavage system T protein (aminomethyltransferase) [EC:2.1.2.10]"	Shared by all symbionts (mycobiont, bacterial, and fungal communities)
K00605	A09100 Metabolism	09108 Metabolism of cofactors and vitamins	00785 Lipoic acid metabolism [PATH:ko00785]	gcvT, AMT	glycine cleavage system T protein (aminomethyltransferase) [EC:2.1.2.10]"	Shared by all symbionts (mycobiont, bacterial, and fungal communities)
K00605	A09100 Metabolism	09108 Metabolism of cofactors and vitamins	00670 One carbon pool by folate [PATH:ko00670]	gcvT, AMT	glycine cleavage system T protein (aminomethyltransferase) [EC:2.1.2.10]"	Shared by all symbionts (mycobiont, bacterial, and fungal communities)
K00606	A09100 Metabolism	09108 Metabolism of cofactors and vitamins	00770 Pantothenate and CoA biosynthesis [PATH:ko00770]	panB	3-methyl-2-oxobutanoate hydroxymethyltransferase [EC:2.1.2.11]"	Shared by all symbionts (mycobiont, bacterial, and fungal communities)
K00611	A09100 Metabolism	09105 Amino acid metabolism	00220 Arginine biosynthesis [PATH:ko00220]	OTC, argF, argI	ornithine carbamoyltransferase [EC:2.1.3.3]"	Shared by all symbionts (mycobiont, bacterial, and fungal communities)
K00615	A09100 Metabolism	09101 Carbohydrate metabolism	00030 Pentose phosphate pathway [PATH:ko00030]	E2.2.1.1, tktA, tktB	transketolase [EC:2.2.1.1]"	Shared by all symbionts (mycobiont, bacterial, and fungal communities)
K00615	A09100 Metabolism	09102 Energy metabolism	00710 Carbon fixation by Calvin cycle [PATH:ko00710]	E2.2.1.1, tktA, tktB	transketolase [EC:2.2.1.1]"	Shared by all symbionts (mycobiont, bacterial, and fungal communities)
K00615	A09100 Metabolism	09109 Metabolism of terpenoids and polyketides	01051 Biosynthesis of ansamycins [PATH:ko01051]	E2.2.1.1, tktA, tktB	transketolase [EC:2.2.1.1]"	Shared by all symbionts (mycobiont, bacterial, and fungal communities)
K00616	A09100 Metabolism	09101 Carbohydrate metabolism	00030 Pentose phosphate pathway [PATH:ko00030]	TALDO1, talB, talA	transaldolase [EC:2.2.1.2]"	Shared by all symbionts (mycobiont, bacterial, and fungal communities)
K00616	A09100 Metabolism	09102 Energy metabolism	00710 Carbon fixation by Calvin cycle [PATH:ko00710]	TALDO1, talB, talA	transaldolase [EC:2.2.1.2]"	Shared by all symbionts (mycobiont, bacterial, and fungal communities)
K00620	A09100 Metabolism	09105 Amino acid metabolism	00220 Arginine biosynthesis [PATH:ko00220]	argJ	glutamate N-acetyltransferase / amino-acid N-acetyltransferase [EC:2.3.1.35 2.3.1.1]"	Shared by all symbionts (mycobiont, bacterial, and fungal communities)
K00626	A09100 Metabolism	09101 Carbohydrate metabolism	00620 Pyruvate metabolism [PATH:ko00620]	ACAT, atoB	acetyl-CoA C-acetyltransferase [EC:2.3.1.9]"	Shared by all symbionts (mycobiont, bacterial, and fungal communities)
K00626	A09100 Metabolism	09101 Carbohydrate metabolism	00630 Glyoxylate and dicarboxylate metabolism [PATH:ko00630]	ACAT, atoB	acetyl-CoA C-acetyltransferase [EC:2.3.1.9]"	Shared by all symbionts (mycobiont, bacterial, and fungal communities)
K00626	A09100 Metabolism	09101 Carbohydrate metabolism	00650 Butanoate metabolism [PATH:ko00650]	ACAT, atoB	acetyl-CoA C-acetyltransferase [EC:2.3.1.9]"	Shared by all symbionts (mycobiont, bacterial, and fungal communities)
K00626	A09100 Metabolism	09102 Energy metabolism	00720 Other carbon fixation pathways [PATH:ko00720]	ACAT, atoB	acetyl-CoA C-acetyltransferase [EC:2.3.1.9]"	Shared by all symbionts (mycobiont, bacterial, and fungal communities)
K00626	A09100 Metabolism	09103 Lipid metabolism	00071 Fatty acid degradation [PATH:ko00071]	ACAT, atoB	acetyl-CoA C-acetyltransferase [EC:2.3.1.9]"	Shared by all symbionts (mycobiont, bacterial, and fungal communities)
K00626	A09100 Metabolism	09105 Amino acid metabolism	00280 Valine, leucine and isoleucine degradation [PATH:ko00280]	ACAT, atoB	acetyl-CoA C-acetyltransferase [EC:2.3.1.9]"	Shared by all symbionts (mycobiont, bacterial, and fungal communities)
K00626	A09100 Metabolism	09105 Amino acid metabolism	00310 Lysine degradation [PATH:ko00310]	ACAT, atoB	acetyl-CoA C-acetyltransferase [EC:2.3.1.9]"	Shared by all symbionts (mycobiont, bacterial, and fungal communities)
K00626	A09100 Metabolism	09105 Amino acid metabolism	00380 Tryptophan metabolism [PATH:ko00380]	ACAT, atoB	acetyl-CoA C-acetyltransferase [EC:2.3.1.9]"	Shared by all symbionts (mycobiont, bacterial, and fungal communities)
K00626	A09100 Metabolism	09109 Metabolism of terpenoids and polyketides	00900 Terpenoid backbone biosynthesis [PATH:ko00900]	ACAT, atoB	acetyl-CoA C-acetyltransferase [EC:2.3.1.9]"	Shared by all symbionts (mycobiont, bacterial, and fungal communities)
K00626	A09100 Metabolism	09111 Xenobiotics biodegradation and metabolism	00362 Benzoate degradation [PATH:ko00362]	ACAT, atoB	acetyl-CoA C-acetyltransferase [EC:2.3.1.9]"	Shared by all symbionts (mycobiont, bacterial, and fungal communities)
K00626	A09130 Environmental Information Processing	09132 Signal transduction	02020 Two-component system [PATH:ko02020]	ACAT, atoB	acetyl-CoA C-acetyltransferase [EC:2.3.1.9]"	Shared by all symbionts (mycobiont, bacterial, and fungal communities)
K00626	A09150 Organismal Systems	09154 Digestive system	04975 Fat digestion and absorption [PATH:ko04975]	ACAT, atoB	acetyl-CoA C-acetyltransferase [EC:2.3.1.9]"	Shared by all symbionts (mycobiont, bacterial, and fungal communities)
K00626	A09180 Brite Hierarchies	09183 Protein families: signaling and cellular processes	04147 Exosome [BR:ko04147]	ACAT, atoB	acetyl-CoA C-acetyltransferase [EC:2.3.1.9]"	Shared by all symbionts (mycobiont, bacterial, and fungal communities)
K00627	A09100 Metabolism	09101 Carbohydrate metabolism	00010 Glycolysis / Gluconeogenesis [PATH:ko00010]	DLAT, aceF, pdhC	pyruvate dehydrogenase E2 component (dihydrolipoyllysine-residue acetyltransferase) [EC:2.3.1.12]"	Shared by all symbionts (mycobiont, bacterial, and fungal communities)
K00627	A09100 Metabolism	09101 Carbohydrate metabolism	00020 Citrate cycle (TCA cycle) [PATH:ko00020]	DLAT, aceF, pdhC	pyruvate dehydrogenase E2 component (dihydrolipoyllysine-residue acetyltransferase) [EC:2.3.1.12]"	Shared by all symbionts (mycobiont, bacterial, and fungal communities)
K00627	A09100 Metabolism	09101 Carbohydrate metabolism	00620 Pyruvate metabolism [PATH:ko00620]	DLAT, aceF, pdhC	pyruvate dehydrogenase E2 component (dihydrolipoyllysine-residue acetyltransferase) [EC:2.3.1.12]"	Shared by all symbionts (mycobiont, bacterial, and fungal communities)
K00627	A09100 Metabolism	09108 Metabolism of cofactors and vitamins	00785 Lipoic acid metabolism [PATH:ko00785]	DLAT, aceF, pdhC	pyruvate dehydrogenase E2 component (dihydrolipoyllysine-residue acetyltransferase) [EC:2.3.1.12]"	Shared by all symbionts (mycobiont, bacterial, and fungal communities)
K00641	A09100 Metabolism	09102 Energy metabolism	00920 Sulfur metabolism [PATH:ko00920]	metX	homoserine O-acetyltransferase/O-succinyltransferase [EC:2.3.1.31 2.3.1.46]"	Shared by all symbionts (mycobiont, bacterial, and fungal communities)
K00641	A09100 Metabolism	09105 Amino acid metabolism	00270 Cysteine and methionine metabolism [PATH:ko00270]	metX	homoserine O-acetyltransferase/O-succinyltransferase [EC:2.3.1.31 2.3.1.46]"	Shared by all symbionts (mycobiont, bacterial, and fungal communities)
K00643	A09100 Metabolism	09105 Amino acid metabolism	00260 Glycine, serine and threonine metabolism [PATH:ko00260]	E2.3.1.37, ALAS	5-aminolevulinate synthase [EC:2.3.1.37]"	Shared by all symbionts (mycobiont, bacterial, and fungal communities)
K00643	A09100 Metabolism	09108 Metabolism of cofactors and vitamins	00860 Porphyrin metabolism [PATH:ko00860]	E2.3.1.37, ALAS	5-aminolevulinate synthase [EC:2.3.1.37]"	Shared by all symbionts (mycobiont, bacterial, and fungal communities)
K00643	A09180 Brite Hierarchies	09181 Protein families: metabolism	01007 Amino acid related enzymes [BR:ko01007]	E2.3.1.37, ALAS	5-aminolevulinate synthase [EC:2.3.1.37]"	Shared by all symbionts (mycobiont, bacterial, and fungal communities)
K00645	A09100 Metabolism	09103 Lipid metabolism	00061 Fatty acid biosynthesis [PATH:ko00061]	fabD, MCAT, MCT1	[acyl-carrier-protein] S-malonyltransferase [EC:2.3.1.39]"	Shared by all symbionts (mycobiont, bacterial, and fungal communities)
K00645	A09100 Metabolism	09103 Lipid metabolism	00074 Mycolic acid biosynthesis [PATH:ko00074]	fabD, MCAT, MCT1	[acyl-carrier-protein] S-malonyltransferase [EC:2.3.1.39]"	Shared by all symbionts (mycobiont, bacterial, and fungal communities)
K00645	A09100 Metabolism	09110 Biosynthesis of other secondary metabolites	00333 Prodigiosin biosynthesis [PATH:ko00333]	fabD, MCAT, MCT1	[acyl-carrier-protein] S-malonyltransferase [EC:2.3.1.39]"	Shared by all symbionts (mycobiont, bacterial, and fungal communities)
K00645	A09180 Brite Hierarchies	09181 Protein families: metabolism	01004 Lipid biosynthesis proteins [BR:ko01004]	fabD, MCAT, MCT1	[acyl-carrier-protein] S-malonyltransferase [EC:2.3.1.39]"	Shared by all symbionts (mycobiont, bacterial, and fungal communities)
K00658	A09100 Metabolism	09101 Carbohydrate metabolism	00020 Citrate cycle (TCA cycle) [PATH:ko00020]	DLST, sucB	2-oxoglutarate dehydrogenase E2 component (dihydrolipoamide succinyltransferase) [EC:2.3.1.61]"	Shared by all symbionts (mycobiont, bacterial, and fungal communities)
K00658	A09100 Metabolism	09105 Amino acid metabolism	00310 Lysine degradation [PATH:ko00310]	DLST, sucB	2-oxoglutarate dehydrogenase E2 component (dihydrolipoamide succinyltransferase) [EC:2.3.1.61]"	Shared by all symbionts (mycobiont, bacterial, and fungal communities)
K00658	A09100 Metabolism	09105 Amino acid metabolism	00380 Tryptophan metabolism [PATH:ko00380]	DLST, sucB	2-oxoglutarate dehydrogenase E2 component (dihydrolipoamide succinyltransferase) [EC:2.3.1.61]"	Shared by all symbionts (mycobiont, bacterial, and fungal communities)
K00658	A09100 Metabolism	09108 Metabolism of cofactors and vitamins	00785 Lipoic acid metabolism [PATH:ko00785]	DLST, sucB	2-oxoglutarate dehydrogenase E2 component (dihydrolipoamide succinyltransferase) [EC:2.3.1.61]"	Shared by all symbionts (mycobiont, bacterial, and fungal communities)
K00681	A09100 Metabolism	09106 Metabolism of other amino acids	00430 Taurine and hypotaurine metabolism [PATH:ko00430]	ggt	gamma-glutamyltranspeptidase / glutathione hydrolase [EC:2.3.2.2 3.4.19.13]"	Shared by all symbionts (mycobiont, bacterial, and fungal communities)
K00681	A09100 Metabolism	09106 Metabolism of other amino acids	00460 Cyanoamino acid metabolism [PATH:ko00460]	ggt	gamma-glutamyltranspeptidase / glutathione hydrolase [EC:2.3.2.2 3.4.19.13]"	Shared by all symbionts (mycobiont, bacterial, and fungal communities)
K00681	A09100 Metabolism	09106 Metabolism of other amino acids	00480 Glutathione metabolism [PATH:ko00480]	ggt	gamma-glutamyltranspeptidase / glutathione hydrolase [EC:2.3.2.2 3.4.19.13]"	Shared by all symbionts (mycobiont, bacterial, and fungal communities)
K00681	A09180 Brite Hierarchies	09181 Protein families: metabolism	01002 Peptidases and inhibitors [BR:ko01002]	ggt	gamma-glutamyltranspeptidase / glutathione hydrolase [EC:2.3.2.2 3.4.19.13]"	Shared by all symbionts (mycobiont, bacterial, and fungal communities)
K00683	A09180 Brite Hierarchies	09181 Protein families: metabolism	01002 Peptidases and inhibitors [BR:ko01002]	QPCT	glutaminyl-peptide cyclotransferase [EC:2.3.2.5]"	Shared by all symbionts (mycobiont, bacterial, and fungal communities)
K00688	A09100 Metabolism	09101 Carbohydrate metabolism	00500 Starch and sucrose metabolism [PATH:ko00500]	PYG, glgP	glycogen phosphorylase [EC:2.4.1.1]"	Shared by all symbionts (mycobiont, bacterial, and fungal communities)
K00688	A09140 Cellular Processes	09143 Cell growth and death	04217 Necroptosis [PATH:ko04217]	PYG, glgP	glycogen phosphorylase [EC:2.4.1.1]"	Shared by all symbionts (mycobiont, bacterial, and fungal communities)
K00688	A09140 Cellular Processes	09145 Cellular community - prokaryotes	02026 Biofilm formation - Escherichia coli [PATH:ko02026]	PYG, glgP	glycogen phosphorylase [EC:2.4.1.1]"	Shared by all symbionts (mycobiont, bacterial, and fungal communities)
K00688	A09150 Organismal Systems	09152 Endocrine system	04910 Insulin signaling pathway [PATH:ko04910]	PYG, glgP	glycogen phosphorylase [EC:2.4.1.1]"	Shared by all symbionts (mycobiont, bacterial, and fungal communities)
K00688	A09150 Organismal Systems	09152 Endocrine system	04922 Glucagon signaling pathway [PATH:ko04922]	PYG, glgP	glycogen phosphorylase [EC:2.4.1.1]"	Shared by all symbionts (mycobiont, bacterial, and fungal communities)
K00688	A09160 Human Diseases	09167 Endocrine and metabolic disease	04931 Insulin resistance [PATH:ko04931]	PYG, glgP	glycogen phosphorylase [EC:2.4.1.1]"	Shared by all symbionts (mycobiont, bacterial, and fungal communities)
K00693	A09100 Metabolism	09101 Carbohydrate metabolism	00500 Starch and sucrose metabolism [PATH:ko00500]	GYS	glycogen synthase [EC:2.4.1.11]"	Shared by all symbionts (mycobiont, bacterial, and fungal communities)
K00693	A09130 Environmental Information Processing	09132 Signal transduction	04151 PI3K-Akt signaling pathway [PATH:ko04151]	GYS	glycogen synthase [EC:2.4.1.11]"	Shared by all symbionts (mycobiont, bacterial, and fungal communities)
K00693	A09130 Environmental Information Processing	09132 Signal transduction	04152 AMPK signaling pathway [PATH:ko04152]	GYS	glycogen synthase [EC:2.4.1.11]"	Shared by all symbionts (mycobiont, bacterial, and fungal communities)
K00693	A09150 Organismal Systems	09152 Endocrine system	04910 Insulin signaling pathway [PATH:ko04910]	GYS	glycogen synthase [EC:2.4.1.11]"	Shared by all symbionts (mycobiont, bacterial, and fungal communities)
K00693	A09150 Organismal Systems	09152 Endocrine system	04922 Glucagon signaling pathway [PATH:ko04922]	GYS	glycogen synthase [EC:2.4.1.11]"	Shared by all symbionts (mycobiont, bacterial, and fungal communities)
K00693	A09160 Human Diseases	09166 Cardiovascular disease	05415 Diabetic cardiomyopathy [PATH:ko05415]	GYS	glycogen synthase [EC:2.4.1.11]"	Shared by all symbionts (mycobiont, bacterial, and fungal communities)
K00693	A09160 Human Diseases	09167 Endocrine and metabolic disease	04931 Insulin resistance [PATH:ko04931]	GYS	glycogen synthase [EC:2.4.1.11]"	Shared by all symbionts (mycobiont, bacterial, and fungal communities)
K00693	A09180 Brite Hierarchies	09181 Protein families: metabolism	01003 Glycosyltransferases [BR:ko01003]	GYS	glycogen synthase [EC:2.4.1.11]"	Shared by all symbionts (mycobiont, bacterial, and fungal communities)
K00697	A09100 Metabolism	09101 Carbohydrate metabolism	00500 Starch and sucrose metabolism [PATH:ko00500]	otsA	trehalose 6-phosphate synthase [EC:2.4.1.15 2.4.1.347]"	Shared by all symbionts (mycobiont, bacterial, and fungal communities)
K00697	A09180 Brite Hierarchies	09181 Protein families: metabolism	01003 Glycosyltransferases [BR:ko01003]	otsA	trehalose 6-phosphate synthase [EC:2.4.1.15 2.4.1.347]"	Shared by all symbionts (mycobiont, bacterial, and fungal communities)
K00700	A09100 Metabolism	09101 Carbohydrate metabolism	00500 Starch and sucrose metabolism [PATH:ko00500]	GBE1, glgB	1,4-alpha-glucan branching enzyme [EC:2.4.1.18]"	Shared by all symbionts (mycobiont, bacterial, and fungal communities)
K00700	A09180 Brite Hierarchies	09183 Protein families: signaling and cellular processes	04147 Exosome [BR:ko04147]	GBE1, glgB	1,4-alpha-glucan branching enzyme [EC:2.4.1.18]"	Shared by all symbionts (mycobiont, bacterial, and fungal communities)
K00720	A09100 Metabolism	09103 Lipid metabolism	00600 Sphingolipid metabolism [PATH:ko00600]	UGCG	ceramide glucosyltransferase [EC:2.4.1.80]"	Shared by all symbionts (mycobiont, bacterial, and fungal communities)
K00720	A09150 Organismal Systems	09158 Development and regeneration	04382 Cornified envelope formation [PATH:ko04382]	UGCG	ceramide glucosyltransferase [EC:2.4.1.80]"	Shared by all symbionts (mycobiont, bacterial, and fungal communities)
K00720	A09180 Brite Hierarchies	09181 Protein families: metabolism	01003 Glycosyltransferases [BR:ko01003]	UGCG	ceramide glucosyltransferase [EC:2.4.1.80]"	Shared by all symbionts (mycobiont, bacterial, and fungal communities)
K00721	A09100 Metabolism	09107 Glycan biosynthesis and metabolism	00510 N-Glycan biosynthesis [PATH:ko00510]	DPM1	dolichol-phosphate mannosyltransferase [EC:2.4.1.83]"	Shared by all symbionts (mycobiont, bacterial, and fungal communities)
K00721	A09180 Brite Hierarchies	09181 Protein families: metabolism	01003 Glycosyltransferases [BR:ko01003]	DPM1	dolichol-phosphate mannosyltransferase [EC:2.4.1.83]"	Shared by all symbionts (mycobiont, bacterial, and fungal communities)
K00728	A09100 Metabolism	09107 Glycan biosynthesis and metabolism	00515 Mannose type O-glycan biosynthesis [PATH:ko00515]	POMT, pmt	dolichyl-phosphate-mannose-protein mannosyltransferase [EC:2.4.1.109]"	Shared by all symbionts (mycobiont, bacterial, and fungal communities)
K00728	A09100 Metabolism	09107 Glycan biosynthesis and metabolism	00514 Other types of O-glycan biosynthesis [PATH:ko00514]	POMT, pmt	dolichyl-phosphate-mannose-protein mannosyltransferase [EC:2.4.1.109]"	Shared by all symbionts (mycobiont, bacterial, and fungal communities)
K00728	A09180 Brite Hierarchies	09181 Protein families: metabolism	01003 Glycosyltransferases [BR:ko01003]	POMT, pmt	dolichyl-phosphate-mannose-protein mannosyltransferase [EC:2.4.1.109]"	Shared by all symbionts (mycobiont, bacterial, and fungal communities)
K00729	A09100 Metabolism	09107 Glycan biosynthesis and metabolism	00510 N-Glycan biosynthesis [PATH:ko00510]	ALG5	dolichyl-phosphate beta-glucosyltransferase [EC:2.4.1.117]"	Shared by all symbionts (mycobiont, bacterial, and fungal communities)
K00729	A09180 Brite Hierarchies	09181 Protein families: metabolism	01003 Glycosyltransferases [BR:ko01003]	ALG5	dolichyl-phosphate beta-glucosyltransferase [EC:2.4.1.117]"	Shared by all symbionts (mycobiont, bacterial, and fungal communities)
K00759	A09100 Metabolism	09104 Nucleotide metabolism	00230 Purine metabolism [PATH:ko00230]	APRT, apt	adenine phosphoribosyltransferase [EC:2.4.2.7]"	Shared by all symbionts (mycobiont, bacterial, and fungal communities)
K00759	A09180 Brite Hierarchies	09183 Protein families: signaling and cellular processes	04147 Exosome [BR:ko04147]	APRT, apt	adenine phosphoribosyltransferase [EC:2.4.2.7]"	Shared by all symbionts (mycobiont, bacterial, and fungal communities)
K00761	A09100 Metabolism	09104 Nucleotide metabolism	00240 Pyrimidine metabolism [PATH:ko00240]	upp, UPRT	uracil phosphoribosyltransferase [EC:2.4.2.9]"	Shared by all symbionts (mycobiont, bacterial, and fungal communities)
K00762	A09100 Metabolism	09104 Nucleotide metabolism	00240 Pyrimidine metabolism [PATH:ko00240]	pyrE	orotate phosphoribosyltransferase [EC:2.4.2.10]"	Shared by all symbionts (mycobiont, bacterial, and fungal communities)
K00763	A09100 Metabolism	09108 Metabolism of cofactors and vitamins	00760 Nicotinate and nicotinamide metabolism [PATH:ko00760]	pncB, NAPRT1	nicotinate phosphoribosyltransferase [EC:6.3.4.21]"	Shared by all symbionts (mycobiont, bacterial, and fungal communities)
K00764	A09100 Metabolism	09104 Nucleotide metabolism	00230 Purine metabolism [PATH:ko00230]	purF, PPAT	amidophosphoribosyltransferase [EC:2.4.2.14]"	Shared by all symbionts (mycobiont, bacterial, and fungal communities)
K00764	A09100 Metabolism	09105 Amino acid metabolism	00250 Alanine, aspartate and glutamate metabolism [PATH:ko00250]	purF, PPAT	amidophosphoribosyltransferase [EC:2.4.2.14]"	Shared by all symbionts (mycobiont, bacterial, and fungal communities)
K00764	A09180 Brite Hierarchies	09181 Protein families: metabolism	01002 Peptidases and inhibitors [BR:ko01002]	purF, PPAT	amidophosphoribosyltransferase [EC:2.4.2.14]"	Shared by all symbionts (mycobiont, bacterial, and fungal communities)
K00765	A09100 Metabolism	09105 Amino acid metabolism	00340 Histidine metabolism [PATH:ko00340]	hisG	ATP phosphoribosyltransferase [EC:2.4.2.17]"	Shared by all symbionts (mycobiont, bacterial, and fungal communities)
K00766	A09100 Metabolism	09105 Amino acid metabolism	00400 Phenylalanine, tyrosine and tryptophan biosynthesis [PATH:ko00400]	trpD	anthranilate phosphoribosyltransferase [EC:2.4.2.18]"	Shared by all symbionts (mycobiont, bacterial, and fungal communities)
K00767	A09100 Metabolism	09108 Metabolism of cofactors and vitamins	00760 Nicotinate and nicotinamide metabolism [PATH:ko00760]	nadC, QPRT	nicotinate-nucleotide pyrophosphorylase (carboxylating) [EC:2.4.2.19]"	Shared by all symbionts (mycobiont, bacterial, and fungal communities)
K00772	A09100 Metabolism	09105 Amino acid metabolism	00270 Cysteine and methionine metabolism [PATH:ko00270]	mtaP, MTAP	5'-methylthioadenosine phosphorylase [EC:2.4.2.28]"	Shared by all symbionts (mycobiont, bacterial, and fungal communities)
K00784	A09180 Brite Hierarchies	09182 Protein families: genetic information processing	03016 Transfer RNA biogenesis [BR:ko03016]	rnz	ribonuclease Z [EC:3.1.26.11]"	Shared by all symbionts (mycobiont, bacterial, and fungal communities)
K00787	A09100 Metabolism	09109 Metabolism of terpenoids and polyketides	00900 Terpenoid backbone biosynthesis [PATH:ko00900]	FDPS	farnesyl diphosphate synthase [EC:2.5.1.1 2.5.1.10]"	Shared by all symbionts (mycobiont, bacterial, and fungal communities)
K00787	A09160 Human Diseases	09172 Infectious disease: viral	05166 Human T-cell leukemia virus 1 infection [PATH:ko05166]	FDPS	farnesyl diphosphate synthase [EC:2.5.1.1 2.5.1.10]"	Shared by all symbionts (mycobiont, bacterial, and fungal communities)
K00787	A09160 Human Diseases	09172 Infectious disease: viral	05164 Influenza A [PATH:ko05164]	FDPS	farnesyl diphosphate synthase [EC:2.5.1.1 2.5.1.10]"	Shared by all symbionts (mycobiont, bacterial, and fungal communities)
K00787	A09180 Brite Hierarchies	09181 Protein families: metabolism	01006 Prenyltransferases [BR:ko01006]	FDPS	farnesyl diphosphate synthase [EC:2.5.1.1 2.5.1.10]"	Shared by all symbionts (mycobiont, bacterial, and fungal communities)
K00789	A09100 Metabolism	09105 Amino acid metabolism	00270 Cysteine and methionine metabolism [PATH:ko00270]	metK, MAT	S-adenosylmethionine synthetase [EC:2.5.1.6]"	Shared by all symbionts (mycobiont, bacterial, and fungal communities)
K00789	A09100 Metabolism	09108 Metabolism of cofactors and vitamins	00670 One carbon pool by folate [PATH:ko00670]	metK, MAT	S-adenosylmethionine synthetase [EC:2.5.1.6]"	Shared by all symbionts (mycobiont, bacterial, and fungal communities)
K00789	A09100 Metabolism	09110 Biosynthesis of other secondary metabolites	00999 Biosynthesis of various plant secondary metabolites [PATH:ko00999]	metK, MAT	S-adenosylmethionine synthetase [EC:2.5.1.6]"	Shared by all symbionts (mycobiont, bacterial, and fungal communities)
K00791	A09100 Metabolism	09109 Metabolism of terpenoids and polyketides	00908 Zeatin biosynthesis [PATH:ko00908]	miaA, TRIT1	tRNA dimethylallyltransferase [EC:2.5.1.75]"	Shared by all symbionts (mycobiont, bacterial, and fungal communities)
K00791	A09180 Brite Hierarchies	09181 Protein families: metabolism	01006 Prenyltransferases [BR:ko01006]	miaA, TRIT1	tRNA dimethylallyltransferase [EC:2.5.1.75]"	Shared by all symbionts (mycobiont, bacterial, and fungal communities)
K00791	A09180 Brite Hierarchies	09182 Protein families: genetic information processing	03016 Transfer RNA biogenesis [BR:ko03016]	miaA, TRIT1	tRNA dimethylallyltransferase [EC:2.5.1.75]"	Shared by all symbionts (mycobiont, bacterial, and fungal communities)
K00793	A09100 Metabolism	09108 Metabolism of cofactors and vitamins	00740 Riboflavin metabolism [PATH:ko00740]	ribE, RIB5	riboflavin synthase [EC:2.5.1.9]"	Shared by all symbionts (mycobiont, bacterial, and fungal communities)
K00794	A09100 Metabolism	09108 Metabolism of cofactors and vitamins	00740 Riboflavin metabolism [PATH:ko00740]	ribH, RIB4	6,7-dimethyl-8-ribityllumazine synthase [EC:2.5.1.78]"	Shared by all symbionts (mycobiont, bacterial, and fungal communities)
K00796	A09100 Metabolism	09108 Metabolism of cofactors and vitamins	00790 Folate biosynthesis [PATH:ko00790]	folP	dihydropteroate synthase [EC:2.5.1.15]"	Shared by all symbionts (mycobiont, bacterial, and fungal communities)
K00797	A09100 Metabolism	09105 Amino acid metabolism	00270 Cysteine and methionine metabolism [PATH:ko00270]	speE, SRM, SPE3	spermidine synthase [EC:2.5.1.16]"	Shared by all symbionts (mycobiont, bacterial, and fungal communities)
K00797	A09100 Metabolism	09105 Amino acid metabolism	00330 Arginine and proline metabolism [PATH:ko00330]	speE, SRM, SPE3	spermidine synthase [EC:2.5.1.16]"	Shared by all symbionts (mycobiont, bacterial, and fungal communities)
K00797	A09100 Metabolism	09106 Metabolism of other amino acids	00480 Glutathione metabolism [PATH:ko00480]	speE, SRM, SPE3	spermidine synthase [EC:2.5.1.16]"	Shared by all symbionts (mycobiont, bacterial, and fungal communities)
K00799	A09100 Metabolism	09106 Metabolism of other amino acids	00480 Glutathione metabolism [PATH:ko00480]	GST, gst	glutathione S-transferase [EC:2.5.1.18]"	Shared by all symbionts (mycobiont, bacterial, and fungal communities)
K00799	A09100 Metabolism	09111 Xenobiotics biodegradation and metabolism	00980 Metabolism of xenobiotics by cytochrome P450 [PATH:ko00980]	GST, gst	glutathione S-transferase [EC:2.5.1.18]"	Shared by all symbionts (mycobiont, bacterial, and fungal communities)
K00799	A09100 Metabolism	09111 Xenobiotics biodegradation and metabolism	00982 Drug metabolism - cytochrome P450 [PATH:ko00982]	GST, gst	glutathione S-transferase [EC:2.5.1.18]"	Shared by all symbionts (mycobiont, bacterial, and fungal communities)
K00799	A09100 Metabolism	09111 Xenobiotics biodegradation and metabolism	00983 Drug metabolism - other enzymes [PATH:ko00983]	GST, gst	glutathione S-transferase [EC:2.5.1.18]"	Shared by all symbionts (mycobiont, bacterial, and fungal communities)
K00799	A09150 Organismal Systems	09149 Aging	04212 Longevity regulating pathway - worm [PATH:ko04212]	GST, gst	glutathione S-transferase [EC:2.5.1.18]"	Shared by all symbionts (mycobiont, bacterial, and fungal communities)
K00799	A09160 Human Diseases	09161 Cancer: overview	05200 Pathways in cancer [PATH:ko05200]	GST, gst	glutathione S-transferase [EC:2.5.1.18]"	Shared by all symbionts (mycobiont, bacterial, and fungal communities)
K00799	A09160 Human Diseases	09161 Cancer: overview	05204 Chemical carcinogenesis - DNA adducts [PATH:ko05204]	GST, gst	glutathione S-transferase [EC:2.5.1.18]"	Shared by all symbionts (mycobiont, bacterial, and fungal communities)
K00799	A09160 Human Diseases	09161 Cancer: overview	05207 Chemical carcinogenesis - receptor activation [PATH:ko05207]	GST, gst	glutathione S-transferase [EC:2.5.1.18]"	Shared by all symbionts (mycobiont, bacterial, and fungal communities)
K00799	A09160 Human Diseases	09161 Cancer: overview	05208 Chemical carcinogenesis - reactive oxygen species [PATH:ko05208]	GST, gst	glutathione S-transferase [EC:2.5.1.18]"	Shared by all symbionts (mycobiont, bacterial, and fungal communities)
K00799	A09160 Human Diseases	09162 Cancer: specific types	05225 Hepatocellular carcinoma [PATH:ko05225]	GST, gst	glutathione S-transferase [EC:2.5.1.18]"	Shared by all symbionts (mycobiont, bacterial, and fungal communities)
K00799	A09160 Human Diseases	09166 Cardiovascular disease	05418 Fluid shear stress and atherosclerosis [PATH:ko05418]	GST, gst	glutathione S-transferase [EC:2.5.1.18]"	Shared by all symbionts (mycobiont, bacterial, and fungal communities)
K00799	A09160 Human Diseases	09176 Drug resistance: antineoplastic	01524 Platinum drug resistance [PATH:ko01524]	GST, gst	glutathione S-transferase [EC:2.5.1.18]"	Shared by all symbionts (mycobiont, bacterial, and fungal communities)
K00799	A09180 Brite Hierarchies	09183 Protein families: signaling and cellular processes	02000 Transporters [BR:ko02000]	GST, gst	glutathione S-transferase [EC:2.5.1.18]"	Shared by all symbionts (mycobiont, bacterial, and fungal communities)
K00801	A09100 Metabolism	09103 Lipid metabolism	00100 Steroid biosynthesis [PATH:ko00100]	FDFT1	farnesyl-diphosphate farnesyltransferase [EC:2.5.1.21]"	Shared by all symbionts (mycobiont, bacterial, and fungal communities)
K00801	A09100 Metabolism	09109 Metabolism of terpenoids and polyketides	00909 Sesquiterpenoid and triterpenoid biosynthesis [PATH:ko00909]	FDFT1	farnesyl-diphosphate farnesyltransferase [EC:2.5.1.21]"	Shared by all symbionts (mycobiont, bacterial, and fungal communities)
K00801	A09180 Brite Hierarchies	09181 Protein families: metabolism	01006 Prenyltransferases [BR:ko01006]	FDFT1	farnesyl-diphosphate farnesyltransferase [EC:2.5.1.21]"	Shared by all symbionts (mycobiont, bacterial, and fungal communities)
K00809	A09190 Not Included in Pathway or Brite	09191 Unclassified: metabolism	99980 Enzymes with EC numbers	DHPS, dys	deoxyhypusine synthase [EC:2.5.1.46]"	Shared by all symbionts (mycobiont, bacterial, and fungal communities)
K00817	A09100 Metabolism	09105 Amino acid metabolism	00340 Histidine metabolism [PATH:ko00340]	hisC	histidinol-phosphate aminotransferase [EC:2.6.1.9]"	Shared by all symbionts (mycobiont, bacterial, and fungal communities)
K00817	A09100 Metabolism	09105 Amino acid metabolism	00350 Tyrosine metabolism [PATH:ko00350]	hisC	histidinol-phosphate aminotransferase [EC:2.6.1.9]"	Shared by all symbionts (mycobiont, bacterial, and fungal communities)
K00817	A09100 Metabolism	09105 Amino acid metabolism	00360 Phenylalanine metabolism [PATH:ko00360]	hisC	histidinol-phosphate aminotransferase [EC:2.6.1.9]"	Shared by all symbionts (mycobiont, bacterial, and fungal communities)
K00817	A09100 Metabolism	09105 Amino acid metabolism	00400 Phenylalanine, tyrosine and tryptophan biosynthesis [PATH:ko00400]	hisC	histidinol-phosphate aminotransferase [EC:2.6.1.9]"	Shared by all symbionts (mycobiont, bacterial, and fungal communities)
K00817	A09100 Metabolism	09110 Biosynthesis of other secondary metabolites	00960 Tropane, piperidine and pyridine alkaloid biosynthesis [PATH:ko00960]	hisC	histidinol-phosphate aminotransferase [EC:2.6.1.9]"	Shared by all symbionts (mycobiont, bacterial, and fungal communities)
K00817	A09100 Metabolism	09110 Biosynthesis of other secondary metabolites	00401 Novobiocin biosynthesis [PATH:ko00401]	hisC	histidinol-phosphate aminotransferase [EC:2.6.1.9]"	Shared by all symbionts (mycobiont, bacterial, and fungal communities)
K00817	A09180 Brite Hierarchies	09181 Protein families: metabolism	01007 Amino acid related enzymes [BR:ko01007]	hisC	histidinol-phosphate aminotransferase [EC:2.6.1.9]"	Shared by all symbionts (mycobiont, bacterial, and fungal communities)
K00819	A09100 Metabolism	09105 Amino acid metabolism	00330 Arginine and proline metabolism [PATH:ko00330]	rocD, OAT	ornithine--oxo-acid transaminase [EC:2.6.1.13]"	Shared by all symbionts (mycobiont, bacterial, and fungal communities)
K00819	A09180 Brite Hierarchies	09181 Protein families: metabolism	01007 Amino acid related enzymes [BR:ko01007]	rocD, OAT	ornithine--oxo-acid transaminase [EC:2.6.1.13]"	Shared by all symbionts (mycobiont, bacterial, and fungal communities)
K00820	A09100 Metabolism	09105 Amino acid metabolism	00250 Alanine, aspartate and glutamate metabolism [PATH:ko00250]	glmS, GFPT	glutamine---fructose-6-phosphate transaminase (isomerizing) [EC:2.6.1.16]"	Shared by all symbionts (mycobiont, bacterial, and fungal communities)
K00820	A09100 Metabolism	09107 Glycan biosynthesis and metabolism	00520 Amino sugar and nucleotide sugar metabolism [PATH:ko00520]	glmS, GFPT	glutamine---fructose-6-phosphate transaminase (isomerizing) [EC:2.6.1.16]"	Shared by all symbionts (mycobiont, bacterial, and fungal communities)
K00820	A09160 Human Diseases	09166 Cardiovascular disease	05415 Diabetic cardiomyopathy [PATH:ko05415]	glmS, GFPT	glutamine---fructose-6-phosphate transaminase (isomerizing) [EC:2.6.1.16]"	Shared by all symbionts (mycobiont, bacterial, and fungal communities)
K00820	A09160 Human Diseases	09167 Endocrine and metabolic disease	04931 Insulin resistance [PATH:ko04931]	glmS, GFPT	glutamine---fructose-6-phosphate transaminase (isomerizing) [EC:2.6.1.16]"	Shared by all symbionts (mycobiont, bacterial, and fungal communities)
K00820	A09180 Brite Hierarchies	09181 Protein families: metabolism	01002 Peptidases and inhibitors [BR:ko01002]	glmS, GFPT	glutamine---fructose-6-phosphate transaminase (isomerizing) [EC:2.6.1.16]"	Shared by all symbionts (mycobiont, bacterial, and fungal communities)
K00826	A09100 Metabolism	09105 Amino acid metabolism	00270 Cysteine and methionine metabolism [PATH:ko00270]	E2.6.1.42, ilvE	branched-chain amino acid aminotransferase [EC:2.6.1.42]"	Shared by all symbionts (mycobiont, bacterial, and fungal communities)
K00826	A09100 Metabolism	09105 Amino acid metabolism	00280 Valine, leucine and isoleucine degradation [PATH:ko00280]	E2.6.1.42, ilvE	branched-chain amino acid aminotransferase [EC:2.6.1.42]"	Shared by all symbionts (mycobiont, bacterial, and fungal communities)
K00826	A09100 Metabolism	09105 Amino acid metabolism	00290 Valine, leucine and isoleucine biosynthesis [PATH:ko00290]	E2.6.1.42, ilvE	branched-chain amino acid aminotransferase [EC:2.6.1.42]"	Shared by all symbionts (mycobiont, bacterial, and fungal communities)
K00826	A09100 Metabolism	09108 Metabolism of cofactors and vitamins	00770 Pantothenate and CoA biosynthesis [PATH:ko00770]	E2.6.1.42, ilvE	branched-chain amino acid aminotransferase [EC:2.6.1.42]"	Shared by all symbionts (mycobiont, bacterial, and fungal communities)
K00826	A09100 Metabolism	09110 Biosynthesis of other secondary metabolites	00966 Glucosinolate biosynthesis [PATH:ko00966]	E2.6.1.42, ilvE	branched-chain amino acid aminotransferase [EC:2.6.1.42]"	Shared by all symbionts (mycobiont, bacterial, and fungal communities)
K00826	A09180 Brite Hierarchies	09181 Protein families: metabolism	01007 Amino acid related enzymes [BR:ko01007]	E2.6.1.42, ilvE	branched-chain amino acid aminotransferase [EC:2.6.1.42]"	Shared by all symbionts (mycobiont, bacterial, and fungal communities)
K00830	A09100 Metabolism	09101 Carbohydrate metabolism	00630 Glyoxylate and dicarboxylate metabolism [PATH:ko00630]	AGXT	alanine-glyoxylate transaminase / serine-glyoxylate transaminase / serine-pyruvate transaminase [EC:2.6.1.44 2.6.1.45 2.6.1.51]"	Shared by all symbionts (mycobiont, bacterial, and fungal communities)
K00830	A09100 Metabolism	09102 Energy metabolism	00680 Methane metabolism [PATH:ko00680]	AGXT	alanine-glyoxylate transaminase / serine-glyoxylate transaminase / serine-pyruvate transaminase [EC:2.6.1.44 2.6.1.45 2.6.1.51]"	Shared by all symbionts (mycobiont, bacterial, and fungal communities)
K00830	A09100 Metabolism	09105 Amino acid metabolism	00250 Alanine, aspartate and glutamate metabolism [PATH:ko00250]	AGXT	alanine-glyoxylate transaminase / serine-glyoxylate transaminase / serine-pyruvate transaminase [EC:2.6.1.44 2.6.1.45 2.6.1.51]"	Shared by all symbionts (mycobiont, bacterial, and fungal communities)
K00830	A09100 Metabolism	09105 Amino acid metabolism	00260 Glycine, serine and threonine metabolism [PATH:ko00260]	AGXT	alanine-glyoxylate transaminase / serine-glyoxylate transaminase / serine-pyruvate transaminase [EC:2.6.1.44 2.6.1.45 2.6.1.51]"	Shared by all symbionts (mycobiont, bacterial, and fungal communities)
K00830	A09140 Cellular Processes	09141 Transport and catabolism	04146 Peroxisome [PATH:ko04146]	AGXT	alanine-glyoxylate transaminase / serine-glyoxylate transaminase / serine-pyruvate transaminase [EC:2.6.1.44 2.6.1.45 2.6.1.51]"	Shared by all symbionts (mycobiont, bacterial, and fungal communities)
K00830	A09180 Brite Hierarchies	09181 Protein families: metabolism	01007 Amino acid related enzymes [BR:ko01007]	AGXT	alanine-glyoxylate transaminase / serine-glyoxylate transaminase / serine-pyruvate transaminase [EC:2.6.1.44 2.6.1.45 2.6.1.51]"	Shared by all symbionts (mycobiont, bacterial, and fungal communities)
K00831	A09100 Metabolism	09102 Energy metabolism	00680 Methane metabolism [PATH:ko00680]	serC, PSAT1	phosphoserine aminotransferase [EC:2.6.1.52]"	Shared by all symbionts (mycobiont, bacterial, and fungal communities)
K00831	A09100 Metabolism	09105 Amino acid metabolism	00260 Glycine, serine and threonine metabolism [PATH:ko00260]	serC, PSAT1	phosphoserine aminotransferase [EC:2.6.1.52]"	Shared by all symbionts (mycobiont, bacterial, and fungal communities)
K00831	A09100 Metabolism	09105 Amino acid metabolism	00270 Cysteine and methionine metabolism [PATH:ko00270]	serC, PSAT1	phosphoserine aminotransferase [EC:2.6.1.52]"	Shared by all symbionts (mycobiont, bacterial, and fungal communities)
K00831	A09100 Metabolism	09108 Metabolism of cofactors and vitamins	00750 Vitamin B6 metabolism [PATH:ko00750]	serC, PSAT1	phosphoserine aminotransferase [EC:2.6.1.52]"	Shared by all symbionts (mycobiont, bacterial, and fungal communities)
K00831	A09180 Brite Hierarchies	09181 Protein families: metabolism	01007 Amino acid related enzymes [BR:ko01007]	serC, PSAT1	phosphoserine aminotransferase [EC:2.6.1.52]"	Shared by all symbionts (mycobiont, bacterial, and fungal communities)
K00850	A09100 Metabolism	09101 Carbohydrate metabolism	00010 Glycolysis / Gluconeogenesis [PATH:ko00010]	pfkA, PFK	6-phosphofructokinase 1 [EC:2.7.1.11]"	Shared by all symbionts (mycobiont, bacterial, and fungal communities)
K00850	A09100 Metabolism	09101 Carbohydrate metabolism	00030 Pentose phosphate pathway [PATH:ko00030]	pfkA, PFK	6-phosphofructokinase 1 [EC:2.7.1.11]"	Shared by all symbionts (mycobiont, bacterial, and fungal communities)
K00850	A09100 Metabolism	09101 Carbohydrate metabolism	00051 Fructose and mannose metabolism [PATH:ko00051]	pfkA, PFK	6-phosphofructokinase 1 [EC:2.7.1.11]"	Shared by all symbionts (mycobiont, bacterial, and fungal communities)
K00850	A09100 Metabolism	09101 Carbohydrate metabolism	00052 Galactose metabolism [PATH:ko00052]	pfkA, PFK	6-phosphofructokinase 1 [EC:2.7.1.11]"	Shared by all symbionts (mycobiont, bacterial, and fungal communities)
K00850	A09100 Metabolism	09102 Energy metabolism	00680 Methane metabolism [PATH:ko00680]	pfkA, PFK	6-phosphofructokinase 1 [EC:2.7.1.11]"	Shared by all symbionts (mycobiont, bacterial, and fungal communities)
K00850	A09120 Genetic Information Processing	09123 Folding, sorting and degradation	03018 RNA degradation [PATH:ko03018]	pfkA, PFK	6-phosphofructokinase 1 [EC:2.7.1.11]"	Shared by all symbionts (mycobiont, bacterial, and fungal communities)
K00850	A09130 Environmental Information Processing	09132 Signal transduction	04066 HIF-1 signaling pathway [PATH:ko04066]	pfkA, PFK	6-phosphofructokinase 1 [EC:2.7.1.11]"	Shared by all symbionts (mycobiont, bacterial, and fungal communities)
K00850	A09130 Environmental Information Processing	09132 Signal transduction	04152 AMPK signaling pathway [PATH:ko04152]	pfkA, PFK	6-phosphofructokinase 1 [EC:2.7.1.11]"	Shared by all symbionts (mycobiont, bacterial, and fungal communities)
K00850	A09150 Organismal Systems	09152 Endocrine system	04922 Glucagon signaling pathway [PATH:ko04922]	pfkA, PFK	6-phosphofructokinase 1 [EC:2.7.1.11]"	Shared by all symbionts (mycobiont, bacterial, and fungal communities)
K00850	A09150 Organismal Systems	09152 Endocrine system	04919 Thyroid hormone signaling pathway [PATH:ko04919]	pfkA, PFK	6-phosphofructokinase 1 [EC:2.7.1.11]"	Shared by all symbionts (mycobiont, bacterial, and fungal communities)
K00850	A09160 Human Diseases	09161 Cancer: overview	05230 Central carbon metabolism in cancer [PATH:ko05230]	pfkA, PFK	6-phosphofructokinase 1 [EC:2.7.1.11]"	Shared by all symbionts (mycobiont, bacterial, and fungal communities)
K00850	A09180 Brite Hierarchies	09181 Protein families: metabolism	01009 Protein phosphatases and associated proteins [BR:ko01009]	pfkA, PFK	6-phosphofructokinase 1 [EC:2.7.1.11]"	Shared by all symbionts (mycobiont, bacterial, and fungal communities)
K00850	A09180 Brite Hierarchies	09182 Protein families: genetic information processing	03019 Messenger RNA biogenesis [BR:ko03019]	pfkA, PFK	6-phosphofructokinase 1 [EC:2.7.1.11]"	Shared by all symbionts (mycobiont, bacterial, and fungal communities)
K00851	A09100 Metabolism	09101 Carbohydrate metabolism	00030 Pentose phosphate pathway [PATH:ko00030]	idnK, gntK	gluconokinase [EC:2.7.1.12]"	Shared by all symbionts (mycobiont, bacterial, and fungal communities)
K00852	A09100 Metabolism	09101 Carbohydrate metabolism	00030 Pentose phosphate pathway [PATH:ko00030]	rbsK, RBKS	ribokinase [EC:2.7.1.15]"	Shared by all symbionts (mycobiont, bacterial, and fungal communities)
K00854	A09100 Metabolism	09101 Carbohydrate metabolism	00040 Pentose and glucuronate interconversions [PATH:ko00040]	xylB, XYLB	xylulokinase [EC:2.7.1.17]"	Shared by all symbionts (mycobiont, bacterial, and fungal communities)
K00856	A09100 Metabolism	09104 Nucleotide metabolism	00230 Purine metabolism [PATH:ko00230]	ADK, adoK	adenosine kinase [EC:2.7.1.20]"	Shared by all symbionts (mycobiont, bacterial, and fungal communities)
K00858	A09100 Metabolism	09108 Metabolism of cofactors and vitamins	00760 Nicotinate and nicotinamide metabolism [PATH:ko00760]	ppnK, NADK	NAD+ kinase [EC:2.7.1.23]"	Shared by all symbionts (mycobiont, bacterial, and fungal communities)
K00859	A09100 Metabolism	09108 Metabolism of cofactors and vitamins	00770 Pantothenate and CoA biosynthesis [PATH:ko00770]	coaE	dephospho-CoA kinase [EC:2.7.1.24]"	Shared by all symbionts (mycobiont, bacterial, and fungal communities)
K00860	A09100 Metabolism	09102 Energy metabolism	00920 Sulfur metabolism [PATH:ko00920]	cysC	adenylylsulfate kinase [EC:2.7.1.25]"	Shared by all symbionts (mycobiont, bacterial, and fungal communities)
K00860	A09100 Metabolism	09104 Nucleotide metabolism	00230 Purine metabolism [PATH:ko00230]	cysC	adenylylsulfate kinase [EC:2.7.1.25]"	Shared by all symbionts (mycobiont, bacterial, and fungal communities)
K00863	A09100 Metabolism	09101 Carbohydrate metabolism	00051 Fructose and mannose metabolism [PATH:ko00051]	DAK, TKFC	triose/dihydroxyacetone kinase / FAD-AMP lyase (cyclizing) [EC:2.7.1.28 2.7.1.29 4.6.1.15]"	Shared by all symbionts (mycobiont, bacterial, and fungal communities)
K00863	A09100 Metabolism	09102 Energy metabolism	00680 Methane metabolism [PATH:ko00680]	DAK, TKFC	triose/dihydroxyacetone kinase / FAD-AMP lyase (cyclizing) [EC:2.7.1.28 2.7.1.29 4.6.1.15]"	Shared by all symbionts (mycobiont, bacterial, and fungal communities)
K00863	A09100 Metabolism	09103 Lipid metabolism	00561 Glycerolipid metabolism [PATH:ko00561]	DAK, TKFC	triose/dihydroxyacetone kinase / FAD-AMP lyase (cyclizing) [EC:2.7.1.28 2.7.1.29 4.6.1.15]"	Shared by all symbionts (mycobiont, bacterial, and fungal communities)
K00863	A09150 Organismal Systems	09151 Immune system	04622 RIG-I-like receptor signaling pathway [PATH:ko04622]	DAK, TKFC	triose/dihydroxyacetone kinase / FAD-AMP lyase (cyclizing) [EC:2.7.1.28 2.7.1.29 4.6.1.15]"	Shared by all symbionts (mycobiont, bacterial, and fungal communities)
K00864	A09100 Metabolism	09103 Lipid metabolism	00561 Glycerolipid metabolism [PATH:ko00561]	glpK, GK	glycerol kinase [EC:2.7.1.30]"	Shared by all symbionts (mycobiont, bacterial, and fungal communities)
K00864	A09150 Organismal Systems	09152 Endocrine system	03320 PPAR signaling pathway [PATH:ko03320]	glpK, GK	glycerol kinase [EC:2.7.1.30]"	Shared by all symbionts (mycobiont, bacterial, and fungal communities)
K00864	A09150 Organismal Systems	09159 Environmental adaptation	04626 Plant-pathogen interaction [PATH:ko04626]	glpK, GK	glycerol kinase [EC:2.7.1.30]"	Shared by all symbionts (mycobiont, bacterial, and fungal communities)
K00864	A09180 Brite Hierarchies	09183 Protein families: signaling and cellular processes	04147 Exosome [BR:ko04147]	glpK, GK	glycerol kinase [EC:2.7.1.30]"	Shared by all symbionts (mycobiont, bacterial, and fungal communities)
K00868	A09100 Metabolism	09108 Metabolism of cofactors and vitamins	00750 Vitamin B6 metabolism [PATH:ko00750]	pdxK, pdxY	pyridoxine kinase [EC:2.7.1.35]"	Shared by all symbionts (mycobiont, bacterial, and fungal communities)
K00872	A09100 Metabolism	09105 Amino acid metabolism	00260 Glycine, serine and threonine metabolism [PATH:ko00260]	thrB	homoserine kinase [EC:2.7.1.39]"	Shared by all symbionts (mycobiont, bacterial, and fungal communities)
K00872	A09100 Metabolism	09105 Amino acid metabolism	00270 Cysteine and methionine metabolism [PATH:ko00270]	thrB	homoserine kinase [EC:2.7.1.39]"	Shared by all symbionts (mycobiont, bacterial, and fungal communities)
K00873	A09100 Metabolism	09101 Carbohydrate metabolism	00010 Glycolysis / Gluconeogenesis [PATH:ko00010]	PK, pyk	pyruvate kinase [EC:2.7.1.40]"	Shared by all symbionts (mycobiont, bacterial, and fungal communities)
K00873	A09100 Metabolism	09101 Carbohydrate metabolism	00620 Pyruvate metabolism [PATH:ko00620]	PK, pyk	pyruvate kinase [EC:2.7.1.40]"	Shared by all symbionts (mycobiont, bacterial, and fungal communities)
K00873	A09150 Organismal Systems	09152 Endocrine system	04922 Glucagon signaling pathway [PATH:ko04922]	PK, pyk	pyruvate kinase [EC:2.7.1.40]"	Shared by all symbionts (mycobiont, bacterial, and fungal communities)
K00873	A09160 Human Diseases	09161 Cancer: overview	05203 Viral carcinogenesis [PATH:ko05203]	PK, pyk	pyruvate kinase [EC:2.7.1.40]"	Shared by all symbionts (mycobiont, bacterial, and fungal communities)
K00873	A09160 Human Diseases	09161 Cancer: overview	05230 Central carbon metabolism in cancer [PATH:ko05230]	PK, pyk	pyruvate kinase [EC:2.7.1.40]"	Shared by all symbionts (mycobiont, bacterial, and fungal communities)
K00873	A09160 Human Diseases	09172 Infectious disease: viral	05165 Human papillomavirus infection [PATH:ko05165]	PK, pyk	pyruvate kinase [EC:2.7.1.40]"	Shared by all symbionts (mycobiont, bacterial, and fungal communities)
K00873	A09160 Human Diseases	09167 Endocrine and metabolic disease	04930 Type II diabetes mellitus [PATH:ko04930]	PK, pyk	pyruvate kinase [EC:2.7.1.40]"	Shared by all symbionts (mycobiont, bacterial, and fungal communities)
K00873	A09180 Brite Hierarchies	09182 Protein families: genetic information processing	04131 Membrane trafficking [BR:ko04131]	PK, pyk	pyruvate kinase [EC:2.7.1.40]"	Shared by all symbionts (mycobiont, bacterial, and fungal communities)
K00873	A09180 Brite Hierarchies	09183 Protein families: signaling and cellular processes	04147 Exosome [BR:ko04147]	PK, pyk	pyruvate kinase [EC:2.7.1.40]"	Shared by all symbionts (mycobiont, bacterial, and fungal communities)
K00875	A09100 Metabolism	09101 Carbohydrate metabolism	00040 Pentose and glucuronate interconversions [PATH:ko00040]	rbtK, FGGY	D-ribulokinase [EC:2.7.1.47]"	Shared by all symbionts (mycobiont, bacterial, and fungal communities)
K00876	A09100 Metabolism	09104 Nucleotide metabolism	00240 Pyrimidine metabolism [PATH:ko00240]	udk, UCK	uridine kinase [EC:2.7.1.48]"	Shared by all symbionts (mycobiont, bacterial, and fungal communities)
K00876	A09100 Metabolism	09111 Xenobiotics biodegradation and metabolism	00983 Drug metabolism - other enzymes [PATH:ko00983]	udk, UCK	uridine kinase [EC:2.7.1.48]"	Shared by all symbionts (mycobiont, bacterial, and fungal communities)
K00898	A09160 Human Diseases	09166 Cardiovascular disease	05415 Diabetic cardiomyopathy [PATH:ko05415]	PDK2_3_4	pyruvate dehydrogenase kinase 2/3/4 [EC:2.7.11.2]"	Shared by all symbionts (mycobiont, bacterial, and fungal communities)
K00898	A09180 Brite Hierarchies	09181 Protein families: metabolism	01001 Protein kinases [BR:ko01001]	PDK2_3_4	pyruvate dehydrogenase kinase 2/3/4 [EC:2.7.11.2]"	Shared by all symbionts (mycobiont, bacterial, and fungal communities)
K00900	A09100 Metabolism	09101 Carbohydrate metabolism	00051 Fructose and mannose metabolism [PATH:ko00051]	E2.7.1.105, PFK	6-phosphofructo-2-kinase [EC:2.7.1.105]"	Shared by all symbionts (mycobiont, bacterial, and fungal communities)
K00914	A09100 Metabolism	09101 Carbohydrate metabolism	00562 Inositol phosphate metabolism [PATH:ko00562]	PIK3C3, VPS34	phosphatidylinositol 3-kinase [EC:2.7.1.137]"	Shared by all symbionts (mycobiont, bacterial, and fungal communities)
K00914	A09130 Environmental Information Processing	09132 Signal transduction	04371 Apelin signaling pathway [PATH:ko04371]	PIK3C3, VPS34	phosphatidylinositol 3-kinase [EC:2.7.1.137]"	Shared by all symbionts (mycobiont, bacterial, and fungal communities)
K00914	A09130 Environmental Information Processing	09132 Signal transduction	04070 Phosphatidylinositol signaling system [PATH:ko04070]	PIK3C3, VPS34	phosphatidylinositol 3-kinase [EC:2.7.1.137]"	Shared by all symbionts (mycobiont, bacterial, and fungal communities)
K00914	A09140 Cellular Processes	09141 Transport and catabolism	04145 Phagosome [PATH:ko04145]	PIK3C3, VPS34	phosphatidylinositol 3-kinase [EC:2.7.1.137]"	Shared by all symbionts (mycobiont, bacterial, and fungal communities)
K00914	A09140 Cellular Processes	09141 Transport and catabolism	04140 Autophagy - animal [PATH:ko04140]	PIK3C3, VPS34	phosphatidylinositol 3-kinase [EC:2.7.1.137]"	Shared by all symbionts (mycobiont, bacterial, and fungal communities)
K00914	A09140 Cellular Processes	09141 Transport and catabolism	04138 Autophagy - yeast [PATH:ko04138]	PIK3C3, VPS34	phosphatidylinositol 3-kinase [EC:2.7.1.137]"	Shared by all symbionts (mycobiont, bacterial, and fungal communities)
K00914	A09140 Cellular Processes	09141 Transport and catabolism	04136 Autophagy - other [PATH:ko04136]	PIK3C3, VPS34	phosphatidylinositol 3-kinase [EC:2.7.1.137]"	Shared by all symbionts (mycobiont, bacterial, and fungal communities)
K00914	A09160 Human Diseases	09172 Infectious disease: viral	05167 Kaposi sarcoma-associated herpesvirus infection [PATH:ko05167]	PIK3C3, VPS34	phosphatidylinositol 3-kinase [EC:2.7.1.137]"	Shared by all symbionts (mycobiont, bacterial, and fungal communities)
K00914	A09160 Human Diseases	09171 Infectious disease: bacterial	05132 Salmonella infection [PATH:ko05132]	PIK3C3, VPS34	phosphatidylinositol 3-kinase [EC:2.7.1.137]"	Shared by all symbionts (mycobiont, bacterial, and fungal communities)
K00914	A09160 Human Diseases	09171 Infectious disease: bacterial	05131 Shigellosis [PATH:ko05131]	PIK3C3, VPS34	phosphatidylinositol 3-kinase [EC:2.7.1.137]"	Shared by all symbionts (mycobiont, bacterial, and fungal communities)
K00914	A09160 Human Diseases	09171 Infectious disease: bacterial	05152 Tuberculosis [PATH:ko05152]	PIK3C3, VPS34	phosphatidylinositol 3-kinase [EC:2.7.1.137]"	Shared by all symbionts (mycobiont, bacterial, and fungal communities)
K00914	A09160 Human Diseases	09164 Neurodegenerative disease	05010 Alzheimer disease [PATH:ko05010]	PIK3C3, VPS34	phosphatidylinositol 3-kinase [EC:2.7.1.137]"	Shared by all symbionts (mycobiont, bacterial, and fungal communities)
K00914	A09160 Human Diseases	09164 Neurodegenerative disease	05014 Amyotrophic lateral sclerosis [PATH:ko05014]	PIK3C3, VPS34	phosphatidylinositol 3-kinase [EC:2.7.1.137]"	Shared by all symbionts (mycobiont, bacterial, and fungal communities)
K00914	A09160 Human Diseases	09164 Neurodegenerative disease	05016 Huntington disease [PATH:ko05016]	PIK3C3, VPS34	phosphatidylinositol 3-kinase [EC:2.7.1.137]"	Shared by all symbionts (mycobiont, bacterial, and fungal communities)
K00914	A09160 Human Diseases	09164 Neurodegenerative disease	05017 Spinocerebellar ataxia [PATH:ko05017]	PIK3C3, VPS34	phosphatidylinositol 3-kinase [EC:2.7.1.137]"	Shared by all symbionts (mycobiont, bacterial, and fungal communities)
K00914	A09160 Human Diseases	09164 Neurodegenerative disease	05022 Pathways of neurodegeneration - multiple diseases [PATH:ko05022]	PIK3C3, VPS34	phosphatidylinositol 3-kinase [EC:2.7.1.137]"	Shared by all symbionts (mycobiont, bacterial, and fungal communities)
K00914	A09180 Brite Hierarchies	09182 Protein families: genetic information processing	04131 Membrane trafficking [BR:ko04131]	PIK3C3, VPS34	phosphatidylinositol 3-kinase [EC:2.7.1.137]"	Shared by all symbionts (mycobiont, bacterial, and fungal communities)
K00925	A09100 Metabolism	09101 Carbohydrate metabolism	00620 Pyruvate metabolism [PATH:ko00620]	ackA	acetate kinase [EC:2.7.2.1]"	Shared by all symbionts (mycobiont, bacterial, and fungal communities)
K00925	A09100 Metabolism	09101 Carbohydrate metabolism	00640 Propanoate metabolism [PATH:ko00640]	ackA	acetate kinase [EC:2.7.2.1]"	Shared by all symbionts (mycobiont, bacterial, and fungal communities)
K00925	A09100 Metabolism	09102 Energy metabolism	00720 Other carbon fixation pathways [PATH:ko00720]	ackA	acetate kinase [EC:2.7.2.1]"	Shared by all symbionts (mycobiont, bacterial, and fungal communities)
K00925	A09100 Metabolism	09102 Energy metabolism	00680 Methane metabolism [PATH:ko00680]	ackA	acetate kinase [EC:2.7.2.1]"	Shared by all symbionts (mycobiont, bacterial, and fungal communities)
K00925	A09100 Metabolism	09106 Metabolism of other amino acids	00430 Taurine and hypotaurine metabolism [PATH:ko00430]	ackA	acetate kinase [EC:2.7.2.1]"	Shared by all symbionts (mycobiont, bacterial, and fungal communities)
K00927	A09100 Metabolism	09101 Carbohydrate metabolism	00010 Glycolysis / Gluconeogenesis [PATH:ko00010]	PGK, pgk	phosphoglycerate kinase [EC:2.7.2.3]"	Shared by all symbionts (mycobiont, bacterial, and fungal communities)
K00927	A09100 Metabolism	09102 Energy metabolism	00710 Carbon fixation by Calvin cycle [PATH:ko00710]	PGK, pgk	phosphoglycerate kinase [EC:2.7.2.3]"	Shared by all symbionts (mycobiont, bacterial, and fungal communities)
K00927	A09130 Environmental Information Processing	09132 Signal transduction	04066 HIF-1 signaling pathway [PATH:ko04066]	PGK, pgk	phosphoglycerate kinase [EC:2.7.2.3]"	Shared by all symbionts (mycobiont, bacterial, and fungal communities)
K00927	A09180 Brite Hierarchies	09183 Protein families: signaling and cellular processes	04147 Exosome [BR:ko04147]	PGK, pgk	phosphoglycerate kinase [EC:2.7.2.3]"	Shared by all symbionts (mycobiont, bacterial, and fungal communities)
K00928	A09100 Metabolism	09105 Amino acid metabolism	00260 Glycine, serine and threonine metabolism [PATH:ko00260]	lysC	aspartate kinase [EC:2.7.2.4]"	Shared by all symbionts (mycobiont, bacterial, and fungal communities)
K00928	A09100 Metabolism	09105 Amino acid metabolism	00270 Cysteine and methionine metabolism [PATH:ko00270]	lysC	aspartate kinase [EC:2.7.2.4]"	Shared by all symbionts (mycobiont, bacterial, and fungal communities)
K00928	A09100 Metabolism	09105 Amino acid metabolism	00300 Lysine biosynthesis [PATH:ko00300]	lysC	aspartate kinase [EC:2.7.2.4]"	Shared by all symbionts (mycobiont, bacterial, and fungal communities)
K00928	A09100 Metabolism	09110 Biosynthesis of other secondary metabolites	00261 Monobactam biosynthesis [PATH:ko00261]	lysC	aspartate kinase [EC:2.7.2.4]"	Shared by all symbionts (mycobiont, bacterial, and fungal communities)
K00931	A09100 Metabolism	09105 Amino acid metabolism	00330 Arginine and proline metabolism [PATH:ko00330]	proB	glutamate 5-kinase [EC:2.7.2.11]"	Shared by all symbionts (mycobiont, bacterial, and fungal communities)
K00931	A09100 Metabolism	09110 Biosynthesis of other secondary metabolites	00332 Carbapenem biosynthesis [PATH:ko00332]	proB	glutamate 5-kinase [EC:2.7.2.11]"	Shared by all symbionts (mycobiont, bacterial, and fungal communities)
K00939	A09100 Metabolism	09104 Nucleotide metabolism	00230 Purine metabolism [PATH:ko00230]	adk, AK	adenylate kinase [EC:2.7.4.3]"	Shared by all symbionts (mycobiont, bacterial, and fungal communities)
K00939	A09100 Metabolism	09108 Metabolism of cofactors and vitamins	00730 Thiamine metabolism [PATH:ko00730]	adk, AK	adenylate kinase [EC:2.7.4.3]"	Shared by all symbionts (mycobiont, bacterial, and fungal communities)
K00939	A09180 Brite Hierarchies	09183 Protein families: signaling and cellular processes	04147 Exosome [BR:ko04147]	adk, AK	adenylate kinase [EC:2.7.4.3]"	Shared by all symbionts (mycobiont, bacterial, and fungal communities)
K00940	A09100 Metabolism	09104 Nucleotide metabolism	00230 Purine metabolism [PATH:ko00230]	ndk, NME	nucleoside-diphosphate kinase [EC:2.7.4.6]"	Shared by all symbionts (mycobiont, bacterial, and fungal communities)
K00940	A09100 Metabolism	09104 Nucleotide metabolism	00240 Pyrimidine metabolism [PATH:ko00240]	ndk, NME	nucleoside-diphosphate kinase [EC:2.7.4.6]"	Shared by all symbionts (mycobiont, bacterial, and fungal communities)
K00940	A09100 Metabolism	09111 Xenobiotics biodegradation and metabolism	00983 Drug metabolism - other enzymes [PATH:ko00983]	ndk, NME	nucleoside-diphosphate kinase [EC:2.7.4.6]"	Shared by all symbionts (mycobiont, bacterial, and fungal communities)
K00940	A09130 Environmental Information Processing	09132 Signal transduction	04016 MAPK signaling pathway - plant [PATH:ko04016]	ndk, NME	nucleoside-diphosphate kinase [EC:2.7.4.6]"	Shared by all symbionts (mycobiont, bacterial, and fungal communities)
K00940	A09180 Brite Hierarchies	09182 Protein families: genetic information processing	04131 Membrane trafficking [BR:ko04131]	ndk, NME	nucleoside-diphosphate kinase [EC:2.7.4.6]"	Shared by all symbionts (mycobiont, bacterial, and fungal communities)
K00942	A09100 Metabolism	09104 Nucleotide metabolism	00230 Purine metabolism [PATH:ko00230]	gmk, GUK1	guanylate kinase [EC:2.7.4.8]"	Shared by all symbionts (mycobiont, bacterial, and fungal communities)
K00943	A09100 Metabolism	09104 Nucleotide metabolism	00240 Pyrimidine metabolism [PATH:ko00240]	tmk, DTYMK	dTMP kinase [EC:2.7.4.9]"	Shared by all symbionts (mycobiont, bacterial, and fungal communities)
K00948	A09100 Metabolism	09101 Carbohydrate metabolism	00030 Pentose phosphate pathway [PATH:ko00030]	PRPS, prsA	ribose-phosphate pyrophosphokinase [EC:2.7.6.1]"	Shared by all symbionts (mycobiont, bacterial, and fungal communities)
K00948	A09100 Metabolism	09104 Nucleotide metabolism	00230 Purine metabolism [PATH:ko00230]	PRPS, prsA	ribose-phosphate pyrophosphokinase [EC:2.7.6.1]"	Shared by all symbionts (mycobiont, bacterial, and fungal communities)
K00949	A09100 Metabolism	09108 Metabolism of cofactors and vitamins	00730 Thiamine metabolism [PATH:ko00730]	thiN, TPK1, THI80	thiamine pyrophosphokinase [EC:2.7.6.2]"	Shared by all symbionts (mycobiont, bacterial, and fungal communities)
K00958	A09100 Metabolism	09102 Energy metabolism	00920 Sulfur metabolism [PATH:ko00920]	sat, met3	sulfate adenylyltransferase [EC:2.7.7.4]"	Shared by all symbionts (mycobiont, bacterial, and fungal communities)
K00958	A09100 Metabolism	09104 Nucleotide metabolism	00230 Purine metabolism [PATH:ko00230]	sat, met3	sulfate adenylyltransferase [EC:2.7.7.4]"	Shared by all symbionts (mycobiont, bacterial, and fungal communities)
K00958	A09100 Metabolism	09106 Metabolism of other amino acids	00450 Selenocompound metabolism [PATH:ko00450]	sat, met3	sulfate adenylyltransferase [EC:2.7.7.4]"	Shared by all symbionts (mycobiont, bacterial, and fungal communities)
K00958	A09100 Metabolism	09110 Biosynthesis of other secondary metabolites	00261 Monobactam biosynthesis [PATH:ko00261]	sat, met3	sulfate adenylyltransferase [EC:2.7.7.4]"	Shared by all symbionts (mycobiont, bacterial, and fungal communities)
K00963	A09100 Metabolism	09101 Carbohydrate metabolism	00040 Pentose and glucuronate interconversions [PATH:ko00040]	UGP2, galU, galF	UTP--glucose-1-phosphate uridylyltransferase [EC:2.7.7.9]"	Shared by all symbionts (mycobiont, bacterial, and fungal communities)
K00963	A09100 Metabolism	09101 Carbohydrate metabolism	00052 Galactose metabolism [PATH:ko00052]	UGP2, galU, galF	UTP--glucose-1-phosphate uridylyltransferase [EC:2.7.7.9]"	Shared by all symbionts (mycobiont, bacterial, and fungal communities)
K00963	A09100 Metabolism	09101 Carbohydrate metabolism	00500 Starch and sucrose metabolism [PATH:ko00500]	UGP2, galU, galF	UTP--glucose-1-phosphate uridylyltransferase [EC:2.7.7.9]"	Shared by all symbionts (mycobiont, bacterial, and fungal communities)
K00963	A09100 Metabolism	09107 Glycan biosynthesis and metabolism	00520 Amino sugar and nucleotide sugar metabolism [PATH:ko00520]	UGP2, galU, galF	UTP--glucose-1-phosphate uridylyltransferase [EC:2.7.7.9]"	Shared by all symbionts (mycobiont, bacterial, and fungal communities)
K00963	A09100 Metabolism	09107 Glycan biosynthesis and metabolism	00541 Biosynthesis of various nucleotide sugars [PATH:ko00541]	UGP2, galU, galF	UTP--glucose-1-phosphate uridylyltransferase [EC:2.7.7.9]"	Shared by all symbionts (mycobiont, bacterial, and fungal communities)
K00965	A09100 Metabolism	09101 Carbohydrate metabolism	00052 Galactose metabolism [PATH:ko00052]	galT, GALT	UDPglucose--hexose-1-phosphate uridylyltransferase [EC:2.7.7.12]"	Shared by all symbionts (mycobiont, bacterial, and fungal communities)
K00965	A09100 Metabolism	09107 Glycan biosynthesis and metabolism	00520 Amino sugar and nucleotide sugar metabolism [PATH:ko00520]	galT, GALT	UDPglucose--hexose-1-phosphate uridylyltransferase [EC:2.7.7.12]"	Shared by all symbionts (mycobiont, bacterial, and fungal communities)
K00965	A09150 Organismal Systems	09152 Endocrine system	04917 Prolactin signaling pathway [PATH:ko04917]	galT, GALT	UDPglucose--hexose-1-phosphate uridylyltransferase [EC:2.7.7.12]"	Shared by all symbionts (mycobiont, bacterial, and fungal communities)
K00972	A09100 Metabolism	09107 Glycan biosynthesis and metabolism	00520 Amino sugar and nucleotide sugar metabolism [PATH:ko00520]	UAP1	UDP-N-acetylglucosamine/UDP-N-acetylgalactosamine diphosphorylase [EC:2.7.7.23 2.7.7.83]"	Shared by all symbionts (mycobiont, bacterial, and fungal communities)
K00972	A09100 Metabolism	09107 Glycan biosynthesis and metabolism	00541 Biosynthesis of various nucleotide sugars [PATH:ko00541]	UAP1	UDP-N-acetylglucosamine/UDP-N-acetylgalactosamine diphosphorylase [EC:2.7.7.23 2.7.7.83]"	Shared by all symbionts (mycobiont, bacterial, and fungal communities)
K00974	A09180 Brite Hierarchies	09182 Protein families: genetic information processing	03016 Transfer RNA biogenesis [BR:ko03016]	cca	tRNA nucleotidyltransferase (CCA-adding enzyme) [EC:2.7.7.72 3.1.3.- 3.1.4.-]"	Shared by all symbionts (mycobiont, bacterial, and fungal communities)
K00981	A09100 Metabolism	09103 Lipid metabolism	00564 Glycerophospholipid metabolism [PATH:ko00564]	E2.7.7.41, CDS1, CDS2, cdsA	phosphatidate cytidylyltransferase [EC:2.7.7.41]"	Shared by all symbionts (mycobiont, bacterial, and fungal communities)
K00981	A09130 Environmental Information Processing	09132 Signal transduction	04070 Phosphatidylinositol signaling system [PATH:ko04070]	E2.7.7.41, CDS1, CDS2, cdsA	phosphatidate cytidylyltransferase [EC:2.7.7.41]"	Shared by all symbionts (mycobiont, bacterial, and fungal communities)
K01011	A09100 Metabolism	09102 Energy metabolism	00920 Sulfur metabolism [PATH:ko00920]	TST, MPST, sseA	thiosulfate/3-mercaptopyruvate sulfurtransferase [EC:2.8.1.1 2.8.1.2]"	Shared by all symbionts (mycobiont, bacterial, and fungal communities)
K01011	A09100 Metabolism	09105 Amino acid metabolism	00270 Cysteine and methionine metabolism [PATH:ko00270]	TST, MPST, sseA	thiosulfate/3-mercaptopyruvate sulfurtransferase [EC:2.8.1.1 2.8.1.2]"	Shared by all symbionts (mycobiont, bacterial, and fungal communities)
K01011	A09120 Genetic Information Processing	09123 Folding, sorting and degradation	04122 Sulfur relay system [PATH:ko04122]	TST, MPST, sseA	thiosulfate/3-mercaptopyruvate sulfurtransferase [EC:2.8.1.1 2.8.1.2]"	Shared by all symbionts (mycobiont, bacterial, and fungal communities)
K01027	A09100 Metabolism	09101 Carbohydrate metabolism	00650 Butanoate metabolism [PATH:ko00650]	OXCT	3-oxoacid CoA-transferase [EC:2.8.3.5]"	Shared by all symbionts (mycobiont, bacterial, and fungal communities)
K01027	A09100 Metabolism	09105 Amino acid metabolism	00280 Valine, leucine and isoleucine degradation [PATH:ko00280]	OXCT	3-oxoacid CoA-transferase [EC:2.8.3.5]"	Shared by all symbionts (mycobiont, bacterial, and fungal communities)
K01046	A09100 Metabolism	09103 Lipid metabolism	00561 Glycerolipid metabolism [PATH:ko00561]	lip, TGL2	triacylglycerol lipase [EC:3.1.1.3]"	Shared by all symbionts (mycobiont, bacterial, and fungal communities)
K01056	A09180 Brite Hierarchies	09182 Protein families: genetic information processing	03012 Translation factors [BR:ko03012]	PTH1, PTRH1, pth, spoVC	peptidyl-tRNA hydrolase, PTH1 family [EC:3.1.1.29]"	Shared by all symbionts (mycobiont, bacterial, and fungal communities)
K01057	A09100 Metabolism	09101 Carbohydrate metabolism	00030 Pentose phosphate pathway [PATH:ko00030]	PGLS, pgl, devB	6-phosphogluconolactonase [EC:3.1.1.31]"	Shared by all symbionts (mycobiont, bacterial, and fungal communities)
K01061	A09100 Metabolism	09111 Xenobiotics biodegradation and metabolism	00364 Fluorobenzoate degradation [PATH:ko00364]	E3.1.1.45	carboxymethylenebutenolidase [EC:3.1.1.45]"	Shared by all symbionts (mycobiont, bacterial, and fungal communities)
K01061	A09100 Metabolism	09111 Xenobiotics biodegradation and metabolism	00361 Chlorocyclohexane and chlorobenzene degradation [PATH:ko00361]	E3.1.1.45	carboxymethylenebutenolidase [EC:3.1.1.45]"	Shared by all symbionts (mycobiont, bacterial, and fungal communities)
K01061	A09100 Metabolism	09111 Xenobiotics biodegradation and metabolism	00623 Toluene degradation [PATH:ko00623]	E3.1.1.45	carboxymethylenebutenolidase [EC:3.1.1.45]"	Shared by all symbionts (mycobiont, bacterial, and fungal communities)
K01069	A09100 Metabolism	09101 Carbohydrate metabolism	00620 Pyruvate metabolism [PATH:ko00620]	gloB, gloC, HAGH	hydroxyacylglutathione hydrolase [EC:3.1.2.6]"	Shared by all symbionts (mycobiont, bacterial, and fungal communities)
K01070	A09100 Metabolism	09102 Energy metabolism	00680 Methane metabolism [PATH:ko00680]	frmB, ESD, fghA	S-formylglutathione hydrolase [EC:3.1.2.12]"	Shared by all symbionts (mycobiont, bacterial, and fungal communities)
K01077	A09100 Metabolism	09108 Metabolism of cofactors and vitamins	00730 Thiamine metabolism [PATH:ko00730]	E3.1.3.1, phoA, phoB	alkaline phosphatase [EC:3.1.3.1]"	Shared by all symbionts (mycobiont, bacterial, and fungal communities)
K01077	A09100 Metabolism	09108 Metabolism of cofactors and vitamins	00790 Folate biosynthesis [PATH:ko00790]	E3.1.3.1, phoA, phoB	alkaline phosphatase [EC:3.1.3.1]"	Shared by all symbionts (mycobiont, bacterial, and fungal communities)
K01077	A09130 Environmental Information Processing	09132 Signal transduction	02020 Two-component system [PATH:ko02020]	E3.1.3.1, phoA, phoB	alkaline phosphatase [EC:3.1.3.1]"	Shared by all symbionts (mycobiont, bacterial, and fungal communities)
K01077	A09180 Brite Hierarchies	09183 Protein families: signaling and cellular processes	04147 Exosome [BR:ko04147]	E3.1.3.1, phoA, phoB	alkaline phosphatase [EC:3.1.3.1]"	Shared by all symbionts (mycobiont, bacterial, and fungal communities)
K01077	A09180 Brite Hierarchies	09183 Protein families: signaling and cellular processes	00537 Glycosylphosphatidylinositol (GPI)-anchored proteins [BR:ko00537]	E3.1.3.1, phoA, phoB	alkaline phosphatase [EC:3.1.3.1]"	Shared by all symbionts (mycobiont, bacterial, and fungal communities)
K01079	A09100 Metabolism	09102 Energy metabolism	00680 Methane metabolism [PATH:ko00680]	serB, PSPH	phosphoserine phosphatase [EC:3.1.3.3]"	Shared by all symbionts (mycobiont, bacterial, and fungal communities)
K01079	A09100 Metabolism	09105 Amino acid metabolism	00260 Glycine, serine and threonine metabolism [PATH:ko00260]	serB, PSPH	phosphoserine phosphatase [EC:3.1.3.3]"	Shared by all symbionts (mycobiont, bacterial, and fungal communities)
K01079	A09180 Brite Hierarchies	09181 Protein families: metabolism	01009 Protein phosphatases and associated proteins [BR:ko01009]	serB, PSPH	phosphoserine phosphatase [EC:3.1.3.3]"	Shared by all symbionts (mycobiont, bacterial, and fungal communities)
K01082	A09100 Metabolism	09102 Energy metabolism	00920 Sulfur metabolism [PATH:ko00920]	cysQ, MET22, BPNT1	3'(2'), 5'-bisphosphate nucleotidase [EC:3.1.3.7]"	Shared by all symbionts (mycobiont, bacterial, and fungal communities)
K01082	A09180 Brite Hierarchies	09182 Protein families: genetic information processing	03016 Transfer RNA biogenesis [BR:ko03016]	cysQ, MET22, BPNT1	3'(2'), 5'-bisphosphate nucleotidase [EC:3.1.3.7]"	Shared by all symbionts (mycobiont, bacterial, and fungal communities)
K01092	A09100 Metabolism	09101 Carbohydrate metabolism	00562 Inositol phosphate metabolism [PATH:ko00562]	E3.1.3.25, IMPA, suhB	myo-inositol-1(or 4)-monophosphatase [EC:3.1.3.25]"	Shared by all symbionts (mycobiont, bacterial, and fungal communities)
K01092	A09100 Metabolism	09110 Biosynthesis of other secondary metabolites	00521 Streptomycin biosynthesis [PATH:ko00521]	E3.1.3.25, IMPA, suhB	myo-inositol-1(or 4)-monophosphatase [EC:3.1.3.25]"	Shared by all symbionts (mycobiont, bacterial, and fungal communities)
K01092	A09130 Environmental Information Processing	09132 Signal transduction	04070 Phosphatidylinositol signaling system [PATH:ko04070]	E3.1.3.25, IMPA, suhB	myo-inositol-1(or 4)-monophosphatase [EC:3.1.3.25]"	Shared by all symbionts (mycobiont, bacterial, and fungal communities)
K01102	A09180 Brite Hierarchies	09181 Protein families: metabolism	01009 Protein phosphatases and associated proteins [BR:ko01009]	PDP	pyruvate dehydrogenase phosphatase [EC:3.1.3.43]"	Shared by all symbionts (mycobiont, bacterial, and fungal communities)
K01104	A09190 Not Included in Pathway or Brite	09191 Unclassified: metabolism	99980 Enzymes with EC numbers	E3.1.3.48	protein-tyrosine phosphatase [EC:3.1.3.48]"	Shared by all symbionts (mycobiont, bacterial, and fungal communities)
K01113	A09100 Metabolism	09108 Metabolism of cofactors and vitamins	00790 Folate biosynthesis [PATH:ko00790]	phoD	alkaline phosphatase D [EC:3.1.3.1]"	Shared by all symbionts (mycobiont, bacterial, and fungal communities)
K01113	A09130 Environmental Information Processing	09132 Signal transduction	02020 Two-component system [PATH:ko02020]	phoD	alkaline phosphatase D [EC:3.1.3.1]"	Shared by all symbionts (mycobiont, bacterial, and fungal communities)
K01115	A09100 Metabolism	09103 Lipid metabolism	00564 Glycerophospholipid metabolism [PATH:ko00564]	PLD1_2	phospholipase D1/2 [EC:3.1.4.4]"	Shared by all symbionts (mycobiont, bacterial, and fungal communities)
K01115	A09100 Metabolism	09103 Lipid metabolism	00565 Ether lipid metabolism [PATH:ko00565]	PLD1_2	phospholipase D1/2 [EC:3.1.4.4]"	Shared by all symbionts (mycobiont, bacterial, and fungal communities)
K01115	A09130 Environmental Information Processing	09132 Signal transduction	04014 Ras signaling pathway [PATH:ko04014]	PLD1_2	phospholipase D1/2 [EC:3.1.4.4]"	Shared by all symbionts (mycobiont, bacterial, and fungal communities)
K01115	A09130 Environmental Information Processing	09132 Signal transduction	04072 Phospholipase D signaling pathway [PATH:ko04072]	PLD1_2	phospholipase D1/2 [EC:3.1.4.4]"	Shared by all symbionts (mycobiont, bacterial, and fungal communities)
K01115	A09130 Environmental Information Processing	09132 Signal transduction	04071 Sphingolipid signaling pathway [PATH:ko04071]	PLD1_2	phospholipase D1/2 [EC:3.1.4.4]"	Shared by all symbionts (mycobiont, bacterial, and fungal communities)
K01115	A09130 Environmental Information Processing	09132 Signal transduction	04024 cAMP signaling pathway [PATH:ko04024]	PLD1_2	phospholipase D1/2 [EC:3.1.4.4]"	Shared by all symbionts (mycobiont, bacterial, and fungal communities)
K01115	A09140 Cellular Processes	09141 Transport and catabolism	04144 Endocytosis [PATH:ko04144]	PLD1_2	phospholipase D1/2 [EC:3.1.4.4]"	Shared by all symbionts (mycobiont, bacterial, and fungal communities)
K01115	A09150 Organismal Systems	09151 Immune system	04666 Fc gamma R-mediated phagocytosis [PATH:ko04666]	PLD1_2	phospholipase D1/2 [EC:3.1.4.4]"	Shared by all symbionts (mycobiont, bacterial, and fungal communities)
K01115	A09150 Organismal Systems	09152 Endocrine system	04912 GnRH signaling pathway [PATH:ko04912]	PLD1_2	phospholipase D1/2 [EC:3.1.4.4]"	Shared by all symbionts (mycobiont, bacterial, and fungal communities)
K01115	A09150 Organismal Systems	09152 Endocrine system	04928 Parathyroid hormone synthesis, secretion and action [PATH:ko04928]	PLD1_2	phospholipase D1/2 [EC:3.1.4.4]"	Shared by all symbionts (mycobiont, bacterial, and fungal communities)
K01115	A09150 Organismal Systems	09156 Nervous system	04724 Glutamatergic synapse [PATH:ko04724]	PLD1_2	phospholipase D1/2 [EC:3.1.4.4]"	Shared by all symbionts (mycobiont, bacterial, and fungal communities)
K01115	A09160 Human Diseases	09161 Cancer: overview	05200 Pathways in cancer [PATH:ko05200]	PLD1_2	phospholipase D1/2 [EC:3.1.4.4]"	Shared by all symbionts (mycobiont, bacterial, and fungal communities)
K01115	A09160 Human Diseases	09161 Cancer: overview	05208 Chemical carcinogenesis - reactive oxygen species [PATH:ko05208]	PLD1_2	phospholipase D1/2 [EC:3.1.4.4]"	Shared by all symbionts (mycobiont, bacterial, and fungal communities)
K01115	A09160 Human Diseases	09161 Cancer: overview	05231 Choline metabolism in cancer [PATH:ko05231]	PLD1_2	phospholipase D1/2 [EC:3.1.4.4]"	Shared by all symbionts (mycobiont, bacterial, and fungal communities)
K01115	A09160 Human Diseases	09162 Cancer: specific types	05212 Pancreatic cancer [PATH:ko05212]	PLD1_2	phospholipase D1/2 [EC:3.1.4.4]"	Shared by all symbionts (mycobiont, bacterial, and fungal communities)
K01115	A09180 Brite Hierarchies	09182 Protein families: genetic information processing	04131 Membrane trafficking [BR:ko04131]	PLD1_2	phospholipase D1/2 [EC:3.1.4.4]"	Shared by all symbionts (mycobiont, bacterial, and fungal communities)
K01133	A09190 Not Included in Pathway or Brite	09191 Unclassified: metabolism	99980 Enzymes with EC numbers	betC	choline-sulfatase [EC:3.1.6.6]"	Shared by all symbionts (mycobiont, bacterial, and fungal communities)
K01166	A09180 Brite Hierarchies	09182 Protein families: genetic information processing	03016 Transfer RNA biogenesis [BR:ko03016]	RNASET2	ribonuclease T2 [EC:4.6.1.19]"	Shared by all symbionts (mycobiont, bacterial, and fungal communities)
K01173	A09140 Cellular Processes	09143 Cell growth and death	04210 Apoptosis [PATH:ko04210]	ENDOG	endonuclease G, mitochondrial"	Shared by all symbionts (mycobiont, bacterial, and fungal communities)
K01173	A09180 Brite Hierarchies	09182 Protein families: genetic information processing	03029 Mitochondrial biogenesis [BR:ko03029]	ENDOG	endonuclease G, mitochondrial"	Shared by all symbionts (mycobiont, bacterial, and fungal communities)
K01176	A09100 Metabolism	09101 Carbohydrate metabolism	00500 Starch and sucrose metabolism [PATH:ko00500]	AMY, amyA, malS	alpha-amylase [EC:3.2.1.1]"	Shared by all symbionts (mycobiont, bacterial, and fungal communities)
K01176	A09150 Organismal Systems	09154 Digestive system	04970 Salivary secretion [PATH:ko04970]	AMY, amyA, malS	alpha-amylase [EC:3.2.1.1]"	Shared by all symbionts (mycobiont, bacterial, and fungal communities)
K01176	A09150 Organismal Systems	09154 Digestive system	04972 Pancreatic secretion [PATH:ko04972]	AMY, amyA, malS	alpha-amylase [EC:3.2.1.1]"	Shared by all symbionts (mycobiont, bacterial, and fungal communities)
K01176	A09150 Organismal Systems	09154 Digestive system	04973 Carbohydrate digestion and absorption [PATH:ko04973]	AMY, amyA, malS	alpha-amylase [EC:3.2.1.1]"	Shared by all symbionts (mycobiont, bacterial, and fungal communities)
K01178	A09100 Metabolism	09101 Carbohydrate metabolism	00500 Starch and sucrose metabolism [PATH:ko00500]	SGA1	glucoamylase [EC:3.2.1.3]"	Shared by all symbionts (mycobiont, bacterial, and fungal communities)
K01179	A09100 Metabolism	09101 Carbohydrate metabolism	00500 Starch and sucrose metabolism [PATH:ko00500]	E3.2.1.4	endoglucanase [EC:3.2.1.4]"	Shared by all symbionts (mycobiont, bacterial, and fungal communities)
K01179	A09130 Environmental Information Processing	09132 Signal transduction	02020 Two-component system [PATH:ko02020]	E3.2.1.4	endoglucanase [EC:3.2.1.4]"	Shared by all symbionts (mycobiont, bacterial, and fungal communities)
K01180	A09190 Not Included in Pathway or Brite	09191 Unclassified: metabolism	99980 Enzymes with EC numbers	E3.2.1.6	endo-1,3(4)-beta-glucanase [EC:3.2.1.6]"	Shared by all symbionts (mycobiont, bacterial, and fungal communities)
K01183	A09100 Metabolism	09107 Glycan biosynthesis and metabolism	00520 Amino sugar and nucleotide sugar metabolism [PATH:ko00520]	E3.2.1.14	chitinase [EC:3.2.1.14]"	Shared by all symbionts (mycobiont, bacterial, and fungal communities)
K01190	A09100 Metabolism	09101 Carbohydrate metabolism	00052 Galactose metabolism [PATH:ko00052]	lacZ	beta-galactosidase [EC:3.2.1.23]"	Shared by all symbionts (mycobiont, bacterial, and fungal communities)
K01190	A09100 Metabolism	09103 Lipid metabolism	00600 Sphingolipid metabolism [PATH:ko00600]	lacZ	beta-galactosidase [EC:3.2.1.23]"	Shared by all symbionts (mycobiont, bacterial, and fungal communities)
K01190	A09100 Metabolism	09107 Glycan biosynthesis and metabolism	00511 Other glycan degradation [PATH:ko00511]	lacZ	beta-galactosidase [EC:3.2.1.23]"	Shared by all symbionts (mycobiont, bacterial, and fungal communities)
K01191	A09100 Metabolism	09107 Glycan biosynthesis and metabolism	00511 Other glycan degradation [PATH:ko00511]	MAN2C1	alpha-mannosidase [EC:3.2.1.24]"	Shared by all symbionts (mycobiont, bacterial, and fungal communities)
K01191	A09180 Brite Hierarchies	09182 Protein families: genetic information processing	04131 Membrane trafficking [BR:ko04131]	MAN2C1	alpha-mannosidase [EC:3.2.1.24]"	Shared by all symbionts (mycobiont, bacterial, and fungal communities)
K01192	A09100 Metabolism	09107 Glycan biosynthesis and metabolism	00511 Other glycan degradation [PATH:ko00511]	E3.2.1.25, MANBA, manB	beta-mannosidase [EC:3.2.1.25]"	Shared by all symbionts (mycobiont, bacterial, and fungal communities)
K01192	A09140 Cellular Processes	09141 Transport and catabolism	04142 Lysosome [PATH:ko04142]	E3.2.1.25, MANBA, manB	beta-mannosidase [EC:3.2.1.25]"	Shared by all symbionts (mycobiont, bacterial, and fungal communities)
K01193	A09100 Metabolism	09101 Carbohydrate metabolism	00052 Galactose metabolism [PATH:ko00052]	INV, sacA	beta-fructofuranosidase [EC:3.2.1.26]"	Shared by all symbionts (mycobiont, bacterial, and fungal communities)
K01193	A09100 Metabolism	09101 Carbohydrate metabolism	00500 Starch and sucrose metabolism [PATH:ko00500]	INV, sacA	beta-fructofuranosidase [EC:3.2.1.26]"	Shared by all symbionts (mycobiont, bacterial, and fungal communities)
K01194	A09100 Metabolism	09101 Carbohydrate metabolism	00500 Starch and sucrose metabolism [PATH:ko00500]	TREH, treA, treF	alpha,alpha-trehalase [EC:3.2.1.28]"	Shared by all symbionts (mycobiont, bacterial, and fungal communities)
K01194	A09180 Brite Hierarchies	09183 Protein families: signaling and cellular processes	00537 Glycosylphosphatidylinositol (GPI)-anchored proteins [BR:ko00537]	TREH, treA, treF	alpha,alpha-trehalase [EC:3.2.1.28]"	Shared by all symbionts (mycobiont, bacterial, and fungal communities)
K01209	A09100 Metabolism	09107 Glycan biosynthesis and metabolism	00520 Amino sugar and nucleotide sugar metabolism [PATH:ko00520]	abfA	alpha-L-arabinofuranosidase [EC:3.2.1.55]"	Shared by all symbionts (mycobiont, bacterial, and fungal communities)
K01210	A09100 Metabolism	09101 Carbohydrate metabolism	00500 Starch and sucrose metabolism [PATH:ko00500]	E3.2.1.58	glucan 1,3-beta-glucosidase [EC:3.2.1.58]"	Shared by all symbionts (mycobiont, bacterial, and fungal communities)
K01247	A09120 Genetic Information Processing	09124 Replication and repair	03410 Base excision repair [PATH:ko03410]	alkA	DNA-3-methyladenine glycosylase II [EC:3.2.2.21]"	Shared by all symbionts (mycobiont, bacterial, and fungal communities)
K01247	A09180 Brite Hierarchies	09182 Protein families: genetic information processing	03400 DNA repair and recombination proteins [BR:ko03400]	alkA	DNA-3-methyladenine glycosylase II [EC:3.2.2.21]"	Shared by all symbionts (mycobiont, bacterial, and fungal communities)
K01251	A09100 Metabolism	09105 Amino acid metabolism	00270 Cysteine and methionine metabolism [PATH:ko00270]	AHCY, ahcY	adenosylhomocysteinase [EC:3.13.2.1]"	Shared by all symbionts (mycobiont, bacterial, and fungal communities)
K01251	A09100 Metabolism	09108 Metabolism of cofactors and vitamins	00670 One carbon pool by folate [PATH:ko00670]	AHCY, ahcY	adenosylhomocysteinase [EC:3.13.2.1]"	Shared by all symbionts (mycobiont, bacterial, and fungal communities)
K01251	A09180 Brite Hierarchies	09181 Protein families: metabolism	01009 Protein phosphatases and associated proteins [BR:ko01009]	AHCY, ahcY	adenosylhomocysteinase [EC:3.13.2.1]"	Shared by all symbionts (mycobiont, bacterial, and fungal communities)
K01251	A09180 Brite Hierarchies	09183 Protein families: signaling and cellular processes	04147 Exosome [BR:ko04147]	AHCY, ahcY	adenosylhomocysteinase [EC:3.13.2.1]"	Shared by all symbionts (mycobiont, bacterial, and fungal communities)
K01254	A09100 Metabolism	09103 Lipid metabolism	00590 Arachidonic acid metabolism [PATH:ko00590]	LTA4H	leukotriene-A4 hydrolase [EC:3.3.2.6]"	Shared by all symbionts (mycobiont, bacterial, and fungal communities)
K01254	A09180 Brite Hierarchies	09181 Protein families: metabolism	01002 Peptidases and inhibitors [BR:ko01002]	LTA4H	leukotriene-A4 hydrolase [EC:3.3.2.6]"	Shared by all symbionts (mycobiont, bacterial, and fungal communities)
K01262	A09180 Brite Hierarchies	09181 Protein families: metabolism	01002 Peptidases and inhibitors [BR:ko01002]	pepP	Xaa-Pro aminopeptidase [EC:3.4.11.9]"	Shared by all symbionts (mycobiont, bacterial, and fungal communities)
K01265	A09180 Brite Hierarchies	09181 Protein families: metabolism	01002 Peptidases and inhibitors [BR:ko01002]	map	methionyl aminopeptidase [EC:3.4.11.18]"	Shared by all symbionts (mycobiont, bacterial, and fungal communities)
K01273	A09180 Brite Hierarchies	09181 Protein families: metabolism	01002 Peptidases and inhibitors [BR:ko01002]	DPEP	membrane dipeptidase [EC:3.4.13.19]"	Shared by all symbionts (mycobiont, bacterial, and fungal communities)
K01273	A09180 Brite Hierarchies	09183 Protein families: signaling and cellular processes	04147 Exosome [BR:ko04147]	DPEP	membrane dipeptidase [EC:3.4.13.19]"	Shared by all symbionts (mycobiont, bacterial, and fungal communities)
K01273	A09180 Brite Hierarchies	09183 Protein families: signaling and cellular processes	00537 Glycosylphosphatidylinositol (GPI)-anchored proteins [BR:ko00537]	DPEP	membrane dipeptidase [EC:3.4.13.19]"	Shared by all symbionts (mycobiont, bacterial, and fungal communities)
K01277	A09180 Brite Hierarchies	09181 Protein families: metabolism	01002 Peptidases and inhibitors [BR:ko01002]	DPP3	dipeptidyl-peptidase III [EC:3.4.14.4]"	Shared by all symbionts (mycobiont, bacterial, and fungal communities)
K01301	A09180 Brite Hierarchies	09181 Protein families: metabolism	01002 Peptidases and inhibitors [BR:ko01002]	NAALAD	N-acetylated-alpha-linked acidic dipeptidase [EC:3.4.17.21]"	Shared by all symbionts (mycobiont, bacterial, and fungal communities)
K01304	A09180 Brite Hierarchies	09181 Protein families: metabolism	01002 Peptidases and inhibitors [BR:ko01002]	pcp	pyroglutamyl-peptidase [EC:3.4.19.3]"	Shared by all symbionts (mycobiont, bacterial, and fungal communities)
K01336	A09140 Cellular Processes	09141 Transport and catabolism	04138 Autophagy - yeast [PATH:ko04138]	PRB1	cerevisin [EC:3.4.21.48 3.4.21.-]"	Shared by all symbionts (mycobiont, bacterial, and fungal communities)
K01336	A09180 Brite Hierarchies	09181 Protein families: metabolism	01002 Peptidases and inhibitors [BR:ko01002]	PRB1	cerevisin [EC:3.4.21.48 3.4.21.-]"	Shared by all symbionts (mycobiont, bacterial, and fungal communities)
K01336	A09180 Brite Hierarchies	09182 Protein families: genetic information processing	03110 Chaperones and folding catalysts [BR:ko03110]	PRB1	cerevisin [EC:3.4.21.48 3.4.21.-]"	Shared by all symbionts (mycobiont, bacterial, and fungal communities)
K01338	A09140 Cellular Processes	09143 Cell growth and death	04112 Cell cycle - Caulobacter [PATH:ko04112]	lon	ATP-dependent Lon protease [EC:3.4.21.53]"	Shared by all symbionts (mycobiont, bacterial, and fungal communities)
K01338	A09180 Brite Hierarchies	09181 Protein families: metabolism	01002 Peptidases and inhibitors [BR:ko01002]	lon	ATP-dependent Lon protease [EC:3.4.21.53]"	Shared by all symbionts (mycobiont, bacterial, and fungal communities)
K01358	A09140 Cellular Processes	09143 Cell growth and death	04112 Cell cycle - Caulobacter [PATH:ko04112]	clpP, CLPP	ATP-dependent Clp protease, protease subunit [EC:3.4.21.92]"	Shared by all symbionts (mycobiont, bacterial, and fungal communities)
K01358	A09150 Organismal Systems	09149 Aging	04212 Longevity regulating pathway - worm [PATH:ko04212]	clpP, CLPP	ATP-dependent Clp protease, protease subunit [EC:3.4.21.92]"	Shared by all symbionts (mycobiont, bacterial, and fungal communities)
K01358	A09180 Brite Hierarchies	09181 Protein families: metabolism	01002 Peptidases and inhibitors [BR:ko01002]	clpP, CLPP	ATP-dependent Clp protease, protease subunit [EC:3.4.21.92]"	Shared by all symbionts (mycobiont, bacterial, and fungal communities)
K01372	A09150 Organismal Systems	09158 Development and regeneration	04382 Cornified envelope formation [PATH:ko04382]	BLMH, pepC	bleomycin hydrolase [EC:3.4.22.40]"	Shared by all symbionts (mycobiont, bacterial, and fungal communities)
K01372	A09180 Brite Hierarchies	09181 Protein families: metabolism	01002 Peptidases and inhibitors [BR:ko01002]	BLMH, pepC	bleomycin hydrolase [EC:3.4.22.40]"	Shared by all symbionts (mycobiont, bacterial, and fungal communities)
K01410	A09180 Brite Hierarchies	09181 Protein families: metabolism	01002 Peptidases and inhibitors [BR:ko01002]	MIPEP	mitochondrial intermediate peptidase [EC:3.4.24.59]"	Shared by all symbionts (mycobiont, bacterial, and fungal communities)
K01410	A09180 Brite Hierarchies	09182 Protein families: genetic information processing	03029 Mitochondrial biogenesis [BR:ko03029]	MIPEP	mitochondrial intermediate peptidase [EC:3.4.24.59]"	Shared by all symbionts (mycobiont, bacterial, and fungal communities)
K01426	A09100 Metabolism	09105 Amino acid metabolism	00330 Arginine and proline metabolism [PATH:ko00330]	E3.5.1.4, amiE	amidase [EC:3.5.1.4]"	Shared by all symbionts (mycobiont, bacterial, and fungal communities)
K01426	A09100 Metabolism	09105 Amino acid metabolism	00360 Phenylalanine metabolism [PATH:ko00360]	E3.5.1.4, amiE	amidase [EC:3.5.1.4]"	Shared by all symbionts (mycobiont, bacterial, and fungal communities)
K01426	A09100 Metabolism	09105 Amino acid metabolism	00380 Tryptophan metabolism [PATH:ko00380]	E3.5.1.4, amiE	amidase [EC:3.5.1.4]"	Shared by all symbionts (mycobiont, bacterial, and fungal communities)
K01426	A09100 Metabolism	09111 Xenobiotics biodegradation and metabolism	00627 Aminobenzoate degradation [PATH:ko00627]	E3.5.1.4, amiE	amidase [EC:3.5.1.4]"	Shared by all symbionts (mycobiont, bacterial, and fungal communities)
K01426	A09100 Metabolism	09111 Xenobiotics biodegradation and metabolism	00643 Styrene degradation [PATH:ko00643]	E3.5.1.4, amiE	amidase [EC:3.5.1.4]"	Shared by all symbionts (mycobiont, bacterial, and fungal communities)
K01438	A09100 Metabolism	09105 Amino acid metabolism	00220 Arginine biosynthesis [PATH:ko00220]	argE	acetylornithine deacetylase [EC:3.5.1.16]"	Shared by all symbionts (mycobiont, bacterial, and fungal communities)
K01443	A09100 Metabolism	09107 Glycan biosynthesis and metabolism	00520 Amino sugar and nucleotide sugar metabolism [PATH:ko00520]	nagA, AMDHD2	N-acetylglucosamine-6-phosphate deacetylase [EC:3.5.1.25]"	Shared by all symbionts (mycobiont, bacterial, and fungal communities)
K01455	A09100 Metabolism	09101 Carbohydrate metabolism	00630 Glyoxylate and dicarboxylate metabolism [PATH:ko00630]	E3.5.1.49	formamidase [EC:3.5.1.49]"	Shared by all symbionts (mycobiont, bacterial, and fungal communities)
K01455	A09100 Metabolism	09102 Energy metabolism	00910 Nitrogen metabolism [PATH:ko00910]	E3.5.1.49	formamidase [EC:3.5.1.49]"	Shared by all symbionts (mycobiont, bacterial, and fungal communities)
K01455	A09100 Metabolism	09106 Metabolism of other amino acids	00460 Cyanoamino acid metabolism [PATH:ko00460]	E3.5.1.49	formamidase [EC:3.5.1.49]"	Shared by all symbionts (mycobiont, bacterial, and fungal communities)
K01457	A09100 Metabolism	09105 Amino acid metabolism	00220 Arginine biosynthesis [PATH:ko00220]	atzF	allophanate hydrolase [EC:3.5.1.54]"	Shared by all symbionts (mycobiont, bacterial, and fungal communities)
K01457	A09100 Metabolism	09111 Xenobiotics biodegradation and metabolism	00791 Atrazine degradation [PATH:ko00791]	atzF	allophanate hydrolase [EC:3.5.1.54]"	Shared by all symbionts (mycobiont, bacterial, and fungal communities)
K01464	A09100 Metabolism	09104 Nucleotide metabolism	00240 Pyrimidine metabolism [PATH:ko00240]	DPYS, dht, hydA	dihydropyrimidinase [EC:3.5.2.2]"	Shared by all symbionts (mycobiont, bacterial, and fungal communities)
K01464	A09100 Metabolism	09106 Metabolism of other amino acids	00410 beta-Alanine metabolism [PATH:ko00410]	DPYS, dht, hydA	dihydropyrimidinase [EC:3.5.2.2]"	Shared by all symbionts (mycobiont, bacterial, and fungal communities)
K01464	A09100 Metabolism	09108 Metabolism of cofactors and vitamins	00770 Pantothenate and CoA biosynthesis [PATH:ko00770]	DPYS, dht, hydA	dihydropyrimidinase [EC:3.5.2.2]"	Shared by all symbionts (mycobiont, bacterial, and fungal communities)
K01464	A09100 Metabolism	09111 Xenobiotics biodegradation and metabolism	00983 Drug metabolism - other enzymes [PATH:ko00983]	DPYS, dht, hydA	dihydropyrimidinase [EC:3.5.2.2]"	Shared by all symbionts (mycobiont, bacterial, and fungal communities)
K01464	A09180 Brite Hierarchies	09183 Protein families: signaling and cellular processes	04147 Exosome [BR:ko04147]	DPYS, dht, hydA	dihydropyrimidinase [EC:3.5.2.2]"	Shared by all symbionts (mycobiont, bacterial, and fungal communities)
K01466	A09100 Metabolism	09104 Nucleotide metabolism	00230 Purine metabolism [PATH:ko00230]	allB	allantoinase [EC:3.5.2.5]"	Shared by all symbionts (mycobiont, bacterial, and fungal communities)
K01469	A09100 Metabolism	09106 Metabolism of other amino acids	00480 Glutathione metabolism [PATH:ko00480]	OPLAH, OXP1, oplAH	5-oxoprolinase (ATP-hydrolysing) [EC:3.5.2.9]"	Shared by all symbionts (mycobiont, bacterial, and fungal communities)
K01473	A09100 Metabolism	09105 Amino acid metabolism	00330 Arginine and proline metabolism [PATH:ko00330]	hyuA	N-methylhydantoinase A [EC:3.5.2.14]"	Shared by all symbionts (mycobiont, bacterial, and fungal communities)
K01476	A09100 Metabolism	09105 Amino acid metabolism	00220 Arginine biosynthesis [PATH:ko00220]	rocF, arg	arginase [EC:3.5.3.1]"	Shared by all symbionts (mycobiont, bacterial, and fungal communities)
K01476	A09100 Metabolism	09105 Amino acid metabolism	00330 Arginine and proline metabolism [PATH:ko00330]	rocF, arg	arginase [EC:3.5.3.1]"	Shared by all symbionts (mycobiont, bacterial, and fungal communities)
K01476	A09140 Cellular Processes	09141 Transport and catabolism	04148 Efferocytosis [PATH:ko04148]	rocF, arg	arginase [EC:3.5.3.1]"	Shared by all symbionts (mycobiont, bacterial, and fungal communities)
K01476	A09160 Human Diseases	09174 Infectious disease: parasitic	05146 Amoebiasis [PATH:ko05146]	rocF, arg	arginase [EC:3.5.3.1]"	Shared by all symbionts (mycobiont, bacterial, and fungal communities)
K01477	A09100 Metabolism	09104 Nucleotide metabolism	00230 Purine metabolism [PATH:ko00230]	alc, ALLC	allantoicase [EC:3.5.3.4]"	Shared by all symbionts (mycobiont, bacterial, and fungal communities)
K01483	A09100 Metabolism	09104 Nucleotide metabolism	00230 Purine metabolism [PATH:ko00230]	allA	ureidoglycolate lyase [EC:4.3.2.3]"	Shared by all symbionts (mycobiont, bacterial, and fungal communities)
K01487	A09100 Metabolism	09104 Nucleotide metabolism	00230 Purine metabolism [PATH:ko00230]	guaD, GDA	guanine deaminase [EC:3.5.4.3]"	Shared by all symbionts (mycobiont, bacterial, and fungal communities)
K01489	A09100 Metabolism	09104 Nucleotide metabolism	00240 Pyrimidine metabolism [PATH:ko00240]	cdd, CDA	cytidine deaminase [EC:3.5.4.5]"	Shared by all symbionts (mycobiont, bacterial, and fungal communities)
K01489	A09100 Metabolism	09111 Xenobiotics biodegradation and metabolism	00983 Drug metabolism - other enzymes [PATH:ko00983]	cdd, CDA	cytidine deaminase [EC:3.5.4.5]"	Shared by all symbionts (mycobiont, bacterial, and fungal communities)
K01493	A09100 Metabolism	09104 Nucleotide metabolism	00240 Pyrimidine metabolism [PATH:ko00240]	comEB	dCMP deaminase [EC:3.5.4.12]"	Shared by all symbionts (mycobiont, bacterial, and fungal communities)
K01493	A09180 Brite Hierarchies	09183 Protein families: signaling and cellular processes	02044 Secretion system [BR:ko02044]	comEB	dCMP deaminase [EC:3.5.4.12]"	Shared by all symbionts (mycobiont, bacterial, and fungal communities)
K01495	A09100 Metabolism	09108 Metabolism of cofactors and vitamins	00790 Folate biosynthesis [PATH:ko00790]	GCH1, folE	GTP cyclohydrolase IA [EC:3.5.4.16]"	Shared by all symbionts (mycobiont, bacterial, and fungal communities)
K01497	A09100 Metabolism	09108 Metabolism of cofactors and vitamins	00740 Riboflavin metabolism [PATH:ko00740]	ribA, RIB1	GTP cyclohydrolase II [EC:3.5.4.25]"	Shared by all symbionts (mycobiont, bacterial, and fungal communities)
K01497	A09100 Metabolism	09108 Metabolism of cofactors and vitamins	00790 Folate biosynthesis [PATH:ko00790]	ribA, RIB1	GTP cyclohydrolase II [EC:3.5.4.25]"	Shared by all symbionts (mycobiont, bacterial, and fungal communities)
K01497	A09140 Cellular Processes	09145 Cellular community - prokaryotes	02024 Quorum sensing [PATH:ko02024]	ribA, RIB1	GTP cyclohydrolase II [EC:3.5.4.25]"	Shared by all symbionts (mycobiont, bacterial, and fungal communities)
K01501	A09100 Metabolism	09102 Energy metabolism	00910 Nitrogen metabolism [PATH:ko00910]	E3.5.5.1	nitrilase [EC:3.5.5.1]"	Shared by all symbionts (mycobiont, bacterial, and fungal communities)
K01501	A09100 Metabolism	09105 Amino acid metabolism	00380 Tryptophan metabolism [PATH:ko00380]	E3.5.5.1	nitrilase [EC:3.5.5.1]"	Shared by all symbionts (mycobiont, bacterial, and fungal communities)
K01501	A09100 Metabolism	09106 Metabolism of other amino acids	00460 Cyanoamino acid metabolism [PATH:ko00460]	E3.5.5.1	nitrilase [EC:3.5.5.1]"	Shared by all symbionts (mycobiont, bacterial, and fungal communities)
K01501	A09100 Metabolism	09111 Xenobiotics biodegradation and metabolism	00627 Aminobenzoate degradation [PATH:ko00627]	E3.5.5.1	nitrilase [EC:3.5.5.1]"	Shared by all symbionts (mycobiont, bacterial, and fungal communities)
K01501	A09100 Metabolism	09111 Xenobiotics biodegradation and metabolism	00643 Styrene degradation [PATH:ko00643]	E3.5.5.1	nitrilase [EC:3.5.5.1]"	Shared by all symbionts (mycobiont, bacterial, and fungal communities)
K01507	A09100 Metabolism	09102 Energy metabolism	00190 Oxidative phosphorylation [PATH:ko00190]	ppa	inorganic pyrophosphatase [EC:3.6.1.1]"	Shared by all symbionts (mycobiont, bacterial, and fungal communities)
K01515	A09100 Metabolism	09104 Nucleotide metabolism	00230 Purine metabolism [PATH:ko00230]	nudF	ADP-ribose diphosphatase [EC:3.6.1.13 3.6.1.-]"	Shared by all symbionts (mycobiont, bacterial, and fungal communities)
K01515	A09100 Metabolism	09108 Metabolism of cofactors and vitamins	00740 Riboflavin metabolism [PATH:ko00740]	nudF	ADP-ribose diphosphatase [EC:3.6.1.13 3.6.1.-]"	Shared by all symbionts (mycobiont, bacterial, and fungal communities)
K01519	A09100 Metabolism	09104 Nucleotide metabolism	00230 Purine metabolism [PATH:ko00230]	rdgB, ITPA	XTP/dITP diphosphohydrolase [EC:3.6.1.66]"	Shared by all symbionts (mycobiont, bacterial, and fungal communities)
K01519	A09100 Metabolism	09111 Xenobiotics biodegradation and metabolism	00983 Drug metabolism - other enzymes [PATH:ko00983]	rdgB, ITPA	XTP/dITP diphosphohydrolase [EC:3.6.1.66]"	Shared by all symbionts (mycobiont, bacterial, and fungal communities)
K01535	A09100 Metabolism	09102 Energy metabolism	00190 Oxidative phosphorylation [PATH:ko00190]	PMA1, PMA2	H+-transporting ATPase [EC:7.1.2.1]"	Shared by all symbionts (mycobiont, bacterial, and fungal communities)
K01535	A09130 Environmental Information Processing	09132 Signal transduction	04075 Plant hormone signal transduction [PATH:ko04075]	PMA1, PMA2	H+-transporting ATPase [EC:7.1.2.1]"	Shared by all symbionts (mycobiont, bacterial, and fungal communities)
K01551	A09120 Genetic Information Processing	09123 Folding, sorting and degradation	03060 Protein export [PATH:ko03060]	arsA, ASNA1, GET3	arsenite/tail-anchored protein-transporting ATPase [EC:7.3.2.7 7.3.-.-]"	Shared by all symbionts (mycobiont, bacterial, and fungal communities)
K01551	A09180 Brite Hierarchies	09182 Protein families: genetic information processing	04131 Membrane trafficking [BR:ko04131]	arsA, ASNA1, GET3	arsenite/tail-anchored protein-transporting ATPase [EC:7.3.2.7 7.3.-.-]"	Shared by all symbionts (mycobiont, bacterial, and fungal communities)
K01551	A09180 Brite Hierarchies	09183 Protein families: signaling and cellular processes	02000 Transporters [BR:ko02000]	arsA, ASNA1, GET3	arsenite/tail-anchored protein-transporting ATPase [EC:7.3.2.7 7.3.-.-]"	Shared by all symbionts (mycobiont, bacterial, and fungal communities)
K01555	A09100 Metabolism	09105 Amino acid metabolism	00350 Tyrosine metabolism [PATH:ko00350]	FAH, fahA	fumarylacetoacetase [EC:3.7.1.2]"	Shared by all symbionts (mycobiont, bacterial, and fungal communities)
K01555	A09100 Metabolism	09111 Xenobiotics biodegradation and metabolism	00643 Styrene degradation [PATH:ko00643]	FAH, fahA	fumarylacetoacetase [EC:3.7.1.2]"	Shared by all symbionts (mycobiont, bacterial, and fungal communities)
K01555	A09180 Brite Hierarchies	09183 Protein families: signaling and cellular processes	04147 Exosome [BR:ko04147]	FAH, fahA	fumarylacetoacetase [EC:3.7.1.2]"	Shared by all symbionts (mycobiont, bacterial, and fungal communities)
K01556	A09100 Metabolism	09105 Amino acid metabolism	00380 Tryptophan metabolism [PATH:ko00380]	KYNU, kynU	kynureninase [EC:3.7.1.3]"	Shared by all symbionts (mycobiont, bacterial, and fungal communities)
K01560	A09100 Metabolism	09111 Xenobiotics biodegradation and metabolism	00625 Chloroalkane and chloroalkene degradation [PATH:ko00625]	E3.8.1.2	2-haloacid dehalogenase [EC:3.8.1.2]"	Shared by all symbionts (mycobiont, bacterial, and fungal communities)
K01560	A09100 Metabolism	09111 Xenobiotics biodegradation and metabolism	00361 Chlorocyclohexane and chlorobenzene degradation [PATH:ko00361]	E3.8.1.2	2-haloacid dehalogenase [EC:3.8.1.2]"	Shared by all symbionts (mycobiont, bacterial, and fungal communities)
K01561	A09100 Metabolism	09111 Xenobiotics biodegradation and metabolism	00625 Chloroalkane and chloroalkene degradation [PATH:ko00625]	dehH	haloacetate dehalogenase [EC:3.8.1.3]"	Shared by all symbionts (mycobiont, bacterial, and fungal communities)
K01561	A09100 Metabolism	09111 Xenobiotics biodegradation and metabolism	00361 Chlorocyclohexane and chlorobenzene degradation [PATH:ko00361]	dehH	haloacetate dehalogenase [EC:3.8.1.3]"	Shared by all symbionts (mycobiont, bacterial, and fungal communities)
K01563	A09100 Metabolism	09111 Xenobiotics biodegradation and metabolism	00625 Chloroalkane and chloroalkene degradation [PATH:ko00625]	dhaA	haloalkane dehalogenase [EC:3.8.1.5]"	Shared by all symbionts (mycobiont, bacterial, and fungal communities)
K01563	A09100 Metabolism	09111 Xenobiotics biodegradation and metabolism	00361 Chlorocyclohexane and chlorobenzene degradation [PATH:ko00361]	dhaA	haloalkane dehalogenase [EC:3.8.1.5]"	Shared by all symbionts (mycobiont, bacterial, and fungal communities)
K01569	A09100 Metabolism	09101 Carbohydrate metabolism	00630 Glyoxylate and dicarboxylate metabolism [PATH:ko00630]	oxdD	oxalate decarboxylase [EC:4.1.1.2]"	Shared by all symbionts (mycobiont, bacterial, and fungal communities)
K01576	A09100 Metabolism	09111 Xenobiotics biodegradation and metabolism	00627 Aminobenzoate degradation [PATH:ko00627]	mdlC	benzoylformate decarboxylase [EC:4.1.1.7]"	Shared by all symbionts (mycobiont, bacterial, and fungal communities)
K01580	A09100 Metabolism	09101 Carbohydrate metabolism	00650 Butanoate metabolism [PATH:ko00650]	E4.1.1.15, gadB, gadA, GAD	glutamate decarboxylase [EC:4.1.1.15]"	Shared by all symbionts (mycobiont, bacterial, and fungal communities)
K01580	A09100 Metabolism	09105 Amino acid metabolism	00250 Alanine, aspartate and glutamate metabolism [PATH:ko00250]	E4.1.1.15, gadB, gadA, GAD	glutamate decarboxylase [EC:4.1.1.15]"	Shared by all symbionts (mycobiont, bacterial, and fungal communities)
K01580	A09100 Metabolism	09106 Metabolism of other amino acids	00410 beta-Alanine metabolism [PATH:ko00410]	E4.1.1.15, gadB, gadA, GAD	glutamate decarboxylase [EC:4.1.1.15]"	Shared by all symbionts (mycobiont, bacterial, and fungal communities)
K01580	A09100 Metabolism	09106 Metabolism of other amino acids	00430 Taurine and hypotaurine metabolism [PATH:ko00430]	E4.1.1.15, gadB, gadA, GAD	glutamate decarboxylase [EC:4.1.1.15]"	Shared by all symbionts (mycobiont, bacterial, and fungal communities)
K01580	A09140 Cellular Processes	09145 Cellular community - prokaryotes	02024 Quorum sensing [PATH:ko02024]	E4.1.1.15, gadB, gadA, GAD	glutamate decarboxylase [EC:4.1.1.15]"	Shared by all symbionts (mycobiont, bacterial, and fungal communities)
K01580	A09150 Organismal Systems	09156 Nervous system	04727 GABAergic synapse [PATH:ko04727]	E4.1.1.15, gadB, gadA, GAD	glutamate decarboxylase [EC:4.1.1.15]"	Shared by all symbionts (mycobiont, bacterial, and fungal communities)
K01580	A09160 Human Diseases	09167 Endocrine and metabolic disease	04940 Type I diabetes mellitus [PATH:ko04940]	E4.1.1.15, gadB, gadA, GAD	glutamate decarboxylase [EC:4.1.1.15]"	Shared by all symbionts (mycobiont, bacterial, and fungal communities)
K01581	A09100 Metabolism	09105 Amino acid metabolism	00330 Arginine and proline metabolism [PATH:ko00330]	E4.1.1.17, ODC1, speC, speF	ornithine decarboxylase [EC:4.1.1.17]"	Shared by all symbionts (mycobiont, bacterial, and fungal communities)
K01581	A09100 Metabolism	09106 Metabolism of other amino acids	00480 Glutathione metabolism [PATH:ko00480]	E4.1.1.17, ODC1, speC, speF	ornithine decarboxylase [EC:4.1.1.17]"	Shared by all symbionts (mycobiont, bacterial, and fungal communities)
K01581	A09140 Cellular Processes	09141 Transport and catabolism	04148 Efferocytosis [PATH:ko04148]	E4.1.1.17, ODC1, speC, speF	ornithine decarboxylase [EC:4.1.1.17]"	Shared by all symbionts (mycobiont, bacterial, and fungal communities)
K01593	A09100 Metabolism	09105 Amino acid metabolism	00350 Tyrosine metabolism [PATH:ko00350]	DDC, TDC	aromatic-L-amino-acid/L-tryptophan decarboxylase [EC:4.1.1.28 4.1.1.105]"	Shared by all symbionts (mycobiont, bacterial, and fungal communities)
K01593	A09100 Metabolism	09105 Amino acid metabolism	00360 Phenylalanine metabolism [PATH:ko00360]	DDC, TDC	aromatic-L-amino-acid/L-tryptophan decarboxylase [EC:4.1.1.28 4.1.1.105]"	Shared by all symbionts (mycobiont, bacterial, and fungal communities)
K01593	A09100 Metabolism	09105 Amino acid metabolism	00380 Tryptophan metabolism [PATH:ko00380]	DDC, TDC	aromatic-L-amino-acid/L-tryptophan decarboxylase [EC:4.1.1.28 4.1.1.105]"	Shared by all symbionts (mycobiont, bacterial, and fungal communities)
K01593	A09100 Metabolism	09110 Biosynthesis of other secondary metabolites	00901 Indole alkaloid biosynthesis [PATH:ko00901]	DDC, TDC	aromatic-L-amino-acid/L-tryptophan decarboxylase [EC:4.1.1.28 4.1.1.105]"	Shared by all symbionts (mycobiont, bacterial, and fungal communities)
K01593	A09100 Metabolism	09110 Biosynthesis of other secondary metabolites	00950 Isoquinoline alkaloid biosynthesis [PATH:ko00950]	DDC, TDC	aromatic-L-amino-acid/L-tryptophan decarboxylase [EC:4.1.1.28 4.1.1.105]"	Shared by all symbionts (mycobiont, bacterial, and fungal communities)
K01593	A09100 Metabolism	09110 Biosynthesis of other secondary metabolites	00965 Betalain biosynthesis [PATH:ko00965]	DDC, TDC	aromatic-L-amino-acid/L-tryptophan decarboxylase [EC:4.1.1.28 4.1.1.105]"	Shared by all symbionts (mycobiont, bacterial, and fungal communities)
K01593	A09150 Organismal Systems	09156 Nervous system	04728 Dopaminergic synapse [PATH:ko04728]	DDC, TDC	aromatic-L-amino-acid/L-tryptophan decarboxylase [EC:4.1.1.28 4.1.1.105]"	Shared by all symbionts (mycobiont, bacterial, and fungal communities)
K01593	A09150 Organismal Systems	09156 Nervous system	04726 Serotonergic synapse [PATH:ko04726]	DDC, TDC	aromatic-L-amino-acid/L-tryptophan decarboxylase [EC:4.1.1.28 4.1.1.105]"	Shared by all symbionts (mycobiont, bacterial, and fungal communities)
K01593	A09150 Organismal Systems	09158 Development and regeneration	04361 Axon regeneration [PATH:ko04361]	DDC, TDC	aromatic-L-amino-acid/L-tryptophan decarboxylase [EC:4.1.1.28 4.1.1.105]"	Shared by all symbionts (mycobiont, bacterial, and fungal communities)
K01593	A09160 Human Diseases	09165 Substance dependence	05030 Cocaine addiction [PATH:ko05030]	DDC, TDC	aromatic-L-amino-acid/L-tryptophan decarboxylase [EC:4.1.1.28 4.1.1.105]"	Shared by all symbionts (mycobiont, bacterial, and fungal communities)
K01593	A09160 Human Diseases	09165 Substance dependence	05031 Amphetamine addiction [PATH:ko05031]	DDC, TDC	aromatic-L-amino-acid/L-tryptophan decarboxylase [EC:4.1.1.28 4.1.1.105]"	Shared by all symbionts (mycobiont, bacterial, and fungal communities)
K01593	A09160 Human Diseases	09165 Substance dependence	05034 Alcoholism [PATH:ko05034]	DDC, TDC	aromatic-L-amino-acid/L-tryptophan decarboxylase [EC:4.1.1.28 4.1.1.105]"	Shared by all symbionts (mycobiont, bacterial, and fungal communities)
K01593	A09180 Brite Hierarchies	09183 Protein families: signaling and cellular processes	04147 Exosome [BR:ko04147]	DDC, TDC	aromatic-L-amino-acid/L-tryptophan decarboxylase [EC:4.1.1.28 4.1.1.105]"	Shared by all symbionts (mycobiont, bacterial, and fungal communities)
K01599	A09100 Metabolism	09108 Metabolism of cofactors and vitamins	00860 Porphyrin metabolism [PATH:ko00860]	hemE, UROD	uroporphyrinogen decarboxylase [EC:4.1.1.37]"	Shared by all symbionts (mycobiont, bacterial, and fungal communities)
K01607	A09100 Metabolism	09111 Xenobiotics biodegradation and metabolism	00362 Benzoate degradation [PATH:ko00362]	pcaC	4-carboxymuconolactone decarboxylase [EC:4.1.1.44]"	Shared by all symbionts (mycobiont, bacterial, and fungal communities)
K01610	A09100 Metabolism	09101 Carbohydrate metabolism	00010 Glycolysis / Gluconeogenesis [PATH:ko00010]	pckA	phosphoenolpyruvate carboxykinase (ATP) [EC:4.1.1.49]"	Shared by all symbionts (mycobiont, bacterial, and fungal communities)
K01610	A09100 Metabolism	09101 Carbohydrate metabolism	00020 Citrate cycle (TCA cycle) [PATH:ko00020]	pckA	phosphoenolpyruvate carboxykinase (ATP) [EC:4.1.1.49]"	Shared by all symbionts (mycobiont, bacterial, and fungal communities)
K01610	A09100 Metabolism	09101 Carbohydrate metabolism	00620 Pyruvate metabolism [PATH:ko00620]	pckA	phosphoenolpyruvate carboxykinase (ATP) [EC:4.1.1.49]"	Shared by all symbionts (mycobiont, bacterial, and fungal communities)
K01610	A09100 Metabolism	09102 Energy metabolism	00710 Carbon fixation by Calvin cycle [PATH:ko00710]	pckA	phosphoenolpyruvate carboxykinase (ATP) [EC:4.1.1.49]"	Shared by all symbionts (mycobiont, bacterial, and fungal communities)
K01611	A09100 Metabolism	09105 Amino acid metabolism	00270 Cysteine and methionine metabolism [PATH:ko00270]	speD, AMD1	S-adenosylmethionine decarboxylase [EC:4.1.1.50]"	Shared by all symbionts (mycobiont, bacterial, and fungal communities)
K01611	A09100 Metabolism	09105 Amino acid metabolism	00330 Arginine and proline metabolism [PATH:ko00330]	speD, AMD1	S-adenosylmethionine decarboxylase [EC:4.1.1.50]"	Shared by all symbionts (mycobiont, bacterial, and fungal communities)
K01613	A09100 Metabolism	09103 Lipid metabolism	00564 Glycerophospholipid metabolism [PATH:ko00564]	psd, PISD	phosphatidylserine decarboxylase [EC:4.1.1.65]"	Shared by all symbionts (mycobiont, bacterial, and fungal communities)
K01620	A09100 Metabolism	09105 Amino acid metabolism	00260 Glycine, serine and threonine metabolism [PATH:ko00260]	ltaE	threonine aldolase [EC:4.1.2.48]"	Shared by all symbionts (mycobiont, bacterial, and fungal communities)
K01621	A09100 Metabolism	09101 Carbohydrate metabolism	00030 Pentose phosphate pathway [PATH:ko00030]	xfp, xpk	xylulose-5-phosphate/fructose-6-phosphate phosphoketolase [EC:4.1.2.9 4.1.2.22]"	Shared by all symbionts (mycobiont, bacterial, and fungal communities)
K01624	A09100 Metabolism	09101 Carbohydrate metabolism	00010 Glycolysis / Gluconeogenesis [PATH:ko00010]	FBA, fbaA	fructose-bisphosphate aldolase, class II [EC:4.1.2.13]"	Shared by all symbionts (mycobiont, bacterial, and fungal communities)
K01624	A09100 Metabolism	09101 Carbohydrate metabolism	00030 Pentose phosphate pathway [PATH:ko00030]	FBA, fbaA	fructose-bisphosphate aldolase, class II [EC:4.1.2.13]"	Shared by all symbionts (mycobiont, bacterial, and fungal communities)
K01624	A09100 Metabolism	09101 Carbohydrate metabolism	00051 Fructose and mannose metabolism [PATH:ko00051]	FBA, fbaA	fructose-bisphosphate aldolase, class II [EC:4.1.2.13]"	Shared by all symbionts (mycobiont, bacterial, and fungal communities)
K01624	A09100 Metabolism	09102 Energy metabolism	00710 Carbon fixation by Calvin cycle [PATH:ko00710]	FBA, fbaA	fructose-bisphosphate aldolase, class II [EC:4.1.2.13]"	Shared by all symbionts (mycobiont, bacterial, and fungal communities)
K01624	A09100 Metabolism	09102 Energy metabolism	00680 Methane metabolism [PATH:ko00680]	FBA, fbaA	fructose-bisphosphate aldolase, class II [EC:4.1.2.13]"	Shared by all symbionts (mycobiont, bacterial, and fungal communities)
K01626	A09100 Metabolism	09105 Amino acid metabolism	00400 Phenylalanine, tyrosine and tryptophan biosynthesis [PATH:ko00400]	E2.5.1.54, aroF, aroG, aroH	3-deoxy-7-phosphoheptulonate synthase [EC:2.5.1.54]"	Shared by all symbionts (mycobiont, bacterial, and fungal communities)
K01626	A09140 Cellular Processes	09145 Cellular community - prokaryotes	02024 Quorum sensing [PATH:ko02024]	E2.5.1.54, aroF, aroG, aroH	3-deoxy-7-phosphoheptulonate synthase [EC:2.5.1.54]"	Shared by all symbionts (mycobiont, bacterial, and fungal communities)
K01634	A09100 Metabolism	09103 Lipid metabolism	00600 Sphingolipid metabolism [PATH:ko00600]	SGPL1, DPL1	sphinganine-1-phosphate aldolase [EC:4.1.2.27]"	Shared by all symbionts (mycobiont, bacterial, and fungal communities)
K01634	A09130 Environmental Information Processing	09132 Signal transduction	04071 Sphingolipid signaling pathway [PATH:ko04071]	SGPL1, DPL1	sphinganine-1-phosphate aldolase [EC:4.1.2.27]"	Shared by all symbionts (mycobiont, bacterial, and fungal communities)
K01637	A09100 Metabolism	09101 Carbohydrate metabolism	00630 Glyoxylate and dicarboxylate metabolism [PATH:ko00630]	ICL, aceA	isocitrate/methylisocitrate lyase [EC:4.1.3.1 4.1.3.30]"	Shared by all symbionts (mycobiont, bacterial, and fungal communities)
K01637	A09100 Metabolism	09101 Carbohydrate metabolism	00640 Propanoate metabolism [PATH:ko00640]	ICL, aceA	isocitrate/methylisocitrate lyase [EC:4.1.3.1 4.1.3.30]"	Shared by all symbionts (mycobiont, bacterial, and fungal communities)
K01638	A09100 Metabolism	09101 Carbohydrate metabolism	00620 Pyruvate metabolism [PATH:ko00620]	aceB, glcB	malate synthase [EC:2.3.3.9]"	Shared by all symbionts (mycobiont, bacterial, and fungal communities)
K01638	A09100 Metabolism	09101 Carbohydrate metabolism	00630 Glyoxylate and dicarboxylate metabolism [PATH:ko00630]	aceB, glcB	malate synthase [EC:2.3.3.9]"	Shared by all symbionts (mycobiont, bacterial, and fungal communities)
K01640	A09100 Metabolism	09101 Carbohydrate metabolism	00650 Butanoate metabolism [PATH:ko00650]	HMGCL, hmgL	hydroxymethylglutaryl-CoA lyase [EC:4.1.3.4]"	Shared by all symbionts (mycobiont, bacterial, and fungal communities)
K01640	A09100 Metabolism	09105 Amino acid metabolism	00280 Valine, leucine and isoleucine degradation [PATH:ko00280]	HMGCL, hmgL	hydroxymethylglutaryl-CoA lyase [EC:4.1.3.4]"	Shared by all symbionts (mycobiont, bacterial, and fungal communities)
K01640	A09100 Metabolism	09109 Metabolism of terpenoids and polyketides	00907 Pinene, camphor and geraniol degradation [PATH:ko00907]	HMGCL, hmgL	hydroxymethylglutaryl-CoA lyase [EC:4.1.3.4]"	Shared by all symbionts (mycobiont, bacterial, and fungal communities)
K01640	A09140 Cellular Processes	09141 Transport and catabolism	04146 Peroxisome [PATH:ko04146]	HMGCL, hmgL	hydroxymethylglutaryl-CoA lyase [EC:4.1.3.4]"	Shared by all symbionts (mycobiont, bacterial, and fungal communities)
K01641	A09100 Metabolism	09101 Carbohydrate metabolism	00650 Butanoate metabolism [PATH:ko00650]	HMGCS	hydroxymethylglutaryl-CoA synthase [EC:2.3.3.10]"	Shared by all symbionts (mycobiont, bacterial, and fungal communities)
K01641	A09100 Metabolism	09105 Amino acid metabolism	00280 Valine, leucine and isoleucine degradation [PATH:ko00280]	HMGCS	hydroxymethylglutaryl-CoA synthase [EC:2.3.3.10]"	Shared by all symbionts (mycobiont, bacterial, and fungal communities)
K01641	A09100 Metabolism	09109 Metabolism of terpenoids and polyketides	00900 Terpenoid backbone biosynthesis [PATH:ko00900]	HMGCS	hydroxymethylglutaryl-CoA synthase [EC:2.3.3.10]"	Shared by all symbionts (mycobiont, bacterial, and fungal communities)
K01641	A09150 Organismal Systems	09152 Endocrine system	03320 PPAR signaling pathway [PATH:ko03320]	HMGCS	hydroxymethylglutaryl-CoA synthase [EC:2.3.3.10]"	Shared by all symbionts (mycobiont, bacterial, and fungal communities)
K01649	A09100 Metabolism	09101 Carbohydrate metabolism	00620 Pyruvate metabolism [PATH:ko00620]	leuA, IMS	2-isopropylmalate synthase [EC:2.3.3.13]"	Shared by all symbionts (mycobiont, bacterial, and fungal communities)
K01649	A09100 Metabolism	09105 Amino acid metabolism	00290 Valine, leucine and isoleucine biosynthesis [PATH:ko00290]	leuA, IMS	2-isopropylmalate synthase [EC:2.3.3.13]"	Shared by all symbionts (mycobiont, bacterial, and fungal communities)
K01652	A09100 Metabolism	09101 Carbohydrate metabolism	00650 Butanoate metabolism [PATH:ko00650]	E2.2.1.6L, ilvB, ilvG, ilvI	acetolactate synthase I/II/III large subunit [EC:2.2.1.6]"	Shared by all symbionts (mycobiont, bacterial, and fungal communities)
K01652	A09100 Metabolism	09101 Carbohydrate metabolism	00660 C5-Branched dibasic acid metabolism [PATH:ko00660]	E2.2.1.6L, ilvB, ilvG, ilvI	acetolactate synthase I/II/III large subunit [EC:2.2.1.6]"	Shared by all symbionts (mycobiont, bacterial, and fungal communities)
K01652	A09100 Metabolism	09105 Amino acid metabolism	00290 Valine, leucine and isoleucine biosynthesis [PATH:ko00290]	E2.2.1.6L, ilvB, ilvG, ilvI	acetolactate synthase I/II/III large subunit [EC:2.2.1.6]"	Shared by all symbionts (mycobiont, bacterial, and fungal communities)
K01652	A09100 Metabolism	09108 Metabolism of cofactors and vitamins	00770 Pantothenate and CoA biosynthesis [PATH:ko00770]	E2.2.1.6L, ilvB, ilvG, ilvI	acetolactate synthase I/II/III large subunit [EC:2.2.1.6]"	Shared by all symbionts (mycobiont, bacterial, and fungal communities)
K01653	A09100 Metabolism	09101 Carbohydrate metabolism	00650 Butanoate metabolism [PATH:ko00650]	E2.2.1.6S, ilvH, ilvN	acetolactate synthase I/III small subunit [EC:2.2.1.6]"	Shared by all symbionts (mycobiont, bacterial, and fungal communities)
K01653	A09100 Metabolism	09101 Carbohydrate metabolism	00660 C5-Branched dibasic acid metabolism [PATH:ko00660]	E2.2.1.6S, ilvH, ilvN	acetolactate synthase I/III small subunit [EC:2.2.1.6]"	Shared by all symbionts (mycobiont, bacterial, and fungal communities)
K01653	A09100 Metabolism	09105 Amino acid metabolism	00290 Valine, leucine and isoleucine biosynthesis [PATH:ko00290]	E2.2.1.6S, ilvH, ilvN	acetolactate synthase I/III small subunit [EC:2.2.1.6]"	Shared by all symbionts (mycobiont, bacterial, and fungal communities)
K01653	A09100 Metabolism	09108 Metabolism of cofactors and vitamins	00770 Pantothenate and CoA biosynthesis [PATH:ko00770]	E2.2.1.6S, ilvH, ilvN	acetolactate synthase I/III small subunit [EC:2.2.1.6]"	Shared by all symbionts (mycobiont, bacterial, and fungal communities)
K01657	A09100 Metabolism	09105 Amino acid metabolism	00400 Phenylalanine, tyrosine and tryptophan biosynthesis [PATH:ko00400]	trpE	anthranilate synthase component I [EC:4.1.3.27]"	Shared by all symbionts (mycobiont, bacterial, and fungal communities)
K01657	A09100 Metabolism	09110 Biosynthesis of other secondary metabolites	00405 Phenazine biosynthesis [PATH:ko00405]	trpE	anthranilate synthase component I [EC:4.1.3.27]"	Shared by all symbionts (mycobiont, bacterial, and fungal communities)
K01657	A09140 Cellular Processes	09145 Cellular community - prokaryotes	02024 Quorum sensing [PATH:ko02024]	trpE	anthranilate synthase component I [EC:4.1.3.27]"	Shared by all symbionts (mycobiont, bacterial, and fungal communities)
K01657	A09140 Cellular Processes	09145 Cellular community - prokaryotes	02025 Biofilm formation - Pseudomonas aeruginosa [PATH:ko02025]	trpE	anthranilate synthase component I [EC:4.1.3.27]"	Shared by all symbionts (mycobiont, bacterial, and fungal communities)
K01669	A09180 Brite Hierarchies	09182 Protein families: genetic information processing	03400 DNA repair and recombination proteins [BR:ko03400]	phr, PHR1	deoxyribodipyrimidine photo-lyase [EC:4.1.99.3]"	Shared by all symbionts (mycobiont, bacterial, and fungal communities)
K01673	A09100 Metabolism	09102 Energy metabolism	00910 Nitrogen metabolism [PATH:ko00910]	cynT, can	carbonic anhydrase [EC:4.2.1.1]"	Shared by all symbionts (mycobiont, bacterial, and fungal communities)
K01679	A09100 Metabolism	09101 Carbohydrate metabolism	00020 Citrate cycle (TCA cycle) [PATH:ko00020]	E4.2.1.2B, fumC, FH	fumarate hydratase, class II [EC:4.2.1.2]"	Shared by all symbionts (mycobiont, bacterial, and fungal communities)
K01679	A09100 Metabolism	09101 Carbohydrate metabolism	00620 Pyruvate metabolism [PATH:ko00620]	E4.2.1.2B, fumC, FH	fumarate hydratase, class II [EC:4.2.1.2]"	Shared by all symbionts (mycobiont, bacterial, and fungal communities)
K01679	A09100 Metabolism	09102 Energy metabolism	00720 Other carbon fixation pathways [PATH:ko00720]	E4.2.1.2B, fumC, FH	fumarate hydratase, class II [EC:4.2.1.2]"	Shared by all symbionts (mycobiont, bacterial, and fungal communities)
K01679	A09160 Human Diseases	09161 Cancer: overview	05200 Pathways in cancer [PATH:ko05200]	E4.2.1.2B, fumC, FH	fumarate hydratase, class II [EC:4.2.1.2]"	Shared by all symbionts (mycobiont, bacterial, and fungal communities)
K01679	A09160 Human Diseases	09162 Cancer: specific types	05211 Renal cell carcinoma [PATH:ko05211]	E4.2.1.2B, fumC, FH	fumarate hydratase, class II [EC:4.2.1.2]"	Shared by all symbionts (mycobiont, bacterial, and fungal communities)
K01679	A09160 Human Diseases	09167 Endocrine and metabolic disease	04934 Cushing syndrome [PATH:ko04934]	E4.2.1.2B, fumC, FH	fumarate hydratase, class II [EC:4.2.1.2]"	Shared by all symbionts (mycobiont, bacterial, and fungal communities)
K01684	A09100 Metabolism	09101 Carbohydrate metabolism	00052 Galactose metabolism [PATH:ko00052]	dgoD	galactonate dehydratase [EC:4.2.1.6]"	Shared by all symbionts (mycobiont, bacterial, and fungal communities)
K01687	A09100 Metabolism	09105 Amino acid metabolism	00290 Valine, leucine and isoleucine biosynthesis [PATH:ko00290]	ilvD	dihydroxy-acid dehydratase [EC:4.2.1.9]"	Shared by all symbionts (mycobiont, bacterial, and fungal communities)
K01687	A09100 Metabolism	09108 Metabolism of cofactors and vitamins	00770 Pantothenate and CoA biosynthesis [PATH:ko00770]	ilvD	dihydroxy-acid dehydratase [EC:4.2.1.9]"	Shared by all symbionts (mycobiont, bacterial, and fungal communities)
K01689	A09100 Metabolism	09101 Carbohydrate metabolism	00010 Glycolysis / Gluconeogenesis [PATH:ko00010]	ENO1_2_3, eno	enolase 1/2/3 [EC:4.2.1.11]"	Shared by all symbionts (mycobiont, bacterial, and fungal communities)
K01689	A09100 Metabolism	09102 Energy metabolism	00680 Methane metabolism [PATH:ko00680]	ENO1_2_3, eno	enolase 1/2/3 [EC:4.2.1.11]"	Shared by all symbionts (mycobiont, bacterial, and fungal communities)
K01689	A09120 Genetic Information Processing	09123 Folding, sorting and degradation	03018 RNA degradation [PATH:ko03018]	ENO1_2_3, eno	enolase 1/2/3 [EC:4.2.1.11]"	Shared by all symbionts (mycobiont, bacterial, and fungal communities)
K01689	A09130 Environmental Information Processing	09132 Signal transduction	04066 HIF-1 signaling pathway [PATH:ko04066]	ENO1_2_3, eno	enolase 1/2/3 [EC:4.2.1.11]"	Shared by all symbionts (mycobiont, bacterial, and fungal communities)
K01689	A09140 Cellular Processes	09142 Cell motility	04820 Cytoskeleton in muscle cells [PATH:ko04820]	ENO1_2_3, eno	enolase 1/2/3 [EC:4.2.1.11]"	Shared by all symbionts (mycobiont, bacterial, and fungal communities)
K01689	A09180 Brite Hierarchies	09182 Protein families: genetic information processing	03019 Messenger RNA biogenesis [BR:ko03019]	ENO1_2_3, eno	enolase 1/2/3 [EC:4.2.1.11]"	Shared by all symbionts (mycobiont, bacterial, and fungal communities)
K01689	A09180 Brite Hierarchies	09183 Protein families: signaling and cellular processes	04147 Exosome [BR:ko04147]	ENO1_2_3, eno	enolase 1/2/3 [EC:4.2.1.11]"	Shared by all symbionts (mycobiont, bacterial, and fungal communities)
K01694	A09100 Metabolism	09105 Amino acid metabolism	00260 Glycine, serine and threonine metabolism [PATH:ko00260]	TRP	tryptophan synthase [EC:4.2.1.20]"	Shared by all symbionts (mycobiont, bacterial, and fungal communities)
K01694	A09100 Metabolism	09105 Amino acid metabolism	00400 Phenylalanine, tyrosine and tryptophan biosynthesis [PATH:ko00400]	TRP	tryptophan synthase [EC:4.2.1.20]"	Shared by all symbionts (mycobiont, bacterial, and fungal communities)
K01697	A09100 Metabolism	09105 Amino acid metabolism	00260 Glycine, serine and threonine metabolism [PATH:ko00260]	CBS	cystathionine beta-synthase [EC:4.2.1.22]"	Shared by all symbionts (mycobiont, bacterial, and fungal communities)
K01697	A09100 Metabolism	09105 Amino acid metabolism	00270 Cysteine and methionine metabolism [PATH:ko00270]	CBS	cystathionine beta-synthase [EC:4.2.1.22]"	Shared by all symbionts (mycobiont, bacterial, and fungal communities)
K01697	A09100 Metabolism	09108 Metabolism of cofactors and vitamins	00670 One carbon pool by folate [PATH:ko00670]	CBS	cystathionine beta-synthase [EC:4.2.1.22]"	Shared by all symbionts (mycobiont, bacterial, and fungal communities)
K01698	A09100 Metabolism	09108 Metabolism of cofactors and vitamins	00860 Porphyrin metabolism [PATH:ko00860]	hemB, ALAD	porphobilinogen synthase [EC:4.2.1.24]"	Shared by all symbionts (mycobiont, bacterial, and fungal communities)
K01698	A09180 Brite Hierarchies	09183 Protein families: signaling and cellular processes	04147 Exosome [BR:ko04147]	hemB, ALAD	porphobilinogen synthase [EC:4.2.1.24]"	Shared by all symbionts (mycobiont, bacterial, and fungal communities)
K01714	A09100 Metabolism	09105 Amino acid metabolism	00300 Lysine biosynthesis [PATH:ko00300]	dapA	4-hydroxy-tetrahydrodipicolinate synthase [EC:4.3.3.7]"	Shared by all symbionts (mycobiont, bacterial, and fungal communities)
K01714	A09100 Metabolism	09110 Biosynthesis of other secondary metabolites	00261 Monobactam biosynthesis [PATH:ko00261]	dapA	4-hydroxy-tetrahydrodipicolinate synthase [EC:4.3.3.7]"	Shared by all symbionts (mycobiont, bacterial, and fungal communities)
K01720	A09100 Metabolism	09101 Carbohydrate metabolism	00640 Propanoate metabolism [PATH:ko00640]	prpD	2-methylcitrate dehydratase [EC:4.2.1.79]"	Shared by all symbionts (mycobiont, bacterial, and fungal communities)
K01725	A09100 Metabolism	09102 Energy metabolism	00910 Nitrogen metabolism [PATH:ko00910]	cynS	cyanate lyase [EC:4.2.1.104]"	Shared by all symbionts (mycobiont, bacterial, and fungal communities)
K01733	A09100 Metabolism	09105 Amino acid metabolism	00260 Glycine, serine and threonine metabolism [PATH:ko00260]	thrC	threonine synthase [EC:4.2.3.1]"	Shared by all symbionts (mycobiont, bacterial, and fungal communities)
K01733	A09100 Metabolism	09108 Metabolism of cofactors and vitamins	00750 Vitamin B6 metabolism [PATH:ko00750]	thrC	threonine synthase [EC:4.2.3.1]"	Shared by all symbionts (mycobiont, bacterial, and fungal communities)
K01735	A09100 Metabolism	09105 Amino acid metabolism	00400 Phenylalanine, tyrosine and tryptophan biosynthesis [PATH:ko00400]	aroB	3-dehydroquinate synthase [EC:4.2.3.4]"	Shared by all symbionts (mycobiont, bacterial, and fungal communities)
K01736	A09100 Metabolism	09105 Amino acid metabolism	00400 Phenylalanine, tyrosine and tryptophan biosynthesis [PATH:ko00400]	aroC	chorismate synthase [EC:4.2.3.5]"	Shared by all symbionts (mycobiont, bacterial, and fungal communities)
K01738	A09100 Metabolism	09102 Energy metabolism	00920 Sulfur metabolism [PATH:ko00920]	cysK	cysteine synthase [EC:2.5.1.47]"	Shared by all symbionts (mycobiont, bacterial, and fungal communities)
K01738	A09100 Metabolism	09105 Amino acid metabolism	00270 Cysteine and methionine metabolism [PATH:ko00270]	cysK	cysteine synthase [EC:2.5.1.47]"	Shared by all symbionts (mycobiont, bacterial, and fungal communities)
K01739	A09100 Metabolism	09102 Energy metabolism	00920 Sulfur metabolism [PATH:ko00920]	metB	cystathionine gamma-synthase [EC:2.5.1.48]"	Shared by all symbionts (mycobiont, bacterial, and fungal communities)
K01739	A09100 Metabolism	09105 Amino acid metabolism	00270 Cysteine and methionine metabolism [PATH:ko00270]	metB	cystathionine gamma-synthase [EC:2.5.1.48]"	Shared by all symbionts (mycobiont, bacterial, and fungal communities)
K01739	A09100 Metabolism	09106 Metabolism of other amino acids	00450 Selenocompound metabolism [PATH:ko00450]	metB	cystathionine gamma-synthase [EC:2.5.1.48]"	Shared by all symbionts (mycobiont, bacterial, and fungal communities)
K01749	A09100 Metabolism	09108 Metabolism of cofactors and vitamins	00860 Porphyrin metabolism [PATH:ko00860]	hemC, HMBS	hydroxymethylbilane synthase [EC:2.5.1.61]"	Shared by all symbionts (mycobiont, bacterial, and fungal communities)
K01751	A09190 Not Included in Pathway or Brite	09191 Unclassified: metabolism	99980 Enzymes with EC numbers	E4.3.1.15	diaminopropionate ammonia-lyase [EC:4.3.1.15]"	Shared by all symbionts (mycobiont, bacterial, and fungal communities)
K01754	A09100 Metabolism	09105 Amino acid metabolism	00260 Glycine, serine and threonine metabolism [PATH:ko00260]	E4.3.1.19, ilvA, tdcB	threonine dehydratase [EC:4.3.1.19]"	Shared by all symbionts (mycobiont, bacterial, and fungal communities)
K01754	A09100 Metabolism	09105 Amino acid metabolism	00290 Valine, leucine and isoleucine biosynthesis [PATH:ko00290]	E4.3.1.19, ilvA, tdcB	threonine dehydratase [EC:4.3.1.19]"	Shared by all symbionts (mycobiont, bacterial, and fungal communities)
K01755	A09100 Metabolism	09105 Amino acid metabolism	00250 Alanine, aspartate and glutamate metabolism [PATH:ko00250]	argH, ASL	argininosuccinate lyase [EC:4.3.2.1]"	Shared by all symbionts (mycobiont, bacterial, and fungal communities)
K01755	A09100 Metabolism	09105 Amino acid metabolism	00220 Arginine biosynthesis [PATH:ko00220]	argH, ASL	argininosuccinate lyase [EC:4.3.2.1]"	Shared by all symbionts (mycobiont, bacterial, and fungal communities)
K01755	A09180 Brite Hierarchies	09183 Protein families: signaling and cellular processes	04147 Exosome [BR:ko04147]	argH, ASL	argininosuccinate lyase [EC:4.3.2.1]"	Shared by all symbionts (mycobiont, bacterial, and fungal communities)
K01756	A09100 Metabolism	09104 Nucleotide metabolism	00230 Purine metabolism [PATH:ko00230]	purB, ADSL	adenylosuccinate lyase [EC:4.3.2.2]"	Shared by all symbionts (mycobiont, bacterial, and fungal communities)
K01756	A09100 Metabolism	09105 Amino acid metabolism	00250 Alanine, aspartate and glutamate metabolism [PATH:ko00250]	purB, ADSL	adenylosuccinate lyase [EC:4.3.2.2]"	Shared by all symbionts (mycobiont, bacterial, and fungal communities)
K01758	A09100 Metabolism	09105 Amino acid metabolism	00260 Glycine, serine and threonine metabolism [PATH:ko00260]	CTH	cystathionine gamma-lyase [EC:4.4.1.1]"	Shared by all symbionts (mycobiont, bacterial, and fungal communities)
K01758	A09100 Metabolism	09105 Amino acid metabolism	00270 Cysteine and methionine metabolism [PATH:ko00270]	CTH	cystathionine gamma-lyase [EC:4.4.1.1]"	Shared by all symbionts (mycobiont, bacterial, and fungal communities)
K01758	A09100 Metabolism	09106 Metabolism of other amino acids	00450 Selenocompound metabolism [PATH:ko00450]	CTH	cystathionine gamma-lyase [EC:4.4.1.1]"	Shared by all symbionts (mycobiont, bacterial, and fungal communities)
K01758	A09100 Metabolism	09108 Metabolism of cofactors and vitamins	00670 One carbon pool by folate [PATH:ko00670]	CTH	cystathionine gamma-lyase [EC:4.4.1.1]"	Shared by all symbionts (mycobiont, bacterial, and fungal communities)
K01758	A09180 Brite Hierarchies	09183 Protein families: signaling and cellular processes	04147 Exosome [BR:ko04147]	CTH	cystathionine gamma-lyase [EC:4.4.1.1]"	Shared by all symbionts (mycobiont, bacterial, and fungal communities)
K01759	A09100 Metabolism	09101 Carbohydrate metabolism	00620 Pyruvate metabolism [PATH:ko00620]	GLO1, gloA	lactoylglutathione lyase [EC:4.4.1.5]"	Shared by all symbionts (mycobiont, bacterial, and fungal communities)
K01760	A09100 Metabolism	09105 Amino acid metabolism	00270 Cysteine and methionine metabolism [PATH:ko00270]	metC	cysteine-S-conjugate beta-lyase [EC:4.4.1.13]"	Shared by all symbionts (mycobiont, bacterial, and fungal communities)
K01760	A09100 Metabolism	09106 Metabolism of other amino acids	00450 Selenocompound metabolism [PATH:ko00450]	metC	cysteine-S-conjugate beta-lyase [EC:4.4.1.13]"	Shared by all symbionts (mycobiont, bacterial, and fungal communities)
K01771	A09100 Metabolism	09101 Carbohydrate metabolism	00562 Inositol phosphate metabolism [PATH:ko00562]	plc	1-phosphatidylinositol phosphodiesterase [EC:4.6.1.13]"	Shared by all symbionts (mycobiont, bacterial, and fungal communities)
K01772	A09100 Metabolism	09108 Metabolism of cofactors and vitamins	00860 Porphyrin metabolism [PATH:ko00860]	hemH, FECH	protoporphyrin/coproporphyrin ferrochelatase [EC:4.98.1.1 4.99.1.9]"	Shared by all symbionts (mycobiont, bacterial, and fungal communities)
K01783	A09100 Metabolism	09101 Carbohydrate metabolism	00030 Pentose phosphate pathway [PATH:ko00030]	rpe, RPE	ribulose-phosphate 3-epimerase [EC:5.1.3.1]"	Shared by all symbionts (mycobiont, bacterial, and fungal communities)
K01783	A09100 Metabolism	09101 Carbohydrate metabolism	00040 Pentose and glucuronate interconversions [PATH:ko00040]	rpe, RPE	ribulose-phosphate 3-epimerase [EC:5.1.3.1]"	Shared by all symbionts (mycobiont, bacterial, and fungal communities)
K01783	A09100 Metabolism	09102 Energy metabolism	00710 Carbon fixation by Calvin cycle [PATH:ko00710]	rpe, RPE	ribulose-phosphate 3-epimerase [EC:5.1.3.1]"	Shared by all symbionts (mycobiont, bacterial, and fungal communities)
K01784	A09100 Metabolism	09101 Carbohydrate metabolism	00052 Galactose metabolism [PATH:ko00052]	galE, GALE	UDP-glucose 4-epimerase [EC:5.1.3.2]"	Shared by all symbionts (mycobiont, bacterial, and fungal communities)
K01784	A09100 Metabolism	09107 Glycan biosynthesis and metabolism	00520 Amino sugar and nucleotide sugar metabolism [PATH:ko00520]	galE, GALE	UDP-glucose 4-epimerase [EC:5.1.3.2]"	Shared by all symbionts (mycobiont, bacterial, and fungal communities)
K01785	A09100 Metabolism	09101 Carbohydrate metabolism	00010 Glycolysis / Gluconeogenesis [PATH:ko00010]	galM, GALM	aldose 1-epimerase [EC:5.1.3.3]"	Shared by all symbionts (mycobiont, bacterial, and fungal communities)
K01785	A09100 Metabolism	09101 Carbohydrate metabolism	00052 Galactose metabolism [PATH:ko00052]	galM, GALM	aldose 1-epimerase [EC:5.1.3.3]"	Shared by all symbionts (mycobiont, bacterial, and fungal communities)
K01792	A09100 Metabolism	09101 Carbohydrate metabolism	00010 Glycolysis / Gluconeogenesis [PATH:ko00010]	E5.1.3.15	glucose-6-phosphate 1-epimerase [EC:5.1.3.15]"	Shared by all symbionts (mycobiont, bacterial, and fungal communities)
K01796	A09100 Metabolism	09103 Lipid metabolism	00120 Primary bile acid biosynthesis [PATH:ko00120]	AMACR, mcr	alpha-methylacyl-CoA racemase [EC:5.1.99.4]"	Shared by all symbionts (mycobiont, bacterial, and fungal communities)
K01796	A09100 Metabolism	09111 Xenobiotics biodegradation and metabolism	00984 Steroid degradation [PATH:ko00984]	AMACR, mcr	alpha-methylacyl-CoA racemase [EC:5.1.99.4]"	Shared by all symbionts (mycobiont, bacterial, and fungal communities)
K01796	A09140 Cellular Processes	09141 Transport and catabolism	04146 Peroxisome [PATH:ko04146]	AMACR, mcr	alpha-methylacyl-CoA racemase [EC:5.1.99.4]"	Shared by all symbionts (mycobiont, bacterial, and fungal communities)
K01800	A09100 Metabolism	09105 Amino acid metabolism	00350 Tyrosine metabolism [PATH:ko00350]	maiA, GSTZ1	maleylacetoacetate isomerase [EC:5.2.1.2]"	Shared by all symbionts (mycobiont, bacterial, and fungal communities)
K01800	A09100 Metabolism	09111 Xenobiotics biodegradation and metabolism	00643 Styrene degradation [PATH:ko00643]	maiA, GSTZ1	maleylacetoacetate isomerase [EC:5.2.1.2]"	Shared by all symbionts (mycobiont, bacterial, and fungal communities)
K01802	A09190 Not Included in Pathway or Brite	09191 Unclassified: metabolism	99980 Enzymes with EC numbers	E5.2.1.8	peptidylprolyl isomerase [EC:5.2.1.8]"	Shared by all symbionts (mycobiont, bacterial, and fungal communities)
K01803	A09100 Metabolism	09101 Carbohydrate metabolism	00010 Glycolysis / Gluconeogenesis [PATH:ko00010]	TPI, tpiA	triosephosphate isomerase (TIM) [EC:5.3.1.1]"	Shared by all symbionts (mycobiont, bacterial, and fungal communities)
K01803	A09100 Metabolism	09101 Carbohydrate metabolism	00051 Fructose and mannose metabolism [PATH:ko00051]	TPI, tpiA	triosephosphate isomerase (TIM) [EC:5.3.1.1]"	Shared by all symbionts (mycobiont, bacterial, and fungal communities)
K01803	A09100 Metabolism	09101 Carbohydrate metabolism	00562 Inositol phosphate metabolism [PATH:ko00562]	TPI, tpiA	triosephosphate isomerase (TIM) [EC:5.3.1.1]"	Shared by all symbionts (mycobiont, bacterial, and fungal communities)
K01803	A09100 Metabolism	09102 Energy metabolism	00710 Carbon fixation by Calvin cycle [PATH:ko00710]	TPI, tpiA	triosephosphate isomerase (TIM) [EC:5.3.1.1]"	Shared by all symbionts (mycobiont, bacterial, and fungal communities)
K01803	A09180 Brite Hierarchies	09183 Protein families: signaling and cellular processes	04147 Exosome [BR:ko04147]	TPI, tpiA	triosephosphate isomerase (TIM) [EC:5.3.1.1]"	Shared by all symbionts (mycobiont, bacterial, and fungal communities)
K01807	A09100 Metabolism	09101 Carbohydrate metabolism	00030 Pentose phosphate pathway [PATH:ko00030]	rpiA	ribose 5-phosphate isomerase A [EC:5.3.1.6]"	Shared by all symbionts (mycobiont, bacterial, and fungal communities)
K01807	A09100 Metabolism	09102 Energy metabolism	00710 Carbon fixation by Calvin cycle [PATH:ko00710]	rpiA	ribose 5-phosphate isomerase A [EC:5.3.1.6]"	Shared by all symbionts (mycobiont, bacterial, and fungal communities)
K01808	A09100 Metabolism	09101 Carbohydrate metabolism	00030 Pentose phosphate pathway [PATH:ko00030]	rpiB	ribose 5-phosphate isomerase B [EC:5.3.1.6]"	Shared by all symbionts (mycobiont, bacterial, and fungal communities)
K01808	A09100 Metabolism	09101 Carbohydrate metabolism	00051 Fructose and mannose metabolism [PATH:ko00051]	rpiB	ribose 5-phosphate isomerase B [EC:5.3.1.6]"	Shared by all symbionts (mycobiont, bacterial, and fungal communities)
K01808	A09100 Metabolism	09102 Energy metabolism	00710 Carbon fixation by Calvin cycle [PATH:ko00710]	rpiB	ribose 5-phosphate isomerase B [EC:5.3.1.6]"	Shared by all symbionts (mycobiont, bacterial, and fungal communities)
K01809	A09100 Metabolism	09101 Carbohydrate metabolism	00051 Fructose and mannose metabolism [PATH:ko00051]	manA, MPI	mannose-6-phosphate isomerase [EC:5.3.1.8]"	Shared by all symbionts (mycobiont, bacterial, and fungal communities)
K01809	A09100 Metabolism	09107 Glycan biosynthesis and metabolism	00520 Amino sugar and nucleotide sugar metabolism [PATH:ko00520]	manA, MPI	mannose-6-phosphate isomerase [EC:5.3.1.8]"	Shared by all symbionts (mycobiont, bacterial, and fungal communities)
K01810	A09100 Metabolism	09101 Carbohydrate metabolism	00010 Glycolysis / Gluconeogenesis [PATH:ko00010]	GPI, pgi	glucose-6-phosphate isomerase [EC:5.3.1.9]"	Shared by all symbionts (mycobiont, bacterial, and fungal communities)
K01810	A09100 Metabolism	09101 Carbohydrate metabolism	00030 Pentose phosphate pathway [PATH:ko00030]	GPI, pgi	glucose-6-phosphate isomerase [EC:5.3.1.9]"	Shared by all symbionts (mycobiont, bacterial, and fungal communities)
K01810	A09100 Metabolism	09101 Carbohydrate metabolism	00500 Starch and sucrose metabolism [PATH:ko00500]	GPI, pgi	glucose-6-phosphate isomerase [EC:5.3.1.9]"	Shared by all symbionts (mycobiont, bacterial, and fungal communities)
K01810	A09100 Metabolism	09107 Glycan biosynthesis and metabolism	00520 Amino sugar and nucleotide sugar metabolism [PATH:ko00520]	GPI, pgi	glucose-6-phosphate isomerase [EC:5.3.1.9]"	Shared by all symbionts (mycobiont, bacterial, and fungal communities)
K01810	A09180 Brite Hierarchies	09183 Protein families: signaling and cellular processes	04147 Exosome [BR:ko04147]	GPI, pgi	glucose-6-phosphate isomerase [EC:5.3.1.9]"	Shared by all symbionts (mycobiont, bacterial, and fungal communities)
K01814	A09100 Metabolism	09105 Amino acid metabolism	00340 Histidine metabolism [PATH:ko00340]	hisA	phosphoribosylformimino-5-aminoimidazole carboxamide ribotide isomerase [EC:5.3.1.16]"	Shared by all symbionts (mycobiont, bacterial, and fungal communities)
K01823	A09100 Metabolism	09109 Metabolism of terpenoids and polyketides	00900 Terpenoid backbone biosynthesis [PATH:ko00900]	idi, IDI	isopentenyl-diphosphate Delta-isomerase [EC:5.3.3.2]"	Shared by all symbionts (mycobiont, bacterial, and fungal communities)
K01835	A09100 Metabolism	09101 Carbohydrate metabolism	00010 Glycolysis / Gluconeogenesis [PATH:ko00010]	pgm	phosphoglucomutase [EC:5.4.2.2]"	Shared by all symbionts (mycobiont, bacterial, and fungal communities)
K01835	A09100 Metabolism	09101 Carbohydrate metabolism	00030 Pentose phosphate pathway [PATH:ko00030]	pgm	phosphoglucomutase [EC:5.4.2.2]"	Shared by all symbionts (mycobiont, bacterial, and fungal communities)
K01835	A09100 Metabolism	09101 Carbohydrate metabolism	00052 Galactose metabolism [PATH:ko00052]	pgm	phosphoglucomutase [EC:5.4.2.2]"	Shared by all symbionts (mycobiont, bacterial, and fungal communities)
K01835	A09100 Metabolism	09101 Carbohydrate metabolism	00500 Starch and sucrose metabolism [PATH:ko00500]	pgm	phosphoglucomutase [EC:5.4.2.2]"	Shared by all symbionts (mycobiont, bacterial, and fungal communities)
K01835	A09100 Metabolism	09104 Nucleotide metabolism	00230 Purine metabolism [PATH:ko00230]	pgm	phosphoglucomutase [EC:5.4.2.2]"	Shared by all symbionts (mycobiont, bacterial, and fungal communities)
K01835	A09100 Metabolism	09107 Glycan biosynthesis and metabolism	00520 Amino sugar and nucleotide sugar metabolism [PATH:ko00520]	pgm	phosphoglucomutase [EC:5.4.2.2]"	Shared by all symbionts (mycobiont, bacterial, and fungal communities)
K01835	A09100 Metabolism	09110 Biosynthesis of other secondary metabolites	00521 Streptomycin biosynthesis [PATH:ko00521]	pgm	phosphoglucomutase [EC:5.4.2.2]"	Shared by all symbionts (mycobiont, bacterial, and fungal communities)
K01845	A09100 Metabolism	09108 Metabolism of cofactors and vitamins	00860 Porphyrin metabolism [PATH:ko00860]	hemL	glutamate-1-semialdehyde 2,1-aminomutase [EC:5.4.3.8]"	Shared by all symbionts (mycobiont, bacterial, and fungal communities)
K01845	A09180 Brite Hierarchies	09181 Protein families: metabolism	01007 Amino acid related enzymes [BR:ko01007]	hemL	glutamate-1-semialdehyde 2,1-aminomutase [EC:5.4.3.8]"	Shared by all symbionts (mycobiont, bacterial, and fungal communities)
K01858	A09100 Metabolism	09101 Carbohydrate metabolism	00562 Inositol phosphate metabolism [PATH:ko00562]	INO1, ISYNA1	myo-inositol-1-phosphate synthase [EC:5.5.1.4]"	Shared by all symbionts (mycobiont, bacterial, and fungal communities)
K01858	A09100 Metabolism	09110 Biosynthesis of other secondary metabolites	00521 Streptomycin biosynthesis [PATH:ko00521]	INO1, ISYNA1	myo-inositol-1-phosphate synthase [EC:5.5.1.4]"	Shared by all symbionts (mycobiont, bacterial, and fungal communities)
K01866	A09120 Genetic Information Processing	09122 Translation	00970 Aminoacyl-tRNA biosynthesis [PATH:ko00970]	YARS, tyrS	tyrosyl-tRNA synthetase [EC:6.1.1.1]"	Shared by all symbionts (mycobiont, bacterial, and fungal communities)
K01866	A09180 Brite Hierarchies	09181 Protein families: metabolism	01007 Amino acid related enzymes [BR:ko01007]	YARS, tyrS	tyrosyl-tRNA synthetase [EC:6.1.1.1]"	Shared by all symbionts (mycobiont, bacterial, and fungal communities)
K01866	A09180 Brite Hierarchies	09182 Protein families: genetic information processing	03016 Transfer RNA biogenesis [BR:ko03016]	YARS, tyrS	tyrosyl-tRNA synthetase [EC:6.1.1.1]"	Shared by all symbionts (mycobiont, bacterial, and fungal communities)
K01866	A09180 Brite Hierarchies	09182 Protein families: genetic information processing	03029 Mitochondrial biogenesis [BR:ko03029]	YARS, tyrS	tyrosyl-tRNA synthetase [EC:6.1.1.1]"	Shared by all symbionts (mycobiont, bacterial, and fungal communities)
K01867	A09120 Genetic Information Processing	09122 Translation	00970 Aminoacyl-tRNA biosynthesis [PATH:ko00970]	WARS, trpS	tryptophanyl-tRNA synthetase [EC:6.1.1.2]"	Shared by all symbionts (mycobiont, bacterial, and fungal communities)
K01867	A09180 Brite Hierarchies	09181 Protein families: metabolism	01007 Amino acid related enzymes [BR:ko01007]	WARS, trpS	tryptophanyl-tRNA synthetase [EC:6.1.1.2]"	Shared by all symbionts (mycobiont, bacterial, and fungal communities)
K01867	A09180 Brite Hierarchies	09182 Protein families: genetic information processing	03016 Transfer RNA biogenesis [BR:ko03016]	WARS, trpS	tryptophanyl-tRNA synthetase [EC:6.1.1.2]"	Shared by all symbionts (mycobiont, bacterial, and fungal communities)
K01868	A09120 Genetic Information Processing	09122 Translation	00970 Aminoacyl-tRNA biosynthesis [PATH:ko00970]	TARS, thrS	threonyl-tRNA synthetase [EC:6.1.1.3]"	Shared by all symbionts (mycobiont, bacterial, and fungal communities)
K01868	A09180 Brite Hierarchies	09181 Protein families: metabolism	01007 Amino acid related enzymes [BR:ko01007]	TARS, thrS	threonyl-tRNA synthetase [EC:6.1.1.3]"	Shared by all symbionts (mycobiont, bacterial, and fungal communities)
K01868	A09180 Brite Hierarchies	09182 Protein families: genetic information processing	03016 Transfer RNA biogenesis [BR:ko03016]	TARS, thrS	threonyl-tRNA synthetase [EC:6.1.1.3]"	Shared by all symbionts (mycobiont, bacterial, and fungal communities)
K01869	A09120 Genetic Information Processing	09122 Translation	00970 Aminoacyl-tRNA biosynthesis [PATH:ko00970]	LARS, leuS	leucyl-tRNA synthetase [EC:6.1.1.4]"	Shared by all symbionts (mycobiont, bacterial, and fungal communities)
K01869	A09180 Brite Hierarchies	09181 Protein families: metabolism	01007 Amino acid related enzymes [BR:ko01007]	LARS, leuS	leucyl-tRNA synthetase [EC:6.1.1.4]"	Shared by all symbionts (mycobiont, bacterial, and fungal communities)
K01869	A09180 Brite Hierarchies	09182 Protein families: genetic information processing	03016 Transfer RNA biogenesis [BR:ko03016]	LARS, leuS	leucyl-tRNA synthetase [EC:6.1.1.4]"	Shared by all symbionts (mycobiont, bacterial, and fungal communities)
K01869	A09180 Brite Hierarchies	09182 Protein families: genetic information processing	03029 Mitochondrial biogenesis [BR:ko03029]	LARS, leuS	leucyl-tRNA synthetase [EC:6.1.1.4]"	Shared by all symbionts (mycobiont, bacterial, and fungal communities)
K01870	A09120 Genetic Information Processing	09122 Translation	00970 Aminoacyl-tRNA biosynthesis [PATH:ko00970]	IARS, ileS	isoleucyl-tRNA synthetase [EC:6.1.1.5]"	Shared by all symbionts (mycobiont, bacterial, and fungal communities)
K01870	A09180 Brite Hierarchies	09181 Protein families: metabolism	01007 Amino acid related enzymes [BR:ko01007]	IARS, ileS	isoleucyl-tRNA synthetase [EC:6.1.1.5]"	Shared by all symbionts (mycobiont, bacterial, and fungal communities)
K01870	A09180 Brite Hierarchies	09182 Protein families: genetic information processing	03016 Transfer RNA biogenesis [BR:ko03016]	IARS, ileS	isoleucyl-tRNA synthetase [EC:6.1.1.5]"	Shared by all symbionts (mycobiont, bacterial, and fungal communities)
K01872	A09120 Genetic Information Processing	09122 Translation	00970 Aminoacyl-tRNA biosynthesis [PATH:ko00970]	AARS, alaS	alanyl-tRNA synthetase [EC:6.1.1.7]"	Shared by all symbionts (mycobiont, bacterial, and fungal communities)
K01872	A09180 Brite Hierarchies	09181 Protein families: metabolism	01007 Amino acid related enzymes [BR:ko01007]	AARS, alaS	alanyl-tRNA synthetase [EC:6.1.1.7]"	Shared by all symbionts (mycobiont, bacterial, and fungal communities)
K01872	A09180 Brite Hierarchies	09182 Protein families: genetic information processing	03016 Transfer RNA biogenesis [BR:ko03016]	AARS, alaS	alanyl-tRNA synthetase [EC:6.1.1.7]"	Shared by all symbionts (mycobiont, bacterial, and fungal communities)
K01873	A09120 Genetic Information Processing	09122 Translation	00970 Aminoacyl-tRNA biosynthesis [PATH:ko00970]	VARS, valS	valyl-tRNA synthetase [EC:6.1.1.9]"	Shared by all symbionts (mycobiont, bacterial, and fungal communities)
K01873	A09180 Brite Hierarchies	09181 Protein families: metabolism	01007 Amino acid related enzymes [BR:ko01007]	VARS, valS	valyl-tRNA synthetase [EC:6.1.1.9]"	Shared by all symbionts (mycobiont, bacterial, and fungal communities)
K01873	A09180 Brite Hierarchies	09182 Protein families: genetic information processing	03016 Transfer RNA biogenesis [BR:ko03016]	VARS, valS	valyl-tRNA synthetase [EC:6.1.1.9]"	Shared by all symbionts (mycobiont, bacterial, and fungal communities)
K01874	A09100 Metabolism	09106 Metabolism of other amino acids	00450 Selenocompound metabolism [PATH:ko00450]	MARS, metG	methionyl-tRNA synthetase [EC:6.1.1.10]"	Shared by all symbionts (mycobiont, bacterial, and fungal communities)
K01874	A09120 Genetic Information Processing	09122 Translation	00970 Aminoacyl-tRNA biosynthesis [PATH:ko00970]	MARS, metG	methionyl-tRNA synthetase [EC:6.1.1.10]"	Shared by all symbionts (mycobiont, bacterial, and fungal communities)
K01874	A09180 Brite Hierarchies	09181 Protein families: metabolism	01007 Amino acid related enzymes [BR:ko01007]	MARS, metG	methionyl-tRNA synthetase [EC:6.1.1.10]"	Shared by all symbionts (mycobiont, bacterial, and fungal communities)
K01874	A09180 Brite Hierarchies	09182 Protein families: genetic information processing	03016 Transfer RNA biogenesis [BR:ko03016]	MARS, metG	methionyl-tRNA synthetase [EC:6.1.1.10]"	Shared by all symbionts (mycobiont, bacterial, and fungal communities)
K01875	A09120 Genetic Information Processing	09122 Translation	00970 Aminoacyl-tRNA biosynthesis [PATH:ko00970]	SARS, serS	seryl-tRNA synthetase [EC:6.1.1.11]"	Shared by all symbionts (mycobiont, bacterial, and fungal communities)
K01875	A09180 Brite Hierarchies	09181 Protein families: metabolism	01007 Amino acid related enzymes [BR:ko01007]	SARS, serS	seryl-tRNA synthetase [EC:6.1.1.11]"	Shared by all symbionts (mycobiont, bacterial, and fungal communities)
K01875	A09180 Brite Hierarchies	09182 Protein families: genetic information processing	03016 Transfer RNA biogenesis [BR:ko03016]	SARS, serS	seryl-tRNA synthetase [EC:6.1.1.11]"	Shared by all symbionts (mycobiont, bacterial, and fungal communities)
K01876	A09120 Genetic Information Processing	09122 Translation	00970 Aminoacyl-tRNA biosynthesis [PATH:ko00970]	DARS2, aspS	aspartyl-tRNA synthetase [EC:6.1.1.12]"	Shared by all symbionts (mycobiont, bacterial, and fungal communities)
K01876	A09180 Brite Hierarchies	09181 Protein families: metabolism	01007 Amino acid related enzymes [BR:ko01007]	DARS2, aspS	aspartyl-tRNA synthetase [EC:6.1.1.12]"	Shared by all symbionts (mycobiont, bacterial, and fungal communities)
K01876	A09180 Brite Hierarchies	09182 Protein families: genetic information processing	03016 Transfer RNA biogenesis [BR:ko03016]	DARS2, aspS	aspartyl-tRNA synthetase [EC:6.1.1.12]"	Shared by all symbionts (mycobiont, bacterial, and fungal communities)
K01876	A09180 Brite Hierarchies	09182 Protein families: genetic information processing	03029 Mitochondrial biogenesis [BR:ko03029]	DARS2, aspS	aspartyl-tRNA synthetase [EC:6.1.1.12]"	Shared by all symbionts (mycobiont, bacterial, and fungal communities)
K01880	A09120 Genetic Information Processing	09122 Translation	00970 Aminoacyl-tRNA biosynthesis [PATH:ko00970]	GARS, glyS1	glycyl-tRNA synthetase [EC:6.1.1.14]"	Shared by all symbionts (mycobiont, bacterial, and fungal communities)
K01880	A09180 Brite Hierarchies	09181 Protein families: metabolism	01007 Amino acid related enzymes [BR:ko01007]	GARS, glyS1	glycyl-tRNA synthetase [EC:6.1.1.14]"	Shared by all symbionts (mycobiont, bacterial, and fungal communities)
K01880	A09180 Brite Hierarchies	09182 Protein families: genetic information processing	03016 Transfer RNA biogenesis [BR:ko03016]	GARS, glyS1	glycyl-tRNA synthetase [EC:6.1.1.14]"	Shared by all symbionts (mycobiont, bacterial, and fungal communities)
K01880	A09180 Brite Hierarchies	09182 Protein families: genetic information processing	03029 Mitochondrial biogenesis [BR:ko03029]	GARS, glyS1	glycyl-tRNA synthetase [EC:6.1.1.14]"	Shared by all symbionts (mycobiont, bacterial, and fungal communities)
K01881	A09120 Genetic Information Processing	09122 Translation	00970 Aminoacyl-tRNA biosynthesis [PATH:ko00970]	PARS, proS	prolyl-tRNA synthetase [EC:6.1.1.15]"	Shared by all symbionts (mycobiont, bacterial, and fungal communities)
K01881	A09180 Brite Hierarchies	09181 Protein families: metabolism	01007 Amino acid related enzymes [BR:ko01007]	PARS, proS	prolyl-tRNA synthetase [EC:6.1.1.15]"	Shared by all symbionts (mycobiont, bacterial, and fungal communities)
K01881	A09180 Brite Hierarchies	09182 Protein families: genetic information processing	03016 Transfer RNA biogenesis [BR:ko03016]	PARS, proS	prolyl-tRNA synthetase [EC:6.1.1.15]"	Shared by all symbionts (mycobiont, bacterial, and fungal communities)
K01883	A09120 Genetic Information Processing	09122 Translation	00970 Aminoacyl-tRNA biosynthesis [PATH:ko00970]	CARS, cysS	cysteinyl-tRNA synthetase [EC:6.1.1.16]"	Shared by all symbionts (mycobiont, bacterial, and fungal communities)
K01883	A09180 Brite Hierarchies	09181 Protein families: metabolism	01007 Amino acid related enzymes [BR:ko01007]	CARS, cysS	cysteinyl-tRNA synthetase [EC:6.1.1.16]"	Shared by all symbionts (mycobiont, bacterial, and fungal communities)
K01883	A09180 Brite Hierarchies	09182 Protein families: genetic information processing	03016 Transfer RNA biogenesis [BR:ko03016]	CARS, cysS	cysteinyl-tRNA synthetase [EC:6.1.1.16]"	Shared by all symbionts (mycobiont, bacterial, and fungal communities)
K01885	A09100 Metabolism	09108 Metabolism of cofactors and vitamins	00860 Porphyrin metabolism [PATH:ko00860]	EARS, gltX	glutamyl-tRNA synthetase [EC:6.1.1.17]"	Shared by all symbionts (mycobiont, bacterial, and fungal communities)
K01885	A09120 Genetic Information Processing	09122 Translation	00970 Aminoacyl-tRNA biosynthesis [PATH:ko00970]	EARS, gltX	glutamyl-tRNA synthetase [EC:6.1.1.17]"	Shared by all symbionts (mycobiont, bacterial, and fungal communities)
K01885	A09180 Brite Hierarchies	09181 Protein families: metabolism	01007 Amino acid related enzymes [BR:ko01007]	EARS, gltX	glutamyl-tRNA synthetase [EC:6.1.1.17]"	Shared by all symbionts (mycobiont, bacterial, and fungal communities)
K01885	A09180 Brite Hierarchies	09182 Protein families: genetic information processing	03016 Transfer RNA biogenesis [BR:ko03016]	EARS, gltX	glutamyl-tRNA synthetase [EC:6.1.1.17]"	Shared by all symbionts (mycobiont, bacterial, and fungal communities)
K01885	A09180 Brite Hierarchies	09183 Protein families: signaling and cellular processes	02048 Prokaryotic defense system [BR:ko02048]	EARS, gltX	glutamyl-tRNA synthetase [EC:6.1.1.17]"	Shared by all symbionts (mycobiont, bacterial, and fungal communities)
K01886	A09120 Genetic Information Processing	09122 Translation	00970 Aminoacyl-tRNA biosynthesis [PATH:ko00970]	QARS, glnS	glutaminyl-tRNA synthetase [EC:6.1.1.18]"	Shared by all symbionts (mycobiont, bacterial, and fungal communities)
K01886	A09180 Brite Hierarchies	09181 Protein families: metabolism	01007 Amino acid related enzymes [BR:ko01007]	QARS, glnS	glutaminyl-tRNA synthetase [EC:6.1.1.18]"	Shared by all symbionts (mycobiont, bacterial, and fungal communities)
K01886	A09180 Brite Hierarchies	09182 Protein families: genetic information processing	03016 Transfer RNA biogenesis [BR:ko03016]	QARS, glnS	glutaminyl-tRNA synthetase [EC:6.1.1.18]"	Shared by all symbionts (mycobiont, bacterial, and fungal communities)
K01887	A09120 Genetic Information Processing	09122 Translation	00970 Aminoacyl-tRNA biosynthesis [PATH:ko00970]	RARS, argS	arginyl-tRNA synthetase [EC:6.1.1.19]"	Shared by all symbionts (mycobiont, bacterial, and fungal communities)
K01887	A09180 Brite Hierarchies	09181 Protein families: metabolism	01007 Amino acid related enzymes [BR:ko01007]	RARS, argS	arginyl-tRNA synthetase [EC:6.1.1.19]"	Shared by all symbionts (mycobiont, bacterial, and fungal communities)
K01887	A09180 Brite Hierarchies	09182 Protein families: genetic information processing	03016 Transfer RNA biogenesis [BR:ko03016]	RARS, argS	arginyl-tRNA synthetase [EC:6.1.1.19]"	Shared by all symbionts (mycobiont, bacterial, and fungal communities)
K01887	A09180 Brite Hierarchies	09182 Protein families: genetic information processing	03029 Mitochondrial biogenesis [BR:ko03029]	RARS, argS	arginyl-tRNA synthetase [EC:6.1.1.19]"	Shared by all symbionts (mycobiont, bacterial, and fungal communities)
K01889	A09120 Genetic Information Processing	09122 Translation	00970 Aminoacyl-tRNA biosynthesis [PATH:ko00970]	FARSA, pheS	phenylalanyl-tRNA synthetase alpha chain [EC:6.1.1.20]"	Shared by all symbionts (mycobiont, bacterial, and fungal communities)
K01889	A09180 Brite Hierarchies	09181 Protein families: metabolism	01007 Amino acid related enzymes [BR:ko01007]	FARSA, pheS	phenylalanyl-tRNA synthetase alpha chain [EC:6.1.1.20]"	Shared by all symbionts (mycobiont, bacterial, and fungal communities)
K01889	A09180 Brite Hierarchies	09182 Protein families: genetic information processing	03016 Transfer RNA biogenesis [BR:ko03016]	FARSA, pheS	phenylalanyl-tRNA synthetase alpha chain [EC:6.1.1.20]"	Shared by all symbionts (mycobiont, bacterial, and fungal communities)
K01890	A09120 Genetic Information Processing	09122 Translation	00970 Aminoacyl-tRNA biosynthesis [PATH:ko00970]	FARSB, pheT	phenylalanyl-tRNA synthetase beta chain [EC:6.1.1.20]"	Shared by all symbionts (mycobiont, bacterial, and fungal communities)
K01890	A09180 Brite Hierarchies	09181 Protein families: metabolism	01007 Amino acid related enzymes [BR:ko01007]	FARSB, pheT	phenylalanyl-tRNA synthetase beta chain [EC:6.1.1.20]"	Shared by all symbionts (mycobiont, bacterial, and fungal communities)
K01890	A09180 Brite Hierarchies	09182 Protein families: genetic information processing	03016 Transfer RNA biogenesis [BR:ko03016]	FARSB, pheT	phenylalanyl-tRNA synthetase beta chain [EC:6.1.1.20]"	Shared by all symbionts (mycobiont, bacterial, and fungal communities)
K01892	A09120 Genetic Information Processing	09122 Translation	00970 Aminoacyl-tRNA biosynthesis [PATH:ko00970]	HARS, hisS	histidyl-tRNA synthetase [EC:6.1.1.21]"	Shared by all symbionts (mycobiont, bacterial, and fungal communities)
K01892	A09180 Brite Hierarchies	09181 Protein families: metabolism	01007 Amino acid related enzymes [BR:ko01007]	HARS, hisS	histidyl-tRNA synthetase [EC:6.1.1.21]"	Shared by all symbionts (mycobiont, bacterial, and fungal communities)
K01892	A09180 Brite Hierarchies	09182 Protein families: genetic information processing	03016 Transfer RNA biogenesis [BR:ko03016]	HARS, hisS	histidyl-tRNA synthetase [EC:6.1.1.21]"	Shared by all symbionts (mycobiont, bacterial, and fungal communities)
K01893	A09120 Genetic Information Processing	09122 Translation	00970 Aminoacyl-tRNA biosynthesis [PATH:ko00970]	NARS, asnS	asparaginyl-tRNA synthetase [EC:6.1.1.22]"	Shared by all symbionts (mycobiont, bacterial, and fungal communities)
K01893	A09180 Brite Hierarchies	09181 Protein families: metabolism	01007 Amino acid related enzymes [BR:ko01007]	NARS, asnS	asparaginyl-tRNA synthetase [EC:6.1.1.22]"	Shared by all symbionts (mycobiont, bacterial, and fungal communities)
K01893	A09180 Brite Hierarchies	09182 Protein families: genetic information processing	03016 Transfer RNA biogenesis [BR:ko03016]	NARS, asnS	asparaginyl-tRNA synthetase [EC:6.1.1.22]"	Shared by all symbionts (mycobiont, bacterial, and fungal communities)
K01895	A09100 Metabolism	09101 Carbohydrate metabolism	00010 Glycolysis / Gluconeogenesis [PATH:ko00010]	ACSS1_2, acs	acetyl-CoA synthetase [EC:6.2.1.1]"	Shared by all symbionts (mycobiont, bacterial, and fungal communities)
K01895	A09100 Metabolism	09101 Carbohydrate metabolism	00620 Pyruvate metabolism [PATH:ko00620]	ACSS1_2, acs	acetyl-CoA synthetase [EC:6.2.1.1]"	Shared by all symbionts (mycobiont, bacterial, and fungal communities)
K01895	A09100 Metabolism	09101 Carbohydrate metabolism	00630 Glyoxylate and dicarboxylate metabolism [PATH:ko00630]	ACSS1_2, acs	acetyl-CoA synthetase [EC:6.2.1.1]"	Shared by all symbionts (mycobiont, bacterial, and fungal communities)
K01895	A09100 Metabolism	09101 Carbohydrate metabolism	00640 Propanoate metabolism [PATH:ko00640]	ACSS1_2, acs	acetyl-CoA synthetase [EC:6.2.1.1]"	Shared by all symbionts (mycobiont, bacterial, and fungal communities)
K01895	A09100 Metabolism	09102 Energy metabolism	00720 Other carbon fixation pathways [PATH:ko00720]	ACSS1_2, acs	acetyl-CoA synthetase [EC:6.2.1.1]"	Shared by all symbionts (mycobiont, bacterial, and fungal communities)
K01895	A09100 Metabolism	09102 Energy metabolism	00680 Methane metabolism [PATH:ko00680]	ACSS1_2, acs	acetyl-CoA synthetase [EC:6.2.1.1]"	Shared by all symbionts (mycobiont, bacterial, and fungal communities)
K01895	A09180 Brite Hierarchies	09181 Protein families: metabolism	01004 Lipid biosynthesis proteins [BR:ko01004]	ACSS1_2, acs	acetyl-CoA synthetase [EC:6.2.1.1]"	Shared by all symbionts (mycobiont, bacterial, and fungal communities)
K01897	A09100 Metabolism	09103 Lipid metabolism	00061 Fatty acid biosynthesis [PATH:ko00061]	ACSL, fadD	long-chain-fatty-acid---CoA ligase [EC:6.2.1.3]"	Shared by all symbionts (mycobiont, bacterial, and fungal communities)
K01897	A09100 Metabolism	09103 Lipid metabolism	00071 Fatty acid degradation [PATH:ko00071]	ACSL, fadD	long-chain-fatty-acid---CoA ligase [EC:6.2.1.3]"	Shared by all symbionts (mycobiont, bacterial, and fungal communities)
K01897	A09140 Cellular Processes	09141 Transport and catabolism	04146 Peroxisome [PATH:ko04146]	ACSL, fadD	long-chain-fatty-acid---CoA ligase [EC:6.2.1.3]"	Shared by all symbionts (mycobiont, bacterial, and fungal communities)
K01897	A09140 Cellular Processes	09143 Cell growth and death	04216 Ferroptosis [PATH:ko04216]	ACSL, fadD	long-chain-fatty-acid---CoA ligase [EC:6.2.1.3]"	Shared by all symbionts (mycobiont, bacterial, and fungal communities)
K01897	A09140 Cellular Processes	09145 Cellular community - prokaryotes	02024 Quorum sensing [PATH:ko02024]	ACSL, fadD	long-chain-fatty-acid---CoA ligase [EC:6.2.1.3]"	Shared by all symbionts (mycobiont, bacterial, and fungal communities)
K01897	A09150 Organismal Systems	09152 Endocrine system	04920 Adipocytokine signaling pathway [PATH:ko04920]	ACSL, fadD	long-chain-fatty-acid---CoA ligase [EC:6.2.1.3]"	Shared by all symbionts (mycobiont, bacterial, and fungal communities)
K01897	A09150 Organismal Systems	09152 Endocrine system	03320 PPAR signaling pathway [PATH:ko03320]	ACSL, fadD	long-chain-fatty-acid---CoA ligase [EC:6.2.1.3]"	Shared by all symbionts (mycobiont, bacterial, and fungal communities)
K01897	A09150 Organismal Systems	09159 Environmental adaptation	04714 Thermogenesis [PATH:ko04714]	ACSL, fadD	long-chain-fatty-acid---CoA ligase [EC:6.2.1.3]"	Shared by all symbionts (mycobiont, bacterial, and fungal communities)
K01897	A09180 Brite Hierarchies	09181 Protein families: metabolism	01004 Lipid biosynthesis proteins [BR:ko01004]	ACSL, fadD	long-chain-fatty-acid---CoA ligase [EC:6.2.1.3]"	Shared by all symbionts (mycobiont, bacterial, and fungal communities)
K01897	A09180 Brite Hierarchies	09183 Protein families: signaling and cellular processes	04147 Exosome [BR:ko04147]	ACSL, fadD	long-chain-fatty-acid---CoA ligase [EC:6.2.1.3]"	Shared by all symbionts (mycobiont, bacterial, and fungal communities)
K01904	A09100 Metabolism	09108 Metabolism of cofactors and vitamins	00130 Ubiquinone and other terpenoid-quinone biosynthesis [PATH:ko00130]	4CL	4-coumarate--CoA ligase [EC:6.2.1.12]"	Shared by all symbionts (mycobiont, bacterial, and fungal communities)
K01904	A09100 Metabolism	09110 Biosynthesis of other secondary metabolites	00940 Phenylpropanoid biosynthesis [PATH:ko00940]	4CL	4-coumarate--CoA ligase [EC:6.2.1.12]"	Shared by all symbionts (mycobiont, bacterial, and fungal communities)
K01907	A09100 Metabolism	09101 Carbohydrate metabolism	00650 Butanoate metabolism [PATH:ko00650]	AACS, acsA	acetoacetyl-CoA synthetase [EC:6.2.1.16]"	Shared by all symbionts (mycobiont, bacterial, and fungal communities)
K01907	A09100 Metabolism	09105 Amino acid metabolism	00280 Valine, leucine and isoleucine degradation [PATH:ko00280]	AACS, acsA	acetoacetyl-CoA synthetase [EC:6.2.1.16]"	Shared by all symbionts (mycobiont, bacterial, and fungal communities)
K01907	A09180 Brite Hierarchies	09181 Protein families: metabolism	01004 Lipid biosynthesis proteins [BR:ko01004]	AACS, acsA	acetoacetyl-CoA synthetase [EC:6.2.1.16]"	Shared by all symbionts (mycobiont, bacterial, and fungal communities)
K01908	A09100 Metabolism	09101 Carbohydrate metabolism	00640 Propanoate metabolism [PATH:ko00640]	ACSS3, prpE	propionyl-CoA synthetase [EC:6.2.1.17]"	Shared by all symbionts (mycobiont, bacterial, and fungal communities)
K01908	A09180 Brite Hierarchies	09181 Protein families: metabolism	01004 Lipid biosynthesis proteins [BR:ko01004]	ACSS3, prpE	propionyl-CoA synthetase [EC:6.2.1.17]"	Shared by all symbionts (mycobiont, bacterial, and fungal communities)
K01915	A09100 Metabolism	09101 Carbohydrate metabolism	00630 Glyoxylate and dicarboxylate metabolism [PATH:ko00630]	glnA, GLUL	glutamine synthetase [EC:6.3.1.2]"	Shared by all symbionts (mycobiont, bacterial, and fungal communities)
K01915	A09100 Metabolism	09102 Energy metabolism	00910 Nitrogen metabolism [PATH:ko00910]	glnA, GLUL	glutamine synthetase [EC:6.3.1.2]"	Shared by all symbionts (mycobiont, bacterial, and fungal communities)
K01915	A09100 Metabolism	09105 Amino acid metabolism	00250 Alanine, aspartate and glutamate metabolism [PATH:ko00250]	glnA, GLUL	glutamine synthetase [EC:6.3.1.2]"	Shared by all symbionts (mycobiont, bacterial, and fungal communities)
K01915	A09100 Metabolism	09105 Amino acid metabolism	00220 Arginine biosynthesis [PATH:ko00220]	glnA, GLUL	glutamine synthetase [EC:6.3.1.2]"	Shared by all symbionts (mycobiont, bacterial, and fungal communities)
K01915	A09130 Environmental Information Processing	09132 Signal transduction	02020 Two-component system [PATH:ko02020]	glnA, GLUL	glutamine synthetase [EC:6.3.1.2]"	Shared by all symbionts (mycobiont, bacterial, and fungal communities)
K01915	A09130 Environmental Information Processing	09132 Signal transduction	04075 Plant hormone signal transduction [PATH:ko04075]	glnA, GLUL	glutamine synthetase [EC:6.3.1.2]"	Shared by all symbionts (mycobiont, bacterial, and fungal communities)
K01915	A09140 Cellular Processes	09143 Cell growth and death	04217 Necroptosis [PATH:ko04217]	glnA, GLUL	glutamine synthetase [EC:6.3.1.2]"	Shared by all symbionts (mycobiont, bacterial, and fungal communities)
K01915	A09150 Organismal Systems	09156 Nervous system	04724 Glutamatergic synapse [PATH:ko04724]	glnA, GLUL	glutamine synthetase [EC:6.3.1.2]"	Shared by all symbionts (mycobiont, bacterial, and fungal communities)
K01915	A09150 Organismal Systems	09156 Nervous system	04727 GABAergic synapse [PATH:ko04727]	glnA, GLUL	glutamine synthetase [EC:6.3.1.2]"	Shared by all symbionts (mycobiont, bacterial, and fungal communities)
K01915	A09180 Brite Hierarchies	09183 Protein families: signaling and cellular processes	04147 Exosome [BR:ko04147]	glnA, GLUL	glutamine synthetase [EC:6.3.1.2]"	Shared by all symbionts (mycobiont, bacterial, and fungal communities)
K01918	A09100 Metabolism	09106 Metabolism of other amino acids	00410 beta-Alanine metabolism [PATH:ko00410]	panC	pantoate--beta-alanine ligase [EC:6.3.2.1]"	Shared by all symbionts (mycobiont, bacterial, and fungal communities)
K01918	A09100 Metabolism	09108 Metabolism of cofactors and vitamins	00770 Pantothenate and CoA biosynthesis [PATH:ko00770]	panC	pantoate--beta-alanine ligase [EC:6.3.2.1]"	Shared by all symbionts (mycobiont, bacterial, and fungal communities)
K01923	A09100 Metabolism	09104 Nucleotide metabolism	00230 Purine metabolism [PATH:ko00230]	purC	phosphoribosylaminoimidazole-succinocarboxamide synthase [EC:6.3.2.6]"	Shared by all symbionts (mycobiont, bacterial, and fungal communities)
K01934	A09100 Metabolism	09108 Metabolism of cofactors and vitamins	00670 One carbon pool by folate [PATH:ko00670]	MTHFS	5-formyltetrahydrofolate cyclo-ligase [EC:6.3.3.2]"	Shared by all symbionts (mycobiont, bacterial, and fungal communities)
K01934	A09150 Organismal Systems	09154 Digestive system	04981 Folate transport and metabolism [PATH:ko04981]	MTHFS	5-formyltetrahydrofolate cyclo-ligase [EC:6.3.3.2]"	Shared by all symbionts (mycobiont, bacterial, and fungal communities)
K01937	A09100 Metabolism	09104 Nucleotide metabolism	00240 Pyrimidine metabolism [PATH:ko00240]	pyrG, CTPS	CTP synthase [EC:6.3.4.2]"	Shared by all symbionts (mycobiont, bacterial, and fungal communities)
K01939	A09100 Metabolism	09104 Nucleotide metabolism	00230 Purine metabolism [PATH:ko00230]	purA, ADSS	adenylosuccinate synthase [EC:6.3.4.4]"	Shared by all symbionts (mycobiont, bacterial, and fungal communities)
K01939	A09100 Metabolism	09105 Amino acid metabolism	00250 Alanine, aspartate and glutamate metabolism [PATH:ko00250]	purA, ADSS	adenylosuccinate synthase [EC:6.3.4.4]"	Shared by all symbionts (mycobiont, bacterial, and fungal communities)
K01940	A09100 Metabolism	09105 Amino acid metabolism	00250 Alanine, aspartate and glutamate metabolism [PATH:ko00250]	argG, ASS1	argininosuccinate synthase [EC:6.3.4.5]"	Shared by all symbionts (mycobiont, bacterial, and fungal communities)
K01940	A09100 Metabolism	09105 Amino acid metabolism	00220 Arginine biosynthesis [PATH:ko00220]	argG, ASS1	argininosuccinate synthase [EC:6.3.4.5]"	Shared by all symbionts (mycobiont, bacterial, and fungal communities)
K01940	A09160 Human Diseases	09166 Cardiovascular disease	05418 Fluid shear stress and atherosclerosis [PATH:ko05418]	argG, ASS1	argininosuccinate synthase [EC:6.3.4.5]"	Shared by all symbionts (mycobiont, bacterial, and fungal communities)
K01940	A09180 Brite Hierarchies	09183 Protein families: signaling and cellular processes	04147 Exosome [BR:ko04147]	argG, ASS1	argininosuccinate synthase [EC:6.3.4.5]"	Shared by all symbionts (mycobiont, bacterial, and fungal communities)
K01941	A09100 Metabolism	09105 Amino acid metabolism	00220 Arginine biosynthesis [PATH:ko00220]	uca	urea carboxylase [EC:6.3.4.6]"	Shared by all symbionts (mycobiont, bacterial, and fungal communities)
K01941	A09100 Metabolism	09111 Xenobiotics biodegradation and metabolism	00791 Atrazine degradation [PATH:ko00791]	uca	urea carboxylase [EC:6.3.4.6]"	Shared by all symbionts (mycobiont, bacterial, and fungal communities)
K01950	A09100 Metabolism	09108 Metabolism of cofactors and vitamins	00760 Nicotinate and nicotinamide metabolism [PATH:ko00760]	E6.3.5.1, NADSYN1, QNS1, nadE	NAD+ synthase (glutamine-hydrolysing) [EC:6.3.5.1]"	Shared by all symbionts (mycobiont, bacterial, and fungal communities)
K01951	A09100 Metabolism	09104 Nucleotide metabolism	00230 Purine metabolism [PATH:ko00230]	guaA, GMPS	GMP synthase (glutamine-hydrolysing) [EC:6.3.5.2]"	Shared by all symbionts (mycobiont, bacterial, and fungal communities)
K01951	A09100 Metabolism	09111 Xenobiotics biodegradation and metabolism	00983 Drug metabolism - other enzymes [PATH:ko00983]	guaA, GMPS	GMP synthase (glutamine-hydrolysing) [EC:6.3.5.2]"	Shared by all symbionts (mycobiont, bacterial, and fungal communities)
K01951	A09180 Brite Hierarchies	09181 Protein families: metabolism	01002 Peptidases and inhibitors [BR:ko01002]	guaA, GMPS	GMP synthase (glutamine-hydrolysing) [EC:6.3.5.2]"	Shared by all symbionts (mycobiont, bacterial, and fungal communities)
K01952	A09100 Metabolism	09104 Nucleotide metabolism	00230 Purine metabolism [PATH:ko00230]	PFAS, purL	phosphoribosylformylglycinamidine synthase [EC:6.3.5.3]"	Shared by all symbionts (mycobiont, bacterial, and fungal communities)
K01953	A09100 Metabolism	09105 Amino acid metabolism	00250 Alanine, aspartate and glutamate metabolism [PATH:ko00250]	asnB, ASNS	asparagine synthase (glutamine-hydrolysing) [EC:6.3.5.4]"	Shared by all symbionts (mycobiont, bacterial, and fungal communities)
K01953	A09180 Brite Hierarchies	09181 Protein families: metabolism	01002 Peptidases and inhibitors [BR:ko01002]	asnB, ASNS	asparagine synthase (glutamine-hydrolysing) [EC:6.3.5.4]"	Shared by all symbionts (mycobiont, bacterial, and fungal communities)
K01955	A09100 Metabolism	09104 Nucleotide metabolism	00240 Pyrimidine metabolism [PATH:ko00240]	carB, CPA2	carbamoyl-phosphate synthase large subunit [EC:6.3.5.5]"	Shared by all symbionts (mycobiont, bacterial, and fungal communities)
K01955	A09100 Metabolism	09105 Amino acid metabolism	00250 Alanine, aspartate and glutamate metabolism [PATH:ko00250]	carB, CPA2	carbamoyl-phosphate synthase large subunit [EC:6.3.5.5]"	Shared by all symbionts (mycobiont, bacterial, and fungal communities)
K01955	A09100 Metabolism	09105 Amino acid metabolism	00220 Arginine biosynthesis [PATH:ko00220]	carB, CPA2	carbamoyl-phosphate synthase large subunit [EC:6.3.5.5]"	Shared by all symbionts (mycobiont, bacterial, and fungal communities)
K01956	A09100 Metabolism	09104 Nucleotide metabolism	00240 Pyrimidine metabolism [PATH:ko00240]	carA, CPA1	carbamoyl-phosphate synthase small subunit [EC:6.3.5.5]"	Shared by all symbionts (mycobiont, bacterial, and fungal communities)
K01956	A09100 Metabolism	09105 Amino acid metabolism	00250 Alanine, aspartate and glutamate metabolism [PATH:ko00250]	carA, CPA1	carbamoyl-phosphate synthase small subunit [EC:6.3.5.5]"	Shared by all symbionts (mycobiont, bacterial, and fungal communities)
K01956	A09100 Metabolism	09105 Amino acid metabolism	00220 Arginine biosynthesis [PATH:ko00220]	carA, CPA1	carbamoyl-phosphate synthase small subunit [EC:6.3.5.5]"	Shared by all symbionts (mycobiont, bacterial, and fungal communities)
K01958	A09100 Metabolism	09101 Carbohydrate metabolism	00020 Citrate cycle (TCA cycle) [PATH:ko00020]	PC, pyc	pyruvate carboxylase [EC:6.4.1.1]"	Shared by all symbionts (mycobiont, bacterial, and fungal communities)
K01958	A09100 Metabolism	09101 Carbohydrate metabolism	00620 Pyruvate metabolism [PATH:ko00620]	PC, pyc	pyruvate carboxylase [EC:6.4.1.1]"	Shared by all symbionts (mycobiont, bacterial, and fungal communities)
K01958	A09100 Metabolism	09102 Energy metabolism	00720 Other carbon fixation pathways [PATH:ko00720]	PC, pyc	pyruvate carboxylase [EC:6.4.1.1]"	Shared by all symbionts (mycobiont, bacterial, and fungal communities)
K01969	A09100 Metabolism	09105 Amino acid metabolism	00280 Valine, leucine and isoleucine degradation [PATH:ko00280]	MCCC2, accD1	3-methylcrotonyl-CoA carboxylase beta subunit [EC:6.4.1.4]"	Shared by all symbionts (mycobiont, bacterial, and fungal communities)
K02111	A09100 Metabolism	09102 Energy metabolism	00190 Oxidative phosphorylation [PATH:ko00190]	ATPF1A, atpA	F-type H+/Na+-transporting ATPase subunit alpha [EC:7.1.2.2 7.2.2.1]"	Shared by all symbionts (mycobiont, bacterial, and fungal communities)
K02111	A09100 Metabolism	09102 Energy metabolism	00195 Photosynthesis [PATH:ko00195]	ATPF1A, atpA	F-type H+/Na+-transporting ATPase subunit alpha [EC:7.1.2.2 7.2.2.1]"	Shared by all symbionts (mycobiont, bacterial, and fungal communities)
K02111	A09180 Brite Hierarchies	09181 Protein families: metabolism	00194 Photosynthesis proteins [BR:ko00194]	ATPF1A, atpA	F-type H+/Na+-transporting ATPase subunit alpha [EC:7.1.2.2 7.2.2.1]"	Shared by all symbionts (mycobiont, bacterial, and fungal communities)
K02112	A09100 Metabolism	09102 Energy metabolism	00190 Oxidative phosphorylation [PATH:ko00190]	ATPF1B, atpD	F-type H+/Na+-transporting ATPase subunit beta [EC:7.1.2.2 7.2.2.1]"	Shared by all symbionts (mycobiont, bacterial, and fungal communities)
K02112	A09100 Metabolism	09102 Energy metabolism	00195 Photosynthesis [PATH:ko00195]	ATPF1B, atpD	F-type H+/Na+-transporting ATPase subunit beta [EC:7.1.2.2 7.2.2.1]"	Shared by all symbionts (mycobiont, bacterial, and fungal communities)
K02112	A09180 Brite Hierarchies	09181 Protein families: metabolism	00194 Photosynthesis proteins [BR:ko00194]	ATPF1B, atpD	F-type H+/Na+-transporting ATPase subunit beta [EC:7.1.2.2 7.2.2.1]"	Shared by all symbionts (mycobiont, bacterial, and fungal communities)
K02128	A09100 Metabolism	09102 Energy metabolism	00190 Oxidative phosphorylation [PATH:ko00190]	ATPeF0C, ATP5G, ATP9	F-type H+-transporting ATPase subunit c"	Shared by all symbionts (mycobiont, bacterial, and fungal communities)
K02128	A09150 Organismal Systems	09159 Environmental adaptation	04714 Thermogenesis [PATH:ko04714]	ATPeF0C, ATP5G, ATP9	F-type H+-transporting ATPase subunit c"	Shared by all symbionts (mycobiont, bacterial, and fungal communities)
K02128	A09160 Human Diseases	09161 Cancer: overview	05208 Chemical carcinogenesis - reactive oxygen species [PATH:ko05208]	ATPeF0C, ATP5G, ATP9	F-type H+-transporting ATPase subunit c"	Shared by all symbionts (mycobiont, bacterial, and fungal communities)
K02128	A09160 Human Diseases	09164 Neurodegenerative disease	05010 Alzheimer disease [PATH:ko05010]	ATPeF0C, ATP5G, ATP9	F-type H+-transporting ATPase subunit c"	Shared by all symbionts (mycobiont, bacterial, and fungal communities)
K02128	A09160 Human Diseases	09164 Neurodegenerative disease	05012 Parkinson disease [PATH:ko05012]	ATPeF0C, ATP5G, ATP9	F-type H+-transporting ATPase subunit c"	Shared by all symbionts (mycobiont, bacterial, and fungal communities)
K02128	A09160 Human Diseases	09164 Neurodegenerative disease	05014 Amyotrophic lateral sclerosis [PATH:ko05014]	ATPeF0C, ATP5G, ATP9	F-type H+-transporting ATPase subunit c"	Shared by all symbionts (mycobiont, bacterial, and fungal communities)
K02128	A09160 Human Diseases	09164 Neurodegenerative disease	05016 Huntington disease [PATH:ko05016]	ATPeF0C, ATP5G, ATP9	F-type H+-transporting ATPase subunit c"	Shared by all symbionts (mycobiont, bacterial, and fungal communities)
K02128	A09160 Human Diseases	09164 Neurodegenerative disease	05020 Prion disease [PATH:ko05020]	ATPeF0C, ATP5G, ATP9	F-type H+-transporting ATPase subunit c"	Shared by all symbionts (mycobiont, bacterial, and fungal communities)
K02128	A09160 Human Diseases	09164 Neurodegenerative disease	05022 Pathways of neurodegeneration - multiple diseases [PATH:ko05022]	ATPeF0C, ATP5G, ATP9	F-type H+-transporting ATPase subunit c"	Shared by all symbionts (mycobiont, bacterial, and fungal communities)
K02128	A09160 Human Diseases	09166 Cardiovascular disease	05415 Diabetic cardiomyopathy [PATH:ko05415]	ATPeF0C, ATP5G, ATP9	F-type H+-transporting ATPase subunit c"	Shared by all symbionts (mycobiont, bacterial, and fungal communities)
K02132	A09100 Metabolism	09102 Energy metabolism	00190 Oxidative phosphorylation [PATH:ko00190]	ATPeF1A, ATP5A1, ATP1	F-type H+-transporting ATPase subunit alpha"	Shared by all symbionts (mycobiont, bacterial, and fungal communities)
K02132	A09150 Organismal Systems	09159 Environmental adaptation	04714 Thermogenesis [PATH:ko04714]	ATPeF1A, ATP5A1, ATP1	F-type H+-transporting ATPase subunit alpha"	Shared by all symbionts (mycobiont, bacterial, and fungal communities)
K02132	A09160 Human Diseases	09161 Cancer: overview	05208 Chemical carcinogenesis - reactive oxygen species [PATH:ko05208]	ATPeF1A, ATP5A1, ATP1	F-type H+-transporting ATPase subunit alpha"	Shared by all symbionts (mycobiont, bacterial, and fungal communities)
K02132	A09160 Human Diseases	09164 Neurodegenerative disease	05010 Alzheimer disease [PATH:ko05010]	ATPeF1A, ATP5A1, ATP1	F-type H+-transporting ATPase subunit alpha"	Shared by all symbionts (mycobiont, bacterial, and fungal communities)
K02132	A09160 Human Diseases	09164 Neurodegenerative disease	05012 Parkinson disease [PATH:ko05012]	ATPeF1A, ATP5A1, ATP1	F-type H+-transporting ATPase subunit alpha"	Shared by all symbionts (mycobiont, bacterial, and fungal communities)
K02132	A09160 Human Diseases	09164 Neurodegenerative disease	05014 Amyotrophic lateral sclerosis [PATH:ko05014]	ATPeF1A, ATP5A1, ATP1	F-type H+-transporting ATPase subunit alpha"	Shared by all symbionts (mycobiont, bacterial, and fungal communities)
K02132	A09160 Human Diseases	09164 Neurodegenerative disease	05016 Huntington disease [PATH:ko05016]	ATPeF1A, ATP5A1, ATP1	F-type H+-transporting ATPase subunit alpha"	Shared by all symbionts (mycobiont, bacterial, and fungal communities)
K02132	A09160 Human Diseases	09164 Neurodegenerative disease	05020 Prion disease [PATH:ko05020]	ATPeF1A, ATP5A1, ATP1	F-type H+-transporting ATPase subunit alpha"	Shared by all symbionts (mycobiont, bacterial, and fungal communities)
K02132	A09160 Human Diseases	09164 Neurodegenerative disease	05022 Pathways of neurodegeneration - multiple diseases [PATH:ko05022]	ATPeF1A, ATP5A1, ATP1	F-type H+-transporting ATPase subunit alpha"	Shared by all symbionts (mycobiont, bacterial, and fungal communities)
K02132	A09160 Human Diseases	09166 Cardiovascular disease	05415 Diabetic cardiomyopathy [PATH:ko05415]	ATPeF1A, ATP5A1, ATP1	F-type H+-transporting ATPase subunit alpha"	Shared by all symbionts (mycobiont, bacterial, and fungal communities)
K02133	A09100 Metabolism	09102 Energy metabolism	00190 Oxidative phosphorylation [PATH:ko00190]	ATPeF1B, ATP5B, ATP2	F-type H+-transporting ATPase subunit beta [EC:7.1.2.2]"	Shared by all symbionts (mycobiont, bacterial, and fungal communities)
K02133	A09150 Organismal Systems	09159 Environmental adaptation	04714 Thermogenesis [PATH:ko04714]	ATPeF1B, ATP5B, ATP2	F-type H+-transporting ATPase subunit beta [EC:7.1.2.2]"	Shared by all symbionts (mycobiont, bacterial, and fungal communities)
K02133	A09160 Human Diseases	09161 Cancer: overview	05208 Chemical carcinogenesis - reactive oxygen species [PATH:ko05208]	ATPeF1B, ATP5B, ATP2	F-type H+-transporting ATPase subunit beta [EC:7.1.2.2]"	Shared by all symbionts (mycobiont, bacterial, and fungal communities)
K02133	A09160 Human Diseases	09164 Neurodegenerative disease	05010 Alzheimer disease [PATH:ko05010]	ATPeF1B, ATP5B, ATP2	F-type H+-transporting ATPase subunit beta [EC:7.1.2.2]"	Shared by all symbionts (mycobiont, bacterial, and fungal communities)
K02133	A09160 Human Diseases	09164 Neurodegenerative disease	05012 Parkinson disease [PATH:ko05012]	ATPeF1B, ATP5B, ATP2	F-type H+-transporting ATPase subunit beta [EC:7.1.2.2]"	Shared by all symbionts (mycobiont, bacterial, and fungal communities)
K02133	A09160 Human Diseases	09164 Neurodegenerative disease	05014 Amyotrophic lateral sclerosis [PATH:ko05014]	ATPeF1B, ATP5B, ATP2	F-type H+-transporting ATPase subunit beta [EC:7.1.2.2]"	Shared by all symbionts (mycobiont, bacterial, and fungal communities)
K02133	A09160 Human Diseases	09164 Neurodegenerative disease	05016 Huntington disease [PATH:ko05016]	ATPeF1B, ATP5B, ATP2	F-type H+-transporting ATPase subunit beta [EC:7.1.2.2]"	Shared by all symbionts (mycobiont, bacterial, and fungal communities)
K02133	A09160 Human Diseases	09164 Neurodegenerative disease	05020 Prion disease [PATH:ko05020]	ATPeF1B, ATP5B, ATP2	F-type H+-transporting ATPase subunit beta [EC:7.1.2.2]"	Shared by all symbionts (mycobiont, bacterial, and fungal communities)
K02133	A09160 Human Diseases	09164 Neurodegenerative disease	05022 Pathways of neurodegeneration - multiple diseases [PATH:ko05022]	ATPeF1B, ATP5B, ATP2	F-type H+-transporting ATPase subunit beta [EC:7.1.2.2]"	Shared by all symbionts (mycobiont, bacterial, and fungal communities)
K02133	A09160 Human Diseases	09166 Cardiovascular disease	05415 Diabetic cardiomyopathy [PATH:ko05415]	ATPeF1B, ATP5B, ATP2	F-type H+-transporting ATPase subunit beta [EC:7.1.2.2]"	Shared by all symbionts (mycobiont, bacterial, and fungal communities)
K02257	A09100 Metabolism	09102 Energy metabolism	00190 Oxidative phosphorylation [PATH:ko00190]	COX10, ctaB, cyoE	heme o synthase [EC:2.5.1.141]"	Shared by all symbionts (mycobiont, bacterial, and fungal communities)
K02257	A09100 Metabolism	09108 Metabolism of cofactors and vitamins	00860 Porphyrin metabolism [PATH:ko00860]	COX10, ctaB, cyoE	heme o synthase [EC:2.5.1.141]"	Shared by all symbionts (mycobiont, bacterial, and fungal communities)
K02257	A09150 Organismal Systems	09159 Environmental adaptation	04714 Thermogenesis [PATH:ko04714]	COX10, ctaB, cyoE	heme o synthase [EC:2.5.1.141]"	Shared by all symbionts (mycobiont, bacterial, and fungal communities)
K02257	A09180 Brite Hierarchies	09181 Protein families: metabolism	01006 Prenyltransferases [BR:ko01006]	COX10, ctaB, cyoE	heme o synthase [EC:2.5.1.141]"	Shared by all symbionts (mycobiont, bacterial, and fungal communities)
K02257	A09180 Brite Hierarchies	09182 Protein families: genetic information processing	03029 Mitochondrial biogenesis [BR:ko03029]	COX10, ctaB, cyoE	heme o synthase [EC:2.5.1.141]"	Shared by all symbionts (mycobiont, bacterial, and fungal communities)
K02258	A09100 Metabolism	09102 Energy metabolism	00190 Oxidative phosphorylation [PATH:ko00190]	COX11, ctaG	cytochrome c oxidase assembly protein subunit 11"	Shared by all symbionts (mycobiont, bacterial, and fungal communities)
K02258	A09150 Organismal Systems	09159 Environmental adaptation	04714 Thermogenesis [PATH:ko04714]	COX11, ctaG	cytochrome c oxidase assembly protein subunit 11"	Shared by all symbionts (mycobiont, bacterial, and fungal communities)
K02258	A09180 Brite Hierarchies	09182 Protein families: genetic information processing	03029 Mitochondrial biogenesis [BR:ko03029]	COX11, ctaG	cytochrome c oxidase assembly protein subunit 11"	Shared by all symbionts (mycobiont, bacterial, and fungal communities)
K02259	A09100 Metabolism	09102 Energy metabolism	00190 Oxidative phosphorylation [PATH:ko00190]	COX15, ctaA	heme a synthase [EC:1.17.99.9]"	Shared by all symbionts (mycobiont, bacterial, and fungal communities)
K02259	A09100 Metabolism	09108 Metabolism of cofactors and vitamins	00860 Porphyrin metabolism [PATH:ko00860]	COX15, ctaA	heme a synthase [EC:1.17.99.9]"	Shared by all symbionts (mycobiont, bacterial, and fungal communities)
K02259	A09130 Environmental Information Processing	09132 Signal transduction	02020 Two-component system [PATH:ko02020]	COX15, ctaA	heme a synthase [EC:1.17.99.9]"	Shared by all symbionts (mycobiont, bacterial, and fungal communities)
K02259	A09150 Organismal Systems	09159 Environmental adaptation	04714 Thermogenesis [PATH:ko04714]	COX15, ctaA	heme a synthase [EC:1.17.99.9]"	Shared by all symbionts (mycobiont, bacterial, and fungal communities)
K02259	A09180 Brite Hierarchies	09182 Protein families: genetic information processing	03029 Mitochondrial biogenesis [BR:ko03029]	COX15, ctaA	heme a synthase [EC:1.17.99.9]"	Shared by all symbionts (mycobiont, bacterial, and fungal communities)
K02291	A09100 Metabolism	09109 Metabolism of terpenoids and polyketides	00906 Carotenoid biosynthesis [PATH:ko00906]	crtB	15-cis-phytoene synthase [EC:2.5.1.32]"	Shared by all symbionts (mycobiont, bacterial, and fungal communities)
K02291	A09180 Brite Hierarchies	09181 Protein families: metabolism	01006 Prenyltransferases [BR:ko01006]	crtB	15-cis-phytoene synthase [EC:2.5.1.32]"	Shared by all symbionts (mycobiont, bacterial, and fungal communities)
K02320	A09120 Genetic Information Processing	09124 Replication and repair	03030 DNA replication [PATH:ko03030]	POLA1	DNA polymerase alpha subunit A [EC:2.7.7.7]"	Shared by all symbionts (mycobiont, bacterial, and fungal communities)
K02320	A09180 Brite Hierarchies	09182 Protein families: genetic information processing	03032 DNA replication proteins [BR:ko03032]	POLA1	DNA polymerase alpha subunit A [EC:2.7.7.7]"	Shared by all symbionts (mycobiont, bacterial, and fungal communities)
K02324	A09120 Genetic Information Processing	09124 Replication and repair	03030 DNA replication [PATH:ko03030]	POLE	DNA polymerase epsilon subunit 1 [EC:2.7.7.7]"	Shared by all symbionts (mycobiont, bacterial, and fungal communities)
K02324	A09120 Genetic Information Processing	09124 Replication and repair	03410 Base excision repair [PATH:ko03410]	POLE	DNA polymerase epsilon subunit 1 [EC:2.7.7.7]"	Shared by all symbionts (mycobiont, bacterial, and fungal communities)
K02324	A09120 Genetic Information Processing	09124 Replication and repair	03420 Nucleotide excision repair [PATH:ko03420]	POLE	DNA polymerase epsilon subunit 1 [EC:2.7.7.7]"	Shared by all symbionts (mycobiont, bacterial, and fungal communities)
K02324	A09180 Brite Hierarchies	09182 Protein families: genetic information processing	03032 DNA replication proteins [BR:ko03032]	POLE	DNA polymerase epsilon subunit 1 [EC:2.7.7.7]"	Shared by all symbionts (mycobiont, bacterial, and fungal communities)
K02324	A09180 Brite Hierarchies	09182 Protein families: genetic information processing	03400 DNA repair and recombination proteins [BR:ko03400]	POLE	DNA polymerase epsilon subunit 1 [EC:2.7.7.7]"	Shared by all symbionts (mycobiont, bacterial, and fungal communities)
K02355	A09180 Brite Hierarchies	09182 Protein families: genetic information processing	03012 Translation factors [BR:ko03012]	fusA, GFM, EFG	elongation factor G"	Shared by all symbionts (mycobiont, bacterial, and fungal communities)
K02355	A09180 Brite Hierarchies	09182 Protein families: genetic information processing	03029 Mitochondrial biogenesis [BR:ko03029]	fusA, GFM, EFG	elongation factor G"	Shared by all symbionts (mycobiont, bacterial, and fungal communities)
K02358	A09150 Organismal Systems	09159 Environmental adaptation	04626 Plant-pathogen interaction [PATH:ko04626]	tuf, TUFM	elongation factor Tu"	Shared by all symbionts (mycobiont, bacterial, and fungal communities)
K02358	A09180 Brite Hierarchies	09182 Protein families: genetic information processing	03012 Translation factors [BR:ko03012]	tuf, TUFM	elongation factor Tu"	Shared by all symbionts (mycobiont, bacterial, and fungal communities)
K02358	A09180 Brite Hierarchies	09182 Protein families: genetic information processing	03029 Mitochondrial biogenesis [BR:ko03029]	tuf, TUFM	elongation factor Tu"	Shared by all symbionts (mycobiont, bacterial, and fungal communities)
K02358	A09180 Brite Hierarchies	09183 Protein families: signaling and cellular processes	04147 Exosome [BR:ko04147]	tuf, TUFM	elongation factor Tu"	Shared by all symbionts (mycobiont, bacterial, and fungal communities)
K02429	A09180 Brite Hierarchies	09183 Protein families: signaling and cellular processes	02000 Transporters [BR:ko02000]	fucP	MFS transporter, FHS family, L-fucose permease"	Shared by all symbionts (mycobiont, bacterial, and fungal communities)
K02433	A09120 Genetic Information Processing	09122 Translation	00970 Aminoacyl-tRNA biosynthesis [PATH:ko00970]	gatA, QRSL1	aspartyl-tRNA(Asn)/glutamyl-tRNA(Gln) amidotransferase subunit A [EC:6.3.5.6 6.3.5.7]"	Shared by all symbionts (mycobiont, bacterial, and fungal communities)
K02433	A09180 Brite Hierarchies	09182 Protein families: genetic information processing	03029 Mitochondrial biogenesis [BR:ko03029]	gatA, QRSL1	aspartyl-tRNA(Asn)/glutamyl-tRNA(Gln) amidotransferase subunit A [EC:6.3.5.6 6.3.5.7]"	Shared by all symbionts (mycobiont, bacterial, and fungal communities)
K02434	A09120 Genetic Information Processing	09122 Translation	00970 Aminoacyl-tRNA biosynthesis [PATH:ko00970]	gatB, PET112	aspartyl-tRNA(Asn)/glutamyl-tRNA(Gln) amidotransferase subunit B [EC:6.3.5.6 6.3.5.7]"	Shared by all symbionts (mycobiont, bacterial, and fungal communities)
K02434	A09180 Brite Hierarchies	09182 Protein families: genetic information processing	03029 Mitochondrial biogenesis [BR:ko03029]	gatB, PET112	aspartyl-tRNA(Asn)/glutamyl-tRNA(Gln) amidotransferase subunit B [EC:6.3.5.6 6.3.5.7]"	Shared by all symbionts (mycobiont, bacterial, and fungal communities)
K02437	A09100 Metabolism	09101 Carbohydrate metabolism	00630 Glyoxylate and dicarboxylate metabolism [PATH:ko00630]	gcvH, GCSH	glycine cleavage system H protein"	Shared by all symbionts (mycobiont, bacterial, and fungal communities)
K02437	A09100 Metabolism	09105 Amino acid metabolism	00260 Glycine, serine and threonine metabolism [PATH:ko00260]	gcvH, GCSH	glycine cleavage system H protein"	Shared by all symbionts (mycobiont, bacterial, and fungal communities)
K02437	A09100 Metabolism	09108 Metabolism of cofactors and vitamins	00785 Lipoic acid metabolism [PATH:ko00785]	gcvH, GCSH	glycine cleavage system H protein"	Shared by all symbionts (mycobiont, bacterial, and fungal communities)
K02437	A09100 Metabolism	09108 Metabolism of cofactors and vitamins	00670 One carbon pool by folate [PATH:ko00670]	gcvH, GCSH	glycine cleavage system H protein"	Shared by all symbionts (mycobiont, bacterial, and fungal communities)
K02510	A09100 Metabolism	09105 Amino acid metabolism	00350 Tyrosine metabolism [PATH:ko00350]	hpaI, hpcH	4-hydroxy-2-oxoheptanedioate aldolase [EC:4.1.2.52]"	Shared by all symbionts (mycobiont, bacterial, and fungal communities)
K02519	A09180 Brite Hierarchies	09182 Protein families: genetic information processing	03012 Translation factors [BR:ko03012]	infB, MTIF2	translation initiation factor IF-2"	Shared by all symbionts (mycobiont, bacterial, and fungal communities)
K02519	A09180 Brite Hierarchies	09182 Protein families: genetic information processing	03029 Mitochondrial biogenesis [BR:ko03029]	infB, MTIF2	translation initiation factor IF-2"	Shared by all symbionts (mycobiont, bacterial, and fungal communities)
K02575	A09100 Metabolism	09102 Energy metabolism	00910 Nitrogen metabolism [PATH:ko00910]	NRT2, narK, nrtP, nasA	MFS transporter, NNP family, nitrate/nitrite transporter"	Shared by all symbionts (mycobiont, bacterial, and fungal communities)
K02575	A09180 Brite Hierarchies	09183 Protein families: signaling and cellular processes	02000 Transporters [BR:ko02000]	NRT2, narK, nrtP, nasA	MFS transporter, NNP family, nitrate/nitrite transporter"	Shared by all symbionts (mycobiont, bacterial, and fungal communities)
K02603	A09140 Cellular Processes	09143 Cell growth and death	04110 Cell cycle [PATH:ko04110]	ORC1	origin recognition complex subunit 1"	Shared by all symbionts (mycobiont, bacterial, and fungal communities)
K02603	A09140 Cellular Processes	09143 Cell growth and death	04111 Cell cycle - yeast [PATH:ko04111]	ORC1	origin recognition complex subunit 1"	Shared by all symbionts (mycobiont, bacterial, and fungal communities)
K02603	A09140 Cellular Processes	09143 Cell growth and death	04113 Meiosis - yeast [PATH:ko04113]	ORC1	origin recognition complex subunit 1"	Shared by all symbionts (mycobiont, bacterial, and fungal communities)
K02603	A09180 Brite Hierarchies	09182 Protein families: genetic information processing	03032 DNA replication proteins [BR:ko03032]	ORC1	origin recognition complex subunit 1"	Shared by all symbionts (mycobiont, bacterial, and fungal communities)
K02603	A09180 Brite Hierarchies	09182 Protein families: genetic information processing	03036 Chromosome and associated proteins [BR:ko03036]	ORC1	origin recognition complex subunit 1"	Shared by all symbionts (mycobiont, bacterial, and fungal communities)
K02735	A09120 Genetic Information Processing	09123 Folding, sorting and degradation	03050 Proteasome [PATH:ko03050]	PSMB3	20S proteasome subunit beta 3 [EC:3.4.25.1]"	Shared by all symbionts (mycobiont, bacterial, and fungal communities)
K02735	A09160 Human Diseases	09164 Neurodegenerative disease	05010 Alzheimer disease [PATH:ko05010]	PSMB3	20S proteasome subunit beta 3 [EC:3.4.25.1]"	Shared by all symbionts (mycobiont, bacterial, and fungal communities)
K02735	A09160 Human Diseases	09164 Neurodegenerative disease	05012 Parkinson disease [PATH:ko05012]	PSMB3	20S proteasome subunit beta 3 [EC:3.4.25.1]"	Shared by all symbionts (mycobiont, bacterial, and fungal communities)
K02735	A09160 Human Diseases	09164 Neurodegenerative disease	05014 Amyotrophic lateral sclerosis [PATH:ko05014]	PSMB3	20S proteasome subunit beta 3 [EC:3.4.25.1]"	Shared by all symbionts (mycobiont, bacterial, and fungal communities)
K02735	A09160 Human Diseases	09164 Neurodegenerative disease	05016 Huntington disease [PATH:ko05016]	PSMB3	20S proteasome subunit beta 3 [EC:3.4.25.1]"	Shared by all symbionts (mycobiont, bacterial, and fungal communities)
K02735	A09160 Human Diseases	09164 Neurodegenerative disease	05017 Spinocerebellar ataxia [PATH:ko05017]	PSMB3	20S proteasome subunit beta 3 [EC:3.4.25.1]"	Shared by all symbionts (mycobiont, bacterial, and fungal communities)
K02735	A09160 Human Diseases	09164 Neurodegenerative disease	05020 Prion disease [PATH:ko05020]	PSMB3	20S proteasome subunit beta 3 [EC:3.4.25.1]"	Shared by all symbionts (mycobiont, bacterial, and fungal communities)
K02735	A09160 Human Diseases	09164 Neurodegenerative disease	05022 Pathways of neurodegeneration - multiple diseases [PATH:ko05022]	PSMB3	20S proteasome subunit beta 3 [EC:3.4.25.1]"	Shared by all symbionts (mycobiont, bacterial, and fungal communities)
K02735	A09180 Brite Hierarchies	09181 Protein families: metabolism	01002 Peptidases and inhibitors [BR:ko01002]	PSMB3	20S proteasome subunit beta 3 [EC:3.4.25.1]"	Shared by all symbionts (mycobiont, bacterial, and fungal communities)
K02735	A09180 Brite Hierarchies	09182 Protein families: genetic information processing	03051 Proteasome [BR:ko03051]	PSMB3	20S proteasome subunit beta 3 [EC:3.4.25.1]"	Shared by all symbionts (mycobiont, bacterial, and fungal communities)
K02835	A09180 Brite Hierarchies	09182 Protein families: genetic information processing	03012 Translation factors [BR:ko03012]	prfA, MTRF1, MRF1	peptide chain release factor 1"	Shared by all symbionts (mycobiont, bacterial, and fungal communities)
K02858	A09100 Metabolism	09108 Metabolism of cofactors and vitamins	00740 Riboflavin metabolism [PATH:ko00740]	ribB, RIB3	3,4-dihydroxy 2-butanone 4-phosphate synthase [EC:4.1.99.12]"	Shared by all symbionts (mycobiont, bacterial, and fungal communities)
K02863	A09120 Genetic Information Processing	09122 Translation	03010 Ribosome [PATH:ko03010]	RP-L1, MRPL1, rplA	large subunit ribosomal protein L1"	Shared by all symbionts (mycobiont, bacterial, and fungal communities)
K02863	A09180 Brite Hierarchies	09182 Protein families: genetic information processing	03011 Ribosome [BR:ko03011]	RP-L1, MRPL1, rplA	large subunit ribosomal protein L1"	Shared by all symbionts (mycobiont, bacterial, and fungal communities)
K02867	A09120 Genetic Information Processing	09122 Translation	03010 Ribosome [PATH:ko03010]	RP-L11, MRPL11, rplK	large subunit ribosomal protein L11"	Shared by all symbionts (mycobiont, bacterial, and fungal communities)
K02867	A09180 Brite Hierarchies	09182 Protein families: genetic information processing	03011 Ribosome [BR:ko03011]	RP-L11, MRPL11, rplK	large subunit ribosomal protein L11"	Shared by all symbionts (mycobiont, bacterial, and fungal communities)
K02871	A09120 Genetic Information Processing	09122 Translation	03010 Ribosome [PATH:ko03010]	RP-L13, MRPL13, rplM	large subunit ribosomal protein L13"	Shared by all symbionts (mycobiont, bacterial, and fungal communities)
K02871	A09180 Brite Hierarchies	09182 Protein families: genetic information processing	03011 Ribosome [BR:ko03011]	RP-L13, MRPL13, rplM	large subunit ribosomal protein L13"	Shared by all symbionts (mycobiont, bacterial, and fungal communities)
K02873	A09120 Genetic Information Processing	09122 Translation	03010 Ribosome [PATH:ko03010]	RP-L13e, RPL13	large subunit ribosomal protein L13e"	Shared by all symbionts (mycobiont, bacterial, and fungal communities)
K02873	A09160 Human Diseases	09172 Infectious disease: viral	05171 Coronavirus disease - COVID-19 [PATH:ko05171]	RP-L13e, RPL13	large subunit ribosomal protein L13e"	Shared by all symbionts (mycobiont, bacterial, and fungal communities)
K02873	A09180 Brite Hierarchies	09182 Protein families: genetic information processing	03011 Ribosome [BR:ko03011]	RP-L13e, RPL13	large subunit ribosomal protein L13e"	Shared by all symbionts (mycobiont, bacterial, and fungal communities)
K02874	A09120 Genetic Information Processing	09122 Translation	03010 Ribosome [PATH:ko03010]	RP-L14, MRPL14, rplN	large subunit ribosomal protein L14"	Shared by all symbionts (mycobiont, bacterial, and fungal communities)
K02874	A09180 Brite Hierarchies	09182 Protein families: genetic information processing	03011 Ribosome [BR:ko03011]	RP-L14, MRPL14, rplN	large subunit ribosomal protein L14"	Shared by all symbionts (mycobiont, bacterial, and fungal communities)
K02875	A09120 Genetic Information Processing	09122 Translation	03010 Ribosome [PATH:ko03010]	RP-L14e, RPL14	large subunit ribosomal protein L14e"	Shared by all symbionts (mycobiont, bacterial, and fungal communities)
K02875	A09160 Human Diseases	09172 Infectious disease: viral	05171 Coronavirus disease - COVID-19 [PATH:ko05171]	RP-L14e, RPL14	large subunit ribosomal protein L14e"	Shared by all symbionts (mycobiont, bacterial, and fungal communities)
K02875	A09180 Brite Hierarchies	09182 Protein families: genetic information processing	03011 Ribosome [BR:ko03011]	RP-L14e, RPL14	large subunit ribosomal protein L14e"	Shared by all symbionts (mycobiont, bacterial, and fungal communities)
K02876	A09120 Genetic Information Processing	09122 Translation	03010 Ribosome [PATH:ko03010]	RP-L15, MRPL15, rplO	large subunit ribosomal protein L15"	Shared by all symbionts (mycobiont, bacterial, and fungal communities)
K02876	A09180 Brite Hierarchies	09182 Protein families: genetic information processing	03011 Ribosome [BR:ko03011]	RP-L15, MRPL15, rplO	large subunit ribosomal protein L15"	Shared by all symbionts (mycobiont, bacterial, and fungal communities)
K02878	A09120 Genetic Information Processing	09122 Translation	03010 Ribosome [PATH:ko03010]	RP-L16, MRPL16, rplP	large subunit ribosomal protein L16"	Shared by all symbionts (mycobiont, bacterial, and fungal communities)
K02878	A09180 Brite Hierarchies	09182 Protein families: genetic information processing	03011 Ribosome [BR:ko03011]	RP-L16, MRPL16, rplP	large subunit ribosomal protein L16"	Shared by all symbionts (mycobiont, bacterial, and fungal communities)
K02879	A09120 Genetic Information Processing	09122 Translation	03010 Ribosome [PATH:ko03010]	RP-L17, MRPL17, rplQ	large subunit ribosomal protein L17"	Shared by all symbionts (mycobiont, bacterial, and fungal communities)
K02879	A09180 Brite Hierarchies	09182 Protein families: genetic information processing	03011 Ribosome [BR:ko03011]	RP-L17, MRPL17, rplQ	large subunit ribosomal protein L17"	Shared by all symbionts (mycobiont, bacterial, and fungal communities)
K02883	A09120 Genetic Information Processing	09122 Translation	03010 Ribosome [PATH:ko03010]	RP-L18e, RPL18	large subunit ribosomal protein L18e"	Shared by all symbionts (mycobiont, bacterial, and fungal communities)
K02883	A09160 Human Diseases	09172 Infectious disease: viral	05171 Coronavirus disease - COVID-19 [PATH:ko05171]	RP-L18e, RPL18	large subunit ribosomal protein L18e"	Shared by all symbionts (mycobiont, bacterial, and fungal communities)
K02883	A09180 Brite Hierarchies	09182 Protein families: genetic information processing	03011 Ribosome [BR:ko03011]	RP-L18e, RPL18	large subunit ribosomal protein L18e"	Shared by all symbionts (mycobiont, bacterial, and fungal communities)
K02884	A09120 Genetic Information Processing	09122 Translation	03010 Ribosome [PATH:ko03010]	RP-L19, MRPL19, rplS	large subunit ribosomal protein L19"	Shared by all symbionts (mycobiont, bacterial, and fungal communities)
K02884	A09180 Brite Hierarchies	09182 Protein families: genetic information processing	03011 Ribosome [BR:ko03011]	RP-L19, MRPL19, rplS	large subunit ribosomal protein L19"	Shared by all symbionts (mycobiont, bacterial, and fungal communities)
K02885	A09120 Genetic Information Processing	09122 Translation	03010 Ribosome [PATH:ko03010]	RP-L19e, RPL19	large subunit ribosomal protein L19e"	Shared by all symbionts (mycobiont, bacterial, and fungal communities)
K02885	A09160 Human Diseases	09172 Infectious disease: viral	05171 Coronavirus disease - COVID-19 [PATH:ko05171]	RP-L19e, RPL19	large subunit ribosomal protein L19e"	Shared by all symbionts (mycobiont, bacterial, and fungal communities)
K02885	A09180 Brite Hierarchies	09182 Protein families: genetic information processing	03011 Ribosome [BR:ko03011]	RP-L19e, RPL19	large subunit ribosomal protein L19e"	Shared by all symbionts (mycobiont, bacterial, and fungal communities)
K02886	A09120 Genetic Information Processing	09122 Translation	03010 Ribosome [PATH:ko03010]	RP-L2, MRPL2, RML2, rplB	large subunit ribosomal protein L2"	Shared by all symbionts (mycobiont, bacterial, and fungal communities)
K02886	A09180 Brite Hierarchies	09182 Protein families: genetic information processing	03011 Ribosome [BR:ko03011]	RP-L2, MRPL2, RML2, rplB	large subunit ribosomal protein L2"	Shared by all symbionts (mycobiont, bacterial, and fungal communities)
K02888	A09120 Genetic Information Processing	09122 Translation	03010 Ribosome [PATH:ko03010]	RP-L21, MRPL21, rplU	large subunit ribosomal protein L21"	Shared by all symbionts (mycobiont, bacterial, and fungal communities)
K02888	A09180 Brite Hierarchies	09182 Protein families: genetic information processing	03011 Ribosome [BR:ko03011]	RP-L21, MRPL21, rplU	large subunit ribosomal protein L21"	Shared by all symbionts (mycobiont, bacterial, and fungal communities)
K02892	A09120 Genetic Information Processing	09122 Translation	03010 Ribosome [PATH:ko03010]	RP-L23, MRPL23, rplW	large subunit ribosomal protein L23"	Shared by all symbionts (mycobiont, bacterial, and fungal communities)
K02892	A09180 Brite Hierarchies	09182 Protein families: genetic information processing	03011 Ribosome [BR:ko03011]	RP-L23, MRPL23, rplW	large subunit ribosomal protein L23"	Shared by all symbionts (mycobiont, bacterial, and fungal communities)
K02895	A09120 Genetic Information Processing	09122 Translation	03010 Ribosome [PATH:ko03010]	RP-L24, MRPL24, rplX	large subunit ribosomal protein L24"	Shared by all symbionts (mycobiont, bacterial, and fungal communities)
K02895	A09180 Brite Hierarchies	09182 Protein families: genetic information processing	03011 Ribosome [BR:ko03011]	RP-L24, MRPL24, rplX	large subunit ribosomal protein L24"	Shared by all symbionts (mycobiont, bacterial, and fungal communities)
K02899	A09120 Genetic Information Processing	09122 Translation	03010 Ribosome [PATH:ko03010]	RP-L27, MRPL27, rpmA	large subunit ribosomal protein L27"	Shared by all symbionts (mycobiont, bacterial, and fungal communities)
K02899	A09180 Brite Hierarchies	09182 Protein families: genetic information processing	03011 Ribosome [BR:ko03011]	RP-L27, MRPL27, rpmA	large subunit ribosomal protein L27"	Shared by all symbionts (mycobiont, bacterial, and fungal communities)
K02901	A09120 Genetic Information Processing	09122 Translation	03010 Ribosome [PATH:ko03010]	RP-L27e, RPL27	large subunit ribosomal protein L27e"	Shared by all symbionts (mycobiont, bacterial, and fungal communities)
K02901	A09160 Human Diseases	09172 Infectious disease: viral	05171 Coronavirus disease - COVID-19 [PATH:ko05171]	RP-L27e, RPL27	large subunit ribosomal protein L27e"	Shared by all symbionts (mycobiont, bacterial, and fungal communities)
K02901	A09180 Brite Hierarchies	09182 Protein families: genetic information processing	03011 Ribosome [BR:ko03011]	RP-L27e, RPL27	large subunit ribosomal protein L27e"	Shared by all symbionts (mycobiont, bacterial, and fungal communities)
K02902	A09120 Genetic Information Processing	09122 Translation	03010 Ribosome [PATH:ko03010]	RP-L28, MRPL28, rpmB	large subunit ribosomal protein L28"	Shared by all symbionts (mycobiont, bacterial, and fungal communities)
K02902	A09180 Brite Hierarchies	09182 Protein families: genetic information processing	03011 Ribosome [BR:ko03011]	RP-L28, MRPL28, rpmB	large subunit ribosomal protein L28"	Shared by all symbionts (mycobiont, bacterial, and fungal communities)
K02906	A09120 Genetic Information Processing	09122 Translation	03010 Ribosome [PATH:ko03010]	RP-L3, MRPL3, rplC	large subunit ribosomal protein L3"	Shared by all symbionts (mycobiont, bacterial, and fungal communities)
K02906	A09180 Brite Hierarchies	09182 Protein families: genetic information processing	03011 Ribosome [BR:ko03011]	RP-L3, MRPL3, rplC	large subunit ribosomal protein L3"	Shared by all symbionts (mycobiont, bacterial, and fungal communities)
K02907	A09120 Genetic Information Processing	09122 Translation	03010 Ribosome [PATH:ko03010]	RP-L30, MRPL30, rpmD	large subunit ribosomal protein L30"	Shared by all symbionts (mycobiont, bacterial, and fungal communities)
K02907	A09180 Brite Hierarchies	09182 Protein families: genetic information processing	03011 Ribosome [BR:ko03011]	RP-L30, MRPL30, rpmD	large subunit ribosomal protein L30"	Shared by all symbionts (mycobiont, bacterial, and fungal communities)
K02910	A09120 Genetic Information Processing	09122 Translation	03010 Ribosome [PATH:ko03010]	RP-L31e, RPL31	large subunit ribosomal protein L31e"	Shared by all symbionts (mycobiont, bacterial, and fungal communities)
K02910	A09160 Human Diseases	09172 Infectious disease: viral	05171 Coronavirus disease - COVID-19 [PATH:ko05171]	RP-L31e, RPL31	large subunit ribosomal protein L31e"	Shared by all symbionts (mycobiont, bacterial, and fungal communities)
K02910	A09180 Brite Hierarchies	09182 Protein families: genetic information processing	03011 Ribosome [BR:ko03011]	RP-L31e, RPL31	large subunit ribosomal protein L31e"	Shared by all symbionts (mycobiont, bacterial, and fungal communities)
K02911	A09120 Genetic Information Processing	09122 Translation	03010 Ribosome [PATH:ko03010]	RP-L32, MRPL32, rpmF	large subunit ribosomal protein L32"	Shared by all symbionts (mycobiont, bacterial, and fungal communities)
K02911	A09180 Brite Hierarchies	09182 Protein families: genetic information processing	03011 Ribosome [BR:ko03011]	RP-L32, MRPL32, rpmF	large subunit ribosomal protein L32"	Shared by all symbionts (mycobiont, bacterial, and fungal communities)
K02923	A09120 Genetic Information Processing	09122 Translation	03010 Ribosome [PATH:ko03010]	RP-L38e, RPL38	large subunit ribosomal protein L38e"	Shared by all symbionts (mycobiont, bacterial, and fungal communities)
K02923	A09160 Human Diseases	09172 Infectious disease: viral	05171 Coronavirus disease - COVID-19 [PATH:ko05171]	RP-L38e, RPL38	large subunit ribosomal protein L38e"	Shared by all symbionts (mycobiont, bacterial, and fungal communities)
K02923	A09180 Brite Hierarchies	09182 Protein families: genetic information processing	03011 Ribosome [BR:ko03011]	RP-L38e, RPL38	large subunit ribosomal protein L38e"	Shared by all symbionts (mycobiont, bacterial, and fungal communities)
K02930	A09120 Genetic Information Processing	09122 Translation	03010 Ribosome [PATH:ko03010]	RP-L4e, RPL4	large subunit ribosomal protein L4e"	Shared by all symbionts (mycobiont, bacterial, and fungal communities)
K02930	A09160 Human Diseases	09172 Infectious disease: viral	05171 Coronavirus disease - COVID-19 [PATH:ko05171]	RP-L4e, RPL4	large subunit ribosomal protein L4e"	Shared by all symbionts (mycobiont, bacterial, and fungal communities)
K02930	A09180 Brite Hierarchies	09182 Protein families: genetic information processing	03011 Ribosome [BR:ko03011]	RP-L4e, RPL4	large subunit ribosomal protein L4e"	Shared by all symbionts (mycobiont, bacterial, and fungal communities)
K02931	A09120 Genetic Information Processing	09122 Translation	03010 Ribosome [PATH:ko03010]	RP-L5, MRPL5, rplE	large subunit ribosomal protein L5"	Shared by all symbionts (mycobiont, bacterial, and fungal communities)
K02931	A09180 Brite Hierarchies	09182 Protein families: genetic information processing	03011 Ribosome [BR:ko03011]	RP-L5, MRPL5, rplE	large subunit ribosomal protein L5"	Shared by all symbionts (mycobiont, bacterial, and fungal communities)
K02933	A09120 Genetic Information Processing	09122 Translation	03010 Ribosome [PATH:ko03010]	RP-L6, MRPL6, rplF	large subunit ribosomal protein L6"	Shared by all symbionts (mycobiont, bacterial, and fungal communities)
K02933	A09180 Brite Hierarchies	09182 Protein families: genetic information processing	03011 Ribosome [BR:ko03011]	RP-L6, MRPL6, rplF	large subunit ribosomal protein L6"	Shared by all symbionts (mycobiont, bacterial, and fungal communities)
K02935	A09120 Genetic Information Processing	09122 Translation	03010 Ribosome [PATH:ko03010]	RP-L7, MRPL12, rplL	large subunit ribosomal protein L7/L12"	Shared by all symbionts (mycobiont, bacterial, and fungal communities)
K02935	A09180 Brite Hierarchies	09182 Protein families: genetic information processing	03011 Ribosome [BR:ko03011]	RP-L7, MRPL12, rplL	large subunit ribosomal protein L7/L12"	Shared by all symbionts (mycobiont, bacterial, and fungal communities)
K02946	A09120 Genetic Information Processing	09122 Translation	03010 Ribosome [PATH:ko03010]	RP-S10, MRPS10, rpsJ	small subunit ribosomal protein S10"	Shared by all symbionts (mycobiont, bacterial, and fungal communities)
K02946	A09180 Brite Hierarchies	09182 Protein families: genetic information processing	03011 Ribosome [BR:ko03011]	RP-S10, MRPS10, rpsJ	small subunit ribosomal protein S10"	Shared by all symbionts (mycobiont, bacterial, and fungal communities)
K02948	A09120 Genetic Information Processing	09122 Translation	03010 Ribosome [PATH:ko03010]	RP-S11, MRPS11, rpsK	small subunit ribosomal protein S11"	Shared by all symbionts (mycobiont, bacterial, and fungal communities)
K02948	A09180 Brite Hierarchies	09182 Protein families: genetic information processing	03011 Ribosome [BR:ko03011]	RP-S11, MRPS11, rpsK	small subunit ribosomal protein S11"	Shared by all symbionts (mycobiont, bacterial, and fungal communities)
K02954	A09120 Genetic Information Processing	09122 Translation	03010 Ribosome [PATH:ko03010]	RP-S14, MRPS14, rpsN	small subunit ribosomal protein S14"	Shared by all symbionts (mycobiont, bacterial, and fungal communities)
K02954	A09180 Brite Hierarchies	09182 Protein families: genetic information processing	03011 Ribosome [BR:ko03011]	RP-S14, MRPS14, rpsN	small subunit ribosomal protein S14"	Shared by all symbionts (mycobiont, bacterial, and fungal communities)
K02959	A09120 Genetic Information Processing	09122 Translation	03010 Ribosome [PATH:ko03010]	RP-S16, MRPS16, rpsP	small subunit ribosomal protein S16"	Shared by all symbionts (mycobiont, bacterial, and fungal communities)
K02959	A09180 Brite Hierarchies	09182 Protein families: genetic information processing	03011 Ribosome [BR:ko03011]	RP-S16, MRPS16, rpsP	small subunit ribosomal protein S16"	Shared by all symbionts (mycobiont, bacterial, and fungal communities)
K02963	A09120 Genetic Information Processing	09122 Translation	03010 Ribosome [PATH:ko03010]	RP-S18, MRPS18, rpsR	small subunit ribosomal protein S18"	Shared by all symbionts (mycobiont, bacterial, and fungal communities)
K02963	A09180 Brite Hierarchies	09182 Protein families: genetic information processing	03011 Ribosome [BR:ko03011]	RP-S18, MRPS18, rpsR	small subunit ribosomal protein S18"	Shared by all symbionts (mycobiont, bacterial, and fungal communities)
K02964	A09120 Genetic Information Processing	09122 Translation	03010 Ribosome [PATH:ko03010]	RP-S18e, RPS18	small subunit ribosomal protein S18e"	Shared by all symbionts (mycobiont, bacterial, and fungal communities)
K02964	A09160 Human Diseases	09172 Infectious disease: viral	05171 Coronavirus disease - COVID-19 [PATH:ko05171]	RP-S18e, RPS18	small subunit ribosomal protein S18e"	Shared by all symbionts (mycobiont, bacterial, and fungal communities)
K02964	A09180 Brite Hierarchies	09182 Protein families: genetic information processing	03011 Ribosome [BR:ko03011]	RP-S18e, RPS18	small subunit ribosomal protein S18e"	Shared by all symbionts (mycobiont, bacterial, and fungal communities)
K02965	A09120 Genetic Information Processing	09122 Translation	03010 Ribosome [PATH:ko03010]	RP-S19, RSM19, rpsS	small subunit ribosomal protein S19"	Shared by all symbionts (mycobiont, bacterial, and fungal communities)
K02965	A09180 Brite Hierarchies	09182 Protein families: genetic information processing	03011 Ribosome [BR:ko03011]	RP-S19, RSM19, rpsS	small subunit ribosomal protein S19"	Shared by all symbionts (mycobiont, bacterial, and fungal communities)
K02967	A09120 Genetic Information Processing	09122 Translation	03010 Ribosome [PATH:ko03010]	RP-S2, MRPS2, rpsB	small subunit ribosomal protein S2"	Shared by all symbionts (mycobiont, bacterial, and fungal communities)
K02967	A09180 Brite Hierarchies	09182 Protein families: genetic information processing	03011 Ribosome [BR:ko03011]	RP-S2, MRPS2, rpsB	small subunit ribosomal protein S2"	Shared by all symbionts (mycobiont, bacterial, and fungal communities)
K02984	A09120 Genetic Information Processing	09122 Translation	03010 Ribosome [PATH:ko03010]	RP-S3Ae, RPS3A	small subunit ribosomal protein S3Ae"	Shared by all symbionts (mycobiont, bacterial, and fungal communities)
K02984	A09160 Human Diseases	09172 Infectious disease: viral	05171 Coronavirus disease - COVID-19 [PATH:ko05171]	RP-S3Ae, RPS3A	small subunit ribosomal protein S3Ae"	Shared by all symbionts (mycobiont, bacterial, and fungal communities)
K02984	A09180 Brite Hierarchies	09182 Protein families: genetic information processing	03011 Ribosome [BR:ko03011]	RP-S3Ae, RPS3A	small subunit ribosomal protein S3Ae"	Shared by all symbionts (mycobiont, bacterial, and fungal communities)
K02986	A09120 Genetic Information Processing	09122 Translation	03010 Ribosome [PATH:ko03010]	RP-S4, NAM9, rpsD	small subunit ribosomal protein S4"	Shared by all symbionts (mycobiont, bacterial, and fungal communities)
K02986	A09180 Brite Hierarchies	09182 Protein families: genetic information processing	03011 Ribosome [BR:ko03011]	RP-S4, NAM9, rpsD	small subunit ribosomal protein S4"	Shared by all symbionts (mycobiont, bacterial, and fungal communities)
K02987	A09120 Genetic Information Processing	09122 Translation	03010 Ribosome [PATH:ko03010]	RP-S4e, RPS4	small subunit ribosomal protein S4e"	Shared by all symbionts (mycobiont, bacterial, and fungal communities)
K02987	A09160 Human Diseases	09172 Infectious disease: viral	05171 Coronavirus disease - COVID-19 [PATH:ko05171]	RP-S4e, RPS4	small subunit ribosomal protein S4e"	Shared by all symbionts (mycobiont, bacterial, and fungal communities)
K02987	A09180 Brite Hierarchies	09182 Protein families: genetic information processing	03011 Ribosome [BR:ko03011]	RP-S4e, RPS4	small subunit ribosomal protein S4e"	Shared by all symbionts (mycobiont, bacterial, and fungal communities)
K02988	A09120 Genetic Information Processing	09122 Translation	03010 Ribosome [PATH:ko03010]	RP-S5, MRPS5, rpsE	small subunit ribosomal protein S5"	Shared by all symbionts (mycobiont, bacterial, and fungal communities)
K02988	A09180 Brite Hierarchies	09182 Protein families: genetic information processing	03011 Ribosome [BR:ko03011]	RP-S5, MRPS5, rpsE	small subunit ribosomal protein S5"	Shared by all symbionts (mycobiont, bacterial, and fungal communities)
K02992	A09120 Genetic Information Processing	09122 Translation	03010 Ribosome [PATH:ko03010]	RP-S7, MRPS7, rpsG	small subunit ribosomal protein S7"	Shared by all symbionts (mycobiont, bacterial, and fungal communities)
K02992	A09180 Brite Hierarchies	09182 Protein families: genetic information processing	03011 Ribosome [BR:ko03011]	RP-S7, MRPS7, rpsG	small subunit ribosomal protein S7"	Shared by all symbionts (mycobiont, bacterial, and fungal communities)
K02994	A09120 Genetic Information Processing	09122 Translation	03010 Ribosome [PATH:ko03010]	RP-S8, MRPS8, rpsH	small subunit ribosomal protein S8"	Shared by all symbionts (mycobiont, bacterial, and fungal communities)
K02994	A09180 Brite Hierarchies	09182 Protein families: genetic information processing	03011 Ribosome [BR:ko03011]	RP-S8, MRPS8, rpsH	small subunit ribosomal protein S8"	Shared by all symbionts (mycobiont, bacterial, and fungal communities)
K02996	A09120 Genetic Information Processing	09122 Translation	03010 Ribosome [PATH:ko03010]	RP-S9, MRPS9, rpsI	small subunit ribosomal protein S9"	Shared by all symbionts (mycobiont, bacterial, and fungal communities)
K02996	A09180 Brite Hierarchies	09182 Protein families: genetic information processing	03011 Ribosome [BR:ko03011]	RP-S9, MRPS9, rpsI	small subunit ribosomal protein S9"	Shared by all symbionts (mycobiont, bacterial, and fungal communities)
K03002	A09120 Genetic Information Processing	09121 Transcription	03020 RNA polymerase [PATH:ko03020]	RPA2, POLR1B	DNA-directed RNA polymerase I subunit RPA2 [EC:2.7.7.6]"	Shared by all symbionts (mycobiont, bacterial, and fungal communities)
K03002	A09180 Brite Hierarchies	09182 Protein families: genetic information processing	03021 Transcription machinery [BR:ko03021]	RPA2, POLR1B	DNA-directed RNA polymerase I subunit RPA2 [EC:2.7.7.6]"	Shared by all symbionts (mycobiont, bacterial, and fungal communities)
K03029	A09120 Genetic Information Processing	09123 Folding, sorting and degradation	03050 Proteasome [PATH:ko03050]	PSMD4, RPN10	26S proteasome regulatory subunit N10"	Shared by all symbionts (mycobiont, bacterial, and fungal communities)
K03029	A09160 Human Diseases	09172 Infectious disease: viral	05169 Epstein-Barr virus infection [PATH:ko05169]	PSMD4, RPN10	26S proteasome regulatory subunit N10"	Shared by all symbionts (mycobiont, bacterial, and fungal communities)
K03029	A09160 Human Diseases	09164 Neurodegenerative disease	05010 Alzheimer disease [PATH:ko05010]	PSMD4, RPN10	26S proteasome regulatory subunit N10"	Shared by all symbionts (mycobiont, bacterial, and fungal communities)
K03029	A09160 Human Diseases	09164 Neurodegenerative disease	05012 Parkinson disease [PATH:ko05012]	PSMD4, RPN10	26S proteasome regulatory subunit N10"	Shared by all symbionts (mycobiont, bacterial, and fungal communities)
K03029	A09160 Human Diseases	09164 Neurodegenerative disease	05014 Amyotrophic lateral sclerosis [PATH:ko05014]	PSMD4, RPN10	26S proteasome regulatory subunit N10"	Shared by all symbionts (mycobiont, bacterial, and fungal communities)
K03029	A09160 Human Diseases	09164 Neurodegenerative disease	05016 Huntington disease [PATH:ko05016]	PSMD4, RPN10	26S proteasome regulatory subunit N10"	Shared by all symbionts (mycobiont, bacterial, and fungal communities)
K03029	A09160 Human Diseases	09164 Neurodegenerative disease	05017 Spinocerebellar ataxia [PATH:ko05017]	PSMD4, RPN10	26S proteasome regulatory subunit N10"	Shared by all symbionts (mycobiont, bacterial, and fungal communities)
K03029	A09160 Human Diseases	09164 Neurodegenerative disease	05020 Prion disease [PATH:ko05020]	PSMD4, RPN10	26S proteasome regulatory subunit N10"	Shared by all symbionts (mycobiont, bacterial, and fungal communities)
K03029	A09160 Human Diseases	09164 Neurodegenerative disease	05022 Pathways of neurodegeneration - multiple diseases [PATH:ko05022]	PSMD4, RPN10	26S proteasome regulatory subunit N10"	Shared by all symbionts (mycobiont, bacterial, and fungal communities)
K03029	A09180 Brite Hierarchies	09182 Protein families: genetic information processing	03051 Proteasome [BR:ko03051]	PSMD4, RPN10	26S proteasome regulatory subunit N10"	Shared by all symbionts (mycobiont, bacterial, and fungal communities)
K03043	A09120 Genetic Information Processing	09121 Transcription	03020 RNA polymerase [PATH:ko03020]	rpoB	DNA-directed RNA polymerase subunit beta [EC:2.7.7.6]"	Shared by all symbionts (mycobiont, bacterial, and fungal communities)
K03043	A09180 Brite Hierarchies	09182 Protein families: genetic information processing	03021 Transcription machinery [BR:ko03021]	rpoB	DNA-directed RNA polymerase subunit beta [EC:2.7.7.6]"	Shared by all symbionts (mycobiont, bacterial, and fungal communities)
K03043	A09180 Brite Hierarchies	09182 Protein families: genetic information processing	03400 DNA repair and recombination proteins [BR:ko03400]	rpoB	DNA-directed RNA polymerase subunit beta [EC:2.7.7.6]"	Shared by all symbionts (mycobiont, bacterial, and fungal communities)
K03094	A09120 Genetic Information Processing	09123 Folding, sorting and degradation	04141 Protein processing in endoplasmic reticulum [PATH:ko04141]	SKP1, CBF3D	S-phase kinase-associated protein 1"	Shared by all symbionts (mycobiont, bacterial, and fungal communities)
K03094	A09120 Genetic Information Processing	09123 Folding, sorting and degradation	04120 Ubiquitin mediated proteolysis [PATH:ko04120]	SKP1, CBF3D	S-phase kinase-associated protein 1"	Shared by all symbionts (mycobiont, bacterial, and fungal communities)
K03094	A09120 Genetic Information Processing	09126 Chromosome	03083 Polycomb repressive complex [PATH:ko03083]	SKP1, CBF3D	S-phase kinase-associated protein 1"	Shared by all symbionts (mycobiont, bacterial, and fungal communities)
K03094	A09130 Environmental Information Processing	09132 Signal transduction	04310 Wnt signaling pathway [PATH:ko04310]	SKP1, CBF3D	S-phase kinase-associated protein 1"	Shared by all symbionts (mycobiont, bacterial, and fungal communities)
K03094	A09130 Environmental Information Processing	09132 Signal transduction	04341 Hedgehog signaling pathway - fly [PATH:ko04341]	SKP1, CBF3D	S-phase kinase-associated protein 1"	Shared by all symbionts (mycobiont, bacterial, and fungal communities)
K03094	A09130 Environmental Information Processing	09132 Signal transduction	04350 TGF-beta signaling pathway [PATH:ko04350]	SKP1, CBF3D	S-phase kinase-associated protein 1"	Shared by all symbionts (mycobiont, bacterial, and fungal communities)
K03094	A09140 Cellular Processes	09143 Cell growth and death	04110 Cell cycle [PATH:ko04110]	SKP1, CBF3D	S-phase kinase-associated protein 1"	Shared by all symbionts (mycobiont, bacterial, and fungal communities)
K03094	A09140 Cellular Processes	09143 Cell growth and death	04111 Cell cycle - yeast [PATH:ko04111]	SKP1, CBF3D	S-phase kinase-associated protein 1"	Shared by all symbionts (mycobiont, bacterial, and fungal communities)
K03094	A09140 Cellular Processes	09143 Cell growth and death	04114 Oocyte meiosis [PATH:ko04114]	SKP1, CBF3D	S-phase kinase-associated protein 1"	Shared by all symbionts (mycobiont, bacterial, and fungal communities)
K03094	A09150 Organismal Systems	09159 Environmental adaptation	04710 Circadian rhythm [PATH:ko04710]	SKP1, CBF3D	S-phase kinase-associated protein 1"	Shared by all symbionts (mycobiont, bacterial, and fungal communities)
K03094	A09160 Human Diseases	09161 Cancer: overview	05200 Pathways in cancer [PATH:ko05200]	SKP1, CBF3D	S-phase kinase-associated protein 1"	Shared by all symbionts (mycobiont, bacterial, and fungal communities)
K03094	A09160 Human Diseases	09172 Infectious disease: viral	05170 Human immunodeficiency virus 1 infection [PATH:ko05170]	SKP1, CBF3D	S-phase kinase-associated protein 1"	Shared by all symbionts (mycobiont, bacterial, and fungal communities)
K03094	A09160 Human Diseases	09171 Infectious disease: bacterial	05132 Salmonella infection [PATH:ko05132]	SKP1, CBF3D	S-phase kinase-associated protein 1"	Shared by all symbionts (mycobiont, bacterial, and fungal communities)
K03094	A09160 Human Diseases	09171 Infectious disease: bacterial	05131 Shigellosis [PATH:ko05131]	SKP1, CBF3D	S-phase kinase-associated protein 1"	Shared by all symbionts (mycobiont, bacterial, and fungal communities)
K03094	A09180 Brite Hierarchies	09182 Protein families: genetic information processing	04131 Membrane trafficking [BR:ko04131]	SKP1, CBF3D	S-phase kinase-associated protein 1"	Shared by all symbionts (mycobiont, bacterial, and fungal communities)
K03094	A09180 Brite Hierarchies	09182 Protein families: genetic information processing	04121 Ubiquitin system [BR:ko04121]	SKP1, CBF3D	S-phase kinase-associated protein 1"	Shared by all symbionts (mycobiont, bacterial, and fungal communities)
K03094	A09180 Brite Hierarchies	09182 Protein families: genetic information processing	03036 Chromosome and associated proteins [BR:ko03036]	SKP1, CBF3D	S-phase kinase-associated protein 1"	Shared by all symbionts (mycobiont, bacterial, and fungal communities)
K03106	A09120 Genetic Information Processing	09123 Folding, sorting and degradation	03060 Protein export [PATH:ko03060]	SRP54, ffh	signal recognition particle subunit SRP54 [EC:3.6.5.4]"	Shared by all symbionts (mycobiont, bacterial, and fungal communities)
K03106	A09130 Environmental Information Processing	09131 Membrane transport	03070 Bacterial secretion system [PATH:ko03070]	SRP54, ffh	signal recognition particle subunit SRP54 [EC:3.6.5.4]"	Shared by all symbionts (mycobiont, bacterial, and fungal communities)
K03106	A09140 Cellular Processes	09145 Cellular community - prokaryotes	02024 Quorum sensing [PATH:ko02024]	SRP54, ffh	signal recognition particle subunit SRP54 [EC:3.6.5.4]"	Shared by all symbionts (mycobiont, bacterial, and fungal communities)
K03106	A09180 Brite Hierarchies	09183 Protein families: signaling and cellular processes	02044 Secretion system [BR:ko02044]	SRP54, ffh	signal recognition particle subunit SRP54 [EC:3.6.5.4]"	Shared by all symbionts (mycobiont, bacterial, and fungal communities)
K03113	A09180 Brite Hierarchies	09182 Protein families: genetic information processing	03012 Translation factors [BR:ko03012]	EIF1, SUI1	translation initiation factor 1"	Shared by all symbionts (mycobiont, bacterial, and fungal communities)
K03120	A09120 Genetic Information Processing	09121 Transcription	03022 Basal transcription factors [PATH:ko03022]	TBP, tbp	transcription initiation factor TFIID TATA-box-binding protein"	Shared by all symbionts (mycobiont, bacterial, and fungal communities)
K03120	A09160 Human Diseases	09161 Cancer: overview	05203 Viral carcinogenesis [PATH:ko05203]	TBP, tbp	transcription initiation factor TFIID TATA-box-binding protein"	Shared by all symbionts (mycobiont, bacterial, and fungal communities)
K03120	A09160 Human Diseases	09172 Infectious disease: viral	05166 Human T-cell leukemia virus 1 infection [PATH:ko05166]	TBP, tbp	transcription initiation factor TFIID TATA-box-binding protein"	Shared by all symbionts (mycobiont, bacterial, and fungal communities)
K03120	A09160 Human Diseases	09172 Infectious disease: viral	05165 Human papillomavirus infection [PATH:ko05165]	TBP, tbp	transcription initiation factor TFIID TATA-box-binding protein"	Shared by all symbionts (mycobiont, bacterial, and fungal communities)
K03120	A09160 Human Diseases	09164 Neurodegenerative disease	05016 Huntington disease [PATH:ko05016]	TBP, tbp	transcription initiation factor TFIID TATA-box-binding protein"	Shared by all symbionts (mycobiont, bacterial, and fungal communities)
K03120	A09160 Human Diseases	09164 Neurodegenerative disease	05017 Spinocerebellar ataxia [PATH:ko05017]	TBP, tbp	transcription initiation factor TFIID TATA-box-binding protein"	Shared by all symbionts (mycobiont, bacterial, and fungal communities)
K03120	A09180 Brite Hierarchies	09182 Protein families: genetic information processing	03000 Transcription factors [BR:ko03000]	TBP, tbp	transcription initiation factor TFIID TATA-box-binding protein"	Shared by all symbionts (mycobiont, bacterial, and fungal communities)
K03120	A09180 Brite Hierarchies	09182 Protein families: genetic information processing	03021 Transcription machinery [BR:ko03021]	TBP, tbp	transcription initiation factor TFIID TATA-box-binding protein"	Shared by all symbionts (mycobiont, bacterial, and fungal communities)
K03177	A09180 Brite Hierarchies	09182 Protein families: genetic information processing	03016 Transfer RNA biogenesis [BR:ko03016]	truB, PUS4, TRUB1	tRNA pseudouridine55 synthase [EC:5.4.99.25]"	Shared by all symbionts (mycobiont, bacterial, and fungal communities)
K03188	A09190 Not Included in Pathway or Brite	09192 Unclassified: genetic information processing	99975 Protein processing	ureF	urease accessory protein"	Shared by all symbionts (mycobiont, bacterial, and fungal communities)
K03189	A09190 Not Included in Pathway or Brite	09192 Unclassified: genetic information processing	99975 Protein processing	ureG	urease accessory protein"	Shared by all symbionts (mycobiont, bacterial, and fungal communities)
K03190	A09190 Not Included in Pathway or Brite	09192 Unclassified: genetic information processing	99975 Protein processing	ureD, ureH	urease accessory protein"	Shared by all symbionts (mycobiont, bacterial, and fungal communities)
K03217	A09120 Genetic Information Processing	09123 Folding, sorting and degradation	03060 Protein export [PATH:ko03060]	yidC, spoIIIJ, OXA1, ccfA	YidC/Oxa1 family membrane protein insertase"	Shared by all symbionts (mycobiont, bacterial, and fungal communities)
K03217	A09130 Environmental Information Processing	09131 Membrane transport	03070 Bacterial secretion system [PATH:ko03070]	yidC, spoIIIJ, OXA1, ccfA	YidC/Oxa1 family membrane protein insertase"	Shared by all symbionts (mycobiont, bacterial, and fungal communities)
K03217	A09140 Cellular Processes	09145 Cellular community - prokaryotes	02024 Quorum sensing [PATH:ko02024]	yidC, spoIIIJ, OXA1, ccfA	YidC/Oxa1 family membrane protein insertase"	Shared by all symbionts (mycobiont, bacterial, and fungal communities)
K03217	A09180 Brite Hierarchies	09182 Protein families: genetic information processing	03029 Mitochondrial biogenesis [BR:ko03029]	yidC, spoIIIJ, OXA1, ccfA	YidC/Oxa1 family membrane protein insertase"	Shared by all symbionts (mycobiont, bacterial, and fungal communities)
K03217	A09180 Brite Hierarchies	09183 Protein families: signaling and cellular processes	02044 Secretion system [BR:ko02044]	yidC, spoIIIJ, OXA1, ccfA	YidC/Oxa1 family membrane protein insertase"	Shared by all symbionts (mycobiont, bacterial, and fungal communities)
K03235	A09180 Brite Hierarchies	09182 Protein families: genetic information processing	03012 Translation factors [BR:ko03012]	EF3, TEF3	elongation factor 3"	Shared by all symbionts (mycobiont, bacterial, and fungal communities)
K03236	A09180 Brite Hierarchies	09182 Protein families: genetic information processing	03012 Translation factors [BR:ko03012]	EIF1A	translation initiation factor 1A"	Shared by all symbionts (mycobiont, bacterial, and fungal communities)
K03254	A09180 Brite Hierarchies	09182 Protein families: genetic information processing	03012 Translation factors [BR:ko03012]	EIF3A	translation initiation factor 3 subunit A"	Shared by all symbionts (mycobiont, bacterial, and fungal communities)
K03255	A09180 Brite Hierarchies	09182 Protein families: genetic information processing	03012 Translation factors [BR:ko03012]	TIF31, CLU1	protein TIF31"	Shared by all symbionts (mycobiont, bacterial, and fungal communities)
K03282	A09180 Brite Hierarchies	09183 Protein families: signaling and cellular processes	02000 Transporters [BR:ko02000]	mscL	large conductance mechanosensitive channel"	Shared by all symbionts (mycobiont, bacterial, and fungal communities)
K03305	A09190 Not Included in Pathway or Brite	09193 Unclassified: signaling and cellular processes	99977 Transport	TC.POT	proton-dependent oligopeptide transporter, POT family"	Shared by all symbionts (mycobiont, bacterial, and fungal communities)
K03317	A09190 Not Included in Pathway or Brite	09193 Unclassified: signaling and cellular processes	99977 Transport	TC.CNT	concentrative nucleoside transporter, CNT family"	Shared by all symbionts (mycobiont, bacterial, and fungal communities)
K03320	A09180 Brite Hierarchies	09183 Protein families: signaling and cellular processes	02000 Transporters [BR:ko02000]	amt, AMT, MEP	ammonium transporter, Amt family"	Shared by all symbionts (mycobiont, bacterial, and fungal communities)
K03321	A09180 Brite Hierarchies	09183 Protein families: signaling and cellular processes	02000 Transporters [BR:ko02000]	TC.SULP	sulfate permease, SulP family"	Shared by all symbionts (mycobiont, bacterial, and fungal communities)
K03325	A09180 Brite Hierarchies	09183 Protein families: signaling and cellular processes	02000 Transporters [BR:ko02000]	ACR3, arsB	arsenite transporter"	Shared by all symbionts (mycobiont, bacterial, and fungal communities)
K03349	A09120 Genetic Information Processing	09123 Folding, sorting and degradation	04120 Ubiquitin mediated proteolysis [PATH:ko04120]	APC2, ANAPC2	anaphase-promoting complex subunit 2"	Shared by all symbionts (mycobiont, bacterial, and fungal communities)
K03349	A09140 Cellular Processes	09143 Cell growth and death	04110 Cell cycle [PATH:ko04110]	APC2, ANAPC2	anaphase-promoting complex subunit 2"	Shared by all symbionts (mycobiont, bacterial, and fungal communities)
K03349	A09140 Cellular Processes	09143 Cell growth and death	04111 Cell cycle - yeast [PATH:ko04111]	APC2, ANAPC2	anaphase-promoting complex subunit 2"	Shared by all symbionts (mycobiont, bacterial, and fungal communities)
K03349	A09140 Cellular Processes	09143 Cell growth and death	04113 Meiosis - yeast [PATH:ko04113]	APC2, ANAPC2	anaphase-promoting complex subunit 2"	Shared by all symbionts (mycobiont, bacterial, and fungal communities)
K03349	A09140 Cellular Processes	09143 Cell growth and death	04114 Oocyte meiosis [PATH:ko04114]	APC2, ANAPC2	anaphase-promoting complex subunit 2"	Shared by all symbionts (mycobiont, bacterial, and fungal communities)
K03349	A09150 Organismal Systems	09152 Endocrine system	04914 Progesterone-mediated oocyte maturation [PATH:ko04914]	APC2, ANAPC2	anaphase-promoting complex subunit 2"	Shared by all symbionts (mycobiont, bacterial, and fungal communities)
K03349	A09160 Human Diseases	09172 Infectious disease: viral	05166 Human T-cell leukemia virus 1 infection [PATH:ko05166]	APC2, ANAPC2	anaphase-promoting complex subunit 2"	Shared by all symbionts (mycobiont, bacterial, and fungal communities)
K03349	A09180 Brite Hierarchies	09182 Protein families: genetic information processing	04121 Ubiquitin system [BR:ko04121]	APC2, ANAPC2	anaphase-promoting complex subunit 2"	Shared by all symbionts (mycobiont, bacterial, and fungal communities)
K03349	A09180 Brite Hierarchies	09182 Protein families: genetic information processing	03036 Chromosome and associated proteins [BR:ko03036]	APC2, ANAPC2	anaphase-promoting complex subunit 2"	Shared by all symbionts (mycobiont, bacterial, and fungal communities)
K03350	A09120 Genetic Information Processing	09123 Folding, sorting and degradation	04120 Ubiquitin mediated proteolysis [PATH:ko04120]	APC3, CDC27	anaphase-promoting complex subunit 3"	Shared by all symbionts (mycobiont, bacterial, and fungal communities)
K03350	A09140 Cellular Processes	09143 Cell growth and death	04110 Cell cycle [PATH:ko04110]	APC3, CDC27	anaphase-promoting complex subunit 3"	Shared by all symbionts (mycobiont, bacterial, and fungal communities)
K03350	A09140 Cellular Processes	09143 Cell growth and death	04111 Cell cycle - yeast [PATH:ko04111]	APC3, CDC27	anaphase-promoting complex subunit 3"	Shared by all symbionts (mycobiont, bacterial, and fungal communities)
K03350	A09140 Cellular Processes	09143 Cell growth and death	04113 Meiosis - yeast [PATH:ko04113]	APC3, CDC27	anaphase-promoting complex subunit 3"	Shared by all symbionts (mycobiont, bacterial, and fungal communities)
K03350	A09140 Cellular Processes	09143 Cell growth and death	04114 Oocyte meiosis [PATH:ko04114]	APC3, CDC27	anaphase-promoting complex subunit 3"	Shared by all symbionts (mycobiont, bacterial, and fungal communities)
K03350	A09150 Organismal Systems	09152 Endocrine system	04914 Progesterone-mediated oocyte maturation [PATH:ko04914]	APC3, CDC27	anaphase-promoting complex subunit 3"	Shared by all symbionts (mycobiont, bacterial, and fungal communities)
K03350	A09160 Human Diseases	09172 Infectious disease: viral	05166 Human T-cell leukemia virus 1 infection [PATH:ko05166]	APC3, CDC27	anaphase-promoting complex subunit 3"	Shared by all symbionts (mycobiont, bacterial, and fungal communities)
K03350	A09180 Brite Hierarchies	09181 Protein families: metabolism	01009 Protein phosphatases and associated proteins [BR:ko01009]	APC3, CDC27	anaphase-promoting complex subunit 3"	Shared by all symbionts (mycobiont, bacterial, and fungal communities)
K03350	A09180 Brite Hierarchies	09182 Protein families: genetic information processing	04121 Ubiquitin system [BR:ko04121]	APC3, CDC27	anaphase-promoting complex subunit 3"	Shared by all symbionts (mycobiont, bacterial, and fungal communities)
K03350	A09180 Brite Hierarchies	09182 Protein families: genetic information processing	03036 Chromosome and associated proteins [BR:ko03036]	APC3, CDC27	anaphase-promoting complex subunit 3"	Shared by all symbionts (mycobiont, bacterial, and fungal communities)
K03355	A09120 Genetic Information Processing	09123 Folding, sorting and degradation	04120 Ubiquitin mediated proteolysis [PATH:ko04120]	APC8, CDC23	anaphase-promoting complex subunit 8"	Shared by all symbionts (mycobiont, bacterial, and fungal communities)
K03355	A09140 Cellular Processes	09143 Cell growth and death	04110 Cell cycle [PATH:ko04110]	APC8, CDC23	anaphase-promoting complex subunit 8"	Shared by all symbionts (mycobiont, bacterial, and fungal communities)
K03355	A09140 Cellular Processes	09143 Cell growth and death	04111 Cell cycle - yeast [PATH:ko04111]	APC8, CDC23	anaphase-promoting complex subunit 8"	Shared by all symbionts (mycobiont, bacterial, and fungal communities)
K03355	A09140 Cellular Processes	09143 Cell growth and death	04113 Meiosis - yeast [PATH:ko04113]	APC8, CDC23	anaphase-promoting complex subunit 8"	Shared by all symbionts (mycobiont, bacterial, and fungal communities)
K03355	A09140 Cellular Processes	09143 Cell growth and death	04114 Oocyte meiosis [PATH:ko04114]	APC8, CDC23	anaphase-promoting complex subunit 8"	Shared by all symbionts (mycobiont, bacterial, and fungal communities)
K03355	A09150 Organismal Systems	09152 Endocrine system	04914 Progesterone-mediated oocyte maturation [PATH:ko04914]	APC8, CDC23	anaphase-promoting complex subunit 8"	Shared by all symbionts (mycobiont, bacterial, and fungal communities)
K03355	A09160 Human Diseases	09172 Infectious disease: viral	05166 Human T-cell leukemia virus 1 infection [PATH:ko05166]	APC8, CDC23	anaphase-promoting complex subunit 8"	Shared by all symbionts (mycobiont, bacterial, and fungal communities)
K03355	A09180 Brite Hierarchies	09182 Protein families: genetic information processing	04121 Ubiquitin system [BR:ko04121]	APC8, CDC23	anaphase-promoting complex subunit 8"	Shared by all symbionts (mycobiont, bacterial, and fungal communities)
K03355	A09180 Brite Hierarchies	09182 Protein families: genetic information processing	03036 Chromosome and associated proteins [BR:ko03036]	APC8, CDC23	anaphase-promoting complex subunit 8"	Shared by all symbionts (mycobiont, bacterial, and fungal communities)
K03380	A09100 Metabolism	09111 Xenobiotics biodegradation and metabolism	00627 Aminobenzoate degradation [PATH:ko00627]	E1.14.13.7	phenol 2-monooxygenase (NADPH) [EC:1.14.13.7]"	Shared by all symbionts (mycobiont, bacterial, and fungal communities)
K03380	A09100 Metabolism	09111 Xenobiotics biodegradation and metabolism	00623 Toluene degradation [PATH:ko00623]	E1.14.13.7	phenol 2-monooxygenase (NADPH) [EC:1.14.13.7]"	Shared by all symbionts (mycobiont, bacterial, and fungal communities)
K03381	A09100 Metabolism	09111 Xenobiotics biodegradation and metabolism	00362 Benzoate degradation [PATH:ko00362]	catA	catechol 1,2-dioxygenase [EC:1.13.11.1]"	Shared by all symbionts (mycobiont, bacterial, and fungal communities)
K03381	A09100 Metabolism	09111 Xenobiotics biodegradation and metabolism	00364 Fluorobenzoate degradation [PATH:ko00364]	catA	catechol 1,2-dioxygenase [EC:1.13.11.1]"	Shared by all symbionts (mycobiont, bacterial, and fungal communities)
K03381	A09100 Metabolism	09111 Xenobiotics biodegradation and metabolism	00361 Chlorocyclohexane and chlorobenzene degradation [PATH:ko00361]	catA	catechol 1,2-dioxygenase [EC:1.13.11.1]"	Shared by all symbionts (mycobiont, bacterial, and fungal communities)
K03381	A09100 Metabolism	09111 Xenobiotics biodegradation and metabolism	00623 Toluene degradation [PATH:ko00623]	catA	catechol 1,2-dioxygenase [EC:1.13.11.1]"	Shared by all symbionts (mycobiont, bacterial, and fungal communities)
K03417	A09100 Metabolism	09101 Carbohydrate metabolism	00640 Propanoate metabolism [PATH:ko00640]	prpB	methylisocitrate lyase [EC:4.1.3.30]"	Shared by all symbionts (mycobiont, bacterial, and fungal communities)
K03424	A09190 Not Included in Pathway or Brite	09191 Unclassified: metabolism	99980 Enzymes with EC numbers	tatD	TatD DNase family protein [EC:3.1.21.-]"	Shared by all symbionts (mycobiont, bacterial, and fungal communities)
K03426	A09100 Metabolism	09108 Metabolism of cofactors and vitamins	00760 Nicotinate and nicotinamide metabolism [PATH:ko00760]	NUDT12_13, nudC	NAD+ diphosphatase [EC:3.6.1.22]"	Shared by all symbionts (mycobiont, bacterial, and fungal communities)
K03426	A09140 Cellular Processes	09141 Transport and catabolism	04146 Peroxisome [PATH:ko04146]	NUDT12_13, nudC	NAD+ diphosphatase [EC:3.6.1.22]"	Shared by all symbionts (mycobiont, bacterial, and fungal communities)
K03439	A09180 Brite Hierarchies	09182 Protein families: genetic information processing	03016 Transfer RNA biogenesis [BR:ko03016]	trmB, METTL1, TRM8	tRNA (guanine-N7-)-methyltransferase [EC:2.1.1.33]"	Shared by all symbionts (mycobiont, bacterial, and fungal communities)
K03456	A09120 Genetic Information Processing	09122 Translation	03015 mRNA surveillance pathway [PATH:ko03015]	PPP2R1	serine/threonine-protein phosphatase 2A regulatory subunit A"	Shared by all symbionts (mycobiont, bacterial, and fungal communities)
K03456	A09130 Environmental Information Processing	09132 Signal transduction	04350 TGF-beta signaling pathway [PATH:ko04350]	PPP2R1	serine/threonine-protein phosphatase 2A regulatory subunit A"	Shared by all symbionts (mycobiont, bacterial, and fungal communities)
K03456	A09130 Environmental Information Processing	09132 Signal transduction	04390 Hippo signaling pathway [PATH:ko04390]	PPP2R1	serine/threonine-protein phosphatase 2A regulatory subunit A"	Shared by all symbionts (mycobiont, bacterial, and fungal communities)
K03456	A09130 Environmental Information Processing	09132 Signal transduction	04391 Hippo signaling pathway - fly [PATH:ko04391]	PPP2R1	serine/threonine-protein phosphatase 2A regulatory subunit A"	Shared by all symbionts (mycobiont, bacterial, and fungal communities)
K03456	A09130 Environmental Information Processing	09132 Signal transduction	04071 Sphingolipid signaling pathway [PATH:ko04071]	PPP2R1	serine/threonine-protein phosphatase 2A regulatory subunit A"	Shared by all symbionts (mycobiont, bacterial, and fungal communities)
K03456	A09130 Environmental Information Processing	09132 Signal transduction	04151 PI3K-Akt signaling pathway [PATH:ko04151]	PPP2R1	serine/threonine-protein phosphatase 2A regulatory subunit A"	Shared by all symbionts (mycobiont, bacterial, and fungal communities)
K03456	A09130 Environmental Information Processing	09132 Signal transduction	04152 AMPK signaling pathway [PATH:ko04152]	PPP2R1	serine/threonine-protein phosphatase 2A regulatory subunit A"	Shared by all symbionts (mycobiont, bacterial, and fungal communities)
K03456	A09140 Cellular Processes	09143 Cell growth and death	04110 Cell cycle [PATH:ko04110]	PPP2R1	serine/threonine-protein phosphatase 2A regulatory subunit A"	Shared by all symbionts (mycobiont, bacterial, and fungal communities)
K03456	A09140 Cellular Processes	09143 Cell growth and death	04111 Cell cycle - yeast [PATH:ko04111]	PPP2R1	serine/threonine-protein phosphatase 2A regulatory subunit A"	Shared by all symbionts (mycobiont, bacterial, and fungal communities)
K03456	A09140 Cellular Processes	09143 Cell growth and death	04113 Meiosis - yeast [PATH:ko04113]	PPP2R1	serine/threonine-protein phosphatase 2A regulatory subunit A"	Shared by all symbionts (mycobiont, bacterial, and fungal communities)
K03456	A09140 Cellular Processes	09143 Cell growth and death	04114 Oocyte meiosis [PATH:ko04114]	PPP2R1	serine/threonine-protein phosphatase 2A regulatory subunit A"	Shared by all symbionts (mycobiont, bacterial, and fungal communities)
K03456	A09140 Cellular Processes	09144 Cellular community - eukaryotes	04530 Tight junction [PATH:ko04530]	PPP2R1	serine/threonine-protein phosphatase 2A regulatory subunit A"	Shared by all symbionts (mycobiont, bacterial, and fungal communities)
K03456	A09150 Organismal Systems	09151 Immune system	04660 T cell receptor signaling pathway [PATH:ko04660]	PPP2R1	serine/threonine-protein phosphatase 2A regulatory subunit A"	Shared by all symbionts (mycobiont, bacterial, and fungal communities)
K03456	A09150 Organismal Systems	09153 Circulatory system	04261 Adrenergic signaling in cardiomyocytes [PATH:ko04261]	PPP2R1	serine/threonine-protein phosphatase 2A regulatory subunit A"	Shared by all symbionts (mycobiont, bacterial, and fungal communities)
K03456	A09150 Organismal Systems	09156 Nervous system	04728 Dopaminergic synapse [PATH:ko04728]	PPP2R1	serine/threonine-protein phosphatase 2A regulatory subunit A"	Shared by all symbionts (mycobiont, bacterial, and fungal communities)
K03456	A09150 Organismal Systems	09156 Nervous system	04730 Long-term depression [PATH:ko04730]	PPP2R1	serine/threonine-protein phosphatase 2A regulatory subunit A"	Shared by all symbionts (mycobiont, bacterial, and fungal communities)
K03456	A09150 Organismal Systems	09158 Development and regeneration	04382 Cornified envelope formation [PATH:ko04382]	PPP2R1	serine/threonine-protein phosphatase 2A regulatory subunit A"	Shared by all symbionts (mycobiont, bacterial, and fungal communities)
K03456	A09160 Human Diseases	09172 Infectious disease: viral	05160 Hepatitis C [PATH:ko05160]	PPP2R1	serine/threonine-protein phosphatase 2A regulatory subunit A"	Shared by all symbionts (mycobiont, bacterial, and fungal communities)
K03456	A09160 Human Diseases	09172 Infectious disease: viral	05165 Human papillomavirus infection [PATH:ko05165]	PPP2R1	serine/threonine-protein phosphatase 2A regulatory subunit A"	Shared by all symbionts (mycobiont, bacterial, and fungal communities)
K03456	A09160 Human Diseases	09174 Infectious disease: parasitic	05142 Chagas disease [PATH:ko05142]	PPP2R1	serine/threonine-protein phosphatase 2A regulatory subunit A"	Shared by all symbionts (mycobiont, bacterial, and fungal communities)
K03456	A09180 Brite Hierarchies	09181 Protein families: metabolism	01009 Protein phosphatases and associated proteins [BR:ko01009]	PPP2R1	serine/threonine-protein phosphatase 2A regulatory subunit A"	Shared by all symbionts (mycobiont, bacterial, and fungal communities)
K03456	A09180 Brite Hierarchies	09182 Protein families: genetic information processing	03019 Messenger RNA biogenesis [BR:ko03019]	PPP2R1	serine/threonine-protein phosphatase 2A regulatory subunit A"	Shared by all symbionts (mycobiont, bacterial, and fungal communities)
K03456	A09180 Brite Hierarchies	09182 Protein families: genetic information processing	03036 Chromosome and associated proteins [BR:ko03036]	PPP2R1	serine/threonine-protein phosphatase 2A regulatory subunit A"	Shared by all symbionts (mycobiont, bacterial, and fungal communities)
K03457	A09190 Not Included in Pathway or Brite	09193 Unclassified: signaling and cellular processes	99977 Transport	TC.NCS1	nucleobase:cation symporter-1, NCS1 family"	Shared by all symbionts (mycobiont, bacterial, and fungal communities)
K03469	A09120 Genetic Information Processing	09124 Replication and repair	03030 DNA replication [PATH:ko03030]	rnhA, RNASEH1	ribonuclease HI [EC:3.1.26.4]"	Shared by all symbionts (mycobiont, bacterial, and fungal communities)
K03469	A09180 Brite Hierarchies	09182 Protein families: genetic information processing	03032 DNA replication proteins [BR:ko03032]	rnhA, RNASEH1	ribonuclease HI [EC:3.1.26.4]"	Shared by all symbionts (mycobiont, bacterial, and fungal communities)
K03495	A09180 Brite Hierarchies	09182 Protein families: genetic information processing	03016 Transfer RNA biogenesis [BR:ko03016]	gidA, mnmG, MTO1	tRNA uridine 5-carboxymethylaminomethyl modification enzyme"	Shared by all symbionts (mycobiont, bacterial, and fungal communities)
K03495	A09180 Brite Hierarchies	09182 Protein families: genetic information processing	03036 Chromosome and associated proteins [BR:ko03036]	gidA, mnmG, MTO1	tRNA uridine 5-carboxymethylaminomethyl modification enzyme"	Shared by all symbionts (mycobiont, bacterial, and fungal communities)
K03521	A09190 Not Included in Pathway or Brite	09191 Unclassified: metabolism	99982 Energy metabolism	fixA, etfB	electron transfer flavoprotein beta subunit"	Shared by all symbionts (mycobiont, bacterial, and fungal communities)
K03522	A09180 Brite Hierarchies	09183 Protein families: signaling and cellular processes	04147 Exosome [BR:ko04147]	fixB, etfA	electron transfer flavoprotein alpha subunit"	Shared by all symbionts (mycobiont, bacterial, and fungal communities)
K03537	A09120 Genetic Information Processing	09122 Translation	03008 Ribosome biogenesis in eukaryotes [PATH:ko03008]	POP5	ribonuclease P/MRP protein subunit POP5 [EC:3.1.26.5]"	Shared by all symbionts (mycobiont, bacterial, and fungal communities)
K03537	A09180 Brite Hierarchies	09182 Protein families: genetic information processing	03009 Ribosome biogenesis [BR:ko03009]	POP5	ribonuclease P/MRP protein subunit POP5 [EC:3.1.26.5]"	Shared by all symbionts (mycobiont, bacterial, and fungal communities)
K03537	A09180 Brite Hierarchies	09182 Protein families: genetic information processing	03016 Transfer RNA biogenesis [BR:ko03016]	POP5	ribonuclease P/MRP protein subunit POP5 [EC:3.1.26.5]"	Shared by all symbionts (mycobiont, bacterial, and fungal communities)
K03537	A09180 Brite Hierarchies	09182 Protein families: genetic information processing	03029 Mitochondrial biogenesis [BR:ko03029]	POP5	ribonuclease P/MRP protein subunit POP5 [EC:3.1.26.5]"	Shared by all symbionts (mycobiont, bacterial, and fungal communities)
K03544	A09140 Cellular Processes	09143 Cell growth and death	04112 Cell cycle - Caulobacter [PATH:ko04112]	clpX, CLPX	ATP-dependent Clp protease ATP-binding subunit ClpX"	Shared by all symbionts (mycobiont, bacterial, and fungal communities)
K03544	A09180 Brite Hierarchies	09182 Protein families: genetic information processing	03110 Chaperones and folding catalysts [BR:ko03110]	clpX, CLPX	ATP-dependent Clp protease ATP-binding subunit ClpX"	Shared by all symbionts (mycobiont, bacterial, and fungal communities)
K03549	A09180 Brite Hierarchies	09183 Protein families: signaling and cellular processes	02000 Transporters [BR:ko02000]	kup	KUP system potassium uptake protein"	Shared by all symbionts (mycobiont, bacterial, and fungal communities)
K03564	A09190 Not Included in Pathway or Brite	09191 Unclassified: metabolism	99980 Enzymes with EC numbers	BCP, PRXQ, DOT5	thioredoxin-dependent peroxiredoxin [EC:1.11.1.24]"	Shared by all symbionts (mycobiont, bacterial, and fungal communities)
K03593	A09180 Brite Hierarchies	09182 Protein families: genetic information processing	03036 Chromosome and associated proteins [BR:ko03036]	mrp, NUBPL	ATP-binding protein involved in chromosome partitioning"	Shared by all symbionts (mycobiont, bacterial, and fungal communities)
K03593	A09180 Brite Hierarchies	09182 Protein families: genetic information processing	03029 Mitochondrial biogenesis [BR:ko03029]	mrp, NUBPL	ATP-binding protein involved in chromosome partitioning"	Shared by all symbionts (mycobiont, bacterial, and fungal communities)
K03635	A09100 Metabolism	09108 Metabolism of cofactors and vitamins	00790 Folate biosynthesis [PATH:ko00790]	MOCS2B, moaE	molybdopterin synthase catalytic subunit [EC:2.8.1.12]"	Shared by all symbionts (mycobiont, bacterial, and fungal communities)
K03635	A09120 Genetic Information Processing	09123 Folding, sorting and degradation	04122 Sulfur relay system [PATH:ko04122]	MOCS2B, moaE	molybdopterin synthase catalytic subunit [EC:2.8.1.12]"	Shared by all symbionts (mycobiont, bacterial, and fungal communities)
K03637	A09100 Metabolism	09108 Metabolism of cofactors and vitamins	00790 Folate biosynthesis [PATH:ko00790]	moaC, CNX3	cyclic pyranopterin monophosphate synthase [EC:4.6.1.17]"	Shared by all symbionts (mycobiont, bacterial, and fungal communities)
K03637	A09120 Genetic Information Processing	09123 Folding, sorting and degradation	04122 Sulfur relay system [PATH:ko04122]	moaC, CNX3	cyclic pyranopterin monophosphate synthase [EC:4.6.1.17]"	Shared by all symbionts (mycobiont, bacterial, and fungal communities)
K03639	A09100 Metabolism	09108 Metabolism of cofactors and vitamins	00790 Folate biosynthesis [PATH:ko00790]	moaA, CNX2	GTP 3',8-cyclase [EC:4.1.99.22]"	Shared by all symbionts (mycobiont, bacterial, and fungal communities)
K03639	A09120 Genetic Information Processing	09123 Folding, sorting and degradation	04122 Sulfur relay system [PATH:ko04122]	moaA, CNX2	GTP 3',8-cyclase [EC:4.1.99.22]"	Shared by all symbionts (mycobiont, bacterial, and fungal communities)
K03644	A09100 Metabolism	09108 Metabolism of cofactors and vitamins	00785 Lipoic acid metabolism [PATH:ko00785]	lipA, LIAS, LIP1, LIP5	lipoyl synthase [EC:2.8.1.8]"	Shared by all symbionts (mycobiont, bacterial, and fungal communities)
K03648	A09120 Genetic Information Processing	09124 Replication and repair	03410 Base excision repair [PATH:ko03410]	UNG, UDG	uracil-DNA glycosylase [EC:3.2.2.27]"	Shared by all symbionts (mycobiont, bacterial, and fungal communities)
K03648	A09160 Human Diseases	09163 Immune disease	05340 Primary immunodeficiency [PATH:ko05340]	UNG, UDG	uracil-DNA glycosylase [EC:3.2.2.27]"	Shared by all symbionts (mycobiont, bacterial, and fungal communities)
K03648	A09180 Brite Hierarchies	09182 Protein families: genetic information processing	03400 DNA repair and recombination proteins [BR:ko03400]	UNG, UDG	uracil-DNA glycosylase [EC:3.2.2.27]"	Shared by all symbionts (mycobiont, bacterial, and fungal communities)
K03650	A09180 Brite Hierarchies	09182 Protein families: genetic information processing	03016 Transfer RNA biogenesis [BR:ko03016]	mnmE, trmE, MSS1	tRNA modification GTPase [EC:3.6.-.-]"	Shared by all symbionts (mycobiont, bacterial, and fungal communities)
K03657	A09120 Genetic Information Processing	09124 Replication and repair	03420 Nucleotide excision repair [PATH:ko03420]	uvrD, pcrA	ATP-dependent DNA helicase UvrD/PcrA [EC:5.6.2.4]"	Shared by all symbionts (mycobiont, bacterial, and fungal communities)
K03657	A09120 Genetic Information Processing	09124 Replication and repair	03430 Mismatch repair [PATH:ko03430]	uvrD, pcrA	ATP-dependent DNA helicase UvrD/PcrA [EC:5.6.2.4]"	Shared by all symbionts (mycobiont, bacterial, and fungal communities)
K03657	A09180 Brite Hierarchies	09182 Protein families: genetic information processing	03400 DNA repair and recombination proteins [BR:ko03400]	uvrD, pcrA	ATP-dependent DNA helicase UvrD/PcrA [EC:5.6.2.4]"	Shared by all symbionts (mycobiont, bacterial, and fungal communities)
K03660	A09120 Genetic Information Processing	09124 Replication and repair	03410 Base excision repair [PATH:ko03410]	OGG1	N-glycosylase/DNA lyase [EC:3.2.2.- 4.2.99.18]"	Shared by all symbionts (mycobiont, bacterial, and fungal communities)
K03660	A09180 Brite Hierarchies	09182 Protein families: genetic information processing	03400 DNA repair and recombination proteins [BR:ko03400]	OGG1	N-glycosylase/DNA lyase [EC:3.2.2.- 4.2.99.18]"	Shared by all symbionts (mycobiont, bacterial, and fungal communities)
K03671	A09150 Organismal Systems	09151 Immune system	04621 NOD-like receptor signaling pathway [PATH:ko04621]	TXN, trxA	thioredoxin"	Shared by all symbionts (mycobiont, bacterial, and fungal communities)
K03671	A09160 Human Diseases	09171 Infectious disease: bacterial	05132 Salmonella infection [PATH:ko05132]	TXN, trxA	thioredoxin"	Shared by all symbionts (mycobiont, bacterial, and fungal communities)
K03671	A09160 Human Diseases	09164 Neurodegenerative disease	05012 Parkinson disease [PATH:ko05012]	TXN, trxA	thioredoxin"	Shared by all symbionts (mycobiont, bacterial, and fungal communities)
K03671	A09160 Human Diseases	09166 Cardiovascular disease	05418 Fluid shear stress and atherosclerosis [PATH:ko05418]	TXN, trxA	thioredoxin"	Shared by all symbionts (mycobiont, bacterial, and fungal communities)
K03671	A09180 Brite Hierarchies	09182 Protein families: genetic information processing	03110 Chaperones and folding catalysts [BR:ko03110]	TXN, trxA	thioredoxin"	Shared by all symbionts (mycobiont, bacterial, and fungal communities)
K03676	A09180 Brite Hierarchies	09182 Protein families: genetic information processing	03110 Chaperones and folding catalysts [BR:ko03110]	grxC, GLRX, GLRX2	glutaredoxin 3"	Shared by all symbionts (mycobiont, bacterial, and fungal communities)
K03680	A09160 Human Diseases	09172 Infectious disease: viral	05168 Herpes simplex virus 1 infection [PATH:ko05168]	EIF2B4	translation initiation factor eIF-2B subunit delta"	Shared by all symbionts (mycobiont, bacterial, and fungal communities)
K03680	A09180 Brite Hierarchies	09182 Protein families: genetic information processing	03012 Translation factors [BR:ko03012]	EIF2B4	translation initiation factor eIF-2B subunit delta"	Shared by all symbionts (mycobiont, bacterial, and fungal communities)
K03686	A09180 Brite Hierarchies	09182 Protein families: genetic information processing	03110 Chaperones and folding catalysts [BR:ko03110]	dnaJ	molecular chaperone DnaJ"	Shared by all symbionts (mycobiont, bacterial, and fungal communities)
K03686	A09180 Brite Hierarchies	09182 Protein families: genetic information processing	03029 Mitochondrial biogenesis [BR:ko03029]	dnaJ	molecular chaperone DnaJ"	Shared by all symbionts (mycobiont, bacterial, and fungal communities)
K03687	A09180 Brite Hierarchies	09182 Protein families: genetic information processing	03110 Chaperones and folding catalysts [BR:ko03110]	GRPE	molecular chaperone GrpE"	Shared by all symbionts (mycobiont, bacterial, and fungal communities)
K03687	A09180 Brite Hierarchies	09182 Protein families: genetic information processing	03029 Mitochondrial biogenesis [BR:ko03029]	GRPE	molecular chaperone GrpE"	Shared by all symbionts (mycobiont, bacterial, and fungal communities)
K03695	A09150 Organismal Systems	09149 Aging	04213 Longevity regulating pathway - multiple species [PATH:ko04213]	clpB	ATP-dependent Clp protease ATP-binding subunit ClpB"	Shared by all symbionts (mycobiont, bacterial, and fungal communities)
K03695	A09180 Brite Hierarchies	09182 Protein families: genetic information processing	03110 Chaperones and folding catalysts [BR:ko03110]	clpB	ATP-dependent Clp protease ATP-binding subunit ClpB"	Shared by all symbionts (mycobiont, bacterial, and fungal communities)
K03704	A09190 Not Included in Pathway or Brite	09192 Unclassified: genetic information processing	99973 Transcription	cspA	cold shock protein"	Shared by all symbionts (mycobiont, bacterial, and fungal communities)
K03768	A09180 Brite Hierarchies	09182 Protein families: genetic information processing	03110 Chaperones and folding catalysts [BR:ko03110]	PPIB, ppiB	peptidyl-prolyl cis-trans isomerase B (cyclophilin B) [EC:5.2.1.8]"	Shared by all symbionts (mycobiont, bacterial, and fungal communities)
K03781	A09100 Metabolism	09101 Carbohydrate metabolism	00630 Glyoxylate and dicarboxylate metabolism [PATH:ko00630]	katE, CAT, catB, srpA	catalase [EC:1.11.1.6]"	Shared by all symbionts (mycobiont, bacterial, and fungal communities)
K03781	A09100 Metabolism	09105 Amino acid metabolism	00380 Tryptophan metabolism [PATH:ko00380]	katE, CAT, catB, srpA	catalase [EC:1.11.1.6]"	Shared by all symbionts (mycobiont, bacterial, and fungal communities)
K03781	A09130 Environmental Information Processing	09132 Signal transduction	04016 MAPK signaling pathway - plant [PATH:ko04016]	katE, CAT, catB, srpA	catalase [EC:1.11.1.6]"	Shared by all symbionts (mycobiont, bacterial, and fungal communities)
K03781	A09130 Environmental Information Processing	09132 Signal transduction	04011 MAPK signaling pathway - yeast [PATH:ko04011]	katE, CAT, catB, srpA	catalase [EC:1.11.1.6]"	Shared by all symbionts (mycobiont, bacterial, and fungal communities)
K03781	A09130 Environmental Information Processing	09132 Signal transduction	04068 FoxO signaling pathway [PATH:ko04068]	katE, CAT, catB, srpA	catalase [EC:1.11.1.6]"	Shared by all symbionts (mycobiont, bacterial, and fungal communities)
K03781	A09140 Cellular Processes	09141 Transport and catabolism	04146 Peroxisome [PATH:ko04146]	katE, CAT, catB, srpA	catalase [EC:1.11.1.6]"	Shared by all symbionts (mycobiont, bacterial, and fungal communities)
K03781	A09150 Organismal Systems	09149 Aging	04211 Longevity regulating pathway [PATH:ko04211]	katE, CAT, catB, srpA	catalase [EC:1.11.1.6]"	Shared by all symbionts (mycobiont, bacterial, and fungal communities)
K03781	A09150 Organismal Systems	09149 Aging	04212 Longevity regulating pathway - worm [PATH:ko04212]	katE, CAT, catB, srpA	catalase [EC:1.11.1.6]"	Shared by all symbionts (mycobiont, bacterial, and fungal communities)
K03781	A09150 Organismal Systems	09149 Aging	04213 Longevity regulating pathway - multiple species [PATH:ko04213]	katE, CAT, catB, srpA	catalase [EC:1.11.1.6]"	Shared by all symbionts (mycobiont, bacterial, and fungal communities)
K03781	A09160 Human Diseases	09161 Cancer: overview	05208 Chemical carcinogenesis - reactive oxygen species [PATH:ko05208]	katE, CAT, catB, srpA	catalase [EC:1.11.1.6]"	Shared by all symbionts (mycobiont, bacterial, and fungal communities)
K03781	A09160 Human Diseases	09164 Neurodegenerative disease	05014 Amyotrophic lateral sclerosis [PATH:ko05014]	katE, CAT, catB, srpA	catalase [EC:1.11.1.6]"	Shared by all symbionts (mycobiont, bacterial, and fungal communities)
K03781	A09160 Human Diseases	09164 Neurodegenerative disease	05022 Pathways of neurodegeneration - multiple diseases [PATH:ko05022]	katE, CAT, catB, srpA	catalase [EC:1.11.1.6]"	Shared by all symbionts (mycobiont, bacterial, and fungal communities)
K03783	A09100 Metabolism	09104 Nucleotide metabolism	00230 Purine metabolism [PATH:ko00230]	punA, PNP	purine-nucleoside phosphorylase [EC:2.4.2.1]"	Shared by all symbionts (mycobiont, bacterial, and fungal communities)
K03783	A09100 Metabolism	09108 Metabolism of cofactors and vitamins	00760 Nicotinate and nicotinamide metabolism [PATH:ko00760]	punA, PNP	purine-nucleoside phosphorylase [EC:2.4.2.1]"	Shared by all symbionts (mycobiont, bacterial, and fungal communities)
K03786	A09100 Metabolism	09105 Amino acid metabolism	00400 Phenylalanine, tyrosine and tryptophan biosynthesis [PATH:ko00400]	aroQ, qutE	3-dehydroquinate dehydratase II [EC:4.2.1.10]"	Shared by all symbionts (mycobiont, bacterial, and fungal communities)
K03787	A09100 Metabolism	09104 Nucleotide metabolism	00230 Purine metabolism [PATH:ko00230]	surE	5'/3'-nucleotidase [EC:3.1.3.5 3.1.3.6]"	Shared by all symbionts (mycobiont, bacterial, and fungal communities)
K03787	A09100 Metabolism	09104 Nucleotide metabolism	00240 Pyrimidine metabolism [PATH:ko00240]	surE	5'/3'-nucleotidase [EC:3.1.3.5 3.1.3.6]"	Shared by all symbionts (mycobiont, bacterial, and fungal communities)
K03787	A09100 Metabolism	09108 Metabolism of cofactors and vitamins	00760 Nicotinate and nicotinamide metabolism [PATH:ko00760]	surE	5'/3'-nucleotidase [EC:3.1.3.5 3.1.3.6]"	Shared by all symbionts (mycobiont, bacterial, and fungal communities)
K03798	A09180 Brite Hierarchies	09181 Protein families: metabolism	01002 Peptidases and inhibitors [BR:ko01002]	ftsH, hflB	cell division protease FtsH [EC:3.4.24.-]"	Shared by all symbionts (mycobiont, bacterial, and fungal communities)
K03798	A09180 Brite Hierarchies	09182 Protein families: genetic information processing	03110 Chaperones and folding catalysts [BR:ko03110]	ftsH, hflB	cell division protease FtsH [EC:3.4.24.-]"	Shared by all symbionts (mycobiont, bacterial, and fungal communities)
K03800	A09100 Metabolism	09108 Metabolism of cofactors and vitamins	00785 Lipoic acid metabolism [PATH:ko00785]	lplA, lplJ, lipL1	lipoate---protein ligase [EC:6.3.1.20]"	Shared by all symbionts (mycobiont, bacterial, and fungal communities)
K03809	A09100 Metabolism	09108 Metabolism of cofactors and vitamins	00130 Ubiquinone and other terpenoid-quinone biosynthesis [PATH:ko00130]	wrbA	NAD(P)H dehydrogenase (quinone) [EC:1.6.5.2]"	Shared by all symbionts (mycobiont, bacterial, and fungal communities)
K03841	A09100 Metabolism	09101 Carbohydrate metabolism	00010 Glycolysis / Gluconeogenesis [PATH:ko00010]	FBP, fbp	fructose-1,6-bisphosphatase I [EC:3.1.3.11]"	Shared by all symbionts (mycobiont, bacterial, and fungal communities)
K03841	A09100 Metabolism	09101 Carbohydrate metabolism	00030 Pentose phosphate pathway [PATH:ko00030]	FBP, fbp	fructose-1,6-bisphosphatase I [EC:3.1.3.11]"	Shared by all symbionts (mycobiont, bacterial, and fungal communities)
K03841	A09100 Metabolism	09101 Carbohydrate metabolism	00051 Fructose and mannose metabolism [PATH:ko00051]	FBP, fbp	fructose-1,6-bisphosphatase I [EC:3.1.3.11]"	Shared by all symbionts (mycobiont, bacterial, and fungal communities)
K03841	A09100 Metabolism	09102 Energy metabolism	00710 Carbon fixation by Calvin cycle [PATH:ko00710]	FBP, fbp	fructose-1,6-bisphosphatase I [EC:3.1.3.11]"	Shared by all symbionts (mycobiont, bacterial, and fungal communities)
K03841	A09100 Metabolism	09102 Energy metabolism	00680 Methane metabolism [PATH:ko00680]	FBP, fbp	fructose-1,6-bisphosphatase I [EC:3.1.3.11]"	Shared by all symbionts (mycobiont, bacterial, and fungal communities)
K03841	A09130 Environmental Information Processing	09132 Signal transduction	04152 AMPK signaling pathway [PATH:ko04152]	FBP, fbp	fructose-1,6-bisphosphatase I [EC:3.1.3.11]"	Shared by all symbionts (mycobiont, bacterial, and fungal communities)
K03841	A09150 Organismal Systems	09152 Endocrine system	04910 Insulin signaling pathway [PATH:ko04910]	FBP, fbp	fructose-1,6-bisphosphatase I [EC:3.1.3.11]"	Shared by all symbionts (mycobiont, bacterial, and fungal communities)
K03841	A09150 Organismal Systems	09152 Endocrine system	04922 Glucagon signaling pathway [PATH:ko04922]	FBP, fbp	fructose-1,6-bisphosphatase I [EC:3.1.3.11]"	Shared by all symbionts (mycobiont, bacterial, and fungal communities)
K03841	A09180 Brite Hierarchies	09183 Protein families: signaling and cellular processes	04147 Exosome [BR:ko04147]	FBP, fbp	fructose-1,6-bisphosphatase I [EC:3.1.3.11]"	Shared by all symbionts (mycobiont, bacterial, and fungal communities)
K03885	A09100 Metabolism	09102 Energy metabolism	00190 Oxidative phosphorylation [PATH:ko00190]	ndh	NADH:quinone reductase (non-electrogenic) [EC:1.6.5.9]"	Shared by all symbionts (mycobiont, bacterial, and fungal communities)
K03935	A09100 Metabolism	09102 Energy metabolism	00190 Oxidative phosphorylation [PATH:ko00190]	NDUFS2	NADH dehydrogenase (ubiquinone) Fe-S protein 2 [EC:7.1.1.2]"	Shared by all symbionts (mycobiont, bacterial, and fungal communities)
K03935	A09150 Organismal Systems	09156 Nervous system	04723 Retrograde endocannabinoid signaling [PATH:ko04723]	NDUFS2	NADH dehydrogenase (ubiquinone) Fe-S protein 2 [EC:7.1.1.2]"	Shared by all symbionts (mycobiont, bacterial, and fungal communities)
K03935	A09150 Organismal Systems	09159 Environmental adaptation	04714 Thermogenesis [PATH:ko04714]	NDUFS2	NADH dehydrogenase (ubiquinone) Fe-S protein 2 [EC:7.1.1.2]"	Shared by all symbionts (mycobiont, bacterial, and fungal communities)
K03935	A09160 Human Diseases	09161 Cancer: overview	05208 Chemical carcinogenesis - reactive oxygen species [PATH:ko05208]	NDUFS2	NADH dehydrogenase (ubiquinone) Fe-S protein 2 [EC:7.1.1.2]"	Shared by all symbionts (mycobiont, bacterial, and fungal communities)
K03935	A09160 Human Diseases	09164 Neurodegenerative disease	05010 Alzheimer disease [PATH:ko05010]	NDUFS2	NADH dehydrogenase (ubiquinone) Fe-S protein 2 [EC:7.1.1.2]"	Shared by all symbionts (mycobiont, bacterial, and fungal communities)
K03935	A09160 Human Diseases	09164 Neurodegenerative disease	05012 Parkinson disease [PATH:ko05012]	NDUFS2	NADH dehydrogenase (ubiquinone) Fe-S protein 2 [EC:7.1.1.2]"	Shared by all symbionts (mycobiont, bacterial, and fungal communities)
K03935	A09160 Human Diseases	09164 Neurodegenerative disease	05014 Amyotrophic lateral sclerosis [PATH:ko05014]	NDUFS2	NADH dehydrogenase (ubiquinone) Fe-S protein 2 [EC:7.1.1.2]"	Shared by all symbionts (mycobiont, bacterial, and fungal communities)
K03935	A09160 Human Diseases	09164 Neurodegenerative disease	05016 Huntington disease [PATH:ko05016]	NDUFS2	NADH dehydrogenase (ubiquinone) Fe-S protein 2 [EC:7.1.1.2]"	Shared by all symbionts (mycobiont, bacterial, and fungal communities)
K03935	A09160 Human Diseases	09164 Neurodegenerative disease	05020 Prion disease [PATH:ko05020]	NDUFS2	NADH dehydrogenase (ubiquinone) Fe-S protein 2 [EC:7.1.1.2]"	Shared by all symbionts (mycobiont, bacterial, and fungal communities)
K03935	A09160 Human Diseases	09164 Neurodegenerative disease	05022 Pathways of neurodegeneration - multiple diseases [PATH:ko05022]	NDUFS2	NADH dehydrogenase (ubiquinone) Fe-S protein 2 [EC:7.1.1.2]"	Shared by all symbionts (mycobiont, bacterial, and fungal communities)
K03935	A09160 Human Diseases	09166 Cardiovascular disease	05415 Diabetic cardiomyopathy [PATH:ko05415]	NDUFS2	NADH dehydrogenase (ubiquinone) Fe-S protein 2 [EC:7.1.1.2]"	Shared by all symbionts (mycobiont, bacterial, and fungal communities)
K03935	A09160 Human Diseases	09167 Endocrine and metabolic disease	04932 Non-alcoholic fatty liver disease [PATH:ko04932]	NDUFS2	NADH dehydrogenase (ubiquinone) Fe-S protein 2 [EC:7.1.1.2]"	Shared by all symbionts (mycobiont, bacterial, and fungal communities)
K03936	A09100 Metabolism	09102 Energy metabolism	00190 Oxidative phosphorylation [PATH:ko00190]	NDUFS3	NADH dehydrogenase (ubiquinone) Fe-S protein 3 [EC:7.1.1.2]"	Shared by all symbionts (mycobiont, bacterial, and fungal communities)
K03936	A09150 Organismal Systems	09156 Nervous system	04723 Retrograde endocannabinoid signaling [PATH:ko04723]	NDUFS3	NADH dehydrogenase (ubiquinone) Fe-S protein 3 [EC:7.1.1.2]"	Shared by all symbionts (mycobiont, bacterial, and fungal communities)
K03936	A09150 Organismal Systems	09159 Environmental adaptation	04714 Thermogenesis [PATH:ko04714]	NDUFS3	NADH dehydrogenase (ubiquinone) Fe-S protein 3 [EC:7.1.1.2]"	Shared by all symbionts (mycobiont, bacterial, and fungal communities)
K03936	A09160 Human Diseases	09161 Cancer: overview	05208 Chemical carcinogenesis - reactive oxygen species [PATH:ko05208]	NDUFS3	NADH dehydrogenase (ubiquinone) Fe-S protein 3 [EC:7.1.1.2]"	Shared by all symbionts (mycobiont, bacterial, and fungal communities)
K03936	A09160 Human Diseases	09164 Neurodegenerative disease	05010 Alzheimer disease [PATH:ko05010]	NDUFS3	NADH dehydrogenase (ubiquinone) Fe-S protein 3 [EC:7.1.1.2]"	Shared by all symbionts (mycobiont, bacterial, and fungal communities)
K03936	A09160 Human Diseases	09164 Neurodegenerative disease	05012 Parkinson disease [PATH:ko05012]	NDUFS3	NADH dehydrogenase (ubiquinone) Fe-S protein 3 [EC:7.1.1.2]"	Shared by all symbionts (mycobiont, bacterial, and fungal communities)
K03936	A09160 Human Diseases	09164 Neurodegenerative disease	05014 Amyotrophic lateral sclerosis [PATH:ko05014]	NDUFS3	NADH dehydrogenase (ubiquinone) Fe-S protein 3 [EC:7.1.1.2]"	Shared by all symbionts (mycobiont, bacterial, and fungal communities)
K03936	A09160 Human Diseases	09164 Neurodegenerative disease	05016 Huntington disease [PATH:ko05016]	NDUFS3	NADH dehydrogenase (ubiquinone) Fe-S protein 3 [EC:7.1.1.2]"	Shared by all symbionts (mycobiont, bacterial, and fungal communities)
K03936	A09160 Human Diseases	09164 Neurodegenerative disease	05020 Prion disease [PATH:ko05020]	NDUFS3	NADH dehydrogenase (ubiquinone) Fe-S protein 3 [EC:7.1.1.2]"	Shared by all symbionts (mycobiont, bacterial, and fungal communities)
K03936	A09160 Human Diseases	09164 Neurodegenerative disease	05022 Pathways of neurodegeneration - multiple diseases [PATH:ko05022]	NDUFS3	NADH dehydrogenase (ubiquinone) Fe-S protein 3 [EC:7.1.1.2]"	Shared by all symbionts (mycobiont, bacterial, and fungal communities)
K03936	A09160 Human Diseases	09166 Cardiovascular disease	05415 Diabetic cardiomyopathy [PATH:ko05415]	NDUFS3	NADH dehydrogenase (ubiquinone) Fe-S protein 3 [EC:7.1.1.2]"	Shared by all symbionts (mycobiont, bacterial, and fungal communities)
K03936	A09160 Human Diseases	09167 Endocrine and metabolic disease	04932 Non-alcoholic fatty liver disease [PATH:ko04932]	NDUFS3	NADH dehydrogenase (ubiquinone) Fe-S protein 3 [EC:7.1.1.2]"	Shared by all symbionts (mycobiont, bacterial, and fungal communities)
K03937	A09100 Metabolism	09102 Energy metabolism	00190 Oxidative phosphorylation [PATH:ko00190]	NDUFS4	NADH dehydrogenase (ubiquinone) Fe-S protein 4"	Shared by all symbionts (mycobiont, bacterial, and fungal communities)
K03937	A09150 Organismal Systems	09156 Nervous system	04723 Retrograde endocannabinoid signaling [PATH:ko04723]	NDUFS4	NADH dehydrogenase (ubiquinone) Fe-S protein 4"	Shared by all symbionts (mycobiont, bacterial, and fungal communities)
K03937	A09150 Organismal Systems	09159 Environmental adaptation	04714 Thermogenesis [PATH:ko04714]	NDUFS4	NADH dehydrogenase (ubiquinone) Fe-S protein 4"	Shared by all symbionts (mycobiont, bacterial, and fungal communities)
K03937	A09160 Human Diseases	09161 Cancer: overview	05208 Chemical carcinogenesis - reactive oxygen species [PATH:ko05208]	NDUFS4	NADH dehydrogenase (ubiquinone) Fe-S protein 4"	Shared by all symbionts (mycobiont, bacterial, and fungal communities)
K03937	A09160 Human Diseases	09164 Neurodegenerative disease	05010 Alzheimer disease [PATH:ko05010]	NDUFS4	NADH dehydrogenase (ubiquinone) Fe-S protein 4"	Shared by all symbionts (mycobiont, bacterial, and fungal communities)
K03937	A09160 Human Diseases	09164 Neurodegenerative disease	05012 Parkinson disease [PATH:ko05012]	NDUFS4	NADH dehydrogenase (ubiquinone) Fe-S protein 4"	Shared by all symbionts (mycobiont, bacterial, and fungal communities)
K03937	A09160 Human Diseases	09164 Neurodegenerative disease	05014 Amyotrophic lateral sclerosis [PATH:ko05014]	NDUFS4	NADH dehydrogenase (ubiquinone) Fe-S protein 4"	Shared by all symbionts (mycobiont, bacterial, and fungal communities)
K03937	A09160 Human Diseases	09164 Neurodegenerative disease	05016 Huntington disease [PATH:ko05016]	NDUFS4	NADH dehydrogenase (ubiquinone) Fe-S protein 4"	Shared by all symbionts (mycobiont, bacterial, and fungal communities)
K03937	A09160 Human Diseases	09164 Neurodegenerative disease	05020 Prion disease [PATH:ko05020]	NDUFS4	NADH dehydrogenase (ubiquinone) Fe-S protein 4"	Shared by all symbionts (mycobiont, bacterial, and fungal communities)
K03937	A09160 Human Diseases	09164 Neurodegenerative disease	05022 Pathways of neurodegeneration - multiple diseases [PATH:ko05022]	NDUFS4	NADH dehydrogenase (ubiquinone) Fe-S protein 4"	Shared by all symbionts (mycobiont, bacterial, and fungal communities)
K03937	A09160 Human Diseases	09166 Cardiovascular disease	05415 Diabetic cardiomyopathy [PATH:ko05415]	NDUFS4	NADH dehydrogenase (ubiquinone) Fe-S protein 4"	Shared by all symbionts (mycobiont, bacterial, and fungal communities)
K03937	A09160 Human Diseases	09167 Endocrine and metabolic disease	04932 Non-alcoholic fatty liver disease [PATH:ko04932]	NDUFS4	NADH dehydrogenase (ubiquinone) Fe-S protein 4"	Shared by all symbionts (mycobiont, bacterial, and fungal communities)
K03941	A09100 Metabolism	09102 Energy metabolism	00190 Oxidative phosphorylation [PATH:ko00190]	NDUFS8	NADH dehydrogenase (ubiquinone) Fe-S protein 8 [EC:7.1.1.2]"	Shared by all symbionts (mycobiont, bacterial, and fungal communities)
K03941	A09150 Organismal Systems	09156 Nervous system	04723 Retrograde endocannabinoid signaling [PATH:ko04723]	NDUFS8	NADH dehydrogenase (ubiquinone) Fe-S protein 8 [EC:7.1.1.2]"	Shared by all symbionts (mycobiont, bacterial, and fungal communities)
K03941	A09150 Organismal Systems	09159 Environmental adaptation	04714 Thermogenesis [PATH:ko04714]	NDUFS8	NADH dehydrogenase (ubiquinone) Fe-S protein 8 [EC:7.1.1.2]"	Shared by all symbionts (mycobiont, bacterial, and fungal communities)
K03941	A09160 Human Diseases	09161 Cancer: overview	05208 Chemical carcinogenesis - reactive oxygen species [PATH:ko05208]	NDUFS8	NADH dehydrogenase (ubiquinone) Fe-S protein 8 [EC:7.1.1.2]"	Shared by all symbionts (mycobiont, bacterial, and fungal communities)
K03941	A09160 Human Diseases	09164 Neurodegenerative disease	05010 Alzheimer disease [PATH:ko05010]	NDUFS8	NADH dehydrogenase (ubiquinone) Fe-S protein 8 [EC:7.1.1.2]"	Shared by all symbionts (mycobiont, bacterial, and fungal communities)
K03941	A09160 Human Diseases	09164 Neurodegenerative disease	05012 Parkinson disease [PATH:ko05012]	NDUFS8	NADH dehydrogenase (ubiquinone) Fe-S protein 8 [EC:7.1.1.2]"	Shared by all symbionts (mycobiont, bacterial, and fungal communities)
K03941	A09160 Human Diseases	09164 Neurodegenerative disease	05014 Amyotrophic lateral sclerosis [PATH:ko05014]	NDUFS8	NADH dehydrogenase (ubiquinone) Fe-S protein 8 [EC:7.1.1.2]"	Shared by all symbionts (mycobiont, bacterial, and fungal communities)
K03941	A09160 Human Diseases	09164 Neurodegenerative disease	05016 Huntington disease [PATH:ko05016]	NDUFS8	NADH dehydrogenase (ubiquinone) Fe-S protein 8 [EC:7.1.1.2]"	Shared by all symbionts (mycobiont, bacterial, and fungal communities)
K03941	A09160 Human Diseases	09164 Neurodegenerative disease	05020 Prion disease [PATH:ko05020]	NDUFS8	NADH dehydrogenase (ubiquinone) Fe-S protein 8 [EC:7.1.1.2]"	Shared by all symbionts (mycobiont, bacterial, and fungal communities)
K03941	A09160 Human Diseases	09164 Neurodegenerative disease	05022 Pathways of neurodegeneration - multiple diseases [PATH:ko05022]	NDUFS8	NADH dehydrogenase (ubiquinone) Fe-S protein 8 [EC:7.1.1.2]"	Shared by all symbionts (mycobiont, bacterial, and fungal communities)
K03941	A09160 Human Diseases	09166 Cardiovascular disease	05415 Diabetic cardiomyopathy [PATH:ko05415]	NDUFS8	NADH dehydrogenase (ubiquinone) Fe-S protein 8 [EC:7.1.1.2]"	Shared by all symbionts (mycobiont, bacterial, and fungal communities)
K03941	A09160 Human Diseases	09167 Endocrine and metabolic disease	04932 Non-alcoholic fatty liver disease [PATH:ko04932]	NDUFS8	NADH dehydrogenase (ubiquinone) Fe-S protein 8 [EC:7.1.1.2]"	Shared by all symbionts (mycobiont, bacterial, and fungal communities)
K03978	A09180 Brite Hierarchies	09182 Protein families: genetic information processing	03036 Chromosome and associated proteins [BR:ko03036]	engB	GTP-binding protein"	Shared by all symbionts (mycobiont, bacterial, and fungal communities)
K03979	A09180 Brite Hierarchies	09182 Protein families: genetic information processing	03009 Ribosome biogenesis [BR:ko03009]	obgE, cgtA, MTG2	GTPase [EC:3.6.5.-]"	Shared by all symbionts (mycobiont, bacterial, and fungal communities)
K04043	A09120 Genetic Information Processing	09123 Folding, sorting and degradation	03018 RNA degradation [PATH:ko03018]	dnaK, HSPA9	molecular chaperone DnaK"	Shared by all symbionts (mycobiont, bacterial, and fungal communities)
K04043	A09150 Organismal Systems	09149 Aging	04212 Longevity regulating pathway - worm [PATH:ko04212]	dnaK, HSPA9	molecular chaperone DnaK"	Shared by all symbionts (mycobiont, bacterial, and fungal communities)
K04043	A09160 Human Diseases	09171 Infectious disease: bacterial	05152 Tuberculosis [PATH:ko05152]	dnaK, HSPA9	molecular chaperone DnaK"	Shared by all symbionts (mycobiont, bacterial, and fungal communities)
K04043	A09180 Brite Hierarchies	09182 Protein families: genetic information processing	03019 Messenger RNA biogenesis [BR:ko03019]	dnaK, HSPA9	molecular chaperone DnaK"	Shared by all symbionts (mycobiont, bacterial, and fungal communities)
K04043	A09180 Brite Hierarchies	09182 Protein families: genetic information processing	03110 Chaperones and folding catalysts [BR:ko03110]	dnaK, HSPA9	molecular chaperone DnaK"	Shared by all symbionts (mycobiont, bacterial, and fungal communities)
K04043	A09180 Brite Hierarchies	09182 Protein families: genetic information processing	03029 Mitochondrial biogenesis [BR:ko03029]	dnaK, HSPA9	molecular chaperone DnaK"	Shared by all symbionts (mycobiont, bacterial, and fungal communities)
K04043	A09180 Brite Hierarchies	09183 Protein families: signaling and cellular processes	04147 Exosome [BR:ko04147]	dnaK, HSPA9	molecular chaperone DnaK"	Shared by all symbionts (mycobiont, bacterial, and fungal communities)
K04070	A09190 Not Included in Pathway or Brite	09191 Unclassified: metabolism	99980 Enzymes with EC numbers	pflX	putative pyruvate formate lyase activating enzyme [EC:1.97.1.4]"	Shared by all symbionts (mycobiont, bacterial, and fungal communities)
K04075	A09180 Brite Hierarchies	09182 Protein families: genetic information processing	03016 Transfer RNA biogenesis [BR:ko03016]	tilS, mesJ	tRNA(Ile)-lysidine synthase [EC:6.3.4.19]"	Shared by all symbionts (mycobiont, bacterial, and fungal communities)
K04077	A09120 Genetic Information Processing	09123 Folding, sorting and degradation	03018 RNA degradation [PATH:ko03018]	groEL, HSPD1, HSP60, CPN60	chaperonin GroEL [EC:5.6.1.7]"	Shared by all symbionts (mycobiont, bacterial, and fungal communities)
K04077	A09150 Organismal Systems	09149 Aging	04212 Longevity regulating pathway - worm [PATH:ko04212]	groEL, HSPD1, HSP60, CPN60	chaperonin GroEL [EC:5.6.1.7]"	Shared by all symbionts (mycobiont, bacterial, and fungal communities)
K04077	A09160 Human Diseases	09171 Infectious disease: bacterial	05134 Legionellosis [PATH:ko05134]	groEL, HSPD1, HSP60, CPN60	chaperonin GroEL [EC:5.6.1.7]"	Shared by all symbionts (mycobiont, bacterial, and fungal communities)
K04077	A09160 Human Diseases	09171 Infectious disease: bacterial	05152 Tuberculosis [PATH:ko05152]	groEL, HSPD1, HSP60, CPN60	chaperonin GroEL [EC:5.6.1.7]"	Shared by all symbionts (mycobiont, bacterial, and fungal communities)
K04077	A09160 Human Diseases	09166 Cardiovascular disease	05417 Lipid and atherosclerosis [PATH:ko05417]	groEL, HSPD1, HSP60, CPN60	chaperonin GroEL [EC:5.6.1.7]"	Shared by all symbionts (mycobiont, bacterial, and fungal communities)
K04077	A09160 Human Diseases	09167 Endocrine and metabolic disease	04940 Type I diabetes mellitus [PATH:ko04940]	groEL, HSPD1, HSP60, CPN60	chaperonin GroEL [EC:5.6.1.7]"	Shared by all symbionts (mycobiont, bacterial, and fungal communities)
K04077	A09180 Brite Hierarchies	09182 Protein families: genetic information processing	03019 Messenger RNA biogenesis [BR:ko03019]	groEL, HSPD1, HSP60, CPN60	chaperonin GroEL [EC:5.6.1.7]"	Shared by all symbionts (mycobiont, bacterial, and fungal communities)
K04077	A09180 Brite Hierarchies	09182 Protein families: genetic information processing	03110 Chaperones and folding catalysts [BR:ko03110]	groEL, HSPD1, HSP60, CPN60	chaperonin GroEL [EC:5.6.1.7]"	Shared by all symbionts (mycobiont, bacterial, and fungal communities)
K04077	A09180 Brite Hierarchies	09182 Protein families: genetic information processing	03029 Mitochondrial biogenesis [BR:ko03029]	groEL, HSPD1, HSP60, CPN60	chaperonin GroEL [EC:5.6.1.7]"	Shared by all symbionts (mycobiont, bacterial, and fungal communities)
K04077	A09180 Brite Hierarchies	09183 Protein families: signaling and cellular processes	04147 Exosome [BR:ko04147]	groEL, HSPD1, HSP60, CPN60	chaperonin GroEL [EC:5.6.1.7]"	Shared by all symbionts (mycobiont, bacterial, and fungal communities)
K04078	A09180 Brite Hierarchies	09182 Protein families: genetic information processing	03110 Chaperones and folding catalysts [BR:ko03110]	groES, HSPE1	chaperonin GroES"	Shared by all symbionts (mycobiont, bacterial, and fungal communities)
K04078	A09180 Brite Hierarchies	09182 Protein families: genetic information processing	03029 Mitochondrial biogenesis [BR:ko03029]	groES, HSPE1	chaperonin GroES"	Shared by all symbionts (mycobiont, bacterial, and fungal communities)
K04079	A09120 Genetic Information Processing	09123 Folding, sorting and degradation	04141 Protein processing in endoplasmic reticulum [PATH:ko04141]	HSP90A, htpG	molecular chaperone HtpG"	Shared by all symbionts (mycobiont, bacterial, and fungal communities)
K04079	A09130 Environmental Information Processing	09132 Signal transduction	04151 PI3K-Akt signaling pathway [PATH:ko04151]	HSP90A, htpG	molecular chaperone HtpG"	Shared by all symbionts (mycobiont, bacterial, and fungal communities)
K04079	A09140 Cellular Processes	09143 Cell growth and death	04217 Necroptosis [PATH:ko04217]	HSP90A, htpG	molecular chaperone HtpG"	Shared by all symbionts (mycobiont, bacterial, and fungal communities)
K04079	A09150 Organismal Systems	09151 Immune system	04621 NOD-like receptor signaling pathway [PATH:ko04621]	HSP90A, htpG	molecular chaperone HtpG"	Shared by all symbionts (mycobiont, bacterial, and fungal communities)
K04079	A09150 Organismal Systems	09151 Immune system	04612 Antigen processing and presentation [PATH:ko04612]	HSP90A, htpG	molecular chaperone HtpG"	Shared by all symbionts (mycobiont, bacterial, and fungal communities)
K04079	A09150 Organismal Systems	09151 Immune system	04659 Th17 cell differentiation [PATH:ko04659]	HSP90A, htpG	molecular chaperone HtpG"	Shared by all symbionts (mycobiont, bacterial, and fungal communities)
K04079	A09150 Organismal Systems	09151 Immune system	04657 IL-17 signaling pathway [PATH:ko04657]	HSP90A, htpG	molecular chaperone HtpG"	Shared by all symbionts (mycobiont, bacterial, and fungal communities)
K04079	A09150 Organismal Systems	09152 Endocrine system	04915 Estrogen signaling pathway [PATH:ko04915]	HSP90A, htpG	molecular chaperone HtpG"	Shared by all symbionts (mycobiont, bacterial, and fungal communities)
K04079	A09150 Organismal Systems	09152 Endocrine system	04914 Progesterone-mediated oocyte maturation [PATH:ko04914]	HSP90A, htpG	molecular chaperone HtpG"	Shared by all symbionts (mycobiont, bacterial, and fungal communities)
K04079	A09150 Organismal Systems	09159 Environmental adaptation	04626 Plant-pathogen interaction [PATH:ko04626]	HSP90A, htpG	molecular chaperone HtpG"	Shared by all symbionts (mycobiont, bacterial, and fungal communities)
K04079	A09160 Human Diseases	09161 Cancer: overview	05200 Pathways in cancer [PATH:ko05200]	HSP90A, htpG	molecular chaperone HtpG"	Shared by all symbionts (mycobiont, bacterial, and fungal communities)
K04079	A09160 Human Diseases	09161 Cancer: overview	05207 Chemical carcinogenesis - receptor activation [PATH:ko05207]	HSP90A, htpG	molecular chaperone HtpG"	Shared by all symbionts (mycobiont, bacterial, and fungal communities)
K04079	A09160 Human Diseases	09162 Cancer: specific types	05215 Prostate cancer [PATH:ko05215]	HSP90A, htpG	molecular chaperone HtpG"	Shared by all symbionts (mycobiont, bacterial, and fungal communities)
K04079	A09160 Human Diseases	09171 Infectious disease: bacterial	05132 Salmonella infection [PATH:ko05132]	HSP90A, htpG	molecular chaperone HtpG"	Shared by all symbionts (mycobiont, bacterial, and fungal communities)
K04079	A09160 Human Diseases	09166 Cardiovascular disease	05417 Lipid and atherosclerosis [PATH:ko05417]	HSP90A, htpG	molecular chaperone HtpG"	Shared by all symbionts (mycobiont, bacterial, and fungal communities)
K04079	A09160 Human Diseases	09166 Cardiovascular disease	05418 Fluid shear stress and atherosclerosis [PATH:ko05418]	HSP90A, htpG	molecular chaperone HtpG"	Shared by all symbionts (mycobiont, bacterial, and fungal communities)
K04079	A09180 Brite Hierarchies	09181 Protein families: metabolism	01009 Protein phosphatases and associated proteins [BR:ko01009]	HSP90A, htpG	molecular chaperone HtpG"	Shared by all symbionts (mycobiont, bacterial, and fungal communities)
K04079	A09180 Brite Hierarchies	09182 Protein families: genetic information processing	03110 Chaperones and folding catalysts [BR:ko03110]	HSP90A, htpG	molecular chaperone HtpG"	Shared by all symbionts (mycobiont, bacterial, and fungal communities)
K04079	A09180 Brite Hierarchies	09182 Protein families: genetic information processing	04131 Membrane trafficking [BR:ko04131]	HSP90A, htpG	molecular chaperone HtpG"	Shared by all symbionts (mycobiont, bacterial, and fungal communities)
K04079	A09180 Brite Hierarchies	09182 Protein families: genetic information processing	03051 Proteasome [BR:ko03051]	HSP90A, htpG	molecular chaperone HtpG"	Shared by all symbionts (mycobiont, bacterial, and fungal communities)
K04079	A09180 Brite Hierarchies	09182 Protein families: genetic information processing	03029 Mitochondrial biogenesis [BR:ko03029]	HSP90A, htpG	molecular chaperone HtpG"	Shared by all symbionts (mycobiont, bacterial, and fungal communities)
K04079	A09180 Brite Hierarchies	09183 Protein families: signaling and cellular processes	04147 Exosome [BR:ko04147]	HSP90A, htpG	molecular chaperone HtpG"	Shared by all symbionts (mycobiont, bacterial, and fungal communities)
K04082	A09180 Brite Hierarchies	09182 Protein families: genetic information processing	03110 Chaperones and folding catalysts [BR:ko03110]	hscB, HSCB, HSC20	molecular chaperone HscB"	Shared by all symbionts (mycobiont, bacterial, and fungal communities)
K04082	A09180 Brite Hierarchies	09182 Protein families: genetic information processing	03029 Mitochondrial biogenesis [BR:ko03029]	hscB, HSCB, HSC20	molecular chaperone HscB"	Shared by all symbionts (mycobiont, bacterial, and fungal communities)
K04348	A09130 Environmental Information Processing	09132 Signal transduction	04010 MAPK signaling pathway [PATH:ko04010]	PPP3C, CNA	serine/threonine-protein phosphatase 2B catalytic subunit [EC:3.1.3.16]"	Shared by all symbionts (mycobiont, bacterial, and fungal communities)
K04348	A09130 Environmental Information Processing	09132 Signal transduction	04310 Wnt signaling pathway [PATH:ko04310]	PPP3C, CNA	serine/threonine-protein phosphatase 2B catalytic subunit [EC:3.1.3.16]"	Shared by all symbionts (mycobiont, bacterial, and fungal communities)
K04348	A09130 Environmental Information Processing	09132 Signal transduction	04370 VEGF signaling pathway [PATH:ko04370]	PPP3C, CNA	serine/threonine-protein phosphatase 2B catalytic subunit [EC:3.1.3.16]"	Shared by all symbionts (mycobiont, bacterial, and fungal communities)
K04348	A09130 Environmental Information Processing	09132 Signal transduction	04020 Calcium signaling pathway [PATH:ko04020]	PPP3C, CNA	serine/threonine-protein phosphatase 2B catalytic subunit [EC:3.1.3.16]"	Shared by all symbionts (mycobiont, bacterial, and fungal communities)
K04348	A09130 Environmental Information Processing	09132 Signal transduction	04022 cGMP-PKG signaling pathway [PATH:ko04022]	PPP3C, CNA	serine/threonine-protein phosphatase 2B catalytic subunit [EC:3.1.3.16]"	Shared by all symbionts (mycobiont, bacterial, and fungal communities)
K04348	A09140 Cellular Processes	09143 Cell growth and death	04114 Oocyte meiosis [PATH:ko04114]	PPP3C, CNA	serine/threonine-protein phosphatase 2B catalytic subunit [EC:3.1.3.16]"	Shared by all symbionts (mycobiont, bacterial, and fungal communities)
K04348	A09140 Cellular Processes	09143 Cell growth and death	04218 Cellular senescence [PATH:ko04218]	PPP3C, CNA	serine/threonine-protein phosphatase 2B catalytic subunit [EC:3.1.3.16]"	Shared by all symbionts (mycobiont, bacterial, and fungal communities)
K04348	A09150 Organismal Systems	09151 Immune system	04625 C-type lectin receptor signaling pathway [PATH:ko04625]	PPP3C, CNA	serine/threonine-protein phosphatase 2B catalytic subunit [EC:3.1.3.16]"	Shared by all symbionts (mycobiont, bacterial, and fungal communities)
K04348	A09150 Organismal Systems	09151 Immune system	04650 Natural killer cell mediated cytotoxicity [PATH:ko04650]	PPP3C, CNA	serine/threonine-protein phosphatase 2B catalytic subunit [EC:3.1.3.16]"	Shared by all symbionts (mycobiont, bacterial, and fungal communities)
K04348	A09150 Organismal Systems	09151 Immune system	04660 T cell receptor signaling pathway [PATH:ko04660]	PPP3C, CNA	serine/threonine-protein phosphatase 2B catalytic subunit [EC:3.1.3.16]"	Shared by all symbionts (mycobiont, bacterial, and fungal communities)
K04348	A09150 Organismal Systems	09151 Immune system	04658 Th1 and Th2 cell differentiation [PATH:ko04658]	PPP3C, CNA	serine/threonine-protein phosphatase 2B catalytic subunit [EC:3.1.3.16]"	Shared by all symbionts (mycobiont, bacterial, and fungal communities)
K04348	A09150 Organismal Systems	09151 Immune system	04659 Th17 cell differentiation [PATH:ko04659]	PPP3C, CNA	serine/threonine-protein phosphatase 2B catalytic subunit [EC:3.1.3.16]"	Shared by all symbionts (mycobiont, bacterial, and fungal communities)
K04348	A09150 Organismal Systems	09151 Immune system	04662 B cell receptor signaling pathway [PATH:ko04662]	PPP3C, CNA	serine/threonine-protein phosphatase 2B catalytic subunit [EC:3.1.3.16]"	Shared by all symbionts (mycobiont, bacterial, and fungal communities)
K04348	A09150 Organismal Systems	09152 Endocrine system	04922 Glucagon signaling pathway [PATH:ko04922]	PPP3C, CNA	serine/threonine-protein phosphatase 2B catalytic subunit [EC:3.1.3.16]"	Shared by all symbionts (mycobiont, bacterial, and fungal communities)
K04348	A09150 Organismal Systems	09152 Endocrine system	04921 Oxytocin signaling pathway [PATH:ko04921]	PPP3C, CNA	serine/threonine-protein phosphatase 2B catalytic subunit [EC:3.1.3.16]"	Shared by all symbionts (mycobiont, bacterial, and fungal communities)
K04348	A09150 Organismal Systems	09152 Endocrine system	04924 Renin secretion [PATH:ko04924]	PPP3C, CNA	serine/threonine-protein phosphatase 2B catalytic subunit [EC:3.1.3.16]"	Shared by all symbionts (mycobiont, bacterial, and fungal communities)
K04348	A09150 Organismal Systems	09156 Nervous system	04724 Glutamatergic synapse [PATH:ko04724]	PPP3C, CNA	serine/threonine-protein phosphatase 2B catalytic subunit [EC:3.1.3.16]"	Shared by all symbionts (mycobiont, bacterial, and fungal communities)
K04348	A09150 Organismal Systems	09156 Nervous system	04728 Dopaminergic synapse [PATH:ko04728]	PPP3C, CNA	serine/threonine-protein phosphatase 2B catalytic subunit [EC:3.1.3.16]"	Shared by all symbionts (mycobiont, bacterial, and fungal communities)
K04348	A09150 Organismal Systems	09156 Nervous system	04720 Long-term potentiation [PATH:ko04720]	PPP3C, CNA	serine/threonine-protein phosphatase 2B catalytic subunit [EC:3.1.3.16]"	Shared by all symbionts (mycobiont, bacterial, and fungal communities)
K04348	A09150 Organismal Systems	09158 Development and regeneration	04360 Axon guidance [PATH:ko04360]	PPP3C, CNA	serine/threonine-protein phosphatase 2B catalytic subunit [EC:3.1.3.16]"	Shared by all symbionts (mycobiont, bacterial, and fungal communities)
K04348	A09150 Organismal Systems	09158 Development and regeneration	04380 Osteoclast differentiation [PATH:ko04380]	PPP3C, CNA	serine/threonine-protein phosphatase 2B catalytic subunit [EC:3.1.3.16]"	Shared by all symbionts (mycobiont, bacterial, and fungal communities)
K04348	A09160 Human Diseases	09161 Cancer: overview	05235 PD-L1 expression and PD-1 checkpoint pathway in cancer [PATH:ko05235]	PPP3C, CNA	serine/threonine-protein phosphatase 2B catalytic subunit [EC:3.1.3.16]"	Shared by all symbionts (mycobiont, bacterial, and fungal communities)
K04348	A09160 Human Diseases	09172 Infectious disease: viral	05166 Human T-cell leukemia virus 1 infection [PATH:ko05166]	PPP3C, CNA	serine/threonine-protein phosphatase 2B catalytic subunit [EC:3.1.3.16]"	Shared by all symbionts (mycobiont, bacterial, and fungal communities)
K04348	A09160 Human Diseases	09172 Infectious disease: viral	05170 Human immunodeficiency virus 1 infection [PATH:ko05170]	PPP3C, CNA	serine/threonine-protein phosphatase 2B catalytic subunit [EC:3.1.3.16]"	Shared by all symbionts (mycobiont, bacterial, and fungal communities)
K04348	A09160 Human Diseases	09172 Infectious disease: viral	05163 Human cytomegalovirus infection [PATH:ko05163]	PPP3C, CNA	serine/threonine-protein phosphatase 2B catalytic subunit [EC:3.1.3.16]"	Shared by all symbionts (mycobiont, bacterial, and fungal communities)
K04348	A09160 Human Diseases	09172 Infectious disease: viral	05167 Kaposi sarcoma-associated herpesvirus infection [PATH:ko05167]	PPP3C, CNA	serine/threonine-protein phosphatase 2B catalytic subunit [EC:3.1.3.16]"	Shared by all symbionts (mycobiont, bacterial, and fungal communities)
K04348	A09160 Human Diseases	09171 Infectious disease: bacterial	05152 Tuberculosis [PATH:ko05152]	PPP3C, CNA	serine/threonine-protein phosphatase 2B catalytic subunit [EC:3.1.3.16]"	Shared by all symbionts (mycobiont, bacterial, and fungal communities)
K04348	A09160 Human Diseases	09164 Neurodegenerative disease	05010 Alzheimer disease [PATH:ko05010]	PPP3C, CNA	serine/threonine-protein phosphatase 2B catalytic subunit [EC:3.1.3.16]"	Shared by all symbionts (mycobiont, bacterial, and fungal communities)
K04348	A09160 Human Diseases	09164 Neurodegenerative disease	05014 Amyotrophic lateral sclerosis [PATH:ko05014]	PPP3C, CNA	serine/threonine-protein phosphatase 2B catalytic subunit [EC:3.1.3.16]"	Shared by all symbionts (mycobiont, bacterial, and fungal communities)
K04348	A09160 Human Diseases	09164 Neurodegenerative disease	05020 Prion disease [PATH:ko05020]	PPP3C, CNA	serine/threonine-protein phosphatase 2B catalytic subunit [EC:3.1.3.16]"	Shared by all symbionts (mycobiont, bacterial, and fungal communities)
K04348	A09160 Human Diseases	09164 Neurodegenerative disease	05022 Pathways of neurodegeneration - multiple diseases [PATH:ko05022]	PPP3C, CNA	serine/threonine-protein phosphatase 2B catalytic subunit [EC:3.1.3.16]"	Shared by all symbionts (mycobiont, bacterial, and fungal communities)
K04348	A09160 Human Diseases	09165 Substance dependence	05031 Amphetamine addiction [PATH:ko05031]	PPP3C, CNA	serine/threonine-protein phosphatase 2B catalytic subunit [EC:3.1.3.16]"	Shared by all symbionts (mycobiont, bacterial, and fungal communities)
K04348	A09160 Human Diseases	09166 Cardiovascular disease	05417 Lipid and atherosclerosis [PATH:ko05417]	PPP3C, CNA	serine/threonine-protein phosphatase 2B catalytic subunit [EC:3.1.3.16]"	Shared by all symbionts (mycobiont, bacterial, and fungal communities)
K04348	A09180 Brite Hierarchies	09181 Protein families: metabolism	01009 Protein phosphatases and associated proteins [BR:ko01009]	PPP3C, CNA	serine/threonine-protein phosphatase 2B catalytic subunit [EC:3.1.3.16]"	Shared by all symbionts (mycobiont, bacterial, and fungal communities)
K04486	A09100 Metabolism	09105 Amino acid metabolism	00340 Histidine metabolism [PATH:ko00340]	E3.1.3.15B	histidinol-phosphatase (PHP family) [EC:3.1.3.15]"	Shared by all symbionts (mycobiont, bacterial, and fungal communities)
K04487	A09100 Metabolism	09108 Metabolism of cofactors and vitamins	00730 Thiamine metabolism [PATH:ko00730]	iscS, NFS1	cysteine desulfurase [EC:2.8.1.7]"	Shared by all symbionts (mycobiont, bacterial, and fungal communities)
K04487	A09120 Genetic Information Processing	09123 Folding, sorting and degradation	04122 Sulfur relay system [PATH:ko04122]	iscS, NFS1	cysteine desulfurase [EC:2.8.1.7]"	Shared by all symbionts (mycobiont, bacterial, and fungal communities)
K04487	A09180 Brite Hierarchies	09182 Protein families: genetic information processing	03016 Transfer RNA biogenesis [BR:ko03016]	iscS, NFS1	cysteine desulfurase [EC:2.8.1.7]"	Shared by all symbionts (mycobiont, bacterial, and fungal communities)
K04487	A09180 Brite Hierarchies	09182 Protein families: genetic information processing	03029 Mitochondrial biogenesis [BR:ko03029]	iscS, NFS1	cysteine desulfurase [EC:2.8.1.7]"	Shared by all symbionts (mycobiont, bacterial, and fungal communities)
K04487	A09180 Brite Hierarchies	09183 Protein families: signaling and cellular processes	02048 Prokaryotic defense system [BR:ko02048]	iscS, NFS1	cysteine desulfurase [EC:2.8.1.7]"	Shared by all symbionts (mycobiont, bacterial, and fungal communities)
K04518	A09100 Metabolism	09105 Amino acid metabolism	00400 Phenylalanine, tyrosine and tryptophan biosynthesis [PATH:ko00400]	pheA2	prephenate dehydratase [EC:4.2.1.51]"	Shared by all symbionts (mycobiont, bacterial, and fungal communities)
K04564	A09130 Environmental Information Processing	09132 Signal transduction	04013 MAPK signaling pathway - fly [PATH:ko04013]	SOD2	superoxide dismutase, Fe-Mn family [EC:1.15.1.1]"	Shared by all symbionts (mycobiont, bacterial, and fungal communities)
K04564	A09130 Environmental Information Processing	09132 Signal transduction	04068 FoxO signaling pathway [PATH:ko04068]	SOD2	superoxide dismutase, Fe-Mn family [EC:1.15.1.1]"	Shared by all symbionts (mycobiont, bacterial, and fungal communities)
K04564	A09140 Cellular Processes	09141 Transport and catabolism	04146 Peroxisome [PATH:ko04146]	SOD2	superoxide dismutase, Fe-Mn family [EC:1.15.1.1]"	Shared by all symbionts (mycobiont, bacterial, and fungal communities)
K04564	A09150 Organismal Systems	09149 Aging	04211 Longevity regulating pathway [PATH:ko04211]	SOD2	superoxide dismutase, Fe-Mn family [EC:1.15.1.1]"	Shared by all symbionts (mycobiont, bacterial, and fungal communities)
K04564	A09150 Organismal Systems	09149 Aging	04212 Longevity regulating pathway - worm [PATH:ko04212]	SOD2	superoxide dismutase, Fe-Mn family [EC:1.15.1.1]"	Shared by all symbionts (mycobiont, bacterial, and fungal communities)
K04564	A09150 Organismal Systems	09149 Aging	04213 Longevity regulating pathway - multiple species [PATH:ko04213]	SOD2	superoxide dismutase, Fe-Mn family [EC:1.15.1.1]"	Shared by all symbionts (mycobiont, bacterial, and fungal communities)
K04564	A09160 Human Diseases	09161 Cancer: overview	05208 Chemical carcinogenesis - reactive oxygen species [PATH:ko05208]	SOD2	superoxide dismutase, Fe-Mn family [EC:1.15.1.1]"	Shared by all symbionts (mycobiont, bacterial, and fungal communities)
K04564	A09160 Human Diseases	09164 Neurodegenerative disease	05016 Huntington disease [PATH:ko05016]	SOD2	superoxide dismutase, Fe-Mn family [EC:1.15.1.1]"	Shared by all symbionts (mycobiont, bacterial, and fungal communities)
K04564	A09160 Human Diseases	09166 Cardiovascular disease	05417 Lipid and atherosclerosis [PATH:ko05417]	SOD2	superoxide dismutase, Fe-Mn family [EC:1.15.1.1]"	Shared by all symbionts (mycobiont, bacterial, and fungal communities)
K04565	A09140 Cellular Processes	09141 Transport and catabolism	04146 Peroxisome [PATH:ko04146]	SOD1	superoxide dismutase, Cu-Zn family [EC:1.15.1.1]"	Shared by all symbionts (mycobiont, bacterial, and fungal communities)
K04565	A09150 Organismal Systems	09149 Aging	04213 Longevity regulating pathway - multiple species [PATH:ko04213]	SOD1	superoxide dismutase, Cu-Zn family [EC:1.15.1.1]"	Shared by all symbionts (mycobiont, bacterial, and fungal communities)
K04565	A09160 Human Diseases	09161 Cancer: overview	05208 Chemical carcinogenesis - reactive oxygen species [PATH:ko05208]	SOD1	superoxide dismutase, Cu-Zn family [EC:1.15.1.1]"	Shared by all symbionts (mycobiont, bacterial, and fungal communities)
K04565	A09160 Human Diseases	09164 Neurodegenerative disease	05012 Parkinson disease [PATH:ko05012]	SOD1	superoxide dismutase, Cu-Zn family [EC:1.15.1.1]"	Shared by all symbionts (mycobiont, bacterial, and fungal communities)
K04565	A09160 Human Diseases	09164 Neurodegenerative disease	05014 Amyotrophic lateral sclerosis [PATH:ko05014]	SOD1	superoxide dismutase, Cu-Zn family [EC:1.15.1.1]"	Shared by all symbionts (mycobiont, bacterial, and fungal communities)
K04565	A09160 Human Diseases	09164 Neurodegenerative disease	05016 Huntington disease [PATH:ko05016]	SOD1	superoxide dismutase, Cu-Zn family [EC:1.15.1.1]"	Shared by all symbionts (mycobiont, bacterial, and fungal communities)
K04565	A09160 Human Diseases	09164 Neurodegenerative disease	05020 Prion disease [PATH:ko05020]	SOD1	superoxide dismutase, Cu-Zn family [EC:1.15.1.1]"	Shared by all symbionts (mycobiont, bacterial, and fungal communities)
K04565	A09160 Human Diseases	09164 Neurodegenerative disease	05022 Pathways of neurodegeneration - multiple diseases [PATH:ko05022]	SOD1	superoxide dismutase, Cu-Zn family [EC:1.15.1.1]"	Shared by all symbionts (mycobiont, bacterial, and fungal communities)
K04567	A09120 Genetic Information Processing	09122 Translation	00970 Aminoacyl-tRNA biosynthesis [PATH:ko00970]	KARS, lysS	lysyl-tRNA synthetase, class II [EC:6.1.1.6]"	Shared by all symbionts (mycobiont, bacterial, and fungal communities)
K04567	A09180 Brite Hierarchies	09181 Protein families: metabolism	01007 Amino acid related enzymes [BR:ko01007]	KARS, lysS	lysyl-tRNA synthetase, class II [EC:6.1.1.6]"	Shared by all symbionts (mycobiont, bacterial, and fungal communities)
K04567	A09180 Brite Hierarchies	09182 Protein families: genetic information processing	03016 Transfer RNA biogenesis [BR:ko03016]	KARS, lysS	lysyl-tRNA synthetase, class II [EC:6.1.1.6]"	Shared by all symbionts (mycobiont, bacterial, and fungal communities)
K04618	A09100 Metabolism	09101 Carbohydrate metabolism	00052 Galactose metabolism [PATH:ko00052]	GAOA	galactose oxidase [EC:1.1.3.9]"	Shared by all symbionts (mycobiont, bacterial, and fungal communities)
K04712	A09100 Metabolism	09103 Lipid metabolism	00600 Sphingolipid metabolism [PATH:ko00600]	DEGS	sphingolipid 4-desaturase/C4-monooxygenase [EC:1.14.19.17 1.14.18.5]"	Shared by all symbionts (mycobiont, bacterial, and fungal communities)
K04712	A09130 Environmental Information Processing	09132 Signal transduction	04071 Sphingolipid signaling pathway [PATH:ko04071]	DEGS	sphingolipid 4-desaturase/C4-monooxygenase [EC:1.14.19.17 1.14.18.5]"	Shared by all symbionts (mycobiont, bacterial, and fungal communities)
K04712	A09180 Brite Hierarchies	09181 Protein families: metabolism	01004 Lipid biosynthesis proteins [BR:ko01004]	DEGS	sphingolipid 4-desaturase/C4-monooxygenase [EC:1.14.19.17 1.14.18.5]"	Shared by all symbionts (mycobiont, bacterial, and fungal communities)
K04797	A09180 Brite Hierarchies	09182 Protein families: genetic information processing	03110 Chaperones and folding catalysts [BR:ko03110]	pfdA, PFDN5	prefoldin alpha subunit"	Shared by all symbionts (mycobiont, bacterial, and fungal communities)
K05012	A09150 Organismal Systems	09151 Immune system	04613 Neutrophil extracellular trap formation [PATH:ko04613]	CLCN3_4_5	chloride channel 3/4/5"	Shared by all symbionts (mycobiont, bacterial, and fungal communities)
K05012	A09180 Brite Hierarchies	09183 Protein families: signaling and cellular processes	04040 Ion channels [BR:ko04040]	CLCN3_4_5	chloride channel 3/4/5"	Shared by all symbionts (mycobiont, bacterial, and fungal communities)
K05275	A09100 Metabolism	09108 Metabolism of cofactors and vitamins	00750 Vitamin B6 metabolism [PATH:ko00750]	E1.1.1.65	pyridoxine 4-dehydrogenase [EC:1.1.1.65]"	Shared by all symbionts (mycobiont, bacterial, and fungal communities)
K05294	A09100 Metabolism	09107 Glycan biosynthesis and metabolism	00563 Glycosylphosphatidylinositol (GPI)-anchor biosynthesis [PATH:ko00563]	PGAP1	GPI inositol-deacylase [EC:3.-.-.-]"	Shared by all symbionts (mycobiont, bacterial, and fungal communities)
K05294	A09180 Brite Hierarchies	09182 Protein families: genetic information processing	04131 Membrane trafficking [BR:ko04131]	PGAP1	GPI inositol-deacylase [EC:3.-.-.-]"	Shared by all symbionts (mycobiont, bacterial, and fungal communities)
K05349	A09100 Metabolism	09101 Carbohydrate metabolism	00500 Starch and sucrose metabolism [PATH:ko00500]	bglX	beta-glucosidase [EC:3.2.1.21]"	Shared by all symbionts (mycobiont, bacterial, and fungal communities)
K05349	A09100 Metabolism	09106 Metabolism of other amino acids	00460 Cyanoamino acid metabolism [PATH:ko00460]	bglX	beta-glucosidase [EC:3.2.1.21]"	Shared by all symbionts (mycobiont, bacterial, and fungal communities)
K05349	A09100 Metabolism	09110 Biosynthesis of other secondary metabolites	00946 Degradation of flavonoids [PATH:ko00946]	bglX	beta-glucosidase [EC:3.2.1.21]"	Shared by all symbionts (mycobiont, bacterial, and fungal communities)
K05349	A09100 Metabolism	09110 Biosynthesis of other secondary metabolites	00999 Biosynthesis of various plant secondary metabolites [PATH:ko00999]	bglX	beta-glucosidase [EC:3.2.1.21]"	Shared by all symbionts (mycobiont, bacterial, and fungal communities)
K05535	A09100 Metabolism	09107 Glycan biosynthesis and metabolism	00513 Various types of N-glycan biosynthesis [PATH:ko00513]	MNN2	alpha 1,2-mannosyltransferase [EC:2.4.1.-]"	Shared by all symbionts (mycobiont, bacterial, and fungal communities)
K05535	A09180 Brite Hierarchies	09181 Protein families: metabolism	01003 Glycosyltransferases [BR:ko01003]	MNN2	alpha 1,2-mannosyltransferase [EC:2.4.1.-]"	Shared by all symbionts (mycobiont, bacterial, and fungal communities)
K05605	A09100 Metabolism	09101 Carbohydrate metabolism	00640 Propanoate metabolism [PATH:ko00640]	HIBCH	3-hydroxyisobutyryl-CoA hydrolase [EC:3.1.2.4]"	Shared by all symbionts (mycobiont, bacterial, and fungal communities)
K05605	A09100 Metabolism	09105 Amino acid metabolism	00280 Valine, leucine and isoleucine degradation [PATH:ko00280]	HIBCH	3-hydroxyisobutyryl-CoA hydrolase [EC:3.1.2.4]"	Shared by all symbionts (mycobiont, bacterial, and fungal communities)
K05605	A09100 Metabolism	09106 Metabolism of other amino acids	00410 beta-Alanine metabolism [PATH:ko00410]	HIBCH	3-hydroxyisobutyryl-CoA hydrolase [EC:3.1.2.4]"	Shared by all symbionts (mycobiont, bacterial, and fungal communities)
K05759	A09130 Environmental Information Processing	09132 Signal transduction	04013 MAPK signaling pathway - fly [PATH:ko04013]	PFN	profilin"	Shared by all symbionts (mycobiont, bacterial, and fungal communities)
K05759	A09130 Environmental Information Processing	09132 Signal transduction	04015 Rap1 signaling pathway [PATH:ko04015]	PFN	profilin"	Shared by all symbionts (mycobiont, bacterial, and fungal communities)
K05759	A09140 Cellular Processes	09142 Cell motility	04810 Regulation of actin cytoskeleton [PATH:ko04810]	PFN	profilin"	Shared by all symbionts (mycobiont, bacterial, and fungal communities)
K05759	A09160 Human Diseases	09171 Infectious disease: bacterial	05132 Salmonella infection [PATH:ko05132]	PFN	profilin"	Shared by all symbionts (mycobiont, bacterial, and fungal communities)
K05759	A09160 Human Diseases	09171 Infectious disease: bacterial	05131 Shigellosis [PATH:ko05131]	PFN	profilin"	Shared by all symbionts (mycobiont, bacterial, and fungal communities)
K05759	A09160 Human Diseases	09164 Neurodegenerative disease	05014 Amyotrophic lateral sclerosis [PATH:ko05014]	PFN	profilin"	Shared by all symbionts (mycobiont, bacterial, and fungal communities)
K05759	A09180 Brite Hierarchies	09182 Protein families: genetic information processing	04131 Membrane trafficking [BR:ko04131]	PFN	profilin"	Shared by all symbionts (mycobiont, bacterial, and fungal communities)
K05759	A09180 Brite Hierarchies	09183 Protein families: signaling and cellular processes	04812 Cytoskeleton proteins [BR:ko04812]	PFN	profilin"	Shared by all symbionts (mycobiont, bacterial, and fungal communities)
K05759	A09180 Brite Hierarchies	09183 Protein families: signaling and cellular processes	04147 Exosome [BR:ko04147]	PFN	profilin"	Shared by all symbionts (mycobiont, bacterial, and fungal communities)
K05770	A09130 Environmental Information Processing	09133 Signaling molecules and interaction	04080 Neuroactive ligand-receptor interaction [PATH:ko04080]	TSPO, BZRP	translocator protein"	Shared by all symbionts (mycobiont, bacterial, and fungal communities)
K05770	A09140 Cellular Processes	09143 Cell growth and death	04214 Apoptosis - fly [PATH:ko04214]	TSPO, BZRP	translocator protein"	Shared by all symbionts (mycobiont, bacterial, and fungal communities)
K05770	A09150 Organismal Systems	09154 Digestive system	04979 Cholesterol metabolism [PATH:ko04979]	TSPO, BZRP	translocator protein"	Shared by all symbionts (mycobiont, bacterial, and fungal communities)
K05770	A09160 Human Diseases	09172 Infectious disease: viral	05166 Human T-cell leukemia virus 1 infection [PATH:ko05166]	TSPO, BZRP	translocator protein"	Shared by all symbionts (mycobiont, bacterial, and fungal communities)
K05770	A09180 Brite Hierarchies	09183 Protein families: signaling and cellular processes	02000 Transporters [BR:ko02000]	TSPO, BZRP	translocator protein"	Shared by all symbionts (mycobiont, bacterial, and fungal communities)
K05772	A09130 Environmental Information Processing	09131 Membrane transport	02010 ABC transporters [PATH:ko02010]	tupA, vupA	tungstate transport system substrate-binding protein"	Shared by all symbionts (mycobiont, bacterial, and fungal communities)
K05772	A09180 Brite Hierarchies	09183 Protein families: signaling and cellular processes	02000 Transporters [BR:ko02000]	tupA, vupA	tungstate transport system substrate-binding protein"	Shared by all symbionts (mycobiont, bacterial, and fungal communities)
K05841	A09180 Brite Hierarchies	09181 Protein families: metabolism	01003 Glycosyltransferases [BR:ko01003]	E2.4.1.173	sterol 3beta-glucosyltransferase [EC:2.4.1.173]"	Shared by all symbionts (mycobiont, bacterial, and fungal communities)
K05916	A09190 Not Included in Pathway or Brite	09191 Unclassified: metabolism	99980 Enzymes with EC numbers	hmp, YHB1	nitric oxide dioxygenase [EC:1.14.12.17]"	Shared by all symbionts (mycobiont, bacterial, and fungal communities)
K05986	A09180 Brite Hierarchies	09182 Protein families: genetic information processing	03400 DNA repair and recombination proteins [BR:ko03400]	NUCS	nuclease S1 [EC:3.1.30.1]"	Shared by all symbionts (mycobiont, bacterial, and fungal communities)
K05994	A09180 Brite Hierarchies	09181 Protein families: metabolism	01002 Peptidases and inhibitors [BR:ko01002]	E3.4.11.10	bacterial leucyl aminopeptidase [EC:3.4.11.10]"	Shared by all symbionts (mycobiont, bacterial, and fungal communities)
K06013	A09100 Metabolism	09109 Metabolism of terpenoids and polyketides	00900 Terpenoid backbone biosynthesis [PATH:ko00900]	STE24	STE24 endopeptidase [EC:3.4.24.84]"	Shared by all symbionts (mycobiont, bacterial, and fungal communities)
K06013	A09180 Brite Hierarchies	09181 Protein families: metabolism	01002 Peptidases and inhibitors [BR:ko01002]	STE24	STE24 endopeptidase [EC:3.4.24.84]"	Shared by all symbionts (mycobiont, bacterial, and fungal communities)
K06013	A09180 Brite Hierarchies	09183 Protein families: signaling and cellular processes	04147 Exosome [BR:ko04147]	STE24	STE24 endopeptidase [EC:3.4.24.84]"	Shared by all symbionts (mycobiont, bacterial, and fungal communities)
K06041	A09100 Metabolism	09107 Glycan biosynthesis and metabolism	00541 Biosynthesis of various nucleotide sugars [PATH:ko00541]	kdsD, kpsF	arabinose-5-phosphate isomerase [EC:5.3.1.13]"	Shared by all symbionts (mycobiont, bacterial, and fungal communities)
K06041	A09180 Brite Hierarchies	09181 Protein families: metabolism	01005 Lipopolysaccharide biosynthesis proteins [BR:ko01005]	kdsD, kpsF	arabinose-5-phosphate isomerase [EC:5.3.1.13]"	Shared by all symbionts (mycobiont, bacterial, and fungal communities)
K06045	A09100 Metabolism	09109 Metabolism of terpenoids and polyketides	00909 Sesquiterpenoid and triterpenoid biosynthesis [PATH:ko00909]	shc	squalene-hopene/tetraprenyl-beta-curcumene cyclase [EC:5.4.99.17 4.2.1.129]"	Shared by all symbionts (mycobiont, bacterial, and fungal communities)
K06063	A09120 Genetic Information Processing	09121 Transcription	03040 Spliceosome [PATH:ko03040]	SNW1, SKIIP, SKIP	SNW domain-containing protein 1"	Shared by all symbionts (mycobiont, bacterial, and fungal communities)
K06063	A09130 Environmental Information Processing	09132 Signal transduction	04330 Notch signaling pathway [PATH:ko04330]	SNW1, SKIIP, SKIP	SNW domain-containing protein 1"	Shared by all symbionts (mycobiont, bacterial, and fungal communities)
K06063	A09160 Human Diseases	09161 Cancer: overview	05203 Viral carcinogenesis [PATH:ko05203]	SNW1, SKIIP, SKIP	SNW domain-containing protein 1"	Shared by all symbionts (mycobiont, bacterial, and fungal communities)
K06063	A09160 Human Diseases	09172 Infectious disease: viral	05169 Epstein-Barr virus infection [PATH:ko05169]	SNW1, SKIIP, SKIP	SNW domain-containing protein 1"	Shared by all symbionts (mycobiont, bacterial, and fungal communities)
K06063	A09180 Brite Hierarchies	09182 Protein families: genetic information processing	03041 Spliceosome [BR:ko03041]	SNW1, SKIIP, SKIP	SNW domain-containing protein 1"	Shared by all symbionts (mycobiont, bacterial, and fungal communities)
K06123	A09100 Metabolism	09103 Lipid metabolism	00564 Glycerophospholipid metabolism [PATH:ko00564]	AYR1	1-acylglycerone phosphate reductase [EC:1.1.1.101]"	Shared by all symbionts (mycobiont, bacterial, and fungal communities)
K06123	A09100 Metabolism	09103 Lipid metabolism	00565 Ether lipid metabolism [PATH:ko00565]	AYR1	1-acylglycerone phosphate reductase [EC:1.1.1.101]"	Shared by all symbionts (mycobiont, bacterial, and fungal communities)
K06133	A09100 Metabolism	09108 Metabolism of cofactors and vitamins	00770 Pantothenate and CoA biosynthesis [PATH:ko00770]	LYS5, acpT	4'-phosphopantetheinyl transferase [EC:2.7.8.-]"	Shared by all symbionts (mycobiont, bacterial, and fungal communities)
K06158	A09180 Brite Hierarchies	09182 Protein families: genetic information processing	03012 Translation factors [BR:ko03012]	ABCF3	ATP-binding cassette, subfamily F, member 3"	Shared by all symbionts (mycobiont, bacterial, and fungal communities)
K06173	A09180 Brite Hierarchies	09182 Protein families: genetic information processing	03016 Transfer RNA biogenesis [BR:ko03016]	truA, PUS1	tRNA pseudouridine38-40 synthase [EC:5.4.99.12]"	Shared by all symbionts (mycobiont, bacterial, and fungal communities)
K06176	A09180 Brite Hierarchies	09182 Protein families: genetic information processing	03016 Transfer RNA biogenesis [BR:ko03016]	truD, PUS7	tRNA pseudouridine13 synthase [EC:5.4.99.27]"	Shared by all symbionts (mycobiont, bacterial, and fungal communities)
K06199	A09180 Brite Hierarchies	09183 Protein families: signaling and cellular processes	02000 Transporters [BR:ko02000]	crcB, FEX	fluoride exporter"	Shared by all symbionts (mycobiont, bacterial, and fungal communities)
K06215	A09100 Metabolism	09108 Metabolism of cofactors and vitamins	00750 Vitamin B6 metabolism [PATH:ko00750]	pdxS, pdx1	pyridoxal 5'-phosphate synthase pdxS subunit [EC:4.3.3.6]"	Shared by all symbionts (mycobiont, bacterial, and fungal communities)
K06269	A09120 Genetic Information Processing	09122 Translation	03015 mRNA surveillance pathway [PATH:ko03015]	PPP1C	serine/threonine-protein phosphatase PP1 catalytic subunit [EC:3.1.3.16]"	Shared by all symbionts (mycobiont, bacterial, and fungal communities)
K06269	A09130 Environmental Information Processing	09132 Signal transduction	04390 Hippo signaling pathway [PATH:ko04390]	PPP1C	serine/threonine-protein phosphatase PP1 catalytic subunit [EC:3.1.3.16]"	Shared by all symbionts (mycobiont, bacterial, and fungal communities)
K06269	A09130 Environmental Information Processing	09132 Signal transduction	04024 cAMP signaling pathway [PATH:ko04024]	PPP1C	serine/threonine-protein phosphatase PP1 catalytic subunit [EC:3.1.3.16]"	Shared by all symbionts (mycobiont, bacterial, and fungal communities)
K06269	A09130 Environmental Information Processing	09132 Signal transduction	04022 cGMP-PKG signaling pathway [PATH:ko04022]	PPP1C	serine/threonine-protein phosphatase PP1 catalytic subunit [EC:3.1.3.16]"	Shared by all symbionts (mycobiont, bacterial, and fungal communities)
K06269	A09140 Cellular Processes	09143 Cell growth and death	04113 Meiosis - yeast [PATH:ko04113]	PPP1C	serine/threonine-protein phosphatase PP1 catalytic subunit [EC:3.1.3.16]"	Shared by all symbionts (mycobiont, bacterial, and fungal communities)
K06269	A09140 Cellular Processes	09143 Cell growth and death	04114 Oocyte meiosis [PATH:ko04114]	PPP1C	serine/threonine-protein phosphatase PP1 catalytic subunit [EC:3.1.3.16]"	Shared by all symbionts (mycobiont, bacterial, and fungal communities)
K06269	A09140 Cellular Processes	09143 Cell growth and death	04218 Cellular senescence [PATH:ko04218]	PPP1C	serine/threonine-protein phosphatase PP1 catalytic subunit [EC:3.1.3.16]"	Shared by all symbionts (mycobiont, bacterial, and fungal communities)
K06269	A09140 Cellular Processes	09144 Cellular community - eukaryotes	04510 Focal adhesion [PATH:ko04510]	PPP1C	serine/threonine-protein phosphatase PP1 catalytic subunit [EC:3.1.3.16]"	Shared by all symbionts (mycobiont, bacterial, and fungal communities)
K06269	A09140 Cellular Processes	09142 Cell motility	04810 Regulation of actin cytoskeleton [PATH:ko04810]	PPP1C	serine/threonine-protein phosphatase PP1 catalytic subunit [EC:3.1.3.16]"	Shared by all symbionts (mycobiont, bacterial, and fungal communities)
K06269	A09150 Organismal Systems	09151 Immune system	04611 Platelet activation [PATH:ko04611]	PPP1C	serine/threonine-protein phosphatase PP1 catalytic subunit [EC:3.1.3.16]"	Shared by all symbionts (mycobiont, bacterial, and fungal communities)
K06269	A09150 Organismal Systems	09152 Endocrine system	04910 Insulin signaling pathway [PATH:ko04910]	PPP1C	serine/threonine-protein phosphatase PP1 catalytic subunit [EC:3.1.3.16]"	Shared by all symbionts (mycobiont, bacterial, and fungal communities)
K06269	A09150 Organismal Systems	09152 Endocrine system	04921 Oxytocin signaling pathway [PATH:ko04921]	PPP1C	serine/threonine-protein phosphatase PP1 catalytic subunit [EC:3.1.3.16]"	Shared by all symbionts (mycobiont, bacterial, and fungal communities)
K06269	A09150 Organismal Systems	09153 Circulatory system	04261 Adrenergic signaling in cardiomyocytes [PATH:ko04261]	PPP1C	serine/threonine-protein phosphatase PP1 catalytic subunit [EC:3.1.3.16]"	Shared by all symbionts (mycobiont, bacterial, and fungal communities)
K06269	A09150 Organismal Systems	09153 Circulatory system	04270 Vascular smooth muscle contraction [PATH:ko04270]	PPP1C	serine/threonine-protein phosphatase PP1 catalytic subunit [EC:3.1.3.16]"	Shared by all symbionts (mycobiont, bacterial, and fungal communities)
K06269	A09150 Organismal Systems	09156 Nervous system	04728 Dopaminergic synapse [PATH:ko04728]	PPP1C	serine/threonine-protein phosphatase PP1 catalytic subunit [EC:3.1.3.16]"	Shared by all symbionts (mycobiont, bacterial, and fungal communities)
K06269	A09150 Organismal Systems	09156 Nervous system	04720 Long-term potentiation [PATH:ko04720]	PPP1C	serine/threonine-protein phosphatase PP1 catalytic subunit [EC:3.1.3.16]"	Shared by all symbionts (mycobiont, bacterial, and fungal communities)
K06269	A09150 Organismal Systems	09157 Sensory system	04750 Inflammatory mediator regulation of TRP channels [PATH:ko04750]	PPP1C	serine/threonine-protein phosphatase PP1 catalytic subunit [EC:3.1.3.16]"	Shared by all symbionts (mycobiont, bacterial, and fungal communities)
K06269	A09160 Human Diseases	09161 Cancer: overview	05205 Proteoglycans in cancer [PATH:ko05205]	PPP1C	serine/threonine-protein phosphatase PP1 catalytic subunit [EC:3.1.3.16]"	Shared by all symbionts (mycobiont, bacterial, and fungal communities)
K06269	A09160 Human Diseases	09172 Infectious disease: viral	05168 Herpes simplex virus 1 infection [PATH:ko05168]	PPP1C	serine/threonine-protein phosphatase PP1 catalytic subunit [EC:3.1.3.16]"	Shared by all symbionts (mycobiont, bacterial, and fungal communities)
K06269	A09160 Human Diseases	09165 Substance dependence	05031 Amphetamine addiction [PATH:ko05031]	PPP1C	serine/threonine-protein phosphatase PP1 catalytic subunit [EC:3.1.3.16]"	Shared by all symbionts (mycobiont, bacterial, and fungal communities)
K06269	A09160 Human Diseases	09165 Substance dependence	05034 Alcoholism [PATH:ko05034]	PPP1C	serine/threonine-protein phosphatase PP1 catalytic subunit [EC:3.1.3.16]"	Shared by all symbionts (mycobiont, bacterial, and fungal communities)
[truncated: 7,494 more rows]
