# Supplementary material for: Functional redundancy and stability support the resilience of the Evernia prunastri holobiont under urbanization
Source: Environ Microbiome. 2026 Apr 9;21:65. doi: 10.1186/s40793-026-00886-8 (PMC13169696; doi:10.1186/s40793-026-00886-8)
Supplement: Supplementary file 4 — Supplementary Material 4. [file 40793_2026_886_MOESM4_ESM.xlsx]

## Sheet: Sheet1
KO	Level1	Level2	Level3	Gene	Gene Description	Remark
K00002	A09100 Metabolism	09101 Carbohydrate metabolism	00010 Glycolysis / Gluconeogenesis [PATH:ko00010]	AKR1A1, adh	alcohol dehydrogenase (NADP+) [EC:1.1.1.2]"	Unique in the mycobiont
K00002	A09100 Metabolism	09101 Carbohydrate metabolism	00040 Pentose and glucuronate interconversions [PATH:ko00040]	AKR1A1, adh	alcohol dehydrogenase (NADP+) [EC:1.1.1.2]"	Unique in the mycobiont
K00002	A09100 Metabolism	09101 Carbohydrate metabolism	00053 Ascorbate and aldarate metabolism [PATH:ko00053]	AKR1A1, adh	alcohol dehydrogenase (NADP+) [EC:1.1.1.2]"	Unique in the mycobiont
K00002	A09100 Metabolism	09101 Carbohydrate metabolism	00620 Pyruvate metabolism [PATH:ko00620]	AKR1A1, adh	alcohol dehydrogenase (NADP+) [EC:1.1.1.2]"	Unique in the mycobiont
K00002	A09100 Metabolism	09103 Lipid metabolism	00561 Glycerolipid metabolism [PATH:ko00561]	AKR1A1, adh	alcohol dehydrogenase (NADP+) [EC:1.1.1.2]"	Unique in the mycobiont
K00002	A09100 Metabolism	09111 Xenobiotics biodegradation and metabolism	00930 Caprolactam degradation [PATH:ko00930]	AKR1A1, adh	alcohol dehydrogenase (NADP+) [EC:1.1.1.2]"	Unique in the mycobiont
K00002	A09160 Human Diseases	09161 Cancer: overview	05208 Chemical carcinogenesis - reactive oxygen species [PATH:ko05208]	AKR1A1, adh	alcohol dehydrogenase (NADP+) [EC:1.1.1.2]"	Unique in the mycobiont
K00002	A09180 Brite Hierarchies	09183 Protein families: signaling and cellular processes	04147 Exosome [BR:ko04147]	AKR1A1, adh	alcohol dehydrogenase (NADP+) [EC:1.1.1.2]"	Unique in the mycobiont
K00213	A09100 Metabolism	09103 Lipid metabolism	00100 Steroid biosynthesis [PATH:ko00100]	DHCR7	7-dehydrocholesterol reductase [EC:1.3.1.21]"	Unique in the mycobiont
K00489	A09100 Metabolism	09103 Lipid metabolism	00120 Primary bile acid biosynthesis [PATH:ko00120]	CYP7A1	cholesterol 7alpha-monooxygenase [EC:1.14.14.23]"	Unique in the mycobiont
K00489	A09100 Metabolism	09103 Lipid metabolism	00140 Steroid hormone biosynthesis [PATH:ko00140]	CYP7A1	cholesterol 7alpha-monooxygenase [EC:1.14.14.23]"	Unique in the mycobiont
K00489	A09150 Organismal Systems	09152 Endocrine system	03320 PPAR signaling pathway [PATH:ko03320]	CYP7A1	cholesterol 7alpha-monooxygenase [EC:1.14.14.23]"	Unique in the mycobiont
K00489	A09150 Organismal Systems	09154 Digestive system	04976 Bile secretion [PATH:ko04976]	CYP7A1	cholesterol 7alpha-monooxygenase [EC:1.14.14.23]"	Unique in the mycobiont
K00489	A09150 Organismal Systems	09154 Digestive system	04979 Cholesterol metabolism [PATH:ko04979]	CYP7A1	cholesterol 7alpha-monooxygenase [EC:1.14.14.23]"	Unique in the mycobiont
K00489	A09180 Brite Hierarchies	09181 Protein families: metabolism	00199 Cytochrome P450 [BR:ko00199]	CYP7A1	cholesterol 7alpha-monooxygenase [EC:1.14.14.23]"	Unique in the mycobiont
K00656	A09100 Metabolism	09101 Carbohydrate metabolism	00620 Pyruvate metabolism [PATH:ko00620]	E2.3.1.54, pflD	formate C-acetyltransferase [EC:2.3.1.54]"	Unique in the mycobiont
K00656	A09100 Metabolism	09101 Carbohydrate metabolism	00640 Propanoate metabolism [PATH:ko00640]	E2.3.1.54, pflD	formate C-acetyltransferase [EC:2.3.1.54]"	Unique in the mycobiont
K00656	A09100 Metabolism	09101 Carbohydrate metabolism	00650 Butanoate metabolism [PATH:ko00650]	E2.3.1.54, pflD	formate C-acetyltransferase [EC:2.3.1.54]"	Unique in the mycobiont
K00710	A09100 Metabolism	09107 Glycan biosynthesis and metabolism	00512 Mucin type O-glycan biosynthesis [PATH:ko00512]	GALNT	polypeptide N-acetylgalactosaminyltransferase [EC:2.4.1.41]"	Unique in the mycobiont
K00710	A09100 Metabolism	09107 Glycan biosynthesis and metabolism	00514 Other types of O-glycan biosynthesis [PATH:ko00514]	GALNT	polypeptide N-acetylgalactosaminyltransferase [EC:2.4.1.41]"	Unique in the mycobiont
K00710	A09180 Brite Hierarchies	09181 Protein families: metabolism	01003 Glycosyltransferases [BR:ko01003]	GALNT	polypeptide N-acetylgalactosaminyltransferase [EC:2.4.1.41]"	Unique in the mycobiont
K00861	A09100 Metabolism	09108 Metabolism of cofactors and vitamins	00740 Riboflavin metabolism [PATH:ko00740]	RFK, FMN1	riboflavin kinase [EC:2.7.1.26]"	Unique in the mycobiont
K00894	A09100 Metabolism	09103 Lipid metabolism	00564 Glycerophospholipid metabolism [PATH:ko00564]	ETNK, EKI	ethanolamine kinase [EC:2.7.1.82]"	Unique in the mycobiont
K00905	A09180 Brite Hierarchies	09181 Protein families: metabolism	01001 Protein kinases [BR:ko01001]	BCKDK	[3-methyl-2-oxobutanoate dehydrogenase (acetyl-transferring)] kinase [EC:2.7.11.4]"	Unique in the mycobiont
K00915	A09100 Metabolism	09101 Carbohydrate metabolism	00562 Inositol phosphate metabolism [PATH:ko00562]	IPMK, IPK2	inositol-polyphosphate multikinase [EC:2.7.1.140 2.7.1.151]"	Unique in the mycobiont
K00915	A09130 Environmental Information Processing	09132 Signal transduction	04070 Phosphatidylinositol signaling system [PATH:ko04070]	IPMK, IPK2	inositol-polyphosphate multikinase [EC:2.7.1.140 2.7.1.151]"	Unique in the mycobiont
K00915	A09140 Cellular Processes	09141 Transport and catabolism	04138 Autophagy - yeast [PATH:ko04138]	IPMK, IPK2	inositol-polyphosphate multikinase [EC:2.7.1.140 2.7.1.151]"	Unique in the mycobiont
K00944	A09100 Metabolism	09104 Nucleotide metabolism	00230 Purine metabolism [PATH:ko00230]	AK3	nucleoside-triphosphate--adenylate kinase [EC:2.7.4.10]"	Unique in the mycobiont
K01049	A09100 Metabolism	09103 Lipid metabolism	00564 Glycerophospholipid metabolism [PATH:ko00564]	ACHE	acetylcholinesterase [EC:3.1.1.7]"	Unique in the mycobiont
K01049	A09130 Environmental Information Processing	09133 Signaling molecules and interaction	04082 Neuroactive ligand signaling [PATH:ko04082]	ACHE	acetylcholinesterase [EC:3.1.1.7]"	Unique in the mycobiont
K01049	A09150 Organismal Systems	09156 Nervous system	04725 Cholinergic synapse [PATH:ko04725]	ACHE	acetylcholinesterase [EC:3.1.1.7]"	Unique in the mycobiont
K01049	A09180 Brite Hierarchies	09183 Protein families: signaling and cellular processes	00537 Glycosylphosphatidylinositol (GPI)-anchored proteins [BR:ko00537]	ACHE	acetylcholinesterase [EC:3.1.1.7]"	Unique in the mycobiont
K01067	A09100 Metabolism	09101 Carbohydrate metabolism	00620 Pyruvate metabolism [PATH:ko00620]	E3.1.2.1, ACH1	acetyl-CoA hydrolase [EC:3.1.2.1]"	Unique in the mycobiont
K01213	A09100 Metabolism	09101 Carbohydrate metabolism	00040 Pentose and glucuronate interconversions [PATH:ko00040]	E3.2.1.67	galacturan 1,4-alpha-galacturonidase [EC:3.2.1.67]"	Unique in the mycobiont
K01253	A09100 Metabolism	09111 Xenobiotics biodegradation and metabolism	00980 Metabolism of xenobiotics by cytochrome P450 [PATH:ko00980]	EPHX1	microsomal epoxide hydrolase [EC:3.3.2.9]"	Unique in the mycobiont
K01253	A09150 Organismal Systems	09154 Digestive system	04976 Bile secretion [PATH:ko04976]	EPHX1	microsomal epoxide hydrolase [EC:3.3.2.9]"	Unique in the mycobiont
K01253	A09160 Human Diseases	09161 Cancer: overview	05204 Chemical carcinogenesis - DNA adducts [PATH:ko05204]	EPHX1	microsomal epoxide hydrolase [EC:3.3.2.9]"	Unique in the mycobiont
K01253	A09160 Human Diseases	09161 Cancer: overview	05207 Chemical carcinogenesis - receptor activation [PATH:ko05207]	EPHX1	microsomal epoxide hydrolase [EC:3.3.2.9]"	Unique in the mycobiont
K01253	A09160 Human Diseases	09161 Cancer: overview	05208 Chemical carcinogenesis - reactive oxygen species [PATH:ko05208]	EPHX1	microsomal epoxide hydrolase [EC:3.3.2.9]"	Unique in the mycobiont
K01253	A09180 Brite Hierarchies	09181 Protein families: metabolism	01002 Peptidases and inhibitors [BR:ko01002]	EPHX1	microsomal epoxide hydrolase [EC:3.3.2.9]"	Unique in the mycobiont
K01363	A09140 Cellular Processes	09141 Transport and catabolism	04142 Lysosome [PATH:ko04142]	CTSB	cathepsin B [EC:3.4.22.1]"	Unique in the mycobiont
K01363	A09140 Cellular Processes	09141 Transport and catabolism	04140 Autophagy - animal [PATH:ko04140]	CTSB	cathepsin B [EC:3.4.22.1]"	Unique in the mycobiont
K01363	A09140 Cellular Processes	09143 Cell growth and death	04210 Apoptosis [PATH:ko04210]	CTSB	cathepsin B [EC:3.4.22.1]"	Unique in the mycobiont
K01363	A09150 Organismal Systems	09151 Immune system	04621 NOD-like receptor signaling pathway [PATH:ko04621]	CTSB	cathepsin B [EC:3.4.22.1]"	Unique in the mycobiont
K01363	A09150 Organismal Systems	09151 Immune system	04612 Antigen processing and presentation [PATH:ko04612]	CTSB	cathepsin B [EC:3.4.22.1]"	Unique in the mycobiont
K01363	A09150 Organismal Systems	09152 Endocrine system	04924 Renin secretion [PATH:ko04924]	CTSB	cathepsin B [EC:3.4.22.1]"	Unique in the mycobiont
K01363	A09180 Brite Hierarchies	09181 Protein families: metabolism	01002 Peptidases and inhibitors [BR:ko01002]	CTSB	cathepsin B [EC:3.4.22.1]"	Unique in the mycobiont
K01363	A09180 Brite Hierarchies	09182 Protein families: genetic information processing	03110 Chaperones and folding catalysts [BR:ko03110]	CTSB	cathepsin B [EC:3.4.22.1]"	Unique in the mycobiont
K01363	A09180 Brite Hierarchies	09183 Protein families: signaling and cellular processes	04147 Exosome [BR:ko04147]	CTSB	cathepsin B [EC:3.4.22.1]"	Unique in the mycobiont
K01363	A09180 Brite Hierarchies	09183 Protein families: signaling and cellular processes	00536 Glycosaminoglycan binding proteins [BR:ko00536]	CTSB	cathepsin B [EC:3.4.22.1]"	Unique in the mycobiont
K01379	A09130 Environmental Information Processing	09132 Signal transduction	04071 Sphingolipid signaling pathway [PATH:ko04071]	CTSD	cathepsin D [EC:3.4.23.5]"	Unique in the mycobiont
K01379	A09140 Cellular Processes	09141 Transport and catabolism	04142 Lysosome [PATH:ko04142]	CTSD	cathepsin D [EC:3.4.23.5]"	Unique in the mycobiont
K01379	A09140 Cellular Processes	09141 Transport and catabolism	04140 Autophagy - animal [PATH:ko04140]	CTSD	cathepsin D [EC:3.4.23.5]"	Unique in the mycobiont
K01379	A09140 Cellular Processes	09143 Cell growth and death	04210 Apoptosis [PATH:ko04210]	CTSD	cathepsin D [EC:3.4.23.5]"	Unique in the mycobiont
K01379	A09150 Organismal Systems	09152 Endocrine system	04915 Estrogen signaling pathway [PATH:ko04915]	CTSD	cathepsin D [EC:3.4.23.5]"	Unique in the mycobiont
K01379	A09160 Human Diseases	09171 Infectious disease: bacterial	05152 Tuberculosis [PATH:ko05152]	CTSD	cathepsin D [EC:3.4.23.5]"	Unique in the mycobiont
K01379	A09160 Human Diseases	09166 Cardiovascular disease	05415 Diabetic cardiomyopathy [PATH:ko05415]	CTSD	cathepsin D [EC:3.4.23.5]"	Unique in the mycobiont
K01379	A09180 Brite Hierarchies	09181 Protein families: metabolism	01002 Peptidases and inhibitors [BR:ko01002]	CTSD	cathepsin D [EC:3.4.23.5]"	Unique in the mycobiont
K01379	A09180 Brite Hierarchies	09183 Protein families: signaling and cellular processes	04147 Exosome [BR:ko04147]	CTSD	cathepsin D [EC:3.4.23.5]"	Unique in the mycobiont
K01415	A09180 Brite Hierarchies	09181 Protein families: metabolism	01002 Peptidases and inhibitors [BR:ko01002]	ECE	endothelin-converting enzyme [EC:3.4.24.71]"	Unique in the mycobiont
K01415	A09180 Brite Hierarchies	09183 Protein families: signaling and cellular processes	04147 Exosome [BR:ko04147]	ECE	endothelin-converting enzyme [EC:3.4.24.71]"	Unique in the mycobiont
K01530	A09190 Not Included in Pathway or Brite	09191 Unclassified: metabolism	99980 Enzymes with EC numbers	E7.6.2.1	phospholipid-translocating ATPase [EC:7.6.2.1]"	Unique in the mycobiont
K01539	A09130 Environmental Information Processing	09132 Signal transduction	04024 cAMP signaling pathway [PATH:ko04024]	ATP1A	sodium/potassium-transporting ATPase subunit alpha [EC:7.2.2.13]"	Unique in the mycobiont
K01539	A09130 Environmental Information Processing	09132 Signal transduction	04022 cGMP-PKG signaling pathway [PATH:ko04022]	ATP1A	sodium/potassium-transporting ATPase subunit alpha [EC:7.2.2.13]"	Unique in the mycobiont
K01539	A09140 Cellular Processes	09142 Cell motility	04820 Cytoskeleton in muscle cells [PATH:ko04820]	ATP1A	sodium/potassium-transporting ATPase subunit alpha [EC:7.2.2.13]"	Unique in the mycobiont
K01539	A09150 Organismal Systems	09152 Endocrine system	04911 Insulin secretion [PATH:ko04911]	ATP1A	sodium/potassium-transporting ATPase subunit alpha [EC:7.2.2.13]"	Unique in the mycobiont
K01539	A09150 Organismal Systems	09152 Endocrine system	04918 Thyroid hormone synthesis [PATH:ko04918]	ATP1A	sodium/potassium-transporting ATPase subunit alpha [EC:7.2.2.13]"	Unique in the mycobiont
K01539	A09150 Organismal Systems	09152 Endocrine system	04919 Thyroid hormone signaling pathway [PATH:ko04919]	ATP1A	sodium/potassium-transporting ATPase subunit alpha [EC:7.2.2.13]"	Unique in the mycobiont
K01539	A09150 Organismal Systems	09152 Endocrine system	04925 Aldosterone synthesis and secretion [PATH:ko04925]	ATP1A	sodium/potassium-transporting ATPase subunit alpha [EC:7.2.2.13]"	Unique in the mycobiont
K01539	A09150 Organismal Systems	09153 Circulatory system	04260 Cardiac muscle contraction [PATH:ko04260]	ATP1A	sodium/potassium-transporting ATPase subunit alpha [EC:7.2.2.13]"	Unique in the mycobiont
K01539	A09150 Organismal Systems	09153 Circulatory system	04261 Adrenergic signaling in cardiomyocytes [PATH:ko04261]	ATP1A	sodium/potassium-transporting ATPase subunit alpha [EC:7.2.2.13]"	Unique in the mycobiont
K01539	A09150 Organismal Systems	09154 Digestive system	04970 Salivary secretion [PATH:ko04970]	ATP1A	sodium/potassium-transporting ATPase subunit alpha [EC:7.2.2.13]"	Unique in the mycobiont
K01539	A09150 Organismal Systems	09154 Digestive system	04971 Gastric acid secretion [PATH:ko04971]	ATP1A	sodium/potassium-transporting ATPase subunit alpha [EC:7.2.2.13]"	Unique in the mycobiont
K01539	A09150 Organismal Systems	09154 Digestive system	04972 Pancreatic secretion [PATH:ko04972]	ATP1A	sodium/potassium-transporting ATPase subunit alpha [EC:7.2.2.13]"	Unique in the mycobiont
K01539	A09150 Organismal Systems	09154 Digestive system	04976 Bile secretion [PATH:ko04976]	ATP1A	sodium/potassium-transporting ATPase subunit alpha [EC:7.2.2.13]"	Unique in the mycobiont
K01539	A09150 Organismal Systems	09154 Digestive system	04973 Carbohydrate digestion and absorption [PATH:ko04973]	ATP1A	sodium/potassium-transporting ATPase subunit alpha [EC:7.2.2.13]"	Unique in the mycobiont
K01539	A09150 Organismal Systems	09154 Digestive system	04974 Protein digestion and absorption [PATH:ko04974]	ATP1A	sodium/potassium-transporting ATPase subunit alpha [EC:7.2.2.13]"	Unique in the mycobiont
K01539	A09150 Organismal Systems	09154 Digestive system	04978 Mineral absorption [PATH:ko04978]	ATP1A	sodium/potassium-transporting ATPase subunit alpha [EC:7.2.2.13]"	Unique in the mycobiont
K01539	A09150 Organismal Systems	09155 Excretory system	04960 Aldosterone-regulated sodium reabsorption [PATH:ko04960]	ATP1A	sodium/potassium-transporting ATPase subunit alpha [EC:7.2.2.13]"	Unique in the mycobiont
K01539	A09150 Organismal Systems	09155 Excretory system	04961 Endocrine and other factor-regulated calcium reabsorption [PATH:ko04961]	ATP1A	sodium/potassium-transporting ATPase subunit alpha [EC:7.2.2.13]"	Unique in the mycobiont
K01539	A09150 Organismal Systems	09155 Excretory system	04964 Proximal tubule bicarbonate reclamation [PATH:ko04964]	ATP1A	sodium/potassium-transporting ATPase subunit alpha [EC:7.2.2.13]"	Unique in the mycobiont
K01539	A09180 Brite Hierarchies	09183 Protein families: signaling and cellular processes	04147 Exosome [BR:ko04147]	ATP1A	sodium/potassium-transporting ATPase subunit alpha [EC:7.2.2.13]"	Unique in the mycobiont
K01681	A09100 Metabolism	09101 Carbohydrate metabolism	00020 Citrate cycle (TCA cycle) [PATH:ko00020]	ACO	aconitate hydratase [EC:4.2.1.3]"	Unique in the mycobiont
K01681	A09100 Metabolism	09101 Carbohydrate metabolism	00630 Glyoxylate and dicarboxylate metabolism [PATH:ko00630]	ACO	aconitate hydratase [EC:4.2.1.3]"	Unique in the mycobiont
K01681	A09100 Metabolism	09102 Energy metabolism	00720 Other carbon fixation pathways [PATH:ko00720]	ACO	aconitate hydratase [EC:4.2.1.3]"	Unique in the mycobiont
K02087	A09140 Cellular Processes	09143 Cell growth and death	04110 Cell cycle [PATH:ko04110]	CDK1, CDC2	cyclin-dependent kinase 1 [EC:2.7.11.22 2.7.11.23]"	Unique in the mycobiont
K02087	A09140 Cellular Processes	09143 Cell growth and death	04114 Oocyte meiosis [PATH:ko04114]	CDK1, CDC2	cyclin-dependent kinase 1 [EC:2.7.11.22 2.7.11.23]"	Unique in the mycobiont
K02087	A09140 Cellular Processes	09143 Cell growth and death	04115 p53 signaling pathway [PATH:ko04115]	CDK1, CDC2	cyclin-dependent kinase 1 [EC:2.7.11.22 2.7.11.23]"	Unique in the mycobiont
K02087	A09140 Cellular Processes	09143 Cell growth and death	04218 Cellular senescence [PATH:ko04218]	CDK1, CDC2	cyclin-dependent kinase 1 [EC:2.7.11.22 2.7.11.23]"	Unique in the mycobiont
K02087	A09140 Cellular Processes	09144 Cellular community - eukaryotes	04540 Gap junction [PATH:ko04540]	CDK1, CDC2	cyclin-dependent kinase 1 [EC:2.7.11.22 2.7.11.23]"	Unique in the mycobiont
K02087	A09150 Organismal Systems	09152 Endocrine system	04914 Progesterone-mediated oocyte maturation [PATH:ko04914]	CDK1, CDC2	cyclin-dependent kinase 1 [EC:2.7.11.22 2.7.11.23]"	Unique in the mycobiont
K02087	A09160 Human Diseases	09161 Cancer: overview	05203 Viral carcinogenesis [PATH:ko05203]	CDK1, CDC2	cyclin-dependent kinase 1 [EC:2.7.11.22 2.7.11.23]"	Unique in the mycobiont
K02087	A09160 Human Diseases	09172 Infectious disease: viral	05170 Human immunodeficiency virus 1 infection [PATH:ko05170]	CDK1, CDC2	cyclin-dependent kinase 1 [EC:2.7.11.22 2.7.11.23]"	Unique in the mycobiont
K02087	A09180 Brite Hierarchies	09181 Protein families: metabolism	01001 Protein kinases [BR:ko01001]	CDK1, CDC2	cyclin-dependent kinase 1 [EC:2.7.11.22 2.7.11.23]"	Unique in the mycobiont
K02087	A09180 Brite Hierarchies	09182 Protein families: genetic information processing	03032 DNA replication proteins [BR:ko03032]	CDK1, CDC2	cyclin-dependent kinase 1 [EC:2.7.11.22 2.7.11.23]"	Unique in the mycobiont
K02087	A09180 Brite Hierarchies	09182 Protein families: genetic information processing	03036 Chromosome and associated proteins [BR:ko03036]	CDK1, CDC2	cyclin-dependent kinase 1 [EC:2.7.11.22 2.7.11.23]"	Unique in the mycobiont
K02087	A09180 Brite Hierarchies	09183 Protein families: signaling and cellular processes	04147 Exosome [BR:ko04147]	CDK1, CDC2	cyclin-dependent kinase 1 [EC:2.7.11.22 2.7.11.23]"	Unique in the mycobiont
K02140	A09100 Metabolism	09102 Energy metabolism	00190 Oxidative phosphorylation [PATH:ko00190]	ATPeFG, ATP5L, ATP20	F-type H+-transporting ATPase subunit g"	Unique in the mycobiont
K02140	A09150 Organismal Systems	09159 Environmental adaptation	04714 Thermogenesis [PATH:ko04714]	ATPeFG, ATP5L, ATP20	F-type H+-transporting ATPase subunit g"	Unique in the mycobiont
K02156	A09150 Organismal Systems	09158 Development and regeneration	04320 Dorso-ventral axis formation [PATH:ko04320]	AUB, PIWI	aubergine"	Unique in the mycobiont
K02156	A09180 Brite Hierarchies	09182 Protein families: genetic information processing	03036 Chromosome and associated proteins [BR:ko03036]	AUB, PIWI	aubergine"	Unique in the mycobiont
K02206	A09130 Environmental Information Processing	09132 Signal transduction	04068 FoxO signaling pathway [PATH:ko04068]	CDK2	cyclin-dependent kinase 2 [EC:2.7.11.22]"	Unique in the mycobiont
K02206	A09130 Environmental Information Processing	09132 Signal transduction	04151 PI3K-Akt signaling pathway [PATH:ko04151]	CDK2	cyclin-dependent kinase 2 [EC:2.7.11.22]"	Unique in the mycobiont
K02206	A09140 Cellular Processes	09143 Cell growth and death	04110 Cell cycle [PATH:ko04110]	CDK2	cyclin-dependent kinase 2 [EC:2.7.11.22]"	Unique in the mycobiont
K02206	A09140 Cellular Processes	09143 Cell growth and death	04114 Oocyte meiosis [PATH:ko04114]	CDK2	cyclin-dependent kinase 2 [EC:2.7.11.22]"	Unique in the mycobiont
K02206	A09140 Cellular Processes	09143 Cell growth and death	04115 p53 signaling pathway [PATH:ko04115]	CDK2	cyclin-dependent kinase 2 [EC:2.7.11.22]"	Unique in the mycobiont
K02206	A09140 Cellular Processes	09143 Cell growth and death	04218 Cellular senescence [PATH:ko04218]	CDK2	cyclin-dependent kinase 2 [EC:2.7.11.22]"	Unique in the mycobiont
K02206	A09150 Organismal Systems	09152 Endocrine system	04914 Progesterone-mediated oocyte maturation [PATH:ko04914]	CDK2	cyclin-dependent kinase 2 [EC:2.7.11.22]"	Unique in the mycobiont
K02206	A09160 Human Diseases	09161 Cancer: overview	05200 Pathways in cancer [PATH:ko05200]	CDK2	cyclin-dependent kinase 2 [EC:2.7.11.22]"	Unique in the mycobiont
K02206	A09160 Human Diseases	09161 Cancer: overview	05203 Viral carcinogenesis [PATH:ko05203]	CDK2	cyclin-dependent kinase 2 [EC:2.7.11.22]"	Unique in the mycobiont
K02206	A09160 Human Diseases	09162 Cancer: specific types	05226 Gastric cancer [PATH:ko05226]	CDK2	cyclin-dependent kinase 2 [EC:2.7.11.22]"	Unique in the mycobiont
K02206	A09160 Human Diseases	09162 Cancer: specific types	05215 Prostate cancer [PATH:ko05215]	CDK2	cyclin-dependent kinase 2 [EC:2.7.11.22]"	Unique in the mycobiont
K02206	A09160 Human Diseases	09162 Cancer: specific types	05222 Small cell lung cancer [PATH:ko05222]	CDK2	cyclin-dependent kinase 2 [EC:2.7.11.22]"	Unique in the mycobiont
K02206	A09160 Human Diseases	09172 Infectious disease: viral	05166 Human T-cell leukemia virus 1 infection [PATH:ko05166]	CDK2	cyclin-dependent kinase 2 [EC:2.7.11.22]"	Unique in the mycobiont
K02206	A09160 Human Diseases	09172 Infectious disease: viral	05161 Hepatitis B [PATH:ko05161]	CDK2	cyclin-dependent kinase 2 [EC:2.7.11.22]"	Unique in the mycobiont
K02206	A09160 Human Diseases	09172 Infectious disease: viral	05160 Hepatitis C [PATH:ko05160]	CDK2	cyclin-dependent kinase 2 [EC:2.7.11.22]"	Unique in the mycobiont
K02206	A09160 Human Diseases	09172 Infectious disease: viral	05162 Measles [PATH:ko05162]	CDK2	cyclin-dependent kinase 2 [EC:2.7.11.22]"	Unique in the mycobiont
K02206	A09160 Human Diseases	09172 Infectious disease: viral	05169 Epstein-Barr virus infection [PATH:ko05169]	CDK2	cyclin-dependent kinase 2 [EC:2.7.11.22]"	Unique in the mycobiont
K02206	A09160 Human Diseases	09172 Infectious disease: viral	05165 Human papillomavirus infection [PATH:ko05165]	CDK2	cyclin-dependent kinase 2 [EC:2.7.11.22]"	Unique in the mycobiont
K02206	A09160 Human Diseases	09167 Endocrine and metabolic disease	04934 Cushing syndrome [PATH:ko04934]	CDK2	cyclin-dependent kinase 2 [EC:2.7.11.22]"	Unique in the mycobiont
K02206	A09180 Brite Hierarchies	09181 Protein families: metabolism	01001 Protein kinases [BR:ko01001]	CDK2	cyclin-dependent kinase 2 [EC:2.7.11.22]"	Unique in the mycobiont
K02206	A09180 Brite Hierarchies	09182 Protein families: genetic information processing	03032 DNA replication proteins [BR:ko03032]	CDK2	cyclin-dependent kinase 2 [EC:2.7.11.22]"	Unique in the mycobiont
K02206	A09180 Brite Hierarchies	09182 Protein families: genetic information processing	03036 Chromosome and associated proteins [BR:ko03036]	CDK2	cyclin-dependent kinase 2 [EC:2.7.11.22]"	Unique in the mycobiont
K02218	A09130 Environmental Information Processing	09132 Signal transduction	04011 MAPK signaling pathway - yeast [PATH:ko04011]	CSNK1, CKI	casein kinase 1 [EC:2.7.11.1]"	Unique in the mycobiont
K02218	A09130 Environmental Information Processing	09132 Signal transduction	04392 Hippo signaling pathway - multiple species [PATH:ko04392]	CSNK1, CKI	casein kinase 1 [EC:2.7.11.1]"	Unique in the mycobiont
K02218	A09180 Brite Hierarchies	09181 Protein families: metabolism	01001 Protein kinases [BR:ko01001]	CSNK1, CKI	casein kinase 1 [EC:2.7.11.1]"	Unique in the mycobiont
K02267	A09100 Metabolism	09102 Energy metabolism	00190 Oxidative phosphorylation [PATH:ko00190]	COX6B	cytochrome c oxidase subunit 6b"	Unique in the mycobiont
K02267	A09150 Organismal Systems	09153 Circulatory system	04260 Cardiac muscle contraction [PATH:ko04260]	COX6B	cytochrome c oxidase subunit 6b"	Unique in the mycobiont
K02267	A09150 Organismal Systems	09159 Environmental adaptation	04714 Thermogenesis [PATH:ko04714]	COX6B	cytochrome c oxidase subunit 6b"	Unique in the mycobiont
K02267	A09160 Human Diseases	09161 Cancer: overview	05208 Chemical carcinogenesis - reactive oxygen species [PATH:ko05208]	COX6B	cytochrome c oxidase subunit 6b"	Unique in the mycobiont
K02267	A09160 Human Diseases	09164 Neurodegenerative disease	05010 Alzheimer disease [PATH:ko05010]	COX6B	cytochrome c oxidase subunit 6b"	Unique in the mycobiont
K02267	A09160 Human Diseases	09164 Neurodegenerative disease	05012 Parkinson disease [PATH:ko05012]	COX6B	cytochrome c oxidase subunit 6b"	Unique in the mycobiont
K02267	A09160 Human Diseases	09164 Neurodegenerative disease	05014 Amyotrophic lateral sclerosis [PATH:ko05014]	COX6B	cytochrome c oxidase subunit 6b"	Unique in the mycobiont
K02267	A09160 Human Diseases	09164 Neurodegenerative disease	05016 Huntington disease [PATH:ko05016]	COX6B	cytochrome c oxidase subunit 6b"	Unique in the mycobiont
K02267	A09160 Human Diseases	09164 Neurodegenerative disease	05020 Prion disease [PATH:ko05020]	COX6B	cytochrome c oxidase subunit 6b"	Unique in the mycobiont
K02267	A09160 Human Diseases	09164 Neurodegenerative disease	05022 Pathways of neurodegeneration - multiple diseases [PATH:ko05022]	COX6B	cytochrome c oxidase subunit 6b"	Unique in the mycobiont
K02267	A09160 Human Diseases	09166 Cardiovascular disease	05415 Diabetic cardiomyopathy [PATH:ko05415]	COX6B	cytochrome c oxidase subunit 6b"	Unique in the mycobiont
K02267	A09160 Human Diseases	09167 Endocrine and metabolic disease	04932 Non-alcoholic fatty liver disease [PATH:ko04932]	COX6B	cytochrome c oxidase subunit 6b"	Unique in the mycobiont
K02349	A09180 Brite Hierarchies	09182 Protein families: genetic information processing	03400 DNA repair and recombination proteins [BR:ko03400]	POLQ	DNA polymerase theta [EC:2.7.7.7]"	Unique in the mycobiont
K02449	A09180 Brite Hierarchies	09181 Protein families: metabolism	01001 Protein kinases [BR:ko01001]	CDK10	cyclin-dependent kinase 10 [EC:2.7.11.22]"	Unique in the mycobiont
K02665	A09180 Brite Hierarchies	09183 Protein families: signaling and cellular processes	02044 Secretion system [BR:ko02044]	pilP	type IV pilus assembly protein PilP"	Unique in the mycobiont
K02665	A09180 Brite Hierarchies	09183 Protein families: signaling and cellular processes	02035 Bacterial motility proteins [BR:ko02035]	pilP	type IV pilus assembly protein PilP"	Unique in the mycobiont
K02677	A09130 Environmental Information Processing	09132 Signal transduction	04010 MAPK signaling pathway [PATH:ko04010]	PRKCA	classical protein kinase C alpha type [EC:2.7.11.13]"	Unique in the mycobiont
K02677	A09130 Environmental Information Processing	09132 Signal transduction	04011 MAPK signaling pathway - yeast [PATH:ko04011]	PRKCA	classical protein kinase C alpha type [EC:2.7.11.13]"	Unique in the mycobiont
K02677	A09130 Environmental Information Processing	09132 Signal transduction	04012 ErbB signaling pathway [PATH:ko04012]	PRKCA	classical protein kinase C alpha type [EC:2.7.11.13]"	Unique in the mycobiont
K02677	A09130 Environmental Information Processing	09132 Signal transduction	04014 Ras signaling pathway [PATH:ko04014]	PRKCA	classical protein kinase C alpha type [EC:2.7.11.13]"	Unique in the mycobiont
K02677	A09130 Environmental Information Processing	09132 Signal transduction	04015 Rap1 signaling pathway [PATH:ko04015]	PRKCA	classical protein kinase C alpha type [EC:2.7.11.13]"	Unique in the mycobiont
K02677	A09130 Environmental Information Processing	09132 Signal transduction	04310 Wnt signaling pathway [PATH:ko04310]	PRKCA	classical protein kinase C alpha type [EC:2.7.11.13]"	Unique in the mycobiont
K02677	A09130 Environmental Information Processing	09132 Signal transduction	04370 VEGF signaling pathway [PATH:ko04370]	PRKCA	classical protein kinase C alpha type [EC:2.7.11.13]"	Unique in the mycobiont
K02677	A09130 Environmental Information Processing	09132 Signal transduction	04066 HIF-1 signaling pathway [PATH:ko04066]	PRKCA	classical protein kinase C alpha type [EC:2.7.11.13]"	Unique in the mycobiont
K02677	A09130 Environmental Information Processing	09132 Signal transduction	04020 Calcium signaling pathway [PATH:ko04020]	PRKCA	classical protein kinase C alpha type [EC:2.7.11.13]"	Unique in the mycobiont
K02677	A09130 Environmental Information Processing	09132 Signal transduction	04070 Phosphatidylinositol signaling system [PATH:ko04070]	PRKCA	classical protein kinase C alpha type [EC:2.7.11.13]"	Unique in the mycobiont
K02677	A09130 Environmental Information Processing	09132 Signal transduction	04072 Phospholipase D signaling pathway [PATH:ko04072]	PRKCA	classical protein kinase C alpha type [EC:2.7.11.13]"	Unique in the mycobiont
K02677	A09130 Environmental Information Processing	09132 Signal transduction	04071 Sphingolipid signaling pathway [PATH:ko04071]	PRKCA	classical protein kinase C alpha type [EC:2.7.11.13]"	Unique in the mycobiont
K02677	A09130 Environmental Information Processing	09132 Signal transduction	04151 PI3K-Akt signaling pathway [PATH:ko04151]	PRKCA	classical protein kinase C alpha type [EC:2.7.11.13]"	Unique in the mycobiont
K02677	A09130 Environmental Information Processing	09132 Signal transduction	04150 mTOR signaling pathway [PATH:ko04150]	PRKCA	classical protein kinase C alpha type [EC:2.7.11.13]"	Unique in the mycobiont
K02677	A09130 Environmental Information Processing	09133 Signaling molecules and interaction	04082 Neuroactive ligand signaling [PATH:ko04082]	PRKCA	classical protein kinase C alpha type [EC:2.7.11.13]"	Unique in the mycobiont
K02677	A09140 Cellular Processes	09141 Transport and catabolism	04139 Mitophagy - yeast [PATH:ko04139]	PRKCA	classical protein kinase C alpha type [EC:2.7.11.13]"	Unique in the mycobiont
K02677	A09140 Cellular Processes	09144 Cellular community - eukaryotes	04510 Focal adhesion [PATH:ko04510]	PRKCA	classical protein kinase C alpha type [EC:2.7.11.13]"	Unique in the mycobiont
K02677	A09140 Cellular Processes	09144 Cellular community - eukaryotes	04540 Gap junction [PATH:ko04540]	PRKCA	classical protein kinase C alpha type [EC:2.7.11.13]"	Unique in the mycobiont
K02677	A09150 Organismal Systems	09151 Immune system	04613 Neutrophil extracellular trap formation [PATH:ko04613]	PRKCA	classical protein kinase C alpha type [EC:2.7.11.13]"	Unique in the mycobiont
K02677	A09150 Organismal Systems	09151 Immune system	04650 Natural killer cell mediated cytotoxicity [PATH:ko04650]	PRKCA	classical protein kinase C alpha type [EC:2.7.11.13]"	Unique in the mycobiont
K02677	A09150 Organismal Systems	09151 Immune system	04664 Fc epsilon RI signaling pathway [PATH:ko04664]	PRKCA	classical protein kinase C alpha type [EC:2.7.11.13]"	Unique in the mycobiont
K02677	A09150 Organismal Systems	09151 Immune system	04666 Fc gamma R-mediated phagocytosis [PATH:ko04666]	PRKCA	classical protein kinase C alpha type [EC:2.7.11.13]"	Unique in the mycobiont
K02677	A09150 Organismal Systems	09151 Immune system	04670 Leukocyte transendothelial migration [PATH:ko04670]	PRKCA	classical protein kinase C alpha type [EC:2.7.11.13]"	Unique in the mycobiont
K02677	A09150 Organismal Systems	09152 Endocrine system	04911 Insulin secretion [PATH:ko04911]	PRKCA	classical protein kinase C alpha type [EC:2.7.11.13]"	Unique in the mycobiont
K02677	A09150 Organismal Systems	09152 Endocrine system	04929 GnRH secretion [PATH:ko04929]	PRKCA	classical protein kinase C alpha type [EC:2.7.11.13]"	Unique in the mycobiont
K02677	A09150 Organismal Systems	09152 Endocrine system	04912 GnRH signaling pathway [PATH:ko04912]	PRKCA	classical protein kinase C alpha type [EC:2.7.11.13]"	Unique in the mycobiont
K02677	A09150 Organismal Systems	09152 Endocrine system	04921 Oxytocin signaling pathway [PATH:ko04921]	PRKCA	classical protein kinase C alpha type [EC:2.7.11.13]"	Unique in the mycobiont
K02677	A09150 Organismal Systems	09152 Endocrine system	04926 Relaxin signaling pathway [PATH:ko04926]	PRKCA	classical protein kinase C alpha type [EC:2.7.11.13]"	Unique in the mycobiont
K02677	A09150 Organismal Systems	09152 Endocrine system	04935 Growth hormone synthesis, secretion and action [PATH:ko04935]	PRKCA	classical protein kinase C alpha type [EC:2.7.11.13]"	Unique in the mycobiont
K02677	A09150 Organismal Systems	09152 Endocrine system	04918 Thyroid hormone synthesis [PATH:ko04918]	PRKCA	classical protein kinase C alpha type [EC:2.7.11.13]"	Unique in the mycobiont
K02677	A09150 Organismal Systems	09152 Endocrine system	04919 Thyroid hormone signaling pathway [PATH:ko04919]	PRKCA	classical protein kinase C alpha type [EC:2.7.11.13]"	Unique in the mycobiont
K02677	A09150 Organismal Systems	09152 Endocrine system	04928 Parathyroid hormone synthesis, secretion and action [PATH:ko04928]	PRKCA	classical protein kinase C alpha type [EC:2.7.11.13]"	Unique in the mycobiont
K02677	A09150 Organismal Systems	09152 Endocrine system	04916 Melanogenesis [PATH:ko04916]	PRKCA	classical protein kinase C alpha type [EC:2.7.11.13]"	Unique in the mycobiont
K02677	A09150 Organismal Systems	09152 Endocrine system	04925 Aldosterone synthesis and secretion [PATH:ko04925]	PRKCA	classical protein kinase C alpha type [EC:2.7.11.13]"	Unique in the mycobiont
K02677	A09150 Organismal Systems	09153 Circulatory system	04261 Adrenergic signaling in cardiomyocytes [PATH:ko04261]	PRKCA	classical protein kinase C alpha type [EC:2.7.11.13]"	Unique in the mycobiont
K02677	A09150 Organismal Systems	09153 Circulatory system	04270 Vascular smooth muscle contraction [PATH:ko04270]	PRKCA	classical protein kinase C alpha type [EC:2.7.11.13]"	Unique in the mycobiont
K02677	A09150 Organismal Systems	09154 Digestive system	04970 Salivary secretion [PATH:ko04970]	PRKCA	classical protein kinase C alpha type [EC:2.7.11.13]"	Unique in the mycobiont
K02677	A09150 Organismal Systems	09154 Digestive system	04971 Gastric acid secretion [PATH:ko04971]	PRKCA	classical protein kinase C alpha type [EC:2.7.11.13]"	Unique in the mycobiont
K02677	A09150 Organismal Systems	09154 Digestive system	04972 Pancreatic secretion [PATH:ko04972]	PRKCA	classical protein kinase C alpha type [EC:2.7.11.13]"	Unique in the mycobiont
K02677	A09150 Organismal Systems	09155 Excretory system	04960 Aldosterone-regulated sodium reabsorption [PATH:ko04960]	PRKCA	classical protein kinase C alpha type [EC:2.7.11.13]"	Unique in the mycobiont
K02677	A09150 Organismal Systems	09155 Excretory system	04961 Endocrine and other factor-regulated calcium reabsorption [PATH:ko04961]	PRKCA	classical protein kinase C alpha type [EC:2.7.11.13]"	Unique in the mycobiont
K02677	A09150 Organismal Systems	09156 Nervous system	04724 Glutamatergic synapse [PATH:ko04724]	PRKCA	classical protein kinase C alpha type [EC:2.7.11.13]"	Unique in the mycobiont
K02677	A09150 Organismal Systems	09156 Nervous system	04727 GABAergic synapse [PATH:ko04727]	PRKCA	classical protein kinase C alpha type [EC:2.7.11.13]"	Unique in the mycobiont
K02677	A09150 Organismal Systems	09156 Nervous system	04725 Cholinergic synapse [PATH:ko04725]	PRKCA	classical protein kinase C alpha type [EC:2.7.11.13]"	Unique in the mycobiont
K02677	A09150 Organismal Systems	09156 Nervous system	04728 Dopaminergic synapse [PATH:ko04728]	PRKCA	classical protein kinase C alpha type [EC:2.7.11.13]"	Unique in the mycobiont
K02677	A09150 Organismal Systems	09156 Nervous system	04726 Serotonergic synapse [PATH:ko04726]	PRKCA	classical protein kinase C alpha type [EC:2.7.11.13]"	Unique in the mycobiont
K02677	A09150 Organismal Systems	09156 Nervous system	04720 Long-term potentiation [PATH:ko04720]	PRKCA	classical protein kinase C alpha type [EC:2.7.11.13]"	Unique in the mycobiont
K02677	A09150 Organismal Systems	09156 Nervous system	04730 Long-term depression [PATH:ko04730]	PRKCA	classical protein kinase C alpha type [EC:2.7.11.13]"	Unique in the mycobiont
K02677	A09150 Organismal Systems	09156 Nervous system	04723 Retrograde endocannabinoid signaling [PATH:ko04723]	PRKCA	classical protein kinase C alpha type [EC:2.7.11.13]"	Unique in the mycobiont
K02677	A09150 Organismal Systems	09157 Sensory system	04745 Phototransduction - fly [PATH:ko04745]	PRKCA	classical protein kinase C alpha type [EC:2.7.11.13]"	Unique in the mycobiont
K02677	A09150 Organismal Systems	09157 Sensory system	04750 Inflammatory mediator regulation of TRP channels [PATH:ko04750]	PRKCA	classical protein kinase C alpha type [EC:2.7.11.13]"	Unique in the mycobiont
K02677	A09150 Organismal Systems	09158 Development and regeneration	04360 Axon guidance [PATH:ko04360]	PRKCA	classical protein kinase C alpha type [EC:2.7.11.13]"	Unique in the mycobiont
K02677	A09150 Organismal Systems	09159 Environmental adaptation	04713 Circadian entrainment [PATH:ko04713]	PRKCA	classical protein kinase C alpha type [EC:2.7.11.13]"	Unique in the mycobiont
K02677	A09160 Human Diseases	09161 Cancer: overview	05200 Pathways in cancer [PATH:ko05200]	PRKCA	classical protein kinase C alpha type [EC:2.7.11.13]"	Unique in the mycobiont
K02677	A09160 Human Diseases	09161 Cancer: overview	05206 MicroRNAs in cancer [PATH:ko05206]	PRKCA	classical protein kinase C alpha type [EC:2.7.11.13]"	Unique in the mycobiont
K02677	A09160 Human Diseases	09161 Cancer: overview	05205 Proteoglycans in cancer [PATH:ko05205]	PRKCA	classical protein kinase C alpha type [EC:2.7.11.13]"	Unique in the mycobiont
K02677	A09160 Human Diseases	09161 Cancer: overview	05207 Chemical carcinogenesis - receptor activation [PATH:ko05207]	PRKCA	classical protein kinase C alpha type [EC:2.7.11.13]"	Unique in the mycobiont
K02677	A09160 Human Diseases	09161 Cancer: overview	05231 Choline metabolism in cancer [PATH:ko05231]	PRKCA	classical protein kinase C alpha type [EC:2.7.11.13]"	Unique in the mycobiont
K02677	A09160 Human Diseases	09162 Cancer: specific types	05225 Hepatocellular carcinoma [PATH:ko05225]	PRKCA	classical protein kinase C alpha type [EC:2.7.11.13]"	Unique in the mycobiont
K02677	A09160 Human Diseases	09162 Cancer: specific types	05214 Glioma [PATH:ko05214]	PRKCA	classical protein kinase C alpha type [EC:2.7.11.13]"	Unique in the mycobiont
K02677	A09160 Human Diseases	09162 Cancer: specific types	05223 Non-small cell lung cancer [PATH:ko05223]	PRKCA	classical protein kinase C alpha type [EC:2.7.11.13]"	Unique in the mycobiont
K02677	A09160 Human Diseases	09172 Infectious disease: viral	05170 Human immunodeficiency virus 1 infection [PATH:ko05170]	PRKCA	classical protein kinase C alpha type [EC:2.7.11.13]"	Unique in the mycobiont
K02677	A09160 Human Diseases	09172 Infectious disease: viral	05161 Hepatitis B [PATH:ko05161]	PRKCA	classical protein kinase C alpha type [EC:2.7.11.13]"	Unique in the mycobiont
K02677	A09160 Human Diseases	09172 Infectious disease: viral	05171 Coronavirus disease - COVID-19 [PATH:ko05171]	PRKCA	classical protein kinase C alpha type [EC:2.7.11.13]"	Unique in the mycobiont
K02677	A09160 Human Diseases	09172 Infectious disease: viral	05164 Influenza A [PATH:ko05164]	PRKCA	classical protein kinase C alpha type [EC:2.7.11.13]"	Unique in the mycobiont
K02677	A09160 Human Diseases	09172 Infectious disease: viral	05163 Human cytomegalovirus infection [PATH:ko05163]	PRKCA	classical protein kinase C alpha type [EC:2.7.11.13]"	Unique in the mycobiont
K02677	A09160 Human Diseases	09171 Infectious disease: bacterial	05110 Vibrio cholerae infection [PATH:ko05110]	PRKCA	classical protein kinase C alpha type [EC:2.7.11.13]"	Unique in the mycobiont
K02677	A09160 Human Diseases	09174 Infectious disease: parasitic	05146 Amoebiasis [PATH:ko05146]	PRKCA	classical protein kinase C alpha type [EC:2.7.11.13]"	Unique in the mycobiont
K02677	A09160 Human Diseases	09174 Infectious disease: parasitic	05143 African trypanosomiasis [PATH:ko05143]	PRKCA	classical protein kinase C alpha type [EC:2.7.11.13]"	Unique in the mycobiont
K02677	A09160 Human Diseases	09164 Neurodegenerative disease	05017 Spinocerebellar ataxia [PATH:ko05017]	PRKCA	classical protein kinase C alpha type [EC:2.7.11.13]"	Unique in the mycobiont
K02677	A09160 Human Diseases	09164 Neurodegenerative disease	05022 Pathways of neurodegeneration - multiple diseases [PATH:ko05022]	PRKCA	classical protein kinase C alpha type [EC:2.7.11.13]"	Unique in the mycobiont
K02677	A09160 Human Diseases	09165 Substance dependence	05031 Amphetamine addiction [PATH:ko05031]	PRKCA	classical protein kinase C alpha type [EC:2.7.11.13]"	Unique in the mycobiont
K02677	A09160 Human Diseases	09165 Substance dependence	05032 Morphine addiction [PATH:ko05032]	PRKCA	classical protein kinase C alpha type [EC:2.7.11.13]"	Unique in the mycobiont
K02677	A09160 Human Diseases	09166 Cardiovascular disease	05417 Lipid and atherosclerosis [PATH:ko05417]	PRKCA	classical protein kinase C alpha type [EC:2.7.11.13]"	Unique in the mycobiont
K02677	A09160 Human Diseases	09166 Cardiovascular disease	05415 Diabetic cardiomyopathy [PATH:ko05415]	PRKCA	classical protein kinase C alpha type [EC:2.7.11.13]"	Unique in the mycobiont
K02677	A09160 Human Diseases	09167 Endocrine and metabolic disease	04933 AGE-RAGE signaling pathway in diabetic complications [PATH:ko04933]	PRKCA	classical protein kinase C alpha type [EC:2.7.11.13]"	Unique in the mycobiont
K02677	A09160 Human Diseases	09176 Drug resistance: antineoplastic	01521 EGFR tyrosine kinase inhibitor resistance [PATH:ko01521]	PRKCA	classical protein kinase C alpha type [EC:2.7.11.13]"	Unique in the mycobiont
K02677	A09180 Brite Hierarchies	09181 Protein families: metabolism	01001 Protein kinases [BR:ko01001]	PRKCA	classical protein kinase C alpha type [EC:2.7.11.13]"	Unique in the mycobiont
K02677	A09180 Brite Hierarchies	09182 Protein families: genetic information processing	04131 Membrane trafficking [BR:ko04131]	PRKCA	classical protein kinase C alpha type [EC:2.7.11.13]"	Unique in the mycobiont
K02908	A09120 Genetic Information Processing	09122 Translation	03010 Ribosome [PATH:ko03010]	RP-L30e, RPL30	large subunit ribosomal protein L30e"	Unique in the mycobiont
K02908	A09160 Human Diseases	09172 Infectious disease: viral	05171 Coronavirus disease - COVID-19 [PATH:ko05171]	RP-L30e, RPL30	large subunit ribosomal protein L30e"	Unique in the mycobiont
K02908	A09180 Brite Hierarchies	09182 Protein families: genetic information processing	03011 Ribosome [BR:ko03011]	RP-L30e, RPL30	large subunit ribosomal protein L30e"	Unique in the mycobiont
K02917	A09120 Genetic Information Processing	09122 Translation	03010 Ribosome [PATH:ko03010]	RP-L35Ae, RPL35A	large subunit ribosomal protein L35Ae"	Unique in the mycobiont
K02917	A09160 Human Diseases	09172 Infectious disease: viral	05171 Coronavirus disease - COVID-19 [PATH:ko05171]	RP-L35Ae, RPL35A	large subunit ribosomal protein L35Ae"	Unique in the mycobiont
K02917	A09180 Brite Hierarchies	09182 Protein families: genetic information processing	03011 Ribosome [BR:ko03011]	RP-L35Ae, RPL35A	large subunit ribosomal protein L35Ae"	Unique in the mycobiont
K02921	A09120 Genetic Information Processing	09122 Translation	03010 Ribosome [PATH:ko03010]	RP-L37Ae, RPL37A	large subunit ribosomal protein L37Ae"	Unique in the mycobiont
K02921	A09160 Human Diseases	09172 Infectious disease: viral	05171 Coronavirus disease - COVID-19 [PATH:ko05171]	RP-L37Ae, RPL37A	large subunit ribosomal protein L37Ae"	Unique in the mycobiont
K02921	A09180 Brite Hierarchies	09182 Protein families: genetic information processing	03011 Ribosome [BR:ko03011]	RP-L37Ae, RPL37A	large subunit ribosomal protein L37Ae"	Unique in the mycobiont
K02922	A09120 Genetic Information Processing	09122 Translation	03010 Ribosome [PATH:ko03010]	RP-L37e, RPL37	large subunit ribosomal protein L37e"	Unique in the mycobiont
K02922	A09160 Human Diseases	09172 Infectious disease: viral	05171 Coronavirus disease - COVID-19 [PATH:ko05171]	RP-L37e, RPL37	large subunit ribosomal protein L37e"	Unique in the mycobiont
K02922	A09180 Brite Hierarchies	09182 Protein families: genetic information processing	03011 Ribosome [BR:ko03011]	RP-L37e, RPL37	large subunit ribosomal protein L37e"	Unique in the mycobiont
K02929	A09120 Genetic Information Processing	09122 Translation	03010 Ribosome [PATH:ko03010]	RP-L44e, RPL44	large subunit ribosomal protein L44e"	Unique in the mycobiont
K02929	A09160 Human Diseases	09172 Infectious disease: viral	05171 Coronavirus disease - COVID-19 [PATH:ko05171]	RP-L44e, RPL44	large subunit ribosomal protein L44e"	Unique in the mycobiont
K02929	A09180 Brite Hierarchies	09182 Protein families: genetic information processing	03011 Ribosome [BR:ko03011]	RP-L44e, RPL44	large subunit ribosomal protein L44e"	Unique in the mycobiont
K02938	A09120 Genetic Information Processing	09122 Translation	03010 Ribosome [PATH:ko03010]	RP-L8e, RPL8	large subunit ribosomal protein L8e"	Unique in the mycobiont
K02938	A09160 Human Diseases	09172 Infectious disease: viral	05171 Coronavirus disease - COVID-19 [PATH:ko05171]	RP-L8e, RPL8	large subunit ribosomal protein L8e"	Unique in the mycobiont
K02938	A09180 Brite Hierarchies	09182 Protein families: genetic information processing	03011 Ribosome [BR:ko03011]	RP-L8e, RPL8	large subunit ribosomal protein L8e"	Unique in the mycobiont
K02979	A09120 Genetic Information Processing	09122 Translation	03010 Ribosome [PATH:ko03010]	RP-S28e, RPS28	small subunit ribosomal protein S28e"	Unique in the mycobiont
K02979	A09160 Human Diseases	09172 Infectious disease: viral	05171 Coronavirus disease - COVID-19 [PATH:ko05171]	RP-S28e, RPS28	small subunit ribosomal protein S28e"	Unique in the mycobiont
K02979	A09180 Brite Hierarchies	09182 Protein families: genetic information processing	03011 Ribosome [BR:ko03011]	RP-S28e, RPS28	small subunit ribosomal protein S28e"	Unique in the mycobiont
K03009	A09120 Genetic Information Processing	09121 Transcription	03020 RNA polymerase [PATH:ko03020]	RPABC4, RPB12, POLR2K	DNA-directed RNA polymerases I, II, and III subunit RPABC4"	Unique in the mycobiont
K03009	A09120 Genetic Information Processing	09124 Replication and repair	03420 Nucleotide excision repair [PATH:ko03420]	RPABC4, RPB12, POLR2K	DNA-directed RNA polymerases I, II, and III subunit RPABC4"	Unique in the mycobiont
K03009	A09150 Organismal Systems	09151 Immune system	04623 Cytosolic DNA-sensing pathway [PATH:ko04623]	RPABC4, RPB12, POLR2K	DNA-directed RNA polymerases I, II, and III subunit RPABC4"	Unique in the mycobiont
K03009	A09160 Human Diseases	09164 Neurodegenerative disease	05016 Huntington disease [PATH:ko05016]	RPABC4, RPB12, POLR2K	DNA-directed RNA polymerases I, II, and III subunit RPABC4"	Unique in the mycobiont
K03009	A09180 Brite Hierarchies	09182 Protein families: genetic information processing	03021 Transcription machinery [BR:ko03021]	RPABC4, RPB12, POLR2K	DNA-directed RNA polymerases I, II, and III subunit RPABC4"	Unique in the mycobiont
K03009	A09180 Brite Hierarchies	09182 Protein families: genetic information processing	03400 DNA repair and recombination proteins [BR:ko03400]	RPABC4, RPB12, POLR2K	DNA-directed RNA polymerases I, II, and III subunit RPABC4"	Unique in the mycobiont
K03017	A09120 Genetic Information Processing	09121 Transcription	03020 RNA polymerase [PATH:ko03020]	RPB9, POLR2I	DNA-directed RNA polymerase II subunit RPB9"	Unique in the mycobiont
K03017	A09120 Genetic Information Processing	09124 Replication and repair	03420 Nucleotide excision repair [PATH:ko03420]	RPB9, POLR2I	DNA-directed RNA polymerase II subunit RPB9"	Unique in the mycobiont
K03017	A09160 Human Diseases	09164 Neurodegenerative disease	05016 Huntington disease [PATH:ko05016]	RPB9, POLR2I	DNA-directed RNA polymerase II subunit RPB9"	Unique in the mycobiont
K03017	A09180 Brite Hierarchies	09182 Protein families: genetic information processing	03021 Transcription machinery [BR:ko03021]	RPB9, POLR2I	DNA-directed RNA polymerase II subunit RPB9"	Unique in the mycobiont
K03017	A09180 Brite Hierarchies	09182 Protein families: genetic information processing	03400 DNA repair and recombination proteins [BR:ko03400]	RPB9, POLR2I	DNA-directed RNA polymerase II subunit RPB9"	Unique in the mycobiont
K03019	A09120 Genetic Information Processing	09121 Transcription	03020 RNA polymerase [PATH:ko03020]	RPC11, POLR3K	DNA-directed RNA polymerase III subunit RPC11"	Unique in the mycobiont
K03019	A09150 Organismal Systems	09151 Immune system	04623 Cytosolic DNA-sensing pathway [PATH:ko04623]	RPC11, POLR3K	DNA-directed RNA polymerase III subunit RPC11"	Unique in the mycobiont
K03019	A09180 Brite Hierarchies	09182 Protein families: genetic information processing	03021 Transcription machinery [BR:ko03021]	RPC11, POLR3K	DNA-directed RNA polymerase III subunit RPC11"	Unique in the mycobiont
K03020	A09120 Genetic Information Processing	09121 Transcription	03020 RNA polymerase [PATH:ko03020]	RPAC2, RPC19, POLR1D	DNA-directed RNA polymerases I and III subunit RPAC2"	Unique in the mycobiont
K03020	A09150 Organismal Systems	09151 Immune system	04623 Cytosolic DNA-sensing pathway [PATH:ko04623]	RPAC2, RPC19, POLR1D	DNA-directed RNA polymerases I and III subunit RPAC2"	Unique in the mycobiont
K03020	A09180 Brite Hierarchies	09182 Protein families: genetic information processing	03021 Transcription machinery [BR:ko03021]	RPAC2, RPC19, POLR1D	DNA-directed RNA polymerases I and III subunit RPAC2"	Unique in the mycobiont
K03064	A09120 Genetic Information Processing	09123 Folding, sorting and degradation	03050 Proteasome [PATH:ko03050]	PSMC6, RPT4	26S proteasome regulatory subunit T4"	Unique in the mycobiont
K03064	A09160 Human Diseases	09172 Infectious disease: viral	05169 Epstein-Barr virus infection [PATH:ko05169]	PSMC6, RPT4	26S proteasome regulatory subunit T4"	Unique in the mycobiont
K03064	A09160 Human Diseases	09164 Neurodegenerative disease	05010 Alzheimer disease [PATH:ko05010]	PSMC6, RPT4	26S proteasome regulatory subunit T4"	Unique in the mycobiont
K03064	A09160 Human Diseases	09164 Neurodegenerative disease	05012 Parkinson disease [PATH:ko05012]	PSMC6, RPT4	26S proteasome regulatory subunit T4"	Unique in the mycobiont
K03064	A09160 Human Diseases	09164 Neurodegenerative disease	05014 Amyotrophic lateral sclerosis [PATH:ko05014]	PSMC6, RPT4	26S proteasome regulatory subunit T4"	Unique in the mycobiont
K03064	A09160 Human Diseases	09164 Neurodegenerative disease	05016 Huntington disease [PATH:ko05016]	PSMC6, RPT4	26S proteasome regulatory subunit T4"	Unique in the mycobiont
K03064	A09160 Human Diseases	09164 Neurodegenerative disease	05017 Spinocerebellar ataxia [PATH:ko05017]	PSMC6, RPT4	26S proteasome regulatory subunit T4"	Unique in the mycobiont
K03064	A09160 Human Diseases	09164 Neurodegenerative disease	05020 Prion disease [PATH:ko05020]	PSMC6, RPT4	26S proteasome regulatory subunit T4"	Unique in the mycobiont
K03064	A09160 Human Diseases	09164 Neurodegenerative disease	05022 Pathways of neurodegeneration - multiple diseases [PATH:ko05022]	PSMC6, RPT4	26S proteasome regulatory subunit T4"	Unique in the mycobiont
K03064	A09180 Brite Hierarchies	09182 Protein families: genetic information processing	03051 Proteasome [BR:ko03051]	PSMC6, RPT4	26S proteasome regulatory subunit T4"	Unique in the mycobiont
K03066	A09120 Genetic Information Processing	09123 Folding, sorting and degradation	03050 Proteasome [PATH:ko03050]	PSMC5, RPT6	26S proteasome regulatory subunit T6"	Unique in the mycobiont
K03066	A09160 Human Diseases	09172 Infectious disease: viral	05169 Epstein-Barr virus infection [PATH:ko05169]	PSMC5, RPT6	26S proteasome regulatory subunit T6"	Unique in the mycobiont
K03066	A09160 Human Diseases	09164 Neurodegenerative disease	05010 Alzheimer disease [PATH:ko05010]	PSMC5, RPT6	26S proteasome regulatory subunit T6"	Unique in the mycobiont
K03066	A09160 Human Diseases	09164 Neurodegenerative disease	05012 Parkinson disease [PATH:ko05012]	PSMC5, RPT6	26S proteasome regulatory subunit T6"	Unique in the mycobiont
K03066	A09160 Human Diseases	09164 Neurodegenerative disease	05014 Amyotrophic lateral sclerosis [PATH:ko05014]	PSMC5, RPT6	26S proteasome regulatory subunit T6"	Unique in the mycobiont
K03066	A09160 Human Diseases	09164 Neurodegenerative disease	05016 Huntington disease [PATH:ko05016]	PSMC5, RPT6	26S proteasome regulatory subunit T6"	Unique in the mycobiont
K03066	A09160 Human Diseases	09164 Neurodegenerative disease	05017 Spinocerebellar ataxia [PATH:ko05017]	PSMC5, RPT6	26S proteasome regulatory subunit T6"	Unique in the mycobiont
K03066	A09160 Human Diseases	09164 Neurodegenerative disease	05020 Prion disease [PATH:ko05020]	PSMC5, RPT6	26S proteasome regulatory subunit T6"	Unique in the mycobiont
K03066	A09160 Human Diseases	09164 Neurodegenerative disease	05022 Pathways of neurodegeneration - multiple diseases [PATH:ko05022]	PSMC5, RPT6	26S proteasome regulatory subunit T6"	Unique in the mycobiont
K03066	A09180 Brite Hierarchies	09182 Protein families: genetic information processing	03051 Proteasome [BR:ko03051]	PSMC5, RPT6	26S proteasome regulatory subunit T6"	Unique in the mycobiont
K03083	A09130 Environmental Information Processing	09132 Signal transduction	04012 ErbB signaling pathway [PATH:ko04012]	GSK3B	glycogen synthase kinase 3 beta [EC:2.7.11.26]"	Unique in the mycobiont
K03083	A09130 Environmental Information Processing	09132 Signal transduction	04310 Wnt signaling pathway [PATH:ko04310]	GSK3B	glycogen synthase kinase 3 beta [EC:2.7.11.26]"	Unique in the mycobiont
K03083	A09130 Environmental Information Processing	09132 Signal transduction	04340 Hedgehog signaling pathway [PATH:ko04340]	GSK3B	glycogen synthase kinase 3 beta [EC:2.7.11.26]"	Unique in the mycobiont
K03083	A09130 Environmental Information Processing	09132 Signal transduction	04341 Hedgehog signaling pathway - fly [PATH:ko04341]	GSK3B	glycogen synthase kinase 3 beta [EC:2.7.11.26]"	Unique in the mycobiont
K03083	A09130 Environmental Information Processing	09132 Signal transduction	04390 Hippo signaling pathway [PATH:ko04390]	GSK3B	glycogen synthase kinase 3 beta [EC:2.7.11.26]"	Unique in the mycobiont
K03083	A09130 Environmental Information Processing	09132 Signal transduction	04151 PI3K-Akt signaling pathway [PATH:ko04151]	GSK3B	glycogen synthase kinase 3 beta [EC:2.7.11.26]"	Unique in the mycobiont
K03083	A09130 Environmental Information Processing	09132 Signal transduction	04150 mTOR signaling pathway [PATH:ko04150]	GSK3B	glycogen synthase kinase 3 beta [EC:2.7.11.26]"	Unique in the mycobiont
K03083	A09140 Cellular Processes	09143 Cell growth and death	04110 Cell cycle [PATH:ko04110]	GSK3B	glycogen synthase kinase 3 beta [EC:2.7.11.26]"	Unique in the mycobiont
K03083	A09140 Cellular Processes	09144 Cellular community - eukaryotes	04510 Focal adhesion [PATH:ko04510]	GSK3B	glycogen synthase kinase 3 beta [EC:2.7.11.26]"	Unique in the mycobiont
K03083	A09140 Cellular Processes	09144 Cellular community - eukaryotes	04550 Signaling pathways regulating pluripotency of stem cells [PATH:ko04550]	GSK3B	glycogen synthase kinase 3 beta [EC:2.7.11.26]"	Unique in the mycobiont
K03083	A09150 Organismal Systems	09151 Immune system	04660 T cell receptor signaling pathway [PATH:ko04660]	GSK3B	glycogen synthase kinase 3 beta [EC:2.7.11.26]"	Unique in the mycobiont
K03083	A09150 Organismal Systems	09151 Immune system	04657 IL-17 signaling pathway [PATH:ko04657]	GSK3B	glycogen synthase kinase 3 beta [EC:2.7.11.26]"	Unique in the mycobiont
K03083	A09150 Organismal Systems	09151 Immune system	04662 B cell receptor signaling pathway [PATH:ko04662]	GSK3B	glycogen synthase kinase 3 beta [EC:2.7.11.26]"	Unique in the mycobiont
K03083	A09150 Organismal Systems	09151 Immune system	04062 Chemokine signaling pathway [PATH:ko04062]	GSK3B	glycogen synthase kinase 3 beta [EC:2.7.11.26]"	Unique in the mycobiont
K03083	A09150 Organismal Systems	09152 Endocrine system	04910 Insulin signaling pathway [PATH:ko04910]	GSK3B	glycogen synthase kinase 3 beta [EC:2.7.11.26]"	Unique in the mycobiont
K03083	A09150 Organismal Systems	09152 Endocrine system	04917 Prolactin signaling pathway [PATH:ko04917]	GSK3B	glycogen synthase kinase 3 beta [EC:2.7.11.26]"	Unique in the mycobiont
K03083	A09150 Organismal Systems	09152 Endocrine system	04935 Growth hormone synthesis, secretion and action [PATH:ko04935]	GSK3B	glycogen synthase kinase 3 beta [EC:2.7.11.26]"	Unique in the mycobiont
K03083	A09150 Organismal Systems	09152 Endocrine system	04919 Thyroid hormone signaling pathway [PATH:ko04919]	GSK3B	glycogen synthase kinase 3 beta [EC:2.7.11.26]"	Unique in the mycobiont
K03083	A09150 Organismal Systems	09152 Endocrine system	04916 Melanogenesis [PATH:ko04916]	GSK3B	glycogen synthase kinase 3 beta [EC:2.7.11.26]"	Unique in the mycobiont
K03083	A09150 Organismal Systems	09156 Nervous system	04728 Dopaminergic synapse [PATH:ko04728]	GSK3B	glycogen synthase kinase 3 beta [EC:2.7.11.26]"	Unique in the mycobiont
K03083	A09150 Organismal Systems	09156 Nervous system	04722 Neurotrophin signaling pathway [PATH:ko04722]	GSK3B	glycogen synthase kinase 3 beta [EC:2.7.11.26]"	Unique in the mycobiont
K03083	A09150 Organismal Systems	09158 Development and regeneration	04360 Axon guidance [PATH:ko04360]	GSK3B	glycogen synthase kinase 3 beta [EC:2.7.11.26]"	Unique in the mycobiont
K03083	A09150 Organismal Systems	09159 Environmental adaptation	04711 Circadian rhythm - fly [PATH:ko04711]	GSK3B	glycogen synthase kinase 3 beta [EC:2.7.11.26]"	Unique in the mycobiont
K03083	A09160 Human Diseases	09161 Cancer: overview	05200 Pathways in cancer [PATH:ko05200]	GSK3B	glycogen synthase kinase 3 beta [EC:2.7.11.26]"	Unique in the mycobiont
K03083	A09160 Human Diseases	09162 Cancer: specific types	05210 Colorectal cancer [PATH:ko05210]	GSK3B	glycogen synthase kinase 3 beta [EC:2.7.11.26]"	Unique in the mycobiont
K03083	A09160 Human Diseases	09162 Cancer: specific types	05225 Hepatocellular carcinoma [PATH:ko05225]	GSK3B	glycogen synthase kinase 3 beta [EC:2.7.11.26]"	Unique in the mycobiont
K03083	A09160 Human Diseases	09162 Cancer: specific types	05226 Gastric cancer [PATH:ko05226]	GSK3B	glycogen synthase kinase 3 beta [EC:2.7.11.26]"	Unique in the mycobiont
K03083	A09160 Human Diseases	09162 Cancer: specific types	05217 Basal cell carcinoma [PATH:ko05217]	GSK3B	glycogen synthase kinase 3 beta [EC:2.7.11.26]"	Unique in the mycobiont
K03083	A09160 Human Diseases	09162 Cancer: specific types	05215 Prostate cancer [PATH:ko05215]	GSK3B	glycogen synthase kinase 3 beta [EC:2.7.11.26]"	Unique in the mycobiont
K03083	A09160 Human Diseases	09162 Cancer: specific types	05213 Endometrial cancer [PATH:ko05213]	GSK3B	glycogen synthase kinase 3 beta [EC:2.7.11.26]"	Unique in the mycobiont
K03083	A09160 Human Diseases	09162 Cancer: specific types	05224 Breast cancer [PATH:ko05224]	GSK3B	glycogen synthase kinase 3 beta [EC:2.7.11.26]"	Unique in the mycobiont
K03083	A09160 Human Diseases	09172 Infectious disease: viral	05160 Hepatitis C [PATH:ko05160]	GSK3B	glycogen synthase kinase 3 beta [EC:2.7.11.26]"	Unique in the mycobiont
K03083	A09160 Human Diseases	09172 Infectious disease: viral	05162 Measles [PATH:ko05162]	GSK3B	glycogen synthase kinase 3 beta [EC:2.7.11.26]"	Unique in the mycobiont
K03083	A09160 Human Diseases	09172 Infectious disease: viral	05163 Human cytomegalovirus infection [PATH:ko05163]	GSK3B	glycogen synthase kinase 3 beta [EC:2.7.11.26]"	Unique in the mycobiont
K03083	A09160 Human Diseases	09172 Infectious disease: viral	05167 Kaposi sarcoma-associated herpesvirus infection [PATH:ko05167]	GSK3B	glycogen synthase kinase 3 beta [EC:2.7.11.26]"	Unique in the mycobiont
K03083	A09160 Human Diseases	09172 Infectious disease: viral	05165 Human papillomavirus infection [PATH:ko05165]	GSK3B	glycogen synthase kinase 3 beta [EC:2.7.11.26]"	Unique in the mycobiont
K03083	A09160 Human Diseases	09171 Infectious disease: bacterial	05131 Shigellosis [PATH:ko05131]	GSK3B	glycogen synthase kinase 3 beta [EC:2.7.11.26]"	Unique in the mycobiont
K03083	A09160 Human Diseases	09171 Infectious disease: bacterial	05135 Yersinia infection [PATH:ko05135]	GSK3B	glycogen synthase kinase 3 beta [EC:2.7.11.26]"	Unique in the mycobiont
K03083	A09160 Human Diseases	09164 Neurodegenerative disease	05010 Alzheimer disease [PATH:ko05010]	GSK3B	glycogen synthase kinase 3 beta [EC:2.7.11.26]"	Unique in the mycobiont
K03083	A09160 Human Diseases	09164 Neurodegenerative disease	05020 Prion disease [PATH:ko05020]	GSK3B	glycogen synthase kinase 3 beta [EC:2.7.11.26]"	Unique in the mycobiont
K03083	A09160 Human Diseases	09164 Neurodegenerative disease	05022 Pathways of neurodegeneration - multiple diseases [PATH:ko05022]	GSK3B	glycogen synthase kinase 3 beta [EC:2.7.11.26]"	Unique in the mycobiont
K03083	A09160 Human Diseases	09166 Cardiovascular disease	05417 Lipid and atherosclerosis [PATH:ko05417]	GSK3B	glycogen synthase kinase 3 beta [EC:2.7.11.26]"	Unique in the mycobiont
K03083	A09160 Human Diseases	09166 Cardiovascular disease	05415 Diabetic cardiomyopathy [PATH:ko05415]	GSK3B	glycogen synthase kinase 3 beta [EC:2.7.11.26]"	Unique in the mycobiont
K03083	A09160 Human Diseases	09167 Endocrine and metabolic disease	04936 Alcoholic liver disease [PATH:ko04936]	GSK3B	glycogen synthase kinase 3 beta [EC:2.7.11.26]"	Unique in the mycobiont
K03083	A09160 Human Diseases	09167 Endocrine and metabolic disease	04932 Non-alcoholic fatty liver disease [PATH:ko04932]	GSK3B	glycogen synthase kinase 3 beta [EC:2.7.11.26]"	Unique in the mycobiont
K03083	A09160 Human Diseases	09167 Endocrine and metabolic disease	04931 Insulin resistance [PATH:ko04931]	GSK3B	glycogen synthase kinase 3 beta [EC:2.7.11.26]"	Unique in the mycobiont
K03083	A09160 Human Diseases	09167 Endocrine and metabolic disease	04934 Cushing syndrome [PATH:ko04934]	GSK3B	glycogen synthase kinase 3 beta [EC:2.7.11.26]"	Unique in the mycobiont
K03083	A09160 Human Diseases	09176 Drug resistance: antineoplastic	01521 EGFR tyrosine kinase inhibitor resistance [PATH:ko01521]	GSK3B	glycogen synthase kinase 3 beta [EC:2.7.11.26]"	Unique in the mycobiont
K03083	A09180 Brite Hierarchies	09181 Protein families: metabolism	01001 Protein kinases [BR:ko01001]	GSK3B	glycogen synthase kinase 3 beta [EC:2.7.11.26]"	Unique in the mycobiont
K03083	A09180 Brite Hierarchies	09182 Protein families: genetic information processing	03036 Chromosome and associated proteins [BR:ko03036]	GSK3B	glycogen synthase kinase 3 beta [EC:2.7.11.26]"	Unique in the mycobiont
K03231	A09120 Genetic Information Processing	09122 Translation	03013 Nucleocytoplasmic transport [PATH:ko03013]	EEF1A	elongation factor 1-alpha"	Unique in the mycobiont
K03231	A09160 Human Diseases	09171 Infectious disease: bacterial	05134 Legionellosis [PATH:ko05134]	EEF1A	elongation factor 1-alpha"	Unique in the mycobiont
K03231	A09160 Human Diseases	09174 Infectious disease: parasitic	05140 Leishmaniasis [PATH:ko05140]	EEF1A	elongation factor 1-alpha"	Unique in the mycobiont
K03231	A09180 Brite Hierarchies	09182 Protein families: genetic information processing	03019 Messenger RNA biogenesis [BR:ko03019]	EEF1A	elongation factor 1-alpha"	Unique in the mycobiont
K03231	A09180 Brite Hierarchies	09182 Protein families: genetic information processing	03016 Transfer RNA biogenesis [BR:ko03016]	EEF1A	elongation factor 1-alpha"	Unique in the mycobiont
K03231	A09180 Brite Hierarchies	09182 Protein families: genetic information processing	03012 Translation factors [BR:ko03012]	EEF1A	elongation factor 1-alpha"	Unique in the mycobiont
K03231	A09180 Brite Hierarchies	09182 Protein families: genetic information processing	04131 Membrane trafficking [BR:ko04131]	EEF1A	elongation factor 1-alpha"	Unique in the mycobiont
K03231	A09180 Brite Hierarchies	09183 Protein families: signaling and cellular processes	04147 Exosome [BR:ko04147]	EEF1A	elongation factor 1-alpha"	Unique in the mycobiont
K03334	A09100 Metabolism	09105 Amino acid metabolism	00250 Alanine, aspartate and glutamate metabolism [PATH:ko00250]	IL4I1	L-amino-acid oxidase [EC:1.4.3.2]"	Unique in the mycobiont
K03334	A09100 Metabolism	09105 Amino acid metabolism	00270 Cysteine and methionine metabolism [PATH:ko00270]	IL4I1	L-amino-acid oxidase [EC:1.4.3.2]"	Unique in the mycobiont
K03334	A09100 Metabolism	09105 Amino acid metabolism	00280 Valine, leucine and isoleucine degradation [PATH:ko00280]	IL4I1	L-amino-acid oxidase [EC:1.4.3.2]"	Unique in the mycobiont
K03334	A09100 Metabolism	09105 Amino acid metabolism	00350 Tyrosine metabolism [PATH:ko00350]	IL4I1	L-amino-acid oxidase [EC:1.4.3.2]"	Unique in the mycobiont
K03334	A09100 Metabolism	09105 Amino acid metabolism	00360 Phenylalanine metabolism [PATH:ko00360]	IL4I1	L-amino-acid oxidase [EC:1.4.3.2]"	Unique in the mycobiont
K03334	A09100 Metabolism	09105 Amino acid metabolism	00380 Tryptophan metabolism [PATH:ko00380]	IL4I1	L-amino-acid oxidase [EC:1.4.3.2]"	Unique in the mycobiont
K03334	A09100 Metabolism	09105 Amino acid metabolism	00400 Phenylalanine, tyrosine and tryptophan biosynthesis [PATH:ko00400]	IL4I1	L-amino-acid oxidase [EC:1.4.3.2]"	Unique in the mycobiont
K03334	A09100 Metabolism	09110 Biosynthesis of other secondary metabolites	00950 Isoquinoline alkaloid biosynthesis [PATH:ko00950]	IL4I1	L-amino-acid oxidase [EC:1.4.3.2]"	Unique in the mycobiont
K03341	A09100 Metabolism	09106 Metabolism of other amino acids	00450 Selenocompound metabolism [PATH:ko00450]	SEPSECS	O-phospho-L-seryl-tRNASec:L-selenocysteinyl-tRNA synthase [EC:2.9.1.2]"	Unique in the mycobiont
K03341	A09120 Genetic Information Processing	09122 Translation	00970 Aminoacyl-tRNA biosynthesis [PATH:ko00970]	SEPSECS	O-phospho-L-seryl-tRNASec:L-selenocysteinyl-tRNA synthase [EC:2.9.1.2]"	Unique in the mycobiont
K03351	A09120 Genetic Information Processing	09123 Folding, sorting and degradation	04120 Ubiquitin mediated proteolysis [PATH:ko04120]	APC4, ANAPC4	anaphase-promoting complex subunit 4"	Unique in the mycobiont
K03351	A09140 Cellular Processes	09143 Cell growth and death	04110 Cell cycle [PATH:ko04110]	APC4, ANAPC4	anaphase-promoting complex subunit 4"	Unique in the mycobiont
K03351	A09140 Cellular Processes	09143 Cell growth and death	04111 Cell cycle - yeast [PATH:ko04111]	APC4, ANAPC4	anaphase-promoting complex subunit 4"	Unique in the mycobiont
K03351	A09140 Cellular Processes	09143 Cell growth and death	04113 Meiosis - yeast [PATH:ko04113]	APC4, ANAPC4	anaphase-promoting complex subunit 4"	Unique in the mycobiont
K03351	A09140 Cellular Processes	09143 Cell growth and death	04114 Oocyte meiosis [PATH:ko04114]	APC4, ANAPC4	anaphase-promoting complex subunit 4"	Unique in the mycobiont
K03351	A09150 Organismal Systems	09152 Endocrine system	04914 Progesterone-mediated oocyte maturation [PATH:ko04914]	APC4, ANAPC4	anaphase-promoting complex subunit 4"	Unique in the mycobiont
K03351	A09160 Human Diseases	09172 Infectious disease: viral	05166 Human T-cell leukemia virus 1 infection [PATH:ko05166]	APC4, ANAPC4	anaphase-promoting complex subunit 4"	Unique in the mycobiont
K03351	A09180 Brite Hierarchies	09182 Protein families: genetic information processing	04121 Ubiquitin system [BR:ko04121]	APC4, ANAPC4	anaphase-promoting complex subunit 4"	Unique in the mycobiont
K03351	A09180 Brite Hierarchies	09182 Protein families: genetic information processing	03036 Chromosome and associated proteins [BR:ko03036]	APC4, ANAPC4	anaphase-promoting complex subunit 4"	Unique in the mycobiont
K03358	A09120 Genetic Information Processing	09123 Folding, sorting and degradation	04120 Ubiquitin mediated proteolysis [PATH:ko04120]	APC11, ANAPC11	anaphase-promoting complex subunit 11"	Unique in the mycobiont
K03358	A09140 Cellular Processes	09143 Cell growth and death	04110 Cell cycle [PATH:ko04110]	APC11, ANAPC11	anaphase-promoting complex subunit 11"	Unique in the mycobiont
K03358	A09140 Cellular Processes	09143 Cell growth and death	04111 Cell cycle - yeast [PATH:ko04111]	APC11, ANAPC11	anaphase-promoting complex subunit 11"	Unique in the mycobiont
K03358	A09140 Cellular Processes	09143 Cell growth and death	04113 Meiosis - yeast [PATH:ko04113]	APC11, ANAPC11	anaphase-promoting complex subunit 11"	Unique in the mycobiont
K03358	A09140 Cellular Processes	09143 Cell growth and death	04114 Oocyte meiosis [PATH:ko04114]	APC11, ANAPC11	anaphase-promoting complex subunit 11"	Unique in the mycobiont
K03358	A09150 Organismal Systems	09152 Endocrine system	04914 Progesterone-mediated oocyte maturation [PATH:ko04914]	APC11, ANAPC11	anaphase-promoting complex subunit 11"	Unique in the mycobiont
K03358	A09160 Human Diseases	09172 Infectious disease: viral	05166 Human T-cell leukemia virus 1 infection [PATH:ko05166]	APC11, ANAPC11	anaphase-promoting complex subunit 11"	Unique in the mycobiont
K03358	A09180 Brite Hierarchies	09182 Protein families: genetic information processing	04121 Ubiquitin system [BR:ko04121]	APC11, ANAPC11	anaphase-promoting complex subunit 11"	Unique in the mycobiont
K03358	A09180 Brite Hierarchies	09182 Protein families: genetic information processing	03036 Chromosome and associated proteins [BR:ko03036]	APC11, ANAPC11	anaphase-promoting complex subunit 11"	Unique in the mycobiont
K03868	A09120 Genetic Information Processing	09123 Folding, sorting and degradation	04141 Protein processing in endoplasmic reticulum [PATH:ko04141]	RBX1, ROC1	E3 ubiquitin-protein ligase RBX1 [EC:2.3.2.32]"	Unique in the mycobiont
K03868	A09120 Genetic Information Processing	09123 Folding, sorting and degradation	04120 Ubiquitin mediated proteolysis [PATH:ko04120]	RBX1, ROC1	E3 ubiquitin-protein ligase RBX1 [EC:2.3.2.32]"	Unique in the mycobiont
K03868	A09120 Genetic Information Processing	09124 Replication and repair	03420 Nucleotide excision repair [PATH:ko03420]	RBX1, ROC1	E3 ubiquitin-protein ligase RBX1 [EC:2.3.2.32]"	Unique in the mycobiont
K03868	A09130 Environmental Information Processing	09132 Signal transduction	04310 Wnt signaling pathway [PATH:ko04310]	RBX1, ROC1	E3 ubiquitin-protein ligase RBX1 [EC:2.3.2.32]"	Unique in the mycobiont
K03868	A09130 Environmental Information Processing	09132 Signal transduction	04341 Hedgehog signaling pathway - fly [PATH:ko04341]	RBX1, ROC1	E3 ubiquitin-protein ligase RBX1 [EC:2.3.2.32]"	Unique in the mycobiont
K03868	A09130 Environmental Information Processing	09132 Signal transduction	04350 TGF-beta signaling pathway [PATH:ko04350]	RBX1, ROC1	E3 ubiquitin-protein ligase RBX1 [EC:2.3.2.32]"	Unique in the mycobiont
K03868	A09130 Environmental Information Processing	09132 Signal transduction	04066 HIF-1 signaling pathway [PATH:ko04066]	RBX1, ROC1	E3 ubiquitin-protein ligase RBX1 [EC:2.3.2.32]"	Unique in the mycobiont
K03868	A09140 Cellular Processes	09143 Cell growth and death	04110 Cell cycle [PATH:ko04110]	RBX1, ROC1	E3 ubiquitin-protein ligase RBX1 [EC:2.3.2.32]"	Unique in the mycobiont
K03868	A09140 Cellular Processes	09143 Cell growth and death	04111 Cell cycle - yeast [PATH:ko04111]	RBX1, ROC1	E3 ubiquitin-protein ligase RBX1 [EC:2.3.2.32]"	Unique in the mycobiont
K03868	A09140 Cellular Processes	09143 Cell growth and death	04114 Oocyte meiosis [PATH:ko04114]	RBX1, ROC1	E3 ubiquitin-protein ligase RBX1 [EC:2.3.2.32]"	Unique in the mycobiont
K03868	A09150 Organismal Systems	09159 Environmental adaptation	04710 Circadian rhythm [PATH:ko04710]	RBX1, ROC1	E3 ubiquitin-protein ligase RBX1 [EC:2.3.2.32]"	Unique in the mycobiont
K03868	A09160 Human Diseases	09161 Cancer: overview	05200 Pathways in cancer [PATH:ko05200]	RBX1, ROC1	E3 ubiquitin-protein ligase RBX1 [EC:2.3.2.32]"	Unique in the mycobiont
K03868	A09160 Human Diseases	09162 Cancer: specific types	05211 Renal cell carcinoma [PATH:ko05211]	RBX1, ROC1	E3 ubiquitin-protein ligase RBX1 [EC:2.3.2.32]"	Unique in the mycobiont
K03868	A09160 Human Diseases	09172 Infectious disease: viral	05170 Human immunodeficiency virus 1 infection [PATH:ko05170]	RBX1, ROC1	E3 ubiquitin-protein ligase RBX1 [EC:2.3.2.32]"	Unique in the mycobiont
K03868	A09160 Human Diseases	09171 Infectious disease: bacterial	05131 Shigellosis [PATH:ko05131]	RBX1, ROC1	E3 ubiquitin-protein ligase RBX1 [EC:2.3.2.32]"	Unique in the mycobiont
K03868	A09180 Brite Hierarchies	09182 Protein families: genetic information processing	04121 Ubiquitin system [BR:ko04121]	RBX1, ROC1	E3 ubiquitin-protein ligase RBX1 [EC:2.3.2.32]"	Unique in the mycobiont
K03868	A09180 Brite Hierarchies	09182 Protein families: genetic information processing	03400 DNA repair and recombination proteins [BR:ko03400]	RBX1, ROC1	E3 ubiquitin-protein ligase RBX1 [EC:2.3.2.32]"	Unique in the mycobiont
K03942	A09100 Metabolism	09102 Energy metabolism	00190 Oxidative phosphorylation [PATH:ko00190]	NDUFV1	NADH dehydrogenase (ubiquinone) flavoprotein 1 [EC:7.1.1.2]"	Unique in the mycobiont
K03942	A09150 Organismal Systems	09156 Nervous system	04723 Retrograde endocannabinoid signaling [PATH:ko04723]	NDUFV1	NADH dehydrogenase (ubiquinone) flavoprotein 1 [EC:7.1.1.2]"	Unique in the mycobiont
K03942	A09150 Organismal Systems	09159 Environmental adaptation	04714 Thermogenesis [PATH:ko04714]	NDUFV1	NADH dehydrogenase (ubiquinone) flavoprotein 1 [EC:7.1.1.2]"	Unique in the mycobiont
K03942	A09160 Human Diseases	09161 Cancer: overview	05208 Chemical carcinogenesis - reactive oxygen species [PATH:ko05208]	NDUFV1	NADH dehydrogenase (ubiquinone) flavoprotein 1 [EC:7.1.1.2]"	Unique in the mycobiont
K03942	A09160 Human Diseases	09164 Neurodegenerative disease	05010 Alzheimer disease [PATH:ko05010]	NDUFV1	NADH dehydrogenase (ubiquinone) flavoprotein 1 [EC:7.1.1.2]"	Unique in the mycobiont
K03942	A09160 Human Diseases	09164 Neurodegenerative disease	05012 Parkinson disease [PATH:ko05012]	NDUFV1	NADH dehydrogenase (ubiquinone) flavoprotein 1 [EC:7.1.1.2]"	Unique in the mycobiont
K03942	A09160 Human Diseases	09164 Neurodegenerative disease	05014 Amyotrophic lateral sclerosis [PATH:ko05014]	NDUFV1	NADH dehydrogenase (ubiquinone) flavoprotein 1 [EC:7.1.1.2]"	Unique in the mycobiont
K03942	A09160 Human Diseases	09164 Neurodegenerative disease	05016 Huntington disease [PATH:ko05016]	NDUFV1	NADH dehydrogenase (ubiquinone) flavoprotein 1 [EC:7.1.1.2]"	Unique in the mycobiont
K03942	A09160 Human Diseases	09164 Neurodegenerative disease	05020 Prion disease [PATH:ko05020]	NDUFV1	NADH dehydrogenase (ubiquinone) flavoprotein 1 [EC:7.1.1.2]"	Unique in the mycobiont
K03942	A09160 Human Diseases	09164 Neurodegenerative disease	05022 Pathways of neurodegeneration - multiple diseases [PATH:ko05022]	NDUFV1	NADH dehydrogenase (ubiquinone) flavoprotein 1 [EC:7.1.1.2]"	Unique in the mycobiont
K03942	A09160 Human Diseases	09166 Cardiovascular disease	05415 Diabetic cardiomyopathy [PATH:ko05415]	NDUFV1	NADH dehydrogenase (ubiquinone) flavoprotein 1 [EC:7.1.1.2]"	Unique in the mycobiont
K03942	A09160 Human Diseases	09167 Endocrine and metabolic disease	04932 Non-alcoholic fatty liver disease [PATH:ko04932]	NDUFV1	NADH dehydrogenase (ubiquinone) flavoprotein 1 [EC:7.1.1.2]"	Unique in the mycobiont
K03955	A09100 Metabolism	09102 Energy metabolism	00190 Oxidative phosphorylation [PATH:ko00190]	NDUFAB1	NADH dehydrogenase (ubiquinone) 1 alpha/beta subcomplex 1, acyl-carrier protein"	Unique in the mycobiont
K03955	A09100 Metabolism	09103 Lipid metabolism	00061 Fatty acid biosynthesis [PATH:ko00061]	NDUFAB1	NADH dehydrogenase (ubiquinone) 1 alpha/beta subcomplex 1, acyl-carrier protein"	Unique in the mycobiont
K03955	A09150 Organismal Systems	09156 Nervous system	04723 Retrograde endocannabinoid signaling [PATH:ko04723]	NDUFAB1	NADH dehydrogenase (ubiquinone) 1 alpha/beta subcomplex 1, acyl-carrier protein"	Unique in the mycobiont
K03955	A09150 Organismal Systems	09159 Environmental adaptation	04714 Thermogenesis [PATH:ko04714]	NDUFAB1	NADH dehydrogenase (ubiquinone) 1 alpha/beta subcomplex 1, acyl-carrier protein"	Unique in the mycobiont
K03955	A09160 Human Diseases	09161 Cancer: overview	05208 Chemical carcinogenesis - reactive oxygen species [PATH:ko05208]	NDUFAB1	NADH dehydrogenase (ubiquinone) 1 alpha/beta subcomplex 1, acyl-carrier protein"	Unique in the mycobiont
K03955	A09160 Human Diseases	09164 Neurodegenerative disease	05010 Alzheimer disease [PATH:ko05010]	NDUFAB1	NADH dehydrogenase (ubiquinone) 1 alpha/beta subcomplex 1, acyl-carrier protein"	Unique in the mycobiont
K03955	A09160 Human Diseases	09164 Neurodegenerative disease	05012 Parkinson disease [PATH:ko05012]	NDUFAB1	NADH dehydrogenase (ubiquinone) 1 alpha/beta subcomplex 1, acyl-carrier protein"	Unique in the mycobiont
K03955	A09160 Human Diseases	09164 Neurodegenerative disease	05014 Amyotrophic lateral sclerosis [PATH:ko05014]	NDUFAB1	NADH dehydrogenase (ubiquinone) 1 alpha/beta subcomplex 1, acyl-carrier protein"	Unique in the mycobiont
K03955	A09160 Human Diseases	09164 Neurodegenerative disease	05016 Huntington disease [PATH:ko05016]	NDUFAB1	NADH dehydrogenase (ubiquinone) 1 alpha/beta subcomplex 1, acyl-carrier protein"	Unique in the mycobiont
K03955	A09160 Human Diseases	09164 Neurodegenerative disease	05020 Prion disease [PATH:ko05020]	NDUFAB1	NADH dehydrogenase (ubiquinone) 1 alpha/beta subcomplex 1, acyl-carrier protein"	Unique in the mycobiont
K03955	A09160 Human Diseases	09164 Neurodegenerative disease	05022 Pathways of neurodegeneration - multiple diseases [PATH:ko05022]	NDUFAB1	NADH dehydrogenase (ubiquinone) 1 alpha/beta subcomplex 1, acyl-carrier protein"	Unique in the mycobiont
K03955	A09160 Human Diseases	09166 Cardiovascular disease	05415 Diabetic cardiomyopathy [PATH:ko05415]	NDUFAB1	NADH dehydrogenase (ubiquinone) 1 alpha/beta subcomplex 1, acyl-carrier protein"	Unique in the mycobiont
K03955	A09160 Human Diseases	09167 Endocrine and metabolic disease	04932 Non-alcoholic fatty liver disease [PATH:ko04932]	NDUFAB1	NADH dehydrogenase (ubiquinone) 1 alpha/beta subcomplex 1, acyl-carrier protein"	Unique in the mycobiont
K03963	A09100 Metabolism	09102 Energy metabolism	00190 Oxidative phosphorylation [PATH:ko00190]	NDUFB7	NADH dehydrogenase (ubiquinone) 1 beta subcomplex subunit 7"	Unique in the mycobiont
K03963	A09150 Organismal Systems	09156 Nervous system	04723 Retrograde endocannabinoid signaling [PATH:ko04723]	NDUFB7	NADH dehydrogenase (ubiquinone) 1 beta subcomplex subunit 7"	Unique in the mycobiont
K03963	A09150 Organismal Systems	09159 Environmental adaptation	04714 Thermogenesis [PATH:ko04714]	NDUFB7	NADH dehydrogenase (ubiquinone) 1 beta subcomplex subunit 7"	Unique in the mycobiont
K03963	A09160 Human Diseases	09161 Cancer: overview	05208 Chemical carcinogenesis - reactive oxygen species [PATH:ko05208]	NDUFB7	NADH dehydrogenase (ubiquinone) 1 beta subcomplex subunit 7"	Unique in the mycobiont
K03963	A09160 Human Diseases	09164 Neurodegenerative disease	05010 Alzheimer disease [PATH:ko05010]	NDUFB7	NADH dehydrogenase (ubiquinone) 1 beta subcomplex subunit 7"	Unique in the mycobiont
K03963	A09160 Human Diseases	09164 Neurodegenerative disease	05012 Parkinson disease [PATH:ko05012]	NDUFB7	NADH dehydrogenase (ubiquinone) 1 beta subcomplex subunit 7"	Unique in the mycobiont
K03963	A09160 Human Diseases	09164 Neurodegenerative disease	05014 Amyotrophic lateral sclerosis [PATH:ko05014]	NDUFB7	NADH dehydrogenase (ubiquinone) 1 beta subcomplex subunit 7"	Unique in the mycobiont
K03963	A09160 Human Diseases	09164 Neurodegenerative disease	05016 Huntington disease [PATH:ko05016]	NDUFB7	NADH dehydrogenase (ubiquinone) 1 beta subcomplex subunit 7"	Unique in the mycobiont
K03963	A09160 Human Diseases	09164 Neurodegenerative disease	05020 Prion disease [PATH:ko05020]	NDUFB7	NADH dehydrogenase (ubiquinone) 1 beta subcomplex subunit 7"	Unique in the mycobiont
K03963	A09160 Human Diseases	09164 Neurodegenerative disease	05022 Pathways of neurodegeneration - multiple diseases [PATH:ko05022]	NDUFB7	NADH dehydrogenase (ubiquinone) 1 beta subcomplex subunit 7"	Unique in the mycobiont
K03963	A09160 Human Diseases	09166 Cardiovascular disease	05415 Diabetic cardiomyopathy [PATH:ko05415]	NDUFB7	NADH dehydrogenase (ubiquinone) 1 beta subcomplex subunit 7"	Unique in the mycobiont
K03963	A09160 Human Diseases	09167 Endocrine and metabolic disease	04932 Non-alcoholic fatty liver disease [PATH:ko04932]	NDUFB7	NADH dehydrogenase (ubiquinone) 1 beta subcomplex subunit 7"	Unique in the mycobiont
K04140	A09130 Environmental Information Processing	09132 Signal transduction	04022 cGMP-PKG signaling pathway [PATH:ko04022]	ADRA2C	adrenergic receptor alpha-2C"	Unique in the mycobiont
K04140	A09130 Environmental Information Processing	09133 Signaling molecules and interaction	04080 Neuroactive ligand-receptor interaction [PATH:ko04080]	ADRA2C	adrenergic receptor alpha-2C"	Unique in the mycobiont
K04140	A09130 Environmental Information Processing	09133 Signaling molecules and interaction	04082 Neuroactive ligand signaling [PATH:ko04082]	ADRA2C	adrenergic receptor alpha-2C"	Unique in the mycobiont
K04140	A09130 Environmental Information Processing	09133 Signaling molecules and interaction	04081 Hormone signaling [PATH:ko04081]	ADRA2C	adrenergic receptor alpha-2C"	Unique in the mycobiont
K04140	A09180 Brite Hierarchies	09183 Protein families: signaling and cellular processes	04030 G protein-coupled receptors [BR:ko04030]	ADRA2C	adrenergic receptor alpha-2C"	Unique in the mycobiont
K04392	A09130 Environmental Information Processing	09132 Signal transduction	04010 MAPK signaling pathway [PATH:ko04010]	RAC1	Ras-related C3 botulinum toxin substrate 1"	Unique in the mycobiont
K04392	A09130 Environmental Information Processing	09132 Signal transduction	04013 MAPK signaling pathway - fly [PATH:ko04013]	RAC1	Ras-related C3 botulinum toxin substrate 1"	Unique in the mycobiont
K04392	A09130 Environmental Information Processing	09132 Signal transduction	04014 Ras signaling pathway [PATH:ko04014]	RAC1	Ras-related C3 botulinum toxin substrate 1"	Unique in the mycobiont
K04392	A09130 Environmental Information Processing	09132 Signal transduction	04015 Rap1 signaling pathway [PATH:ko04015]	RAC1	Ras-related C3 botulinum toxin substrate 1"	Unique in the mycobiont
K04392	A09130 Environmental Information Processing	09132 Signal transduction	04310 Wnt signaling pathway [PATH:ko04310]	RAC1	Ras-related C3 botulinum toxin substrate 1"	Unique in the mycobiont
K04392	A09130 Environmental Information Processing	09132 Signal transduction	04370 VEGF signaling pathway [PATH:ko04370]	RAC1	Ras-related C3 botulinum toxin substrate 1"	Unique in the mycobiont
K04392	A09130 Environmental Information Processing	09132 Signal transduction	04071 Sphingolipid signaling pathway [PATH:ko04071]	RAC1	Ras-related C3 botulinum toxin substrate 1"	Unique in the mycobiont
K04392	A09130 Environmental Information Processing	09132 Signal transduction	04024 cAMP signaling pathway [PATH:ko04024]	RAC1	Ras-related C3 botulinum toxin substrate 1"	Unique in the mycobiont
K04392	A09130 Environmental Information Processing	09132 Signal transduction	04151 PI3K-Akt signaling pathway [PATH:ko04151]	RAC1	Ras-related C3 botulinum toxin substrate 1"	Unique in the mycobiont
K04392	A09140 Cellular Processes	09141 Transport and catabolism	04145 Phagosome [PATH:ko04145]	RAC1	Ras-related C3 botulinum toxin substrate 1"	Unique in the mycobiont
K04392	A09140 Cellular Processes	09141 Transport and catabolism	04148 Efferocytosis [PATH:ko04148]	RAC1	Ras-related C3 botulinum toxin substrate 1"	Unique in the mycobiont
K04392	A09140 Cellular Processes	09144 Cellular community - eukaryotes	04510 Focal adhesion [PATH:ko04510]	RAC1	Ras-related C3 botulinum toxin substrate 1"	Unique in the mycobiont
K04392	A09140 Cellular Processes	09144 Cellular community - eukaryotes	04520 Adherens junction [PATH:ko04520]	RAC1	Ras-related C3 botulinum toxin substrate 1"	Unique in the mycobiont
K04392	A09140 Cellular Processes	09144 Cellular community - eukaryotes	04530 Tight junction [PATH:ko04530]	RAC1	Ras-related C3 botulinum toxin substrate 1"	Unique in the mycobiont
K04392	A09140 Cellular Processes	09142 Cell motility	04810 Regulation of actin cytoskeleton [PATH:ko04810]	RAC1	Ras-related C3 botulinum toxin substrate 1"	Unique in the mycobiont
K04392	A09150 Organismal Systems	09151 Immune system	04613 Neutrophil extracellular trap formation [PATH:ko04613]	RAC1	Ras-related C3 botulinum toxin substrate 1"	Unique in the mycobiont
K04392	A09150 Organismal Systems	09151 Immune system	04620 Toll-like receptor signaling pathway [PATH:ko04620]	RAC1	Ras-related C3 botulinum toxin substrate 1"	Unique in the mycobiont
K04392	A09150 Organismal Systems	09151 Immune system	04650 Natural killer cell mediated cytotoxicity [PATH:ko04650]	RAC1	Ras-related C3 botulinum toxin substrate 1"	Unique in the mycobiont
K04392	A09150 Organismal Systems	09151 Immune system	04662 B cell receptor signaling pathway [PATH:ko04662]	RAC1	Ras-related C3 botulinum toxin substrate 1"	Unique in the mycobiont
K04392	A09150 Organismal Systems	09151 Immune system	04664 Fc epsilon RI signaling pathway [PATH:ko04664]	RAC1	Ras-related C3 botulinum toxin substrate 1"	Unique in the mycobiont
K04392	A09150 Organismal Systems	09151 Immune system	04666 Fc gamma R-mediated phagocytosis [PATH:ko04666]	RAC1	Ras-related C3 botulinum toxin substrate 1"	Unique in the mycobiont
K04392	A09150 Organismal Systems	09151 Immune system	04670 Leukocyte transendothelial migration [PATH:ko04670]	RAC1	Ras-related C3 botulinum toxin substrate 1"	Unique in the mycobiont
K04392	A09150 Organismal Systems	09151 Immune system	04062 Chemokine signaling pathway [PATH:ko04062]	RAC1	Ras-related C3 botulinum toxin substrate 1"	Unique in the mycobiont
K04392	A09150 Organismal Systems	09154 Digestive system	04972 Pancreatic secretion [PATH:ko04972]	RAC1	Ras-related C3 botulinum toxin substrate 1"	Unique in the mycobiont
K04392	A09150 Organismal Systems	09156 Nervous system	04722 Neurotrophin signaling pathway [PATH:ko04722]	RAC1	Ras-related C3 botulinum toxin substrate 1"	Unique in the mycobiont
K04392	A09150 Organismal Systems	09158 Development and regeneration	04360 Axon guidance [PATH:ko04360]	RAC1	Ras-related C3 botulinum toxin substrate 1"	Unique in the mycobiont
K04392	A09150 Organismal Systems	09158 Development and regeneration	04361 Axon regeneration [PATH:ko04361]	RAC1	Ras-related C3 botulinum toxin substrate 1"	Unique in the mycobiont
K04392	A09150 Organismal Systems	09158 Development and regeneration	04380 Osteoclast differentiation [PATH:ko04380]	RAC1	Ras-related C3 botulinum toxin substrate 1"	Unique in the mycobiont
K04392	A09160 Human Diseases	09161 Cancer: overview	05200 Pathways in cancer [PATH:ko05200]	RAC1	Ras-related C3 botulinum toxin substrate 1"	Unique in the mycobiont
K04392	A09160 Human Diseases	09161 Cancer: overview	05205 Proteoglycans in cancer [PATH:ko05205]	RAC1	Ras-related C3 botulinum toxin substrate 1"	Unique in the mycobiont
K04392	A09160 Human Diseases	09161 Cancer: overview	05208 Chemical carcinogenesis - reactive oxygen species [PATH:ko05208]	RAC1	Ras-related C3 botulinum toxin substrate 1"	Unique in the mycobiont
K04392	A09160 Human Diseases	09161 Cancer: overview	05203 Viral carcinogenesis [PATH:ko05203]	RAC1	Ras-related C3 botulinum toxin substrate 1"	Unique in the mycobiont
K04392	A09160 Human Diseases	09161 Cancer: overview	05231 Choline metabolism in cancer [PATH:ko05231]	RAC1	Ras-related C3 botulinum toxin substrate 1"	Unique in the mycobiont
K04392	A09160 Human Diseases	09162 Cancer: specific types	05210 Colorectal cancer [PATH:ko05210]	RAC1	Ras-related C3 botulinum toxin substrate 1"	Unique in the mycobiont
K04392	A09160 Human Diseases	09162 Cancer: specific types	05212 Pancreatic cancer [PATH:ko05212]	RAC1	Ras-related C3 botulinum toxin substrate 1"	Unique in the mycobiont
K04392	A09160 Human Diseases	09162 Cancer: specific types	05211 Renal cell carcinoma [PATH:ko05211]	RAC1	Ras-related C3 botulinum toxin substrate 1"	Unique in the mycobiont
K04392	A09160 Human Diseases	09172 Infectious disease: viral	05170 Human immunodeficiency virus 1 infection [PATH:ko05170]	RAC1	Ras-related C3 botulinum toxin substrate 1"	Unique in the mycobiont
K04392	A09160 Human Diseases	09172 Infectious disease: viral	05163 Human cytomegalovirus infection [PATH:ko05163]	RAC1	Ras-related C3 botulinum toxin substrate 1"	Unique in the mycobiont
K04392	A09160 Human Diseases	09172 Infectious disease: viral	05167 Kaposi sarcoma-associated herpesvirus infection [PATH:ko05167]	RAC1	Ras-related C3 botulinum toxin substrate 1"	Unique in the mycobiont
K04392	A09160 Human Diseases	09172 Infectious disease: viral	05169 Epstein-Barr virus infection [PATH:ko05169]	RAC1	Ras-related C3 botulinum toxin substrate 1"	Unique in the mycobiont
K04392	A09160 Human Diseases	09171 Infectious disease: bacterial	05120 Epithelial cell signaling in Helicobacter pylori infection [PATH:ko05120]	RAC1	Ras-related C3 botulinum toxin substrate 1"	Unique in the mycobiont
K04392	A09160 Human Diseases	09171 Infectious disease: bacterial	05130 Pathogenic Escherichia coli infection [PATH:ko05130]	RAC1	Ras-related C3 botulinum toxin substrate 1"	Unique in the mycobiont
K04392	A09160 Human Diseases	09171 Infectious disease: bacterial	05132 Salmonella infection [PATH:ko05132]	RAC1	Ras-related C3 botulinum toxin substrate 1"	Unique in the mycobiont
K04392	A09160 Human Diseases	09171 Infectious disease: bacterial	05131 Shigellosis [PATH:ko05131]	RAC1	Ras-related C3 botulinum toxin substrate 1"	Unique in the mycobiont
K04392	A09160 Human Diseases	09171 Infectious disease: bacterial	05135 Yersinia infection [PATH:ko05135]	RAC1	Ras-related C3 botulinum toxin substrate 1"	Unique in the mycobiont
K04392	A09160 Human Diseases	09171 Infectious disease: bacterial	05100 Bacterial invasion of epithelial cells [PATH:ko05100]	RAC1	Ras-related C3 botulinum toxin substrate 1"	Unique in the mycobiont
K04392	A09160 Human Diseases	09164 Neurodegenerative disease	05014 Amyotrophic lateral sclerosis [PATH:ko05014]	RAC1	Ras-related C3 botulinum toxin substrate 1"	Unique in the mycobiont
K04392	A09160 Human Diseases	09164 Neurodegenerative disease	05020 Prion disease [PATH:ko05020]	RAC1	Ras-related C3 botulinum toxin substrate 1"	Unique in the mycobiont
K04392	A09160 Human Diseases	09164 Neurodegenerative disease	05022 Pathways of neurodegeneration - multiple diseases [PATH:ko05022]	RAC1	Ras-related C3 botulinum toxin substrate 1"	Unique in the mycobiont
K04392	A09160 Human Diseases	09166 Cardiovascular disease	05417 Lipid and atherosclerosis [PATH:ko05417]	RAC1	Ras-related C3 botulinum toxin substrate 1"	Unique in the mycobiont
K04392	A09160 Human Diseases	09166 Cardiovascular disease	05418 Fluid shear stress and atherosclerosis [PATH:ko05418]	RAC1	Ras-related C3 botulinum toxin substrate 1"	Unique in the mycobiont
K04392	A09160 Human Diseases	09166 Cardiovascular disease	05415 Diabetic cardiomyopathy [PATH:ko05415]	RAC1	Ras-related C3 botulinum toxin substrate 1"	Unique in the mycobiont
K04392	A09160 Human Diseases	09166 Cardiovascular disease	05416 Viral myocarditis [PATH:ko05416]	RAC1	Ras-related C3 botulinum toxin substrate 1"	Unique in the mycobiont
K04392	A09160 Human Diseases	09167 Endocrine and metabolic disease	04932 Non-alcoholic fatty liver disease [PATH:ko04932]	RAC1	Ras-related C3 botulinum toxin substrate 1"	Unique in the mycobiont
K04392	A09160 Human Diseases	09167 Endocrine and metabolic disease	04933 AGE-RAGE signaling pathway in diabetic complications [PATH:ko04933]	RAC1	Ras-related C3 botulinum toxin substrate 1"	Unique in the mycobiont
K04392	A09180 Brite Hierarchies	09182 Protein families: genetic information processing	04131 Membrane trafficking [BR:ko04131]	RAC1	Ras-related C3 botulinum toxin substrate 1"	Unique in the mycobiont
K04392	A09180 Brite Hierarchies	09183 Protein families: signaling and cellular processes	04147 Exosome [BR:ko04147]	RAC1	Ras-related C3 botulinum toxin substrate 1"	Unique in the mycobiont
K04392	A09180 Brite Hierarchies	09183 Protein families: signaling and cellular processes	04031 GTP-binding proteins [BR:ko04031]	RAC1	Ras-related C3 botulinum toxin substrate 1"	Unique in the mycobiont
K04409	A09130 Environmental Information Processing	09132 Signal transduction	04010 MAPK signaling pathway [PATH:ko04010]	PAK1	p21-activated kinase 1 [EC:2.7.11.1]"	Unique in the mycobiont
K04409	A09130 Environmental Information Processing	09132 Signal transduction	04011 MAPK signaling pathway - yeast [PATH:ko04011]	PAK1	p21-activated kinase 1 [EC:2.7.11.1]"	Unique in the mycobiont
K04409	A09130 Environmental Information Processing	09132 Signal transduction	04012 ErbB signaling pathway [PATH:ko04012]	PAK1	p21-activated kinase 1 [EC:2.7.11.1]"	Unique in the mycobiont
K04409	A09130 Environmental Information Processing	09132 Signal transduction	04014 Ras signaling pathway [PATH:ko04014]	PAK1	p21-activated kinase 1 [EC:2.7.11.1]"	Unique in the mycobiont
K04409	A09130 Environmental Information Processing	09132 Signal transduction	04392 Hippo signaling pathway - multiple species [PATH:ko04392]	PAK1	p21-activated kinase 1 [EC:2.7.11.1]"	Unique in the mycobiont
K04409	A09130 Environmental Information Processing	09132 Signal transduction	04024 cAMP signaling pathway [PATH:ko04024]	PAK1	p21-activated kinase 1 [EC:2.7.11.1]"	Unique in the mycobiont
K04409	A09140 Cellular Processes	09144 Cellular community - eukaryotes	04510 Focal adhesion [PATH:ko04510]	PAK1	p21-activated kinase 1 [EC:2.7.11.1]"	Unique in the mycobiont
K04409	A09140 Cellular Processes	09142 Cell motility	04810 Regulation of actin cytoskeleton [PATH:ko04810]	PAK1	p21-activated kinase 1 [EC:2.7.11.1]"	Unique in the mycobiont
K04409	A09150 Organismal Systems	09151 Immune system	04625 C-type lectin receptor signaling pathway [PATH:ko04625]	PAK1	p21-activated kinase 1 [EC:2.7.11.1]"	Unique in the mycobiont
K04409	A09150 Organismal Systems	09151 Immune system	04650 Natural killer cell mediated cytotoxicity [PATH:ko04650]	PAK1	p21-activated kinase 1 [EC:2.7.11.1]"	Unique in the mycobiont
K04409	A09150 Organismal Systems	09151 Immune system	04660 T cell receptor signaling pathway [PATH:ko04660]	PAK1	p21-activated kinase 1 [EC:2.7.11.1]"	Unique in the mycobiont
K04409	A09150 Organismal Systems	09151 Immune system	04666 Fc gamma R-mediated phagocytosis [PATH:ko04666]	PAK1	p21-activated kinase 1 [EC:2.7.11.1]"	Unique in the mycobiont
K04409	A09150 Organismal Systems	09151 Immune system	04062 Chemokine signaling pathway [PATH:ko04062]	PAK1	p21-activated kinase 1 [EC:2.7.11.1]"	Unique in the mycobiont
K04409	A09150 Organismal Systems	09158 Development and regeneration	04360 Axon guidance [PATH:ko04360]	PAK1	p21-activated kinase 1 [EC:2.7.11.1]"	Unique in the mycobiont
K04409	A09160 Human Diseases	09161 Cancer: overview	05205 Proteoglycans in cancer [PATH:ko05205]	PAK1	p21-activated kinase 1 [EC:2.7.11.1]"	Unique in the mycobiont
K04409	A09160 Human Diseases	09162 Cancer: specific types	05211 Renal cell carcinoma [PATH:ko05211]	PAK1	p21-activated kinase 1 [EC:2.7.11.1]"	Unique in the mycobiont
K04409	A09160 Human Diseases	09172 Infectious disease: viral	05170 Human immunodeficiency virus 1 infection [PATH:ko05170]	PAK1	p21-activated kinase 1 [EC:2.7.11.1]"	Unique in the mycobiont
K04409	A09160 Human Diseases	09171 Infectious disease: bacterial	05120 Epithelial cell signaling in Helicobacter pylori infection [PATH:ko05120]	PAK1	p21-activated kinase 1 [EC:2.7.11.1]"	Unique in the mycobiont
K04409	A09160 Human Diseases	09171 Infectious disease: bacterial	05130 Pathogenic Escherichia coli infection [PATH:ko05130]	PAK1	p21-activated kinase 1 [EC:2.7.11.1]"	Unique in the mycobiont
K04409	A09160 Human Diseases	09171 Infectious disease: bacterial	05132 Salmonella infection [PATH:ko05132]	PAK1	p21-activated kinase 1 [EC:2.7.11.1]"	Unique in the mycobiont
K04409	A09180 Brite Hierarchies	09181 Protein families: metabolism	01001 Protein kinases [BR:ko01001]	PAK1	p21-activated kinase 1 [EC:2.7.11.1]"	Unique in the mycobiont
K04409	A09180 Brite Hierarchies	09182 Protein families: genetic information processing	04131 Membrane trafficking [BR:ko04131]	PAK1	p21-activated kinase 1 [EC:2.7.11.1]"	Unique in the mycobiont
K04409	A09180 Brite Hierarchies	09182 Protein families: genetic information processing	03036 Chromosome and associated proteins [BR:ko03036]	PAK1	p21-activated kinase 1 [EC:2.7.11.1]"	Unique in the mycobiont
K04410	A09130 Environmental Information Processing	09132 Signal transduction	04010 MAPK signaling pathway [PATH:ko04010]	PAK2	p21-activated kinase 2 [EC:2.7.11.1]"	Unique in the mycobiont
K04410	A09130 Environmental Information Processing	09132 Signal transduction	04012 ErbB signaling pathway [PATH:ko04012]	PAK2	p21-activated kinase 2 [EC:2.7.11.1]"	Unique in the mycobiont
K04410	A09130 Environmental Information Processing	09132 Signal transduction	04014 Ras signaling pathway [PATH:ko04014]	PAK2	p21-activated kinase 2 [EC:2.7.11.1]"	Unique in the mycobiont
K04410	A09140 Cellular Processes	09144 Cellular community - eukaryotes	04510 Focal adhesion [PATH:ko04510]	PAK2	p21-activated kinase 2 [EC:2.7.11.1]"	Unique in the mycobiont
K04410	A09140 Cellular Processes	09142 Cell motility	04810 Regulation of actin cytoskeleton [PATH:ko04810]	PAK2	p21-activated kinase 2 [EC:2.7.11.1]"	Unique in the mycobiont
K04410	A09150 Organismal Systems	09151 Immune system	04660 T cell receptor signaling pathway [PATH:ko04660]	PAK2	p21-activated kinase 2 [EC:2.7.11.1]"	Unique in the mycobiont
K04410	A09150 Organismal Systems	09158 Development and regeneration	04360 Axon guidance [PATH:ko04360]	PAK2	p21-activated kinase 2 [EC:2.7.11.1]"	Unique in the mycobiont
K04410	A09160 Human Diseases	09162 Cancer: specific types	05211 Renal cell carcinoma [PATH:ko05211]	PAK2	p21-activated kinase 2 [EC:2.7.11.1]"	Unique in the mycobiont
K04410	A09160 Human Diseases	09172 Infectious disease: viral	05170 Human immunodeficiency virus 1 infection [PATH:ko05170]	PAK2	p21-activated kinase 2 [EC:2.7.11.1]"	Unique in the mycobiont
K04410	A09160 Human Diseases	09171 Infectious disease: bacterial	05130 Pathogenic Escherichia coli infection [PATH:ko05130]	PAK2	p21-activated kinase 2 [EC:2.7.11.1]"	Unique in the mycobiont
K04410	A09180 Brite Hierarchies	09181 Protein families: metabolism	01001 Protein kinases [BR:ko01001]	PAK2	p21-activated kinase 2 [EC:2.7.11.1]"	Unique in the mycobiont
K04425	A09130 Environmental Information Processing	09132 Signal transduction	04010 MAPK signaling pathway [PATH:ko04010]	MAP3K6, ASK2	mitogen-activated protein kinase kinase kinase 6 [EC:2.7.11.25]"	Unique in the mycobiont
K04425	A09180 Brite Hierarchies	09181 Protein families: metabolism	01001 Protein kinases [BR:ko01001]	MAP3K6, ASK2	mitogen-activated protein kinase kinase kinase 6 [EC:2.7.11.25]"	Unique in the mycobiont
K04426	A09120 Genetic Information Processing	09123 Folding, sorting and degradation	04141 Protein processing in endoplasmic reticulum [PATH:ko04141]	MAP3K5, ASK1	mitogen-activated protein kinase kinase kinase 5 [EC:2.7.11.25]"	Unique in the mycobiont
K04426	A09130 Environmental Information Processing	09132 Signal transduction	04010 MAPK signaling pathway [PATH:ko04010]	MAP3K5, ASK1	mitogen-activated protein kinase kinase kinase 5 [EC:2.7.11.25]"	Unique in the mycobiont
K04426	A09130 Environmental Information Processing	09132 Signal transduction	04013 MAPK signaling pathway - fly [PATH:ko04013]	MAP3K5, ASK1	mitogen-activated protein kinase kinase kinase 5 [EC:2.7.11.25]"	Unique in the mycobiont
K04426	A09130 Environmental Information Processing	09132 Signal transduction	04668 TNF signaling pathway [PATH:ko04668]	MAP3K5, ASK1	mitogen-activated protein kinase kinase kinase 5 [EC:2.7.11.25]"	Unique in the mycobiont
K04426	A09130 Environmental Information Processing	09132 Signal transduction	04071 Sphingolipid signaling pathway [PATH:ko04071]	MAP3K5, ASK1	mitogen-activated protein kinase kinase kinase 5 [EC:2.7.11.25]"	Unique in the mycobiont
K04426	A09140 Cellular Processes	09143 Cell growth and death	04210 Apoptosis [PATH:ko04210]	MAP3K5, ASK1	mitogen-activated protein kinase kinase kinase 5 [EC:2.7.11.25]"	Unique in the mycobiont
K04426	A09140 Cellular Processes	09143 Cell growth and death	04214 Apoptosis - fly [PATH:ko04214]	MAP3K5, ASK1	mitogen-activated protein kinase kinase kinase 5 [EC:2.7.11.25]"	Unique in the mycobiont
K04426	A09140 Cellular Processes	09144 Cellular community - eukaryotes	04530 Tight junction [PATH:ko04530]	MAP3K5, ASK1	mitogen-activated protein kinase kinase kinase 5 [EC:2.7.11.25]"	Unique in the mycobiont
K04426	A09150 Organismal Systems	09156 Nervous system	04722 Neurotrophin signaling pathway [PATH:ko04722]	MAP3K5, ASK1	mitogen-activated protein kinase kinase kinase 5 [EC:2.7.11.25]"	Unique in the mycobiont
K04426	A09150 Organismal Systems	09159 Environmental adaptation	04714 Thermogenesis [PATH:ko04714]	MAP3K5, ASK1	mitogen-activated protein kinase kinase kinase 5 [EC:2.7.11.25]"	Unique in the mycobiont
K04426	A09160 Human Diseases	09161 Cancer: overview	05208 Chemical carcinogenesis - reactive oxygen species [PATH:ko05208]	MAP3K5, ASK1	mitogen-activated protein kinase kinase kinase 5 [EC:2.7.11.25]"	Unique in the mycobiont
K04426	A09160 Human Diseases	09164 Neurodegenerative disease	05010 Alzheimer disease [PATH:ko05010]	MAP3K5, ASK1	mitogen-activated protein kinase kinase kinase 5 [EC:2.7.11.25]"	Unique in the mycobiont
K04426	A09160 Human Diseases	09164 Neurodegenerative disease	05012 Parkinson disease [PATH:ko05012]	MAP3K5, ASK1	mitogen-activated protein kinase kinase kinase 5 [EC:2.7.11.25]"	Unique in the mycobiont
K04426	A09160 Human Diseases	09164 Neurodegenerative disease	05014 Amyotrophic lateral sclerosis [PATH:ko05014]	MAP3K5, ASK1	mitogen-activated protein kinase kinase kinase 5 [EC:2.7.11.25]"	Unique in the mycobiont
K04426	A09160 Human Diseases	09164 Neurodegenerative disease	05016 Huntington disease [PATH:ko05016]	MAP3K5, ASK1	mitogen-activated protein kinase kinase kinase 5 [EC:2.7.11.25]"	Unique in the mycobiont
K04426	A09160 Human Diseases	09164 Neurodegenerative disease	05017 Spinocerebellar ataxia [PATH:ko05017]	MAP3K5, ASK1	mitogen-activated protein kinase kinase kinase 5 [EC:2.7.11.25]"	Unique in the mycobiont
K04426	A09160 Human Diseases	09164 Neurodegenerative disease	05022 Pathways of neurodegeneration - multiple diseases [PATH:ko05022]	MAP3K5, ASK1	mitogen-activated protein kinase kinase kinase 5 [EC:2.7.11.25]"	Unique in the mycobiont
K04426	A09160 Human Diseases	09166 Cardiovascular disease	05417 Lipid and atherosclerosis [PATH:ko05417]	MAP3K5, ASK1	mitogen-activated protein kinase kinase kinase 5 [EC:2.7.11.25]"	Unique in the mycobiont
K04426	A09160 Human Diseases	09166 Cardiovascular disease	05418 Fluid shear stress and atherosclerosis [PATH:ko05418]	MAP3K5, ASK1	mitogen-activated protein kinase kinase kinase 5 [EC:2.7.11.25]"	Unique in the mycobiont
K04426	A09160 Human Diseases	09167 Endocrine and metabolic disease	04936 Alcoholic liver disease [PATH:ko04936]	MAP3K5, ASK1	mitogen-activated protein kinase kinase kinase 5 [EC:2.7.11.25]"	Unique in the mycobiont
K04426	A09160 Human Diseases	09167 Endocrine and metabolic disease	04932 Non-alcoholic fatty liver disease [PATH:ko04932]	MAP3K5, ASK1	mitogen-activated protein kinase kinase kinase 5 [EC:2.7.11.25]"	Unique in the mycobiont
K04426	A09160 Human Diseases	09176 Drug resistance: antineoplastic	01524 Platinum drug resistance [PATH:ko01524]	MAP3K5, ASK1	mitogen-activated protein kinase kinase kinase 5 [EC:2.7.11.25]"	Unique in the mycobiont
K04426	A09180 Brite Hierarchies	09181 Protein families: metabolism	01001 Protein kinases [BR:ko01001]	MAP3K5, ASK1	mitogen-activated protein kinase kinase kinase 5 [EC:2.7.11.25]"	Unique in the mycobiont
K04441	A09130 Environmental Information Processing	09132 Signal transduction	04010 MAPK signaling pathway [PATH:ko04010]	P38	p38 MAP kinase [EC:2.7.11.24]"	Unique in the mycobiont
K04441	A09130 Environmental Information Processing	09132 Signal transduction	04013 MAPK signaling pathway - fly [PATH:ko04013]	P38	p38 MAP kinase [EC:2.7.11.24]"	Unique in the mycobiont
K04441	A09130 Environmental Information Processing	09132 Signal transduction	04011 MAPK signaling pathway - yeast [PATH:ko04011]	P38	p38 MAP kinase [EC:2.7.11.24]"	Unique in the mycobiont
K04441	A09130 Environmental Information Processing	09132 Signal transduction	04015 Rap1 signaling pathway [PATH:ko04015]	P38	p38 MAP kinase [EC:2.7.11.24]"	Unique in the mycobiont
K04441	A09130 Environmental Information Processing	09132 Signal transduction	04370 VEGF signaling pathway [PATH:ko04370]	P38	p38 MAP kinase [EC:2.7.11.24]"	Unique in the mycobiont
K04441	A09130 Environmental Information Processing	09132 Signal transduction	04668 TNF signaling pathway [PATH:ko04668]	P38	p38 MAP kinase [EC:2.7.11.24]"	Unique in the mycobiont
K04441	A09130 Environmental Information Processing	09132 Signal transduction	04068 FoxO signaling pathway [PATH:ko04068]	P38	p38 MAP kinase [EC:2.7.11.24]"	Unique in the mycobiont
K04441	A09130 Environmental Information Processing	09132 Signal transduction	04071 Sphingolipid signaling pathway [PATH:ko04071]	P38	p38 MAP kinase [EC:2.7.11.24]"	Unique in the mycobiont
K04441	A09140 Cellular Processes	09141 Transport and catabolism	04139 Mitophagy - yeast [PATH:ko04139]	P38	p38 MAP kinase [EC:2.7.11.24]"	Unique in the mycobiont
K04441	A09140 Cellular Processes	09141 Transport and catabolism	04148 Efferocytosis [PATH:ko04148]	P38	p38 MAP kinase [EC:2.7.11.24]"	Unique in the mycobiont
K04441	A09140 Cellular Processes	09143 Cell growth and death	04114 Oocyte meiosis [PATH:ko04114]	P38	p38 MAP kinase [EC:2.7.11.24]"	Unique in the mycobiont
K04441	A09140 Cellular Processes	09143 Cell growth and death	04218 Cellular senescence [PATH:ko04218]	P38	p38 MAP kinase [EC:2.7.11.24]"	Unique in the mycobiont
K04441	A09140 Cellular Processes	09144 Cellular community - eukaryotes	04550 Signaling pathways regulating pluripotency of stem cells [PATH:ko04550]	P38	p38 MAP kinase [EC:2.7.11.24]"	Unique in the mycobiont
K04441	A09150 Organismal Systems	09151 Immune system	04611 Platelet activation [PATH:ko04611]	P38	p38 MAP kinase [EC:2.7.11.24]"	Unique in the mycobiont
K04441	A09150 Organismal Systems	09151 Immune system	04613 Neutrophil extracellular trap formation [PATH:ko04613]	P38	p38 MAP kinase [EC:2.7.11.24]"	Unique in the mycobiont
K04441	A09150 Organismal Systems	09151 Immune system	04620 Toll-like receptor signaling pathway [PATH:ko04620]	P38	p38 MAP kinase [EC:2.7.11.24]"	Unique in the mycobiont
K04441	A09150 Organismal Systems	09151 Immune system	04624 Toll and Imd signaling pathway [PATH:ko04624]	P38	p38 MAP kinase [EC:2.7.11.24]"	Unique in the mycobiont
K04441	A09150 Organismal Systems	09151 Immune system	04621 NOD-like receptor signaling pathway [PATH:ko04621]	P38	p38 MAP kinase [EC:2.7.11.24]"	Unique in the mycobiont
K04441	A09150 Organismal Systems	09151 Immune system	04622 RIG-I-like receptor signaling pathway [PATH:ko04622]	P38	p38 MAP kinase [EC:2.7.11.24]"	Unique in the mycobiont
K04441	A09150 Organismal Systems	09151 Immune system	04625 C-type lectin receptor signaling pathway [PATH:ko04625]	P38	p38 MAP kinase [EC:2.7.11.24]"	Unique in the mycobiont
K04441	A09150 Organismal Systems	09151 Immune system	04660 T cell receptor signaling pathway [PATH:ko04660]	P38	p38 MAP kinase [EC:2.7.11.24]"	Unique in the mycobiont
K04441	A09150 Organismal Systems	09151 Immune system	04658 Th1 and Th2 cell differentiation [PATH:ko04658]	P38	p38 MAP kinase [EC:2.7.11.24]"	Unique in the mycobiont
K04441	A09150 Organismal Systems	09151 Immune system	04659 Th17 cell differentiation [PATH:ko04659]	P38	p38 MAP kinase [EC:2.7.11.24]"	Unique in the mycobiont
K04441	A09150 Organismal Systems	09151 Immune system	04657 IL-17 signaling pathway [PATH:ko04657]	P38	p38 MAP kinase [EC:2.7.11.24]"	Unique in the mycobiont
K04441	A09150 Organismal Systems	09151 Immune system	04664 Fc epsilon RI signaling pathway [PATH:ko04664]	P38	p38 MAP kinase [EC:2.7.11.24]"	Unique in the mycobiont
K04441	A09150 Organismal Systems	09151 Immune system	04670 Leukocyte transendothelial migration [PATH:ko04670]	P38	p38 MAP kinase [EC:2.7.11.24]"	Unique in the mycobiont
K04441	A09150 Organismal Systems	09152 Endocrine system	04912 GnRH signaling pathway [PATH:ko04912]	P38	p38 MAP kinase [EC:2.7.11.24]"	Unique in the mycobiont
K04441	A09150 Organismal Systems	09152 Endocrine system	04914 Progesterone-mediated oocyte maturation [PATH:ko04914]	P38	p38 MAP kinase [EC:2.7.11.24]"	Unique in the mycobiont
K04441	A09150 Organismal Systems	09152 Endocrine system	04917 Prolactin signaling pathway [PATH:ko04917]	P38	p38 MAP kinase [EC:2.7.11.24]"	Unique in the mycobiont
K04441	A09150 Organismal Systems	09152 Endocrine system	04926 Relaxin signaling pathway [PATH:ko04926]	P38	p38 MAP kinase [EC:2.7.11.24]"	Unique in the mycobiont
K04441	A09150 Organismal Systems	09152 Endocrine system	04935 Growth hormone synthesis, secretion and action [PATH:ko04935]	P38	p38 MAP kinase [EC:2.7.11.24]"	Unique in the mycobiont
K04441	A09150 Organismal Systems	09153 Circulatory system	04261 Adrenergic signaling in cardiomyocytes [PATH:ko04261]	P38	p38 MAP kinase [EC:2.7.11.24]"	Unique in the mycobiont
K04441	A09150 Organismal Systems	09156 Nervous system	04728 Dopaminergic synapse [PATH:ko04728]	P38	p38 MAP kinase [EC:2.7.11.24]"	Unique in the mycobiont
K04441	A09150 Organismal Systems	09156 Nervous system	04723 Retrograde endocannabinoid signaling [PATH:ko04723]	P38	p38 MAP kinase [EC:2.7.11.24]"	Unique in the mycobiont
K04441	A09150 Organismal Systems	09156 Nervous system	04722 Neurotrophin signaling pathway [PATH:ko04722]	P38	p38 MAP kinase [EC:2.7.11.24]"	Unique in the mycobiont
K04441	A09150 Organismal Systems	09157 Sensory system	04750 Inflammatory mediator regulation of TRP channels [PATH:ko04750]	P38	p38 MAP kinase [EC:2.7.11.24]"	Unique in the mycobiont
K04441	A09150 Organismal Systems	09158 Development and regeneration	04361 Axon regeneration [PATH:ko04361]	P38	p38 MAP kinase [EC:2.7.11.24]"	Unique in the mycobiont
K04441	A09150 Organismal Systems	09158 Development and regeneration	04380 Osteoclast differentiation [PATH:ko04380]	P38	p38 MAP kinase [EC:2.7.11.24]"	Unique in the mycobiont
K04441	A09150 Organismal Systems	09149 Aging	04212 Longevity regulating pathway - worm [PATH:ko04212]	P38	p38 MAP kinase [EC:2.7.11.24]"	Unique in the mycobiont
K04441	A09150 Organismal Systems	09159 Environmental adaptation	04714 Thermogenesis [PATH:ko04714]	P38	p38 MAP kinase [EC:2.7.11.24]"	Unique in the mycobiont
K04441	A09160 Human Diseases	09161 Cancer: overview	05205 Proteoglycans in cancer [PATH:ko05205]	P38	p38 MAP kinase [EC:2.7.11.24]"	Unique in the mycobiont
K04441	A09160 Human Diseases	09161 Cancer: overview	05208 Chemical carcinogenesis - reactive oxygen species [PATH:ko05208]	P38	p38 MAP kinase [EC:2.7.11.24]"	Unique in the mycobiont
K04441	A09160 Human Diseases	09161 Cancer: overview	05235 PD-L1 expression and PD-1 checkpoint pathway in cancer [PATH:ko05235]	P38	p38 MAP kinase [EC:2.7.11.24]"	Unique in the mycobiont
K04441	A09160 Human Diseases	09172 Infectious disease: viral	05170 Human immunodeficiency virus 1 infection [PATH:ko05170]	P38	p38 MAP kinase [EC:2.7.11.24]"	Unique in the mycobiont
K04441	A09160 Human Diseases	09172 Infectious disease: viral	05161 Hepatitis B [PATH:ko05161]	P38	p38 MAP kinase [EC:2.7.11.24]"	Unique in the mycobiont
K04441	A09160 Human Diseases	09172 Infectious disease: viral	05171 Coronavirus disease - COVID-19 [PATH:ko05171]	P38	p38 MAP kinase [EC:2.7.11.24]"	Unique in the mycobiont
K04441	A09160 Human Diseases	09172 Infectious disease: viral	05163 Human cytomegalovirus infection [PATH:ko05163]	P38	p38 MAP kinase [EC:2.7.11.24]"	Unique in the mycobiont
K04441	A09160 Human Diseases	09172 Infectious disease: viral	05167 Kaposi sarcoma-associated herpesvirus infection [PATH:ko05167]	P38	p38 MAP kinase [EC:2.7.11.24]"	Unique in the mycobiont
K04441	A09160 Human Diseases	09172 Infectious disease: viral	05169 Epstein-Barr virus infection [PATH:ko05169]	P38	p38 MAP kinase [EC:2.7.11.24]"	Unique in the mycobiont
K04441	A09160 Human Diseases	09171 Infectious disease: bacterial	05120 Epithelial cell signaling in Helicobacter pylori infection [PATH:ko05120]	P38	p38 MAP kinase [EC:2.7.11.24]"	Unique in the mycobiont
K04441	A09160 Human Diseases	09171 Infectious disease: bacterial	05130 Pathogenic Escherichia coli infection [PATH:ko05130]	P38	p38 MAP kinase [EC:2.7.11.24]"	Unique in the mycobiont
K04441	A09160 Human Diseases	09171 Infectious disease: bacterial	05132 Salmonella infection [PATH:ko05132]	P38	p38 MAP kinase [EC:2.7.11.24]"	Unique in the mycobiont
K04441	A09160 Human Diseases	09171 Infectious disease: bacterial	05131 Shigellosis [PATH:ko05131]	P38	p38 MAP kinase [EC:2.7.11.24]"	Unique in the mycobiont
K04441	A09160 Human Diseases	09171 Infectious disease: bacterial	05135 Yersinia infection [PATH:ko05135]	P38	p38 MAP kinase [EC:2.7.11.24]"	Unique in the mycobiont
K04441	A09160 Human Diseases	09171 Infectious disease: bacterial	05133 Pertussis [PATH:ko05133]	P38	p38 MAP kinase [EC:2.7.11.24]"	Unique in the mycobiont
K04441	A09160 Human Diseases	09171 Infectious disease: bacterial	05152 Tuberculosis [PATH:ko05152]	P38	p38 MAP kinase [EC:2.7.11.24]"	Unique in the mycobiont
K04441	A09160 Human Diseases	09174 Infectious disease: parasitic	05145 Toxoplasmosis [PATH:ko05145]	P38	p38 MAP kinase [EC:2.7.11.24]"	Unique in the mycobiont
K04441	A09160 Human Diseases	09174 Infectious disease: parasitic	05140 Leishmaniasis [PATH:ko05140]	P38	p38 MAP kinase [EC:2.7.11.24]"	Unique in the mycobiont
K04441	A09160 Human Diseases	09174 Infectious disease: parasitic	05142 Chagas disease [PATH:ko05142]	P38	p38 MAP kinase [EC:2.7.11.24]"	Unique in the mycobiont
K04441	A09160 Human Diseases	09164 Neurodegenerative disease	05014 Amyotrophic lateral sclerosis [PATH:ko05014]	P38	p38 MAP kinase [EC:2.7.11.24]"	Unique in the mycobiont
K04441	A09160 Human Diseases	09164 Neurodegenerative disease	05020 Prion disease [PATH:ko05020]	P38	p38 MAP kinase [EC:2.7.11.24]"	Unique in the mycobiont
K04441	A09160 Human Diseases	09164 Neurodegenerative disease	05022 Pathways of neurodegeneration - multiple diseases [PATH:ko05022]	P38	p38 MAP kinase [EC:2.7.11.24]"	Unique in the mycobiont
K04441	A09160 Human Diseases	09166 Cardiovascular disease	05417 Lipid and atherosclerosis [PATH:ko05417]	P38	p38 MAP kinase [EC:2.7.11.24]"	Unique in the mycobiont
K04441	A09160 Human Diseases	09166 Cardiovascular disease	05418 Fluid shear stress and atherosclerosis [PATH:ko05418]	P38	p38 MAP kinase [EC:2.7.11.24]"	Unique in the mycobiont
K04441	A09160 Human Diseases	09166 Cardiovascular disease	05415 Diabetic cardiomyopathy [PATH:ko05415]	P38	p38 MAP kinase [EC:2.7.11.24]"	Unique in the mycobiont
K04441	A09160 Human Diseases	09167 Endocrine and metabolic disease	04936 Alcoholic liver disease [PATH:ko04936]	P38	p38 MAP kinase [EC:2.7.11.24]"	Unique in the mycobiont
K04441	A09160 Human Diseases	09167 Endocrine and metabolic disease	04932 Non-alcoholic fatty liver disease [PATH:ko04932]	P38	p38 MAP kinase [EC:2.7.11.24]"	Unique in the mycobiont
K04441	A09160 Human Diseases	09167 Endocrine and metabolic disease	04933 AGE-RAGE signaling pathway in diabetic complications [PATH:ko04933]	P38	p38 MAP kinase [EC:2.7.11.24]"	Unique in the mycobiont
K04441	A09160 Human Diseases	09176 Drug resistance: antineoplastic	01522 Endocrine resistance [PATH:ko01522]	P38	p38 MAP kinase [EC:2.7.11.24]"	Unique in the mycobiont
K04441	A09180 Brite Hierarchies	09181 Protein families: metabolism	01001 Protein kinases [BR:ko01001]	P38	p38 MAP kinase [EC:2.7.11.24]"	Unique in the mycobiont
K04443	A09130 Environmental Information Processing	09132 Signal transduction	04010 MAPK signaling pathway [PATH:ko04010]	MAPKAPK2	mitogen-activated protein kinase-activated protein kinase 2 [EC:2.7.11.1]"	Unique in the mycobiont
K04443	A09130 Environmental Information Processing	09132 Signal transduction	04370 VEGF signaling pathway [PATH:ko04370]	MAPKAPK2	mitogen-activated protein kinase-activated protein kinase 2 [EC:2.7.11.1]"	Unique in the mycobiont
K04443	A09140 Cellular Processes	09141 Transport and catabolism	04148 Efferocytosis [PATH:ko04148]	MAPKAPK2	mitogen-activated protein kinase-activated protein kinase 2 [EC:2.7.11.1]"	Unique in the mycobiont
K04443	A09140 Cellular Processes	09143 Cell growth and death	04218 Cellular senescence [PATH:ko04218]	MAPKAPK2	mitogen-activated protein kinase-activated protein kinase 2 [EC:2.7.11.1]"	Unique in the mycobiont
K04443	A09150 Organismal Systems	09151 Immune system	04625 C-type lectin receptor signaling pathway [PATH:ko04625]	MAPKAPK2	mitogen-activated protein kinase-activated protein kinase 2 [EC:2.7.11.1]"	Unique in the mycobiont
K04443	A09150 Organismal Systems	09156 Nervous system	04722 Neurotrophin signaling pathway [PATH:ko04722]	MAPKAPK2	mitogen-activated protein kinase-activated protein kinase 2 [EC:2.7.11.1]"	Unique in the mycobiont
K04443	A09150 Organismal Systems	09158 Development and regeneration	04361 Axon regeneration [PATH:ko04361]	MAPKAPK2	mitogen-activated protein kinase-activated protein kinase 2 [EC:2.7.11.1]"	Unique in the mycobiont
K04443	A09160 Human Diseases	09161 Cancer: overview	05203 Viral carcinogenesis [PATH:ko05203]	MAPKAPK2	mitogen-activated protein kinase-activated protein kinase 2 [EC:2.7.11.1]"	Unique in the mycobiont
K04443	A09160 Human Diseases	09172 Infectious disease: viral	05167 Kaposi sarcoma-associated herpesvirus infection [PATH:ko05167]	MAPKAPK2	mitogen-activated protein kinase-activated protein kinase 2 [EC:2.7.11.1]"	Unique in the mycobiont
K04443	A09180 Brite Hierarchies	09181 Protein families: metabolism	01001 Protein kinases [BR:ko01001]	MAPKAPK2	mitogen-activated protein kinase-activated protein kinase 2 [EC:2.7.11.1]"	Unique in the mycobiont
K04450	A09130 Environmental Information Processing	09132 Signal transduction	04010 MAPK signaling pathway [PATH:ko04010]	ATF2, CREBP1	cyclic AMP-dependent transcription factor ATF-2"	Unique in the mycobiont
K04450	A09130 Environmental Information Processing	09132 Signal transduction	04013 MAPK signaling pathway - fly [PATH:ko04013]	ATF2, CREBP1	cyclic AMP-dependent transcription factor ATF-2"	Unique in the mycobiont
K04450	A09130 Environmental Information Processing	09132 Signal transduction	04668 TNF signaling pathway [PATH:ko04668]	ATF2, CREBP1	cyclic AMP-dependent transcription factor ATF-2"	Unique in the mycobiont
K04450	A09130 Environmental Information Processing	09132 Signal transduction	04022 cGMP-PKG signaling pathway [PATH:ko04022]	ATF2, CREBP1	cyclic AMP-dependent transcription factor ATF-2"	Unique in the mycobiont
K04450	A09130 Environmental Information Processing	09132 Signal transduction	04151 PI3K-Akt signaling pathway [PATH:ko04151]	ATF2, CREBP1	cyclic AMP-dependent transcription factor ATF-2"	Unique in the mycobiont
K04450	A09150 Organismal Systems	09151 Immune system	04624 Toll and Imd signaling pathway [PATH:ko04624]	ATF2, CREBP1	cyclic AMP-dependent transcription factor ATF-2"	Unique in the mycobiont
K04450	A09150 Organismal Systems	09152 Endocrine system	04911 Insulin secretion [PATH:ko04911]	ATF2, CREBP1	cyclic AMP-dependent transcription factor ATF-2"	Unique in the mycobiont
K04450	A09150 Organismal Systems	09152 Endocrine system	04922 Glucagon signaling pathway [PATH:ko04922]	ATF2, CREBP1	cyclic AMP-dependent transcription factor ATF-2"	Unique in the mycobiont
K04450	A09150 Organismal Systems	09152 Endocrine system	04915 Estrogen signaling pathway [PATH:ko04915]	ATF2, CREBP1	cyclic AMP-dependent transcription factor ATF-2"	Unique in the mycobiont
K04450	A09150 Organismal Systems	09152 Endocrine system	04926 Relaxin signaling pathway [PATH:ko04926]	ATF2, CREBP1	cyclic AMP-dependent transcription factor ATF-2"	Unique in the mycobiont
K04450	A09150 Organismal Systems	09152 Endocrine system	04935 Growth hormone synthesis, secretion and action [PATH:ko04935]	ATF2, CREBP1	cyclic AMP-dependent transcription factor ATF-2"	Unique in the mycobiont
K04450	A09150 Organismal Systems	09152 Endocrine system	04918 Thyroid hormone synthesis [PATH:ko04918]	ATF2, CREBP1	cyclic AMP-dependent transcription factor ATF-2"	Unique in the mycobiont
K04450	A09150 Organismal Systems	09152 Endocrine system	04928 Parathyroid hormone synthesis, secretion and action [PATH:ko04928]	ATF2, CREBP1	cyclic AMP-dependent transcription factor ATF-2"	Unique in the mycobiont
K04450	A09150 Organismal Systems	09152 Endocrine system	04925 Aldosterone synthesis and secretion [PATH:ko04925]	ATF2, CREBP1	cyclic AMP-dependent transcription factor ATF-2"	Unique in the mycobiont
K04450	A09150 Organismal Systems	09152 Endocrine system	04927 Cortisol synthesis and secretion [PATH:ko04927]	ATF2, CREBP1	cyclic AMP-dependent transcription factor ATF-2"	Unique in the mycobiont
K04450	A09150 Organismal Systems	09153 Circulatory system	04261 Adrenergic signaling in cardiomyocytes [PATH:ko04261]	ATF2, CREBP1	cyclic AMP-dependent transcription factor ATF-2"	Unique in the mycobiont
K04450	A09150 Organismal Systems	09156 Nervous system	04728 Dopaminergic synapse [PATH:ko04728]	ATF2, CREBP1	cyclic AMP-dependent transcription factor ATF-2"	Unique in the mycobiont
K04450	A09150 Organismal Systems	09149 Aging	04211 Longevity regulating pathway [PATH:ko04211]	ATF2, CREBP1	cyclic AMP-dependent transcription factor ATF-2"	Unique in the mycobiont
K04450	A09150 Organismal Systems	09159 Environmental adaptation	04714 Thermogenesis [PATH:ko04714]	ATF2, CREBP1	cyclic AMP-dependent transcription factor ATF-2"	Unique in the mycobiont
K04450	A09160 Human Diseases	09161 Cancer: overview	05207 Chemical carcinogenesis - receptor activation [PATH:ko05207]	ATF2, CREBP1	cyclic AMP-dependent transcription factor ATF-2"	Unique in the mycobiont
K04450	A09160 Human Diseases	09161 Cancer: overview	05203 Viral carcinogenesis [PATH:ko05203]	ATF2, CREBP1	cyclic AMP-dependent transcription factor ATF-2"	Unique in the mycobiont
K04450	A09160 Human Diseases	09172 Infectious disease: viral	05166 Human T-cell leukemia virus 1 infection [PATH:ko05166]	ATF2, CREBP1	cyclic AMP-dependent transcription factor ATF-2"	Unique in the mycobiont
K04450	A09160 Human Diseases	09172 Infectious disease: viral	05161 Hepatitis B [PATH:ko05161]	ATF2, CREBP1	cyclic AMP-dependent transcription factor ATF-2"	Unique in the mycobiont
K04450	A09160 Human Diseases	09172 Infectious disease: viral	05163 Human cytomegalovirus infection [PATH:ko05163]	ATF2, CREBP1	cyclic AMP-dependent transcription factor ATF-2"	Unique in the mycobiont
K04450	A09160 Human Diseases	09164 Neurodegenerative disease	05020 Prion disease [PATH:ko05020]	ATF2, CREBP1	cyclic AMP-dependent transcription factor ATF-2"	Unique in the mycobiont
K04450	A09160 Human Diseases	09165 Substance dependence	05030 Cocaine addiction [PATH:ko05030]	ATF2, CREBP1	cyclic AMP-dependent transcription factor ATF-2"	Unique in the mycobiont
K04450	A09160 Human Diseases	09165 Substance dependence	05031 Amphetamine addiction [PATH:ko05031]	ATF2, CREBP1	cyclic AMP-dependent transcription factor ATF-2"	Unique in the mycobiont
K04450	A09160 Human Diseases	09165 Substance dependence	05034 Alcoholism [PATH:ko05034]	ATF2, CREBP1	cyclic AMP-dependent transcription factor ATF-2"	Unique in the mycobiont
K04450	A09160 Human Diseases	09167 Endocrine and metabolic disease	04934 Cushing syndrome [PATH:ko04934]	ATF2, CREBP1	cyclic AMP-dependent transcription factor ATF-2"	Unique in the mycobiont
K04450	A09180 Brite Hierarchies	09182 Protein families: genetic information processing	03000 Transcription factors [BR:ko03000]	ATF2, CREBP1	cyclic AMP-dependent transcription factor ATF-2"	Unique in the mycobiont
K04459	A09130 Environmental Information Processing	09132 Signal transduction	04010 MAPK signaling pathway [PATH:ko04010]	DUSP, MKP	dual specificity MAP kinase phosphatase [EC:3.1.3.16 3.1.3.48]"	Unique in the mycobiont
K04459	A09140 Cellular Processes	09141 Transport and catabolism	04148 Efferocytosis [PATH:ko04148]	DUSP, MKP	dual specificity MAP kinase phosphatase [EC:3.1.3.16 3.1.3.48]"	Unique in the mycobiont
K04459	A09150 Organismal Systems	09158 Development and regeneration	04361 Axon regeneration [PATH:ko04361]	DUSP, MKP	dual specificity MAP kinase phosphatase [EC:3.1.3.16 3.1.3.48]"	Unique in the mycobiont
K04459	A09180 Brite Hierarchies	09181 Protein families: metabolism	01009 Protein phosphatases and associated proteins [BR:ko01009]	DUSP, MKP	dual specificity MAP kinase phosphatase [EC:3.1.3.16 3.1.3.48]"	Unique in the mycobiont
K04523	A09120 Genetic Information Processing	09123 Folding, sorting and degradation	04141 Protein processing in endoplasmic reticulum [PATH:ko04141]	UBQLN, DSK2	ubiquilin"	Unique in the mycobiont
K04523	A09160 Human Diseases	09164 Neurodegenerative disease	05014 Amyotrophic lateral sclerosis [PATH:ko05014]	UBQLN, DSK2	ubiquilin"	Unique in the mycobiont
K04523	A09180 Brite Hierarchies	09182 Protein families: genetic information processing	04131 Membrane trafficking [BR:ko04131]	UBQLN, DSK2	ubiquilin"	Unique in the mycobiont
K04523	A09180 Brite Hierarchies	09182 Protein families: genetic information processing	03051 Proteasome [BR:ko03051]	UBQLN, DSK2	ubiquilin"	Unique in the mycobiont
K04536	A09130 Environmental Information Processing	09132 Signal transduction	04011 MAPK signaling pathway - yeast [PATH:ko04011]	GNB1	guanine nucleotide-binding protein G(I)/G(S)/G(T) subunit beta-1"	Unique in the mycobiont
K04536	A09130 Environmental Information Processing	09132 Signal transduction	04014 Ras signaling pathway [PATH:ko04014]	GNB1	guanine nucleotide-binding protein G(I)/G(S)/G(T) subunit beta-1"	Unique in the mycobiont
K04536	A09130 Environmental Information Processing	09132 Signal transduction	04371 Apelin signaling pathway [PATH:ko04371]	GNB1	guanine nucleotide-binding protein G(I)/G(S)/G(T) subunit beta-1"	Unique in the mycobiont
K04536	A09130 Environmental Information Processing	09132 Signal transduction	04151 PI3K-Akt signaling pathway [PATH:ko04151]	GNB1	guanine nucleotide-binding protein G(I)/G(S)/G(T) subunit beta-1"	Unique in the mycobiont
K04536	A09130 Environmental Information Processing	09133 Signaling molecules and interaction	04082 Neuroactive ligand signaling [PATH:ko04082]	GNB1	guanine nucleotide-binding protein G(I)/G(S)/G(T) subunit beta-1"	Unique in the mycobiont
K04536	A09130 Environmental Information Processing	09133 Signaling molecules and interaction	04081 Hormone signaling [PATH:ko04081]	GNB1	guanine nucleotide-binding protein G(I)/G(S)/G(T) subunit beta-1"	Unique in the mycobiont
K04536	A09150 Organismal Systems	09151 Immune system	04062 Chemokine signaling pathway [PATH:ko04062]	GNB1	guanine nucleotide-binding protein G(I)/G(S)/G(T) subunit beta-1"	Unique in the mycobiont
K04536	A09150 Organismal Systems	09152 Endocrine system	04926 Relaxin signaling pathway [PATH:ko04926]	GNB1	guanine nucleotide-binding protein G(I)/G(S)/G(T) subunit beta-1"	Unique in the mycobiont
K04536	A09150 Organismal Systems	09156 Nervous system	04724 Glutamatergic synapse [PATH:ko04724]	GNB1	guanine nucleotide-binding protein G(I)/G(S)/G(T) subunit beta-1"	Unique in the mycobiont
K04536	A09150 Organismal Systems	09156 Nervous system	04727 GABAergic synapse [PATH:ko04727]	GNB1	guanine nucleotide-binding protein G(I)/G(S)/G(T) subunit beta-1"	Unique in the mycobiont
K04536	A09150 Organismal Systems	09156 Nervous system	04725 Cholinergic synapse [PATH:ko04725]	GNB1	guanine nucleotide-binding protein G(I)/G(S)/G(T) subunit beta-1"	Unique in the mycobiont
K04536	A09150 Organismal Systems	09156 Nervous system	04728 Dopaminergic synapse [PATH:ko04728]	GNB1	guanine nucleotide-binding protein G(I)/G(S)/G(T) subunit beta-1"	Unique in the mycobiont
K04536	A09150 Organismal Systems	09156 Nervous system	04726 Serotonergic synapse [PATH:ko04726]	GNB1	guanine nucleotide-binding protein G(I)/G(S)/G(T) subunit beta-1"	Unique in the mycobiont
K04536	A09150 Organismal Systems	09156 Nervous system	04723 Retrograde endocannabinoid signaling [PATH:ko04723]	GNB1	guanine nucleotide-binding protein G(I)/G(S)/G(T) subunit beta-1"	Unique in the mycobiont
K04536	A09150 Organismal Systems	09157 Sensory system	04744 Phototransduction [PATH:ko04744]	GNB1	guanine nucleotide-binding protein G(I)/G(S)/G(T) subunit beta-1"	Unique in the mycobiont
K04536	A09150 Organismal Systems	09157 Sensory system	04740 Olfactory transduction [PATH:ko04740]	GNB1	guanine nucleotide-binding protein G(I)/G(S)/G(T) subunit beta-1"	Unique in the mycobiont
K04536	A09150 Organismal Systems	09159 Environmental adaptation	04713 Circadian entrainment [PATH:ko04713]	GNB1	guanine nucleotide-binding protein G(I)/G(S)/G(T) subunit beta-1"	Unique in the mycobiont
K04536	A09160 Human Diseases	09161 Cancer: overview	05200 Pathways in cancer [PATH:ko05200]	GNB1	guanine nucleotide-binding protein G(I)/G(S)/G(T) subunit beta-1"	Unique in the mycobiont
K04536	A09160 Human Diseases	09172 Infectious disease: viral	05170 Human immunodeficiency virus 1 infection [PATH:ko05170]	GNB1	guanine nucleotide-binding protein G(I)/G(S)/G(T) subunit beta-1"	Unique in the mycobiont
K04536	A09160 Human Diseases	09172 Infectious disease: viral	05163 Human cytomegalovirus infection [PATH:ko05163]	GNB1	guanine nucleotide-binding protein G(I)/G(S)/G(T) subunit beta-1"	Unique in the mycobiont
K04536	A09160 Human Diseases	09172 Infectious disease: viral	05167 Kaposi sarcoma-associated herpesvirus infection [PATH:ko05167]	GNB1	guanine nucleotide-binding protein G(I)/G(S)/G(T) subunit beta-1"	Unique in the mycobiont
K04536	A09160 Human Diseases	09165 Substance dependence	05032 Morphine addiction [PATH:ko05032]	GNB1	guanine nucleotide-binding protein G(I)/G(S)/G(T) subunit beta-1"	Unique in the mycobiont
K04536	A09160 Human Diseases	09165 Substance dependence	05034 Alcoholism [PATH:ko05034]	GNB1	guanine nucleotide-binding protein G(I)/G(S)/G(T) subunit beta-1"	Unique in the mycobiont
K04536	A09180 Brite Hierarchies	09183 Protein families: signaling and cellular processes	04147 Exosome [BR:ko04147]	GNB1	guanine nucleotide-binding protein G(I)/G(S)/G(T) subunit beta-1"	Unique in the mycobiont
K04536	A09180 Brite Hierarchies	09183 Protein families: signaling and cellular processes	04031 GTP-binding proteins [BR:ko04031]	GNB1	guanine nucleotide-binding protein G(I)/G(S)/G(T) subunit beta-1"	Unique in the mycobiont
K04552	A09120 Genetic Information Processing	09123 Folding, sorting and degradation	04120 Ubiquitin mediated proteolysis [PATH:ko04120]	UBE2L3, UBCH7	ubiquitin-conjugating enzyme E2 L3 [EC:2.3.2.23]"	Unique in the mycobiont
K04552	A09160 Human Diseases	09164 Neurodegenerative disease	05012 Parkinson disease [PATH:ko05012]	UBE2L3, UBCH7	ubiquitin-conjugating enzyme E2 L3 [EC:2.3.2.23]"	Unique in the mycobiont
K04552	A09160 Human Diseases	09164 Neurodegenerative disease	05022 Pathways of neurodegeneration - multiple diseases [PATH:ko05022]	UBE2L3, UBCH7	ubiquitin-conjugating enzyme E2 L3 [EC:2.3.2.23]"	Unique in the mycobiont
K04552	A09180 Brite Hierarchies	09182 Protein families: genetic information processing	04121 Ubiquitin system [BR:ko04121]	UBE2L3, UBCH7	ubiquitin-conjugating enzyme E2 L3 [EC:2.3.2.23]"	Unique in the mycobiont
K04630	A09130 Environmental Information Processing	09132 Signal transduction	04015 Rap1 signaling pathway [PATH:ko04015]	GNAI	guanine nucleotide-binding protein G(i) subunit alpha"	Unique in the mycobiont
K04630	A09130 Environmental Information Processing	09132 Signal transduction	04371 Apelin signaling pathway [PATH:ko04371]	GNAI	guanine nucleotide-binding protein G(i) subunit alpha"	Unique in the mycobiont
K04630	A09130 Environmental Information Processing	09132 Signal transduction	04071 Sphingolipid signaling pathway [PATH:ko04071]	GNAI	guanine nucleotide-binding protein G(i) subunit alpha"	Unique in the mycobiont
K04630	A09130 Environmental Information Processing	09132 Signal transduction	04024 cAMP signaling pathway [PATH:ko04024]	GNAI	guanine nucleotide-binding protein G(i) subunit alpha"	Unique in the mycobiont
K04630	A09130 Environmental Information Processing	09132 Signal transduction	04022 cGMP-PKG signaling pathway [PATH:ko04022]	GNAI	guanine nucleotide-binding protein G(i) subunit alpha"	Unique in the mycobiont
K04630	A09130 Environmental Information Processing	09133 Signaling molecules and interaction	04082 Neuroactive ligand signaling [PATH:ko04082]	GNAI	guanine nucleotide-binding protein G(i) subunit alpha"	Unique in the mycobiont
K04630	A09130 Environmental Information Processing	09133 Signaling molecules and interaction	04081 Hormone signaling [PATH:ko04081]	GNAI	guanine nucleotide-binding protein G(i) subunit alpha"	Unique in the mycobiont
K04630	A09140 Cellular Processes	09143 Cell growth and death	04113 Meiosis - yeast [PATH:ko04113]	GNAI	guanine nucleotide-binding protein G(i) subunit alpha"	Unique in the mycobiont
K04630	A09140 Cellular Processes	09144 Cellular community - eukaryotes	04540 Gap junction [PATH:ko04540]	GNAI	guanine nucleotide-binding protein G(i) subunit alpha"	Unique in the mycobiont
K04630	A09150 Organismal Systems	09151 Immune system	04611 Platelet activation [PATH:ko04611]	GNAI	guanine nucleotide-binding protein G(i) subunit alpha"	Unique in the mycobiont
K04630	A09150 Organismal Systems	09151 Immune system	04670 Leukocyte transendothelial migration [PATH:ko04670]	GNAI	guanine nucleotide-binding protein G(i) subunit alpha"	Unique in the mycobiont
K04630	A09150 Organismal Systems	09151 Immune system	04062 Chemokine signaling pathway [PATH:ko04062]	GNAI	guanine nucleotide-binding protein G(i) subunit alpha"	Unique in the mycobiont
K04630	A09150 Organismal Systems	09152 Endocrine system	04923 Regulation of lipolysis in adipocytes [PATH:ko04923]	GNAI	guanine nucleotide-binding protein G(i) subunit alpha"	Unique in the mycobiont
K04630	A09150 Organismal Systems	09152 Endocrine system	04915 Estrogen signaling pathway [PATH:ko04915]	GNAI	guanine nucleotide-binding protein G(i) subunit alpha"	Unique in the mycobiont
K04630	A09150 Organismal Systems	09152 Endocrine system	04914 Progesterone-mediated oocyte maturation [PATH:ko04914]	GNAI	guanine nucleotide-binding protein G(i) subunit alpha"	Unique in the mycobiont
K04630	A09150 Organismal Systems	09152 Endocrine system	04921 Oxytocin signaling pathway [PATH:ko04921]	GNAI	guanine nucleotide-binding protein G(i) subunit alpha"	Unique in the mycobiont
K04630	A09150 Organismal Systems	09152 Endocrine system	04926 Relaxin signaling pathway [PATH:ko04926]	GNAI	guanine nucleotide-binding protein G(i) subunit alpha"	Unique in the mycobiont
K04630	A09150 Organismal Systems	09152 Endocrine system	04935 Growth hormone synthesis, secretion and action [PATH:ko04935]	GNAI	guanine nucleotide-binding protein G(i) subunit alpha"	Unique in the mycobiont
K04630	A09150 Organismal Systems	09152 Endocrine system	04928 Parathyroid hormone synthesis, secretion and action [PATH:ko04928]	GNAI	guanine nucleotide-binding protein G(i) subunit alpha"	Unique in the mycobiont
K04630	A09150 Organismal Systems	09152 Endocrine system	04916 Melanogenesis [PATH:ko04916]	GNAI	guanine nucleotide-binding protein G(i) subunit alpha"	Unique in the mycobiont
K04630	A09150 Organismal Systems	09152 Endocrine system	04924 Renin secretion [PATH:ko04924]	GNAI	guanine nucleotide-binding protein G(i) subunit alpha"	Unique in the mycobiont
K04630	A09150 Organismal Systems	09153 Circulatory system	04261 Adrenergic signaling in cardiomyocytes [PATH:ko04261]	GNAI	guanine nucleotide-binding protein G(i) subunit alpha"	Unique in the mycobiont
K04630	A09150 Organismal Systems	09154 Digestive system	04971 Gastric acid secretion [PATH:ko04971]	GNAI	guanine nucleotide-binding protein G(i) subunit alpha"	Unique in the mycobiont
K04630	A09150 Organismal Systems	09156 Nervous system	04724 Glutamatergic synapse [PATH:ko04724]	GNAI	guanine nucleotide-binding protein G(i) subunit alpha"	Unique in the mycobiont
K04630	A09150 Organismal Systems	09156 Nervous system	04727 GABAergic synapse [PATH:ko04727]	GNAI	guanine nucleotide-binding protein G(i) subunit alpha"	Unique in the mycobiont
K04630	A09150 Organismal Systems	09156 Nervous system	04725 Cholinergic synapse [PATH:ko04725]	GNAI	guanine nucleotide-binding protein G(i) subunit alpha"	Unique in the mycobiont
K04630	A09150 Organismal Systems	09156 Nervous system	04728 Dopaminergic synapse [PATH:ko04728]	GNAI	guanine nucleotide-binding protein G(i) subunit alpha"	Unique in the mycobiont
K04630	A09150 Organismal Systems	09156 Nervous system	04726 Serotonergic synapse [PATH:ko04726]	GNAI	guanine nucleotide-binding protein G(i) subunit alpha"	Unique in the mycobiont
K04630	A09150 Organismal Systems	09156 Nervous system	04730 Long-term depression [PATH:ko04730]	GNAI	guanine nucleotide-binding protein G(i) subunit alpha"	Unique in the mycobiont
K04630	A09150 Organismal Systems	09156 Nervous system	04723 Retrograde endocannabinoid signaling [PATH:ko04723]	GNAI	guanine nucleotide-binding protein G(i) subunit alpha"	Unique in the mycobiont
K04630	A09150 Organismal Systems	09158 Development and regeneration	04360 Axon guidance [PATH:ko04360]	GNAI	guanine nucleotide-binding protein G(i) subunit alpha"	Unique in the mycobiont
K04630	A09150 Organismal Systems	09159 Environmental adaptation	04713 Circadian entrainment [PATH:ko04713]	GNAI	guanine nucleotide-binding protein G(i) subunit alpha"	Unique in the mycobiont
K04630	A09160 Human Diseases	09161 Cancer: overview	05200 Pathways in cancer [PATH:ko05200]	GNAI	guanine nucleotide-binding protein G(i) subunit alpha"	Unique in the mycobiont
K04630	A09160 Human Diseases	09161 Cancer: overview	05207 Chemical carcinogenesis - receptor activation [PATH:ko05207]	GNAI	guanine nucleotide-binding protein G(i) subunit alpha"	Unique in the mycobiont
K04630	A09160 Human Diseases	09172 Infectious disease: viral	05170 Human immunodeficiency virus 1 infection [PATH:ko05170]	GNAI	guanine nucleotide-binding protein G(i) subunit alpha"	Unique in the mycobiont
K04630	A09160 Human Diseases	09172 Infectious disease: viral	05163 Human cytomegalovirus infection [PATH:ko05163]	GNAI	guanine nucleotide-binding protein G(i) subunit alpha"	Unique in the mycobiont
K04630	A09160 Human Diseases	09171 Infectious disease: bacterial	05133 Pertussis [PATH:ko05133]	GNAI	guanine nucleotide-binding protein G(i) subunit alpha"	Unique in the mycobiont
K04630	A09160 Human Diseases	09174 Infectious disease: parasitic	05145 Toxoplasmosis [PATH:ko05145]	GNAI	guanine nucleotide-binding protein G(i) subunit alpha"	Unique in the mycobiont
K04630	A09160 Human Diseases	09174 Infectious disease: parasitic	05142 Chagas disease [PATH:ko05142]	GNAI	guanine nucleotide-binding protein G(i) subunit alpha"	Unique in the mycobiont
K04630	A09160 Human Diseases	09164 Neurodegenerative disease	05012 Parkinson disease [PATH:ko05012]	GNAI	guanine nucleotide-binding protein G(i) subunit alpha"	Unique in the mycobiont
K04630	A09160 Human Diseases	09165 Substance dependence	05030 Cocaine addiction [PATH:ko05030]	GNAI	guanine nucleotide-binding protein G(i) subunit alpha"	Unique in the mycobiont
K04630	A09160 Human Diseases	09165 Substance dependence	05032 Morphine addiction [PATH:ko05032]	GNAI	guanine nucleotide-binding protein G(i) subunit alpha"	Unique in the mycobiont
K04630	A09160 Human Diseases	09165 Substance dependence	05034 Alcoholism [PATH:ko05034]	GNAI	guanine nucleotide-binding protein G(i) subunit alpha"	Unique in the mycobiont
K04630	A09160 Human Diseases	09167 Endocrine and metabolic disease	04934 Cushing syndrome [PATH:ko04934]	GNAI	guanine nucleotide-binding protein G(i) subunit alpha"	Unique in the mycobiont
K04630	A09180 Brite Hierarchies	09183 Protein families: signaling and cellular processes	04147 Exosome [BR:ko04147]	GNAI	guanine nucleotide-binding protein G(i) subunit alpha"	Unique in the mycobiont
K04630	A09180 Brite Hierarchies	09183 Protein families: signaling and cellular processes	04031 GTP-binding proteins [BR:ko04031]	GNAI	guanine nucleotide-binding protein G(i) subunit alpha"	Unique in the mycobiont
K04706	A09120 Genetic Information Processing	09123 Folding, sorting and degradation	04120 Ubiquitin mediated proteolysis [PATH:ko04120]	PIAS1	E3 SUMO-protein ligase PIAS1 [EC:2.3.2.-]"	Unique in the mycobiont
K04706	A09130 Environmental Information Processing	09132 Signal transduction	04630 JAK-STAT signaling pathway [PATH:ko04630]	PIAS1	E3 SUMO-protein ligase PIAS1 [EC:2.3.2.-]"	Unique in the mycobiont
K04706	A09160 Human Diseases	09172 Infectious disease: viral	05160 Hepatitis C [PATH:ko05160]	PIAS1	E3 SUMO-protein ligase PIAS1 [EC:2.3.2.-]"	Unique in the mycobiont
K04706	A09180 Brite Hierarchies	09182 Protein families: genetic information processing	04121 Ubiquitin system [BR:ko04121]	PIAS1	E3 SUMO-protein ligase PIAS1 [EC:2.3.2.-]"	Unique in the mycobiont
K04706	A09180 Brite Hierarchies	09183 Protein families: signaling and cellular processes	04812 Cytoskeleton proteins [BR:ko04812]	PIAS1	E3 SUMO-protein ligase PIAS1 [EC:2.3.2.-]"	Unique in the mycobiont
K05607	A09100 Metabolism	09105 Amino acid metabolism	00280 Valine, leucine and isoleucine degradation [PATH:ko00280]	AUH	methylglutaconyl-CoA hydratase [EC:4.2.1.18]"	Unique in the mycobiont
K05632	A09120 Genetic Information Processing	09123 Folding, sorting and degradation	04120 Ubiquitin mediated proteolysis [PATH:ko04120]	ITCH, AIP4	E3 ubiquitin-protein ligase Itchy [EC:2.3.2.26]"	Unique in the mycobiont
K05632	A09130 Environmental Information Processing	09132 Signal transduction	04330 Notch signaling pathway [PATH:ko04330]	ITCH, AIP4	E3 ubiquitin-protein ligase Itchy [EC:2.3.2.26]"	Unique in the mycobiont
K05632	A09130 Environmental Information Processing	09132 Signal transduction	04668 TNF signaling pathway [PATH:ko04668]	ITCH, AIP4	E3 ubiquitin-protein ligase Itchy [EC:2.3.2.26]"	Unique in the mycobiont
K05632	A09140 Cellular Processes	09141 Transport and catabolism	04144 Endocytosis [PATH:ko04144]	ITCH, AIP4	E3 ubiquitin-protein ligase Itchy [EC:2.3.2.26]"	Unique in the mycobiont
K05632	A09160 Human Diseases	09167 Endocrine and metabolic disease	04932 Non-alcoholic fatty liver disease [PATH:ko04932]	ITCH, AIP4	E3 ubiquitin-protein ligase Itchy [EC:2.3.2.26]"	Unique in the mycobiont
K05632	A09180 Brite Hierarchies	09182 Protein families: genetic information processing	04131 Membrane trafficking [BR:ko04131]	ITCH, AIP4	E3 ubiquitin-protein ligase Itchy [EC:2.3.2.26]"	Unique in the mycobiont
K05632	A09180 Brite Hierarchies	09182 Protein families: genetic information processing	04121 Ubiquitin system [BR:ko04121]	ITCH, AIP4	E3 ubiquitin-protein ligase Itchy [EC:2.3.2.26]"	Unique in the mycobiont
K05633	A09120 Genetic Information Processing	09123 Folding, sorting and degradation	04120 Ubiquitin mediated proteolysis [PATH:ko04120]	WWP1, AIP5	NEDD4-like E3 ubiquitin-protein ligase WWP1 [EC:2.3.2.26]"	Unique in the mycobiont
K05633	A09140 Cellular Processes	09141 Transport and catabolism	04144 Endocytosis [PATH:ko04144]	WWP1, AIP5	NEDD4-like E3 ubiquitin-protein ligase WWP1 [EC:2.3.2.26]"	Unique in the mycobiont
K05633	A09180 Brite Hierarchies	09182 Protein families: genetic information processing	04131 Membrane trafficking [BR:ko04131]	WWP1, AIP5	NEDD4-like E3 ubiquitin-protein ligase WWP1 [EC:2.3.2.26]"	Unique in the mycobiont
K05633	A09180 Brite Hierarchies	09182 Protein families: genetic information processing	04121 Ubiquitin system [BR:ko04121]	WWP1, AIP5	NEDD4-like E3 ubiquitin-protein ligase WWP1 [EC:2.3.2.26]"	Unique in the mycobiont
K05643	A09130 Environmental Information Processing	09131 Membrane transport	02010 ABC transporters [PATH:ko02010]	ABCA3	ATP-binding cassette, subfamily A (ABC1), member 3"	Unique in the mycobiont
K05643	A09180 Brite Hierarchies	09183 Protein families: signaling and cellular processes	02000 Transporters [BR:ko02000]	ABCA3	ATP-binding cassette, subfamily A (ABC1), member 3"	Unique in the mycobiont
K05665	A09130 Environmental Information Processing	09131 Membrane transport	02010 ABC transporters [PATH:ko02010]	ABCC1	ATP-binding cassette, subfamily C (CFTR/MRP), member 1 [EC:7.6.2.3]"	Unique in the mycobiont
K05665	A09130 Environmental Information Processing	09132 Signal transduction	04071 Sphingolipid signaling pathway [PATH:ko04071]	ABCC1	ATP-binding cassette, subfamily C (CFTR/MRP), member 1 [EC:7.6.2.3]"	Unique in the mycobiont
K05665	A09150 Organismal Systems	09154 Digestive system	04977 Vitamin digestion and absorption [PATH:ko04977]	ABCC1	ATP-binding cassette, subfamily C (CFTR/MRP), member 1 [EC:7.6.2.3]"	Unique in the mycobiont
K05665	A09150 Organismal Systems	09154 Digestive system	04981 Folate transport and metabolism [PATH:ko04981]	ABCC1	ATP-binding cassette, subfamily C (CFTR/MRP), member 1 [EC:7.6.2.3]"	Unique in the mycobiont
K05665	A09160 Human Diseases	09161 Cancer: overview	05206 MicroRNAs in cancer [PATH:ko05206]	ABCC1	ATP-binding cassette, subfamily C (CFTR/MRP), member 1 [EC:7.6.2.3]"	Unique in the mycobiont
K05665	A09160 Human Diseases	09176 Drug resistance: antineoplastic	01523 Antifolate resistance [PATH:ko01523]	ABCC1	ATP-binding cassette, subfamily C (CFTR/MRP), member 1 [EC:7.6.2.3]"	Unique in the mycobiont
K05665	A09180 Brite Hierarchies	09183 Protein families: signaling and cellular processes	02000 Transporters [BR:ko02000]	ABCC1	ATP-binding cassette, subfamily C (CFTR/MRP), member 1 [EC:7.6.2.3]"	Unique in the mycobiont
K05719	A09120 Genetic Information Processing	09125 Information processing in viruses	03271 Virion - Rotavirus [PATH:ko03271]	ITGB1, CD29	integrin beta 1"	Unique in the mycobiont
K05719	A09130 Environmental Information Processing	09132 Signal transduction	04015 Rap1 signaling pathway [PATH:ko04015]	ITGB1, CD29	integrin beta 1"	Unique in the mycobiont
K05719	A09130 Environmental Information Processing	09132 Signal transduction	04151 PI3K-Akt signaling pathway [PATH:ko04151]	ITGB1, CD29	integrin beta 1"	Unique in the mycobiont
K05719	A09130 Environmental Information Processing	09133 Signaling molecules and interaction	04512 ECM-receptor interaction [PATH:ko04512]	ITGB1, CD29	integrin beta 1"	Unique in the mycobiont
K05719	A09130 Environmental Information Processing	09133 Signaling molecules and interaction	04514 Cell adhesion molecules [PATH:ko04514]	ITGB1, CD29	integrin beta 1"	Unique in the mycobiont
K05719	A09140 Cellular Processes	09141 Transport and catabolism	04145 Phagosome [PATH:ko04145]	ITGB1, CD29	integrin beta 1"	Unique in the mycobiont
K05719	A09140 Cellular Processes	09144 Cellular community - eukaryotes	04510 Focal adhesion [PATH:ko04510]	ITGB1, CD29	integrin beta 1"	Unique in the mycobiont
K05719	A09140 Cellular Processes	09144 Cellular community - eukaryotes	04530 Tight junction [PATH:ko04530]	ITGB1, CD29	integrin beta 1"	Unique in the mycobiont
K05719	A09140 Cellular Processes	09142 Cell motility	04820 Cytoskeleton in muscle cells [PATH:ko04820]	ITGB1, CD29	integrin beta 1"	Unique in the mycobiont
K05719	A09140 Cellular Processes	09142 Cell motility	04810 Regulation of actin cytoskeleton [PATH:ko04810]	ITGB1, CD29	integrin beta 1"	Unique in the mycobiont
K05719	A09150 Organismal Systems	09151 Immune system	04611 Platelet activation [PATH:ko04611]	ITGB1, CD29	integrin beta 1"	Unique in the mycobiont
K05719	A09150 Organismal Systems	09151 Immune system	04670 Leukocyte transendothelial migration [PATH:ko04670]	ITGB1, CD29	integrin beta 1"	Unique in the mycobiont
K05719	A09150 Organismal Systems	09158 Development and regeneration	04360 Axon guidance [PATH:ko04360]	ITGB1, CD29	integrin beta 1"	Unique in the mycobiont
K05719	A09160 Human Diseases	09161 Cancer: overview	05200 Pathways in cancer [PATH:ko05200]	ITGB1, CD29	integrin beta 1"	Unique in the mycobiont
K05719	A09160 Human Diseases	09161 Cancer: overview	05205 Proteoglycans in cancer [PATH:ko05205]	ITGB1, CD29	integrin beta 1"	Unique in the mycobiont
K05719	A09160 Human Diseases	09162 Cancer: specific types	05222 Small cell lung cancer [PATH:ko05222]	ITGB1, CD29	integrin beta 1"	Unique in the mycobiont
K05719	A09160 Human Diseases	09172 Infectious disease: viral	05165 Human papillomavirus infection [PATH:ko05165]	ITGB1, CD29	integrin beta 1"	Unique in the mycobiont
K05719	A09160 Human Diseases	09171 Infectious disease: bacterial	05130 Pathogenic Escherichia coli infection [PATH:ko05130]	ITGB1, CD29	integrin beta 1"	Unique in the mycobiont
K05719	A09160 Human Diseases	09171 Infectious disease: bacterial	05131 Shigellosis [PATH:ko05131]	ITGB1, CD29	integrin beta 1"	Unique in the mycobiont
K05719	A09160 Human Diseases	09171 Infectious disease: bacterial	05135 Yersinia infection [PATH:ko05135]	ITGB1, CD29	integrin beta 1"	Unique in the mycobiont
K05719	A09160 Human Diseases	09171 Infectious disease: bacterial	05133 Pertussis [PATH:ko05133]	ITGB1, CD29	integrin beta 1"	Unique in the mycobiont
K05719	A09160 Human Diseases	09171 Infectious disease: bacterial	05100 Bacterial invasion of epithelial cells [PATH:ko05100]	ITGB1, CD29	integrin beta 1"	Unique in the mycobiont
K05719	A09160 Human Diseases	09174 Infectious disease: parasitic	05145 Toxoplasmosis [PATH:ko05145]	ITGB1, CD29	integrin beta 1"	Unique in the mycobiont
K05719	A09160 Human Diseases	09174 Infectious disease: parasitic	05140 Leishmaniasis [PATH:ko05140]	ITGB1, CD29	integrin beta 1"	Unique in the mycobiont
K05719	A09160 Human Diseases	09166 Cardiovascular disease	05410 Hypertrophic cardiomyopathy [PATH:ko05410]	ITGB1, CD29	integrin beta 1"	Unique in the mycobiont
K05719	A09160 Human Diseases	09166 Cardiovascular disease	05412 Arrhythmogenic right ventricular cardiomyopathy [PATH:ko05412]	ITGB1, CD29	integrin beta 1"	Unique in the mycobiont
K05719	A09160 Human Diseases	09166 Cardiovascular disease	05414 Dilated cardiomyopathy [PATH:ko05414]	ITGB1, CD29	integrin beta 1"	Unique in the mycobiont
K05719	A09180 Brite Hierarchies	09182 Protein families: genetic information processing	04131 Membrane trafficking [BR:ko04131]	ITGB1, CD29	integrin beta 1"	Unique in the mycobiont
K05719	A09180 Brite Hierarchies	09183 Protein families: signaling and cellular processes	04147 Exosome [BR:ko04147]	ITGB1, CD29	integrin beta 1"	Unique in the mycobiont
K05719	A09180 Brite Hierarchies	09183 Protein families: signaling and cellular processes	04515 Cell adhesion molecules [BR:ko04515]	ITGB1, CD29	integrin beta 1"	Unique in the mycobiont
K05719	A09180 Brite Hierarchies	09183 Protein families: signaling and cellular processes	04090 CD molecules [BR:ko04090]	ITGB1, CD29	integrin beta 1"	Unique in the mycobiont
K05727	A09180 Brite Hierarchies	09182 Protein families: genetic information processing	04131 Membrane trafficking [BR:ko04131]	DOCK3	dedicator of cytokinesis protein 3"	Unique in the mycobiont
K05733	A09130 Environmental Information Processing	09132 Signal transduction	04012 ErbB signaling pathway [PATH:ko04012]	PAK3, MRX30	p21-activated kinase 3 [EC:2.7.11.1]"	Unique in the mycobiont
K05733	A09130 Environmental Information Processing	09132 Signal transduction	04014 Ras signaling pathway [PATH:ko04014]	PAK3, MRX30	p21-activated kinase 3 [EC:2.7.11.1]"	Unique in the mycobiont
K05733	A09140 Cellular Processes	09144 Cellular community - eukaryotes	04510 Focal adhesion [PATH:ko04510]	PAK3, MRX30	p21-activated kinase 3 [EC:2.7.11.1]"	Unique in the mycobiont
K05733	A09140 Cellular Processes	09142 Cell motility	04810 Regulation of actin cytoskeleton [PATH:ko04810]	PAK3, MRX30	p21-activated kinase 3 [EC:2.7.11.1]"	Unique in the mycobiont
K05733	A09150 Organismal Systems	09151 Immune system	04660 T cell receptor signaling pathway [PATH:ko04660]	PAK3, MRX30	p21-activated kinase 3 [EC:2.7.11.1]"	Unique in the mycobiont
K05733	A09150 Organismal Systems	09158 Development and regeneration	04360 Axon guidance [PATH:ko04360]	PAK3, MRX30	p21-activated kinase 3 [EC:2.7.11.1]"	Unique in the mycobiont
K05733	A09160 Human Diseases	09162 Cancer: specific types	05211 Renal cell carcinoma [PATH:ko05211]	PAK3, MRX30	p21-activated kinase 3 [EC:2.7.11.1]"	Unique in the mycobiont
K05733	A09160 Human Diseases	09172 Infectious disease: viral	05170 Human immunodeficiency virus 1 infection [PATH:ko05170]	PAK3, MRX30	p21-activated kinase 3 [EC:2.7.11.1]"	Unique in the mycobiont
K05733	A09160 Human Diseases	09171 Infectious disease: bacterial	05130 Pathogenic Escherichia coli infection [PATH:ko05130]	PAK3, MRX30	p21-activated kinase 3 [EC:2.7.11.1]"	Unique in the mycobiont
K05733	A09160 Human Diseases	09171 Infectious disease: bacterial	05132 Salmonella infection [PATH:ko05132]	PAK3, MRX30	p21-activated kinase 3 [EC:2.7.11.1]"	Unique in the mycobiont
K05733	A09180 Brite Hierarchies	09181 Protein families: metabolism	01001 Protein kinases [BR:ko01001]	PAK3, MRX30	p21-activated kinase 3 [EC:2.7.11.1]"	Unique in the mycobiont
K05755	A09140 Cellular Processes	09141 Transport and catabolism	04144 Endocytosis [PATH:ko04144]	ARPC4	actin related protein 2/3 complex, subunit 4"	Unique in the mycobiont
K05755	A09140 Cellular Processes	09141 Transport and catabolism	04138 Autophagy - yeast [PATH:ko04138]	ARPC4	actin related protein 2/3 complex, subunit 4"	Unique in the mycobiont
K05755	A09140 Cellular Processes	09144 Cellular community - eukaryotes	04530 Tight junction [PATH:ko04530]	ARPC4	actin related protein 2/3 complex, subunit 4"	Unique in the mycobiont
K05755	A09140 Cellular Processes	09142 Cell motility	04810 Regulation of actin cytoskeleton [PATH:ko04810]	ARPC4	actin related protein 2/3 complex, subunit 4"	Unique in the mycobiont
K05755	A09150 Organismal Systems	09151 Immune system	04666 Fc gamma R-mediated phagocytosis [PATH:ko04666]	ARPC4	actin related protein 2/3 complex, subunit 4"	Unique in the mycobiont
K05755	A09160 Human Diseases	09171 Infectious disease: bacterial	05130 Pathogenic Escherichia coli infection [PATH:ko05130]	ARPC4	actin related protein 2/3 complex, subunit 4"	Unique in the mycobiont
K05755	A09160 Human Diseases	09171 Infectious disease: bacterial	05132 Salmonella infection [PATH:ko05132]	ARPC4	actin related protein 2/3 complex, subunit 4"	Unique in the mycobiont
K05755	A09160 Human Diseases	09171 Infectious disease: bacterial	05131 Shigellosis [PATH:ko05131]	ARPC4	actin related protein 2/3 complex, subunit 4"	Unique in the mycobiont
K05755	A09160 Human Diseases	09171 Infectious disease: bacterial	05135 Yersinia infection [PATH:ko05135]	ARPC4	actin related protein 2/3 complex, subunit 4"	Unique in the mycobiont
K05755	A09160 Human Diseases	09171 Infectious disease: bacterial	05100 Bacterial invasion of epithelial cells [PATH:ko05100]	ARPC4	actin related protein 2/3 complex, subunit 4"	Unique in the mycobiont
K05755	A09180 Brite Hierarchies	09182 Protein families: genetic information processing	04131 Membrane trafficking [BR:ko04131]	ARPC4	actin related protein 2/3 complex, subunit 4"	Unique in the mycobiont
K05755	A09180 Brite Hierarchies	09183 Protein families: signaling and cellular processes	04812 Cytoskeleton proteins [BR:ko04812]	ARPC4	actin related protein 2/3 complex, subunit 4"	Unique in the mycobiont
K05760	A09130 Environmental Information Processing	09132 Signal transduction	04370 VEGF signaling pathway [PATH:ko04370]	PXN	paxillin"	Unique in the mycobiont
K05760	A09140 Cellular Processes	09144 Cellular community - eukaryotes	04510 Focal adhesion [PATH:ko04510]	PXN	paxillin"	Unique in the mycobiont
K05760	A09140 Cellular Processes	09142 Cell motility	04810 Regulation of actin cytoskeleton [PATH:ko04810]	PXN	paxillin"	Unique in the mycobiont
K05760	A09150 Organismal Systems	09151 Immune system	04670 Leukocyte transendothelial migration [PATH:ko04670]	PXN	paxillin"	Unique in the mycobiont
K05760	A09150 Organismal Systems	09151 Immune system	04062 Chemokine signaling pathway [PATH:ko04062]	PXN	paxillin"	Unique in the mycobiont
K05760	A09160 Human Diseases	09161 Cancer: overview	05205 Proteoglycans in cancer [PATH:ko05205]	PXN	paxillin"	Unique in the mycobiont
K05760	A09160 Human Diseases	09161 Cancer: overview	05203 Viral carcinogenesis [PATH:ko05203]	PXN	paxillin"	Unique in the mycobiont
K05760	A09160 Human Diseases	09172 Infectious disease: viral	05170 Human immunodeficiency virus 1 infection [PATH:ko05170]	PXN	paxillin"	Unique in the mycobiont
K05760	A09160 Human Diseases	09172 Infectious disease: viral	05163 Human cytomegalovirus infection [PATH:ko05163]	PXN	paxillin"	Unique in the mycobiont
K05760	A09160 Human Diseases	09172 Infectious disease: viral	05165 Human papillomavirus infection [PATH:ko05165]	PXN	paxillin"	Unique in the mycobiont
K05760	A09160 Human Diseases	09171 Infectious disease: bacterial	05131 Shigellosis [PATH:ko05131]	PXN	paxillin"	Unique in the mycobiont
K05760	A09160 Human Diseases	09171 Infectious disease: bacterial	05135 Yersinia infection [PATH:ko05135]	PXN	paxillin"	Unique in the mycobiont
K05760	A09160 Human Diseases	09171 Infectious disease: bacterial	05100 Bacterial invasion of epithelial cells [PATH:ko05100]	PXN	paxillin"	Unique in the mycobiont
K05760	A09180 Brite Hierarchies	09183 Protein families: signaling and cellular processes	04990 Domain-containing proteins not elsewhere classified [BR:ko04990]	PXN	paxillin"	Unique in the mycobiont
K05857	A09100 Metabolism	09101 Carbohydrate metabolism	00562 Inositol phosphate metabolism [PATH:ko00562]	PLCD	phosphatidylinositol phospholipase C, delta [EC:3.1.4.11]"	Unique in the mycobiont
K05857	A09130 Environmental Information Processing	09132 Signal transduction	04020 Calcium signaling pathway [PATH:ko04020]	PLCD	phosphatidylinositol phospholipase C, delta [EC:3.1.4.11]"	Unique in the mycobiont
K05857	A09130 Environmental Information Processing	09132 Signal transduction	04070 Phosphatidylinositol signaling system [PATH:ko04070]	PLCD	phosphatidylinositol phospholipase C, delta [EC:3.1.4.11]"	Unique in the mycobiont
K05857	A09150 Organismal Systems	09152 Endocrine system	04919 Thyroid hormone signaling pathway [PATH:ko04919]	PLCD	phosphatidylinositol phospholipase C, delta [EC:3.1.4.11]"	Unique in the mycobiont
K05857	A09160 Human Diseases	09171 Infectious disease: bacterial	05131 Shigellosis [PATH:ko05131]	PLCD	phosphatidylinositol phospholipase C, delta [EC:3.1.4.11]"	Unique in the mycobiont
K05857	A09160 Human Diseases	09167 Endocrine and metabolic disease	04933 AGE-RAGE signaling pathway in diabetic complications [PATH:ko04933]	PLCD	phosphatidylinositol phospholipase C, delta [EC:3.1.4.11]"	Unique in the mycobiont
K05857	A09180 Brite Hierarchies	09182 Protein families: genetic information processing	04131 Membrane trafficking [BR:ko04131]	PLCD	phosphatidylinositol phospholipase C, delta [EC:3.1.4.11]"	Unique in the mycobiont
K05928	A09100 Metabolism	09108 Metabolism of cofactors and vitamins	00130 Ubiquinone and other terpenoid-quinone biosynthesis [PATH:ko00130]	E2.1.1.95	tocopherol O-methyltransferase [EC:2.1.1.95]"	Unique in the mycobiont
K05953	A09100 Metabolism	09105 Amino acid metabolism	00270 Cysteine and methionine metabolism [PATH:ko00270]	NAS	nicotianamine synthase [EC:2.5.1.43]"	Unique in the mycobiont
K05953	A09100 Metabolism	09110 Biosynthesis of other secondary metabolites	00999 Biosynthesis of various plant secondary metabolites [PATH:ko00999]	NAS	nicotianamine synthase [EC:2.5.1.43]"	Unique in the mycobiont
K06030	A09140 Cellular Processes	09141 Transport and catabolism	04137 Mitophagy - animal [PATH:ko04137]	MFN2, FZO1	mitofusin 2 [EC:3.6.5.-]"	Unique in the mycobiont
K06030	A09140 Cellular Processes	09143 Cell growth and death	04214 Apoptosis - fly [PATH:ko04214]	MFN2, FZO1	mitofusin 2 [EC:3.6.5.-]"	Unique in the mycobiont
K06030	A09150 Organismal Systems	09151 Immune system	04621 NOD-like receptor signaling pathway [PATH:ko04621]	MFN2, FZO1	mitofusin 2 [EC:3.6.5.-]"	Unique in the mycobiont
K06030	A09160 Human Diseases	09164 Neurodegenerative disease	05012 Parkinson disease [PATH:ko05012]	MFN2, FZO1	mitofusin 2 [EC:3.6.5.-]"	Unique in the mycobiont
K06030	A09160 Human Diseases	09164 Neurodegenerative disease	05022 Pathways of neurodegeneration - multiple diseases [PATH:ko05022]	MFN2, FZO1	mitofusin 2 [EC:3.6.5.-]"	Unique in the mycobiont
K06030	A09180 Brite Hierarchies	09182 Protein families: genetic information processing	04131 Membrane trafficking [BR:ko04131]	MFN2, FZO1	mitofusin 2 [EC:3.6.5.-]"	Unique in the mycobiont
K06030	A09180 Brite Hierarchies	09182 Protein families: genetic information processing	03029 Mitochondrial biogenesis [BR:ko03029]	MFN2, FZO1	mitofusin 2 [EC:3.6.5.-]"	Unique in the mycobiont
K06065	A09130 Environmental Information Processing	09132 Signal transduction	04330 Notch signaling pathway [PATH:ko04330]	NCOR2, SMRT	nuclear receptor co-repressor 2"	Unique in the mycobiont
K06065	A09160 Human Diseases	09172 Infectious disease: viral	05169 Epstein-Barr virus infection [PATH:ko05169]	NCOR2, SMRT	nuclear receptor co-repressor 2"	Unique in the mycobiont
K06065	A09180 Brite Hierarchies	09182 Protein families: genetic information processing	03036 Chromosome and associated proteins [BR:ko03036]	NCOR2, SMRT	nuclear receptor co-repressor 2"	Unique in the mycobiont
K06125	A09100 Metabolism	09108 Metabolism of cofactors and vitamins	00130 Ubiquinone and other terpenoid-quinone biosynthesis [PATH:ko00130]	COQ2	4-hydroxybenzoate polyprenyltransferase [EC:2.5.1.39]"	Unique in the mycobiont
K06125	A09180 Brite Hierarchies	09181 Protein families: metabolism	01006 Prenyltransferases [BR:ko01006]	COQ2	4-hydroxybenzoate polyprenyltransferase [EC:2.5.1.39]"	Unique in the mycobiont
K06127	A09100 Metabolism	09108 Metabolism of cofactors and vitamins	00130 Ubiquinone and other terpenoid-quinone biosynthesis [PATH:ko00130]	COQ5	2-methoxy-6-polyprenyl-1,4-benzoquinol methylase [EC:2.1.1.201]"	Unique in the mycobiont
K06130	A09100 Metabolism	09103 Lipid metabolism	00564 Glycerophospholipid metabolism [PATH:ko00564]	LYPLA2	lysophospholipase II [EC:3.1.1.5]"	Unique in the mycobiont
K06228	A09130 Environmental Information Processing	09132 Signal transduction	04341 Hedgehog signaling pathway - fly [PATH:ko04341]	FU	fused [EC:2.7.11.1]"	Unique in the mycobiont
K06228	A09180 Brite Hierarchies	09181 Protein families: metabolism	01001 Protein kinases [BR:ko01001]	FU	fused [EC:2.7.11.1]"	Unique in the mycobiont
K06228	A09180 Brite Hierarchies	09183 Protein families: signaling and cellular processes	03037 Cilium and associated proteins [BR:ko03037]	FU	fused [EC:2.7.11.1]"	Unique in the mycobiont
K06234	A09180 Brite Hierarchies	09182 Protein families: genetic information processing	04131 Membrane trafficking [BR:ko04131]	RAB23	Ras-related protein Rab-23"	Unique in the mycobiont
K06234	A09180 Brite Hierarchies	09183 Protein families: signaling and cellular processes	04031 GTP-binding proteins [BR:ko04031]	RAB23	Ras-related protein Rab-23"	Unique in the mycobiont
K06237	A09130 Environmental Information Processing	09132 Signal transduction	04151 PI3K-Akt signaling pathway [PATH:ko04151]	COL4A	collagen type IV alpha"	Unique in the mycobiont
K06237	A09130 Environmental Information Processing	09133 Signaling molecules and interaction	04512 ECM-receptor interaction [PATH:ko04512]	COL4A	collagen type IV alpha"	Unique in the mycobiont
K06237	A09140 Cellular Processes	09144 Cellular community - eukaryotes	04510 Focal adhesion [PATH:ko04510]	COL4A	collagen type IV alpha"	Unique in the mycobiont
K06237	A09140 Cellular Processes	09142 Cell motility	04820 Cytoskeleton in muscle cells [PATH:ko04820]	COL4A	collagen type IV alpha"	Unique in the mycobiont
K06237	A09150 Organismal Systems	09152 Endocrine system	04926 Relaxin signaling pathway [PATH:ko04926]	COL4A	collagen type IV alpha"	Unique in the mycobiont
K06237	A09150 Organismal Systems	09154 Digestive system	04974 Protein digestion and absorption [PATH:ko04974]	COL4A	collagen type IV alpha"	Unique in the mycobiont
K06237	A09150 Organismal Systems	09158 Development and regeneration	04382 Cornified envelope formation [PATH:ko04382]	COL4A	collagen type IV alpha"	Unique in the mycobiont
K06237	A09160 Human Diseases	09161 Cancer: overview	05200 Pathways in cancer [PATH:ko05200]	COL4A	collagen type IV alpha"	Unique in the mycobiont
K06237	A09160 Human Diseases	09162 Cancer: specific types	05222 Small cell lung cancer [PATH:ko05222]	COL4A	collagen type IV alpha"	Unique in the mycobiont
K06237	A09160 Human Diseases	09172 Infectious disease: viral	05165 Human papillomavirus infection [PATH:ko05165]	COL4A	collagen type IV alpha"	Unique in the mycobiont
K06237	A09160 Human Diseases	09174 Infectious disease: parasitic	05146 Amoebiasis [PATH:ko05146]	COL4A	collagen type IV alpha"	Unique in the mycobiont
K06237	A09160 Human Diseases	09167 Endocrine and metabolic disease	04933 AGE-RAGE signaling pathway in diabetic complications [PATH:ko04933]	COL4A	collagen type IV alpha"	Unique in the mycobiont
K06237	A09180 Brite Hierarchies	09183 Protein families: signaling and cellular processes	04147 Exosome [BR:ko04147]	COL4A	collagen type IV alpha"	Unique in the mycobiont
K06237	A09180 Brite Hierarchies	09183 Protein families: signaling and cellular processes	00536 Glycosaminoglycan binding proteins [BR:ko00536]	COL4A	collagen type IV alpha"	Unique in the mycobiont
K06270	A09130 Environmental Information Processing	09132 Signal transduction	04024 cAMP signaling pathway [PATH:ko04024]	PPP1R12A, MYPT1	protein phosphatase 1 regulatory subunit 12A"	Unique in the mycobiont
K06270	A09130 Environmental Information Processing	09132 Signal transduction	04022 cGMP-PKG signaling pathway [PATH:ko04022]	PPP1R12A, MYPT1	protein phosphatase 1 regulatory subunit 12A"	Unique in the mycobiont
K06270	A09140 Cellular Processes	09144 Cellular community - eukaryotes	04510 Focal adhesion [PATH:ko04510]	PPP1R12A, MYPT1	protein phosphatase 1 regulatory subunit 12A"	Unique in the mycobiont
K06270	A09140 Cellular Processes	09142 Cell motility	04810 Regulation of actin cytoskeleton [PATH:ko04810]	PPP1R12A, MYPT1	protein phosphatase 1 regulatory subunit 12A"	Unique in the mycobiont
K06270	A09150 Organismal Systems	09151 Immune system	04611 Platelet activation [PATH:ko04611]	PPP1R12A, MYPT1	protein phosphatase 1 regulatory subunit 12A"	Unique in the mycobiont
K06270	A09150 Organismal Systems	09152 Endocrine system	04921 Oxytocin signaling pathway [PATH:ko04921]	PPP1R12A, MYPT1	protein phosphatase 1 regulatory subunit 12A"	Unique in the mycobiont
K06270	A09150 Organismal Systems	09153 Circulatory system	04270 Vascular smooth muscle contraction [PATH:ko04270]	PPP1R12A, MYPT1	protein phosphatase 1 regulatory subunit 12A"	Unique in the mycobiont
K06270	A09160 Human Diseases	09161 Cancer: overview	05205 Proteoglycans in cancer [PATH:ko05205]	PPP1R12A, MYPT1	protein phosphatase 1 regulatory subunit 12A"	Unique in the mycobiont
K06270	A09180 Brite Hierarchies	09181 Protein families: metabolism	01009 Protein phosphatases and associated proteins [BR:ko01009]	PPP1R12A, MYPT1	protein phosphatase 1 regulatory subunit 12A"	Unique in the mycobiont
K06689	A09120 Genetic Information Processing	09123 Folding, sorting and degradation	04141 Protein processing in endoplasmic reticulum [PATH:ko04141]	UBE2D, UBC4, UBC5	ubiquitin-conjugating enzyme E2 D [EC:2.3.2.23]"	Unique in the mycobiont
K06689	A09120 Genetic Information Processing	09123 Folding, sorting and degradation	04120 Ubiquitin mediated proteolysis [PATH:ko04120]	UBE2D, UBC4, UBC5	ubiquitin-conjugating enzyme E2 D [EC:2.3.2.23]"	Unique in the mycobiont
K06689	A09120 Genetic Information Processing	09126 Chromosome	03083 Polycomb repressive complex [PATH:ko03083]	UBE2D, UBC4, UBC5	ubiquitin-conjugating enzyme E2 D [EC:2.3.2.23]"	Unique in the mycobiont
K06689	A09130 Environmental Information Processing	09132 Signal transduction	04013 MAPK signaling pathway - fly [PATH:ko04013]	UBE2D, UBC4, UBC5	ubiquitin-conjugating enzyme E2 D [EC:2.3.2.23]"	Unique in the mycobiont
K06689	A09150 Organismal Systems	09151 Immune system	04624 Toll and Imd signaling pathway [PATH:ko04624]	UBE2D, UBC4, UBC5	ubiquitin-conjugating enzyme E2 D [EC:2.3.2.23]"	Unique in the mycobiont
K06689	A09160 Human Diseases	09171 Infectious disease: bacterial	05131 Shigellosis [PATH:ko05131]	UBE2D, UBC4, UBC5	ubiquitin-conjugating enzyme E2 D [EC:2.3.2.23]"	Unique in the mycobiont
K06689	A09180 Brite Hierarchies	09182 Protein families: genetic information processing	04121 Ubiquitin system [BR:ko04121]	UBE2D, UBC4, UBC5	ubiquitin-conjugating enzyme E2 D [EC:2.3.2.23]"	Unique in the mycobiont
K06751	A09130 Environmental Information Processing	09133 Signaling molecules and interaction	04514 Cell adhesion molecules [PATH:ko04514]	MHC1	MHC class I antigen"	Unique in the mycobiont
K06751	A09140 Cellular Processes	09141 Transport and catabolism	04144 Endocytosis [PATH:ko04144]	MHC1	MHC class I antigen"	Unique in the mycobiont
K06751	A09140 Cellular Processes	09141 Transport and catabolism	04145 Phagosome [PATH:ko04145]	MHC1	MHC class I antigen"	Unique in the mycobiont
K06751	A09140 Cellular Processes	09143 Cell growth and death	04218 Cellular senescence [PATH:ko04218]	MHC1	MHC class I antigen"	Unique in the mycobiont
K06751	A09150 Organismal Systems	09151 Immune system	04650 Natural killer cell mediated cytotoxicity [PATH:ko04650]	MHC1	MHC class I antigen"	Unique in the mycobiont
K06751	A09150 Organismal Systems	09151 Immune system	04612 Antigen processing and presentation [PATH:ko04612]	MHC1	MHC class I antigen"	Unique in the mycobiont
K06751	A09160 Human Diseases	09161 Cancer: overview	05203 Viral carcinogenesis [PATH:ko05203]	MHC1	MHC class I antigen"	Unique in the mycobiont
K06751	A09160 Human Diseases	09172 Infectious disease: viral	05166 Human T-cell leukemia virus 1 infection [PATH:ko05166]	MHC1	MHC class I antigen"	Unique in the mycobiont
K06751	A09160 Human Diseases	09172 Infectious disease: viral	05170 Human immunodeficiency virus 1 infection [PATH:ko05170]	MHC1	MHC class I antigen"	Unique in the mycobiont
K06751	A09160 Human Diseases	09172 Infectious disease: viral	05168 Herpes simplex virus 1 infection [PATH:ko05168]	MHC1	MHC class I antigen"	Unique in the mycobiont
K06751	A09160 Human Diseases	09172 Infectious disease: viral	05163 Human cytomegalovirus infection [PATH:ko05163]	MHC1	MHC class I antigen"	Unique in the mycobiont
K06751	A09160 Human Diseases	09172 Infectious disease: viral	05167 Kaposi sarcoma-associated herpesvirus infection [PATH:ko05167]	MHC1	MHC class I antigen"	Unique in the mycobiont
K06751	A09160 Human Diseases	09172 Infectious disease: viral	05169 Epstein-Barr virus infection [PATH:ko05169]	MHC1	MHC class I antigen"	Unique in the mycobiont
K06751	A09160 Human Diseases	09172 Infectious disease: viral	05165 Human papillomavirus infection [PATH:ko05165]	MHC1	MHC class I antigen"	Unique in the mycobiont
K06751	A09160 Human Diseases	09163 Immune disease	05320 Autoimmune thyroid disease [PATH:ko05320]	MHC1	MHC class I antigen"	Unique in the mycobiont
K06751	A09160 Human Diseases	09163 Immune disease	05330 Allograft rejection [PATH:ko05330]	MHC1	MHC class I antigen"	Unique in the mycobiont
K06751	A09160 Human Diseases	09163 Immune disease	05332 Graft-versus-host disease [PATH:ko05332]	MHC1	MHC class I antigen"	Unique in the mycobiont
K06751	A09160 Human Diseases	09166 Cardiovascular disease	05416 Viral myocarditis [PATH:ko05416]	MHC1	MHC class I antigen"	Unique in the mycobiont
K06751	A09160 Human Diseases	09167 Endocrine and metabolic disease	04940 Type I diabetes mellitus [PATH:ko04940]	MHC1	MHC class I antigen"	Unique in the mycobiont
K06751	A09180 Brite Hierarchies	09183 Protein families: signaling and cellular processes	04147 Exosome [BR:ko04147]	MHC1	MHC class I antigen"	Unique in the mycobiont
K06751	A09180 Brite Hierarchies	09183 Protein families: signaling and cellular processes	00537 Glycosylphosphatidylinositol (GPI)-anchored proteins [BR:ko00537]	MHC1	MHC class I antigen"	Unique in the mycobiont
K06825	A09130 Environmental Information Processing	09132 Signal transduction	04350 TGF-beta signaling pathway [PATH:ko04350]	FBN1	fibrillin 1"	Unique in the mycobiont
K06825	A09140 Cellular Processes	09142 Cell motility	04820 Cytoskeleton in muscle cells [PATH:ko04820]	FBN1	fibrillin 1"	Unique in the mycobiont
K06825	A09180 Brite Hierarchies	09183 Protein families: signaling and cellular processes	00536 Glycosaminoglycan binding proteins [BR:ko00536]	FBN1	fibrillin 1"	Unique in the mycobiont
K06944	A09180 Brite Hierarchies	09182 Protein families: genetic information processing	03012 Translation factors [BR:ko03012]	DRG1, RBG1	developmentally-regulated GTP-binding protein 1 [EC:3.6.5.-]"	Unique in the mycobiont
K06944	A09180 Brite Hierarchies	09182 Protein families: genetic information processing	03036 Chromosome and associated proteins [BR:ko03036]	DRG1, RBG1	developmentally-regulated GTP-binding protein 1 [EC:3.6.5.-]"	Unique in the mycobiont
K07208	A09130 Environmental Information Processing	09132 Signal transduction	04072 Phospholipase D signaling pathway [PATH:ko04072]	RHEB	Ras homolog enriched in brain"	Unique in the mycobiont
K07208	A09130 Environmental Information Processing	09132 Signal transduction	04151 PI3K-Akt signaling pathway [PATH:ko04151]	RHEB	Ras homolog enriched in brain"	Unique in the mycobiont
K07208	A09130 Environmental Information Processing	09132 Signal transduction	04152 AMPK signaling pathway [PATH:ko04152]	RHEB	Ras homolog enriched in brain"	Unique in the mycobiont
K07208	A09130 Environmental Information Processing	09132 Signal transduction	04150 mTOR signaling pathway [PATH:ko04150]	RHEB	Ras homolog enriched in brain"	Unique in the mycobiont
K07208	A09140 Cellular Processes	09141 Transport and catabolism	04140 Autophagy - animal [PATH:ko04140]	RHEB	Ras homolog enriched in brain"	Unique in the mycobiont
K07208	A09140 Cellular Processes	09143 Cell growth and death	04218 Cellular senescence [PATH:ko04218]	RHEB	Ras homolog enriched in brain"	Unique in the mycobiont
K07208	A09150 Organismal Systems	09152 Endocrine system	04910 Insulin signaling pathway [PATH:ko04910]	RHEB	Ras homolog enriched in brain"	Unique in the mycobiont
K07208	A09150 Organismal Systems	09152 Endocrine system	04919 Thyroid hormone signaling pathway [PATH:ko04919]	RHEB	Ras homolog enriched in brain"	Unique in the mycobiont
K07208	A09150 Organismal Systems	09149 Aging	04211 Longevity regulating pathway [PATH:ko04211]	RHEB	Ras homolog enriched in brain"	Unique in the mycobiont
K07208	A09150 Organismal Systems	09159 Environmental adaptation	04714 Thermogenesis [PATH:ko04714]	RHEB	Ras homolog enriched in brain"	Unique in the mycobiont
K07208	A09160 Human Diseases	09161 Cancer: overview	05231 Choline metabolism in cancer [PATH:ko05231]	RHEB	Ras homolog enriched in brain"	Unique in the mycobiont
K07208	A09160 Human Diseases	09172 Infectious disease: viral	05168 Herpes simplex virus 1 infection [PATH:ko05168]	RHEB	Ras homolog enriched in brain"	Unique in the mycobiont
K07208	A09160 Human Diseases	09172 Infectious disease: viral	05163 Human cytomegalovirus infection [PATH:ko05163]	RHEB	Ras homolog enriched in brain"	Unique in the mycobiont
K07208	A09160 Human Diseases	09172 Infectious disease: viral	05165 Human papillomavirus infection [PATH:ko05165]	RHEB	Ras homolog enriched in brain"	Unique in the mycobiont
K07208	A09180 Brite Hierarchies	09183 Protein families: signaling and cellular processes	04031 GTP-binding proteins [BR:ko04031]	RHEB	Ras homolog enriched in brain"	Unique in the mycobiont
K07342	A09120 Genetic Information Processing	09123 Folding, sorting and degradation	03060 Protein export [PATH:ko03060]	SEC61G, SSS1, secE	protein transport protein SEC61 subunit gamma and related proteins"	Unique in the mycobiont
K07342	A09120 Genetic Information Processing	09123 Folding, sorting and degradation	04141 Protein processing in endoplasmic reticulum [PATH:ko04141]	SEC61G, SSS1, secE	protein transport protein SEC61 subunit gamma and related proteins"	Unique in the mycobiont
K07342	A09140 Cellular Processes	09141 Transport and catabolism	04145 Phagosome [PATH:ko04145]	SEC61G, SSS1, secE	protein transport protein SEC61 subunit gamma and related proteins"	Unique in the mycobiont
K07342	A09160 Human Diseases	09171 Infectious disease: bacterial	05110 Vibrio cholerae infection [PATH:ko05110]	SEC61G, SSS1, secE	protein transport protein SEC61 subunit gamma and related proteins"	Unique in the mycobiont
K07342	A09180 Brite Hierarchies	09182 Protein families: genetic information processing	04131 Membrane trafficking [BR:ko04131]	SEC61G, SSS1, secE	protein transport protein SEC61 subunit gamma and related proteins"	Unique in the mycobiont
K07342	A09180 Brite Hierarchies	09183 Protein families: signaling and cellular processes	02044 Secretion system [BR:ko02044]	SEC61G, SSS1, secE	protein transport protein SEC61 subunit gamma and related proteins"	Unique in the mycobiont
K07375	A09140 Cellular Processes	09141 Transport and catabolism	04145 Phagosome [PATH:ko04145]	TUBB	tubulin beta"	Unique in the mycobiont
K07375	A09140 Cellular Processes	09144 Cellular community - eukaryotes	04540 Gap junction [PATH:ko04540]	TUBB	tubulin beta"	Unique in the mycobiont
K07375	A09140 Cellular Processes	09142 Cell motility	04814 Motor proteins [PATH:ko04814]	TUBB	tubulin beta"	Unique in the mycobiont
K07375	A09160 Human Diseases	09171 Infectious disease: bacterial	05130 Pathogenic Escherichia coli infection [PATH:ko05130]	TUBB	tubulin beta"	Unique in the mycobiont
K07375	A09160 Human Diseases	09171 Infectious disease: bacterial	05132 Salmonella infection [PATH:ko05132]	TUBB	tubulin beta"	Unique in the mycobiont
K07375	A09160 Human Diseases	09164 Neurodegenerative disease	05010 Alzheimer disease [PATH:ko05010]	TUBB	tubulin beta"	Unique in the mycobiont
K07375	A09160 Human Diseases	09164 Neurodegenerative disease	05012 Parkinson disease [PATH:ko05012]	TUBB	tubulin beta"	Unique in the mycobiont
K07375	A09160 Human Diseases	09164 Neurodegenerative disease	05014 Amyotrophic lateral sclerosis [PATH:ko05014]	TUBB	tubulin beta"	Unique in the mycobiont
K07375	A09160 Human Diseases	09164 Neurodegenerative disease	05016 Huntington disease [PATH:ko05016]	TUBB	tubulin beta"	Unique in the mycobiont
K07375	A09160 Human Diseases	09164 Neurodegenerative disease	05020 Prion disease [PATH:ko05020]	TUBB	tubulin beta"	Unique in the mycobiont
K07375	A09160 Human Diseases	09164 Neurodegenerative disease	05022 Pathways of neurodegeneration - multiple diseases [PATH:ko05022]	TUBB	tubulin beta"	Unique in the mycobiont
K07375	A09180 Brite Hierarchies	09182 Protein families: genetic information processing	03036 Chromosome and associated proteins [BR:ko03036]	TUBB	tubulin beta"	Unique in the mycobiont
K07375	A09180 Brite Hierarchies	09183 Protein families: signaling and cellular processes	04812 Cytoskeleton proteins [BR:ko04812]	TUBB	tubulin beta"	Unique in the mycobiont
K07375	A09180 Brite Hierarchies	09183 Protein families: signaling and cellular processes	04147 Exosome [BR:ko04147]	TUBB	tubulin beta"	Unique in the mycobiont
K07378	A09130 Environmental Information Processing	09133 Signaling molecules and interaction	04514 Cell adhesion molecules [PATH:ko04514]	NLGN	neuroligin"	Unique in the mycobiont
K07378	A09180 Brite Hierarchies	09182 Protein families: genetic information processing	04131 Membrane trafficking [BR:ko04131]	NLGN	neuroligin"	Unique in the mycobiont
K07424	A09100 Metabolism	09103 Lipid metabolism	00140 Steroid hormone biosynthesis [PATH:ko00140]	CYP3A	cytochrome P450 family 3 subfamily A [EC:1.14.14.1]"	Unique in the mycobiont
K07424	A09100 Metabolism	09103 Lipid metabolism	00591 Linoleic acid metabolism [PATH:ko00591]	CYP3A	cytochrome P450 family 3 subfamily A [EC:1.14.14.1]"	Unique in the mycobiont
K07424	A09100 Metabolism	09108 Metabolism of cofactors and vitamins	00830 Retinol metabolism [PATH:ko00830]	CYP3A	cytochrome P450 family 3 subfamily A [EC:1.14.14.1]"	Unique in the mycobiont
K07424	A09160 Human Diseases	09161 Cancer: overview	05204 Chemical carcinogenesis - DNA adducts [PATH:ko05204]	CYP3A	cytochrome P450 family 3 subfamily A [EC:1.14.14.1]"	Unique in the mycobiont
K07424	A09160 Human Diseases	09161 Cancer: overview	05207 Chemical carcinogenesis - receptor activation [PATH:ko05207]	CYP3A	cytochrome P450 family 3 subfamily A [EC:1.14.14.1]"	Unique in the mycobiont
K07424	A09180 Brite Hierarchies	09181 Protein families: metabolism	00199 Cytochrome P450 [BR:ko00199]	CYP3A	cytochrome P450 family 3 subfamily A [EC:1.14.14.1]"	Unique in the mycobiont
K07432	A09100 Metabolism	09107 Glycan biosynthesis and metabolism	00510 N-Glycan biosynthesis [PATH:ko00510]	ALG13	beta-1,4-N-acetylglucosaminyltransferase [EC:2.4.1.141]"	Unique in the mycobiont
K07432	A09100 Metabolism	09107 Glycan biosynthesis and metabolism	00513 Various types of N-glycan biosynthesis [PATH:ko00513]	ALG13	beta-1,4-N-acetylglucosaminyltransferase [EC:2.4.1.141]"	Unique in the mycobiont
K07432	A09180 Brite Hierarchies	09181 Protein families: metabolism	01003 Glycosyltransferases [BR:ko01003]	ALG13	beta-1,4-N-acetylglucosaminyltransferase [EC:2.4.1.141]"	Unique in the mycobiont
K07439	A09100 Metabolism	09103 Lipid metabolism	00120 Primary bile acid biosynthesis [PATH:ko00120]	CYP39A1	24-hydroxycholesterol 7alpha-hydroxylase [EC:1.14.14.26]"	Unique in the mycobiont
K07439	A09180 Brite Hierarchies	09181 Protein families: metabolism	00199 Cytochrome P450 [BR:ko00199]	CYP39A1	24-hydroxycholesterol 7alpha-hydroxylase [EC:1.14.14.26]"	Unique in the mycobiont
K07511	A09100 Metabolism	09101 Carbohydrate metabolism	00640 Propanoate metabolism [PATH:ko00640]	ECHS1	enoyl-CoA hydratase [EC:4.2.1.17]"	Unique in the mycobiont
K07511	A09100 Metabolism	09101 Carbohydrate metabolism	00650 Butanoate metabolism [PATH:ko00650]	ECHS1	enoyl-CoA hydratase [EC:4.2.1.17]"	Unique in the mycobiont
K07511	A09100 Metabolism	09103 Lipid metabolism	00062 Fatty acid elongation [PATH:ko00062]	ECHS1	enoyl-CoA hydratase [EC:4.2.1.17]"	Unique in the mycobiont
K07511	A09100 Metabolism	09103 Lipid metabolism	00071 Fatty acid degradation [PATH:ko00071]	ECHS1	enoyl-CoA hydratase [EC:4.2.1.17]"	Unique in the mycobiont
K07511	A09100 Metabolism	09105 Amino acid metabolism	00280 Valine, leucine and isoleucine degradation [PATH:ko00280]	ECHS1	enoyl-CoA hydratase [EC:4.2.1.17]"	Unique in the mycobiont
K07511	A09100 Metabolism	09105 Amino acid metabolism	00310 Lysine degradation [PATH:ko00310]	ECHS1	enoyl-CoA hydratase [EC:4.2.1.17]"	Unique in the mycobiont
K07511	A09100 Metabolism	09105 Amino acid metabolism	00380 Tryptophan metabolism [PATH:ko00380]	ECHS1	enoyl-CoA hydratase [EC:4.2.1.17]"	Unique in the mycobiont
K07511	A09100 Metabolism	09106 Metabolism of other amino acids	00410 beta-Alanine metabolism [PATH:ko00410]	ECHS1	enoyl-CoA hydratase [EC:4.2.1.17]"	Unique in the mycobiont
K07511	A09100 Metabolism	09111 Xenobiotics biodegradation and metabolism	00627 Aminobenzoate degradation [PATH:ko00627]	ECHS1	enoyl-CoA hydratase [EC:4.2.1.17]"	Unique in the mycobiont
K07511	A09100 Metabolism	09111 Xenobiotics biodegradation and metabolism	00930 Caprolactam degradation [PATH:ko00930]	ECHS1	enoyl-CoA hydratase [EC:4.2.1.17]"	Unique in the mycobiont
K07834	A09130 Environmental Information Processing	09132 Signal transduction	04014 Ras signaling pathway [PATH:ko04014]	RALA	Ras-related protein Ral-A"	Unique in the mycobiont
K07834	A09130 Environmental Information Processing	09132 Signal transduction	04015 Rap1 signaling pathway [PATH:ko04015]	RALA	Ras-related protein Ral-A"	Unique in the mycobiont
K07834	A09130 Environmental Information Processing	09132 Signal transduction	04072 Phospholipase D signaling pathway [PATH:ko04072]	RALA	Ras-related protein Ral-A"	Unique in the mycobiont
K07834	A09160 Human Diseases	09161 Cancer: overview	05200 Pathways in cancer [PATH:ko05200]	RALA	Ras-related protein Ral-A"	Unique in the mycobiont
K07834	A09160 Human Diseases	09162 Cancer: specific types	05210 Colorectal cancer [PATH:ko05210]	RALA	Ras-related protein Ral-A"	Unique in the mycobiont
K07834	A09160 Human Diseases	09162 Cancer: specific types	05212 Pancreatic cancer [PATH:ko05212]	RALA	Ras-related protein Ral-A"	Unique in the mycobiont
K07834	A09160 Human Diseases	09171 Infectious disease: bacterial	05132 Salmonella infection [PATH:ko05132]	RALA	Ras-related protein Ral-A"	Unique in the mycobiont
K07834	A09180 Brite Hierarchies	09182 Protein families: genetic information processing	04131 Membrane trafficking [BR:ko04131]	RALA	Ras-related protein Ral-A"	Unique in the mycobiont
K07834	A09180 Brite Hierarchies	09183 Protein families: signaling and cellular processes	04031 GTP-binding proteins [BR:ko04031]	RALA	Ras-related protein Ral-A"	Unique in the mycobiont
K07836	A09130 Environmental Information Processing	09132 Signal transduction	04010 MAPK signaling pathway [PATH:ko04010]	RAP1B	Ras-related protein Rap-1B"	Unique in the mycobiont
K07836	A09130 Environmental Information Processing	09132 Signal transduction	04014 Ras signaling pathway [PATH:ko04014]	RAP1B	Ras-related protein Rap-1B"	Unique in the mycobiont
K07836	A09130 Environmental Information Processing	09132 Signal transduction	04015 Rap1 signaling pathway [PATH:ko04015]	RAP1B	Ras-related protein Rap-1B"	Unique in the mycobiont
K07836	A09130 Environmental Information Processing	09132 Signal transduction	04024 cAMP signaling pathway [PATH:ko04024]	RAP1B	Ras-related protein Rap-1B"	Unique in the mycobiont
K07836	A09140 Cellular Processes	09144 Cellular community - eukaryotes	04510 Focal adhesion [PATH:ko04510]	RAP1B	Ras-related protein Rap-1B"	Unique in the mycobiont
K07836	A09140 Cellular Processes	09144 Cellular community - eukaryotes	04520 Adherens junction [PATH:ko04520]	RAP1B	Ras-related protein Rap-1B"	Unique in the mycobiont
K07836	A09150 Organismal Systems	09151 Immune system	04611 Platelet activation [PATH:ko04611]	RAP1B	Ras-related protein Rap-1B"	Unique in the mycobiont
K07836	A09150 Organismal Systems	09151 Immune system	04670 Leukocyte transendothelial migration [PATH:ko04670]	RAP1B	Ras-related protein Rap-1B"	Unique in the mycobiont
K07836	A09150 Organismal Systems	09151 Immune system	04062 Chemokine signaling pathway [PATH:ko04062]	RAP1B	Ras-related protein Rap-1B"	Unique in the mycobiont
K07836	A09150 Organismal Systems	09154 Digestive system	04972 Pancreatic secretion [PATH:ko04972]	RAP1B	Ras-related protein Rap-1B"	Unique in the mycobiont
K07836	A09150 Organismal Systems	09156 Nervous system	04720 Long-term potentiation [PATH:ko04720]	RAP1B	Ras-related protein Rap-1B"	Unique in the mycobiont
K07836	A09150 Organismal Systems	09156 Nervous system	04722 Neurotrophin signaling pathway [PATH:ko04722]	RAP1B	Ras-related protein Rap-1B"	Unique in the mycobiont
K07836	A09160 Human Diseases	09162 Cancer: specific types	05211 Renal cell carcinoma [PATH:ko05211]	RAP1B	Ras-related protein Rap-1B"	Unique in the mycobiont
K07836	A09160 Human Diseases	09166 Cardiovascular disease	05417 Lipid and atherosclerosis [PATH:ko05417]	RAP1B	Ras-related protein Rap-1B"	Unique in the mycobiont
K07836	A09160 Human Diseases	09167 Endocrine and metabolic disease	04934 Cushing syndrome [PATH:ko04934]	RAP1B	Ras-related protein Rap-1B"	Unique in the mycobiont
K07836	A09180 Brite Hierarchies	09183 Protein families: signaling and cellular processes	04147 Exosome [BR:ko04147]	RAP1B	Ras-related protein Rap-1B"	Unique in the mycobiont
K07836	A09180 Brite Hierarchies	09183 Protein families: signaling and cellular processes	04031 GTP-binding proteins [BR:ko04031]	RAP1B	Ras-related protein Rap-1B"	Unique in the mycobiont
K07858	A09180 Brite Hierarchies	09183 Protein families: signaling and cellular processes	04031 GTP-binding proteins [BR:ko04031]	RND2	Rho family GTPase 2"	Unique in the mycobiont
K07877	A09130 Environmental Information Processing	09132 Signal transduction	04152 AMPK signaling pathway [PATH:ko04152]	RAB2A	Ras-related protein Rab-2A"	Unique in the mycobiont
K07877	A09180 Brite Hierarchies	09182 Protein families: genetic information processing	04131 Membrane trafficking [BR:ko04131]	RAB2A	Ras-related protein Rab-2A"	Unique in the mycobiont
K07877	A09180 Brite Hierarchies	09183 Protein families: signaling and cellular processes	04147 Exosome [BR:ko04147]	RAB2A	Ras-related protein Rab-2A"	Unique in the mycobiont
K07877	A09180 Brite Hierarchies	09183 Protein families: signaling and cellular processes	04031 GTP-binding proteins [BR:ko04031]	RAB2A	Ras-related protein Rab-2A"	Unique in the mycobiont
K07893	A09180 Brite Hierarchies	09182 Protein families: genetic information processing	04131 Membrane trafficking [BR:ko04131]	RAB6A_C_D	Ras-related protein Rab-6A/C/D [EC:3.6.5.2]"	Unique in the mycobiont
K07893	A09180 Brite Hierarchies	09183 Protein families: signaling and cellular processes	04147 Exosome [BR:ko04147]	RAB6A_C_D	Ras-related protein Rab-6A/C/D [EC:3.6.5.2]"	Unique in the mycobiont
K07893	A09180 Brite Hierarchies	09183 Protein families: signaling and cellular processes	04031 GTP-binding proteins [BR:ko04031]	RAB6A_C_D	Ras-related protein Rab-6A/C/D [EC:3.6.5.2]"	Unique in the mycobiont
K07901	A09130 Environmental Information Processing	09132 Signal transduction	04152 AMPK signaling pathway [PATH:ko04152]	RAB8A, MEL	Ras-related protein Rab-8A"	Unique in the mycobiont
K07901	A09140 Cellular Processes	09141 Transport and catabolism	04144 Endocytosis [PATH:ko04144]	RAB8A, MEL	Ras-related protein Rab-8A"	Unique in the mycobiont
K07901	A09140 Cellular Processes	09141 Transport and catabolism	04140 Autophagy - animal [PATH:ko04140]	RAB8A, MEL	Ras-related protein Rab-8A"	Unique in the mycobiont
K07901	A09140 Cellular Processes	09144 Cellular community - eukaryotes	04530 Tight junction [PATH:ko04530]	RAB8A, MEL	Ras-related protein Rab-8A"	Unique in the mycobiont
K07901	A09150 Organismal Systems	09154 Digestive system	04972 Pancreatic secretion [PATH:ko04972]	RAB8A, MEL	Ras-related protein Rab-8A"	Unique in the mycobiont
K07901	A09160 Human Diseases	09164 Neurodegenerative disease	05014 Amyotrophic lateral sclerosis [PATH:ko05014]	RAB8A, MEL	Ras-related protein Rab-8A"	Unique in the mycobiont
K07901	A09160 Human Diseases	09164 Neurodegenerative disease	05022 Pathways of neurodegeneration - multiple diseases [PATH:ko05022]	RAB8A, MEL	Ras-related protein Rab-8A"	Unique in the mycobiont
K07901	A09180 Brite Hierarchies	09182 Protein families: genetic information processing	04131 Membrane trafficking [BR:ko04131]	RAB8A, MEL	Ras-related protein Rab-8A"	Unique in the mycobiont
K07901	A09180 Brite Hierarchies	09182 Protein families: genetic information processing	03036 Chromosome and associated proteins [BR:ko03036]	RAB8A, MEL	Ras-related protein Rab-8A"	Unique in the mycobiont
K07901	A09180 Brite Hierarchies	09183 Protein families: signaling and cellular processes	04147 Exosome [BR:ko04147]	RAB8A, MEL	Ras-related protein Rab-8A"	Unique in the mycobiont
K07901	A09180 Brite Hierarchies	09183 Protein families: signaling and cellular processes	04031 GTP-binding proteins [BR:ko04031]	RAB8A, MEL	Ras-related protein Rab-8A"	Unique in the mycobiont
K07937	A09130 Environmental Information Processing	09132 Signal transduction	04072 Phospholipase D signaling pathway [PATH:ko04072]	ARF1_2	ADP-ribosylation factor 1/2"	Unique in the mycobiont
K07937	A09140 Cellular Processes	09141 Transport and catabolism	04144 Endocytosis [PATH:ko04144]	ARF1_2	ADP-ribosylation factor 1/2"	Unique in the mycobiont
K07937	A09160 Human Diseases	09171 Infectious disease: bacterial	05110 Vibrio cholerae infection [PATH:ko05110]	ARF1_2	ADP-ribosylation factor 1/2"	Unique in the mycobiont
K07937	A09160 Human Diseases	09171 Infectious disease: bacterial	05130 Pathogenic Escherichia coli infection [PATH:ko05130]	ARF1_2	ADP-ribosylation factor 1/2"	Unique in the mycobiont
K07937	A09160 Human Diseases	09171 Infectious disease: bacterial	05132 Salmonella infection [PATH:ko05132]	ARF1_2	ADP-ribosylation factor 1/2"	Unique in the mycobiont
K07937	A09160 Human Diseases	09171 Infectious disease: bacterial	05131 Shigellosis [PATH:ko05131]	ARF1_2	ADP-ribosylation factor 1/2"	Unique in the mycobiont
K07937	A09160 Human Diseases	09171 Infectious disease: bacterial	05134 Legionellosis [PATH:ko05134]	ARF1_2	ADP-ribosylation factor 1/2"	Unique in the mycobiont
K07937	A09180 Brite Hierarchies	09182 Protein families: genetic information processing	04131 Membrane trafficking [BR:ko04131]	ARF1_2	ADP-ribosylation factor 1/2"	Unique in the mycobiont
K07937	A09180 Brite Hierarchies	09183 Protein families: signaling and cellular processes	04147 Exosome [BR:ko04147]	ARF1_2	ADP-ribosylation factor 1/2"	Unique in the mycobiont
K07937	A09180 Brite Hierarchies	09183 Protein families: signaling and cellular processes	04031 GTP-binding proteins [BR:ko04031]	ARF1_2	ADP-ribosylation factor 1/2"	Unique in the mycobiont
K07942	A09180 Brite Hierarchies	09182 Protein families: genetic information processing	04131 Membrane trafficking [BR:ko04131]	ARL1	ADP-ribosylation factor-like protein 1"	Unique in the mycobiont
K07942	A09180 Brite Hierarchies	09183 Protein families: signaling and cellular processes	04031 GTP-binding proteins [BR:ko04031]	ARL1	ADP-ribosylation factor-like protein 1"	Unique in the mycobiont
K07943	A09180 Brite Hierarchies	09182 Protein families: genetic information processing	03036 Chromosome and associated proteins [BR:ko03036]	ARL2	ADP-ribosylation factor-like protein 2"	Unique in the mycobiont
K07943	A09180 Brite Hierarchies	09183 Protein families: signaling and cellular processes	04031 GTP-binding proteins [BR:ko04031]	ARL2	ADP-ribosylation factor-like protein 2"	Unique in the mycobiont
K08008	A09150 Organismal Systems	09158 Development and regeneration	04380 Osteoclast differentiation [PATH:ko04380]	NOX1, MOX1	NADPH oxidase 1"	Unique in the mycobiont
K08008	A09160 Human Diseases	09161 Cancer: overview	05208 Chemical carcinogenesis - reactive oxygen species [PATH:ko05208]	NOX1, MOX1	NADPH oxidase 1"	Unique in the mycobiont
K08008	A09160 Human Diseases	09164 Neurodegenerative disease	05010 Alzheimer disease [PATH:ko05010]	NOX1, MOX1	NADPH oxidase 1"	Unique in the mycobiont
K08008	A09160 Human Diseases	09164 Neurodegenerative disease	05022 Pathways of neurodegeneration - multiple diseases [PATH:ko05022]	NOX1, MOX1	NADPH oxidase 1"	Unique in the mycobiont
K08008	A09160 Human Diseases	09166 Cardiovascular disease	05417 Lipid and atherosclerosis [PATH:ko05417]	NOX1, MOX1	NADPH oxidase 1"	Unique in the mycobiont
K08008	A09160 Human Diseases	09166 Cardiovascular disease	05418 Fluid shear stress and atherosclerosis [PATH:ko05418]	NOX1, MOX1	NADPH oxidase 1"	Unique in the mycobiont
K08008	A09160 Human Diseases	09167 Endocrine and metabolic disease	04933 AGE-RAGE signaling pathway in diabetic complications [PATH:ko04933]	NOX1, MOX1	NADPH oxidase 1"	Unique in the mycobiont
K08008	A09180 Brite Hierarchies	09182 Protein families: genetic information processing	04131 Membrane trafficking [BR:ko04131]	NOX1, MOX1	NADPH oxidase 1"	Unique in the mycobiont
K08155	A09130 Environmental Information Processing	09133 Signaling molecules and interaction	04082 Neuroactive ligand signaling [PATH:ko04082]	SLC18A1_2, VMAT	MFS transporter, DHA1 family, solute carrier family 18 (vesicular amine transporter), member 1/2"	Unique in the mycobiont
K08155	A09150 Organismal Systems	09156 Nervous system	04728 Dopaminergic synapse [PATH:ko04728]	SLC18A1_2, VMAT	MFS transporter, DHA1 family, solute carrier family 18 (vesicular amine transporter), member 1/2"	Unique in the mycobiont
K08155	A09150 Organismal Systems	09156 Nervous system	04726 Serotonergic synapse [PATH:ko04726]	SLC18A1_2, VMAT	MFS transporter, DHA1 family, solute carrier family 18 (vesicular amine transporter), member 1/2"	Unique in the mycobiont
K08155	A09150 Organismal Systems	09156 Nervous system	04721 Synaptic vesicle cycle [PATH:ko04721]	SLC18A1_2, VMAT	MFS transporter, DHA1 family, solute carrier family 18 (vesicular amine transporter), member 1/2"	Unique in the mycobiont
K08155	A09160 Human Diseases	09164 Neurodegenerative disease	05012 Parkinson disease [PATH:ko05012]	SLC18A1_2, VMAT	MFS transporter, DHA1 family, solute carrier family 18 (vesicular amine transporter), member 1/2"	Unique in the mycobiont
K08155	A09160 Human Diseases	09165 Substance dependence	05030 Cocaine addiction [PATH:ko05030]	SLC18A1_2, VMAT	MFS transporter, DHA1 family, solute carrier family 18 (vesicular amine transporter), member 1/2"	Unique in the mycobiont
K08155	A09160 Human Diseases	09165 Substance dependence	05031 Amphetamine addiction [PATH:ko05031]	SLC18A1_2, VMAT	MFS transporter, DHA1 family, solute carrier family 18 (vesicular amine transporter), member 1/2"	Unique in the mycobiont
K08155	A09160 Human Diseases	09165 Substance dependence	05034 Alcoholism [PATH:ko05034]	SLC18A1_2, VMAT	MFS transporter, DHA1 family, solute carrier family 18 (vesicular amine transporter), member 1/2"	Unique in the mycobiont
K08155	A09180 Brite Hierarchies	09183 Protein families: signaling and cellular processes	02000 Transporters [BR:ko02000]	SLC18A1_2, VMAT	MFS transporter, DHA1 family, solute carrier family 18 (vesicular amine transporter), member 1/2"	Unique in the mycobiont
K08244	A09190 Not Included in Pathway or Brite	09191 Unclassified: metabolism	99980 Enzymes with EC numbers	R1	alpha-glucan, water dikinase [EC:2.7.9.4]"	Unique in the mycobiont
K08269	A09130 Environmental Information Processing	09132 Signal transduction	04150 mTOR signaling pathway [PATH:ko04150]	ULK2, ATG1	serine/threonine-protein kinase ULK2 [EC:2.7.11.1]"	Unique in the mycobiont
K08269	A09140 Cellular Processes	09141 Transport and catabolism	04140 Autophagy - animal [PATH:ko04140]	ULK2, ATG1	serine/threonine-protein kinase ULK2 [EC:2.7.11.1]"	Unique in the mycobiont
K08269	A09140 Cellular Processes	09141 Transport and catabolism	04138 Autophagy - yeast [PATH:ko04138]	ULK2, ATG1	serine/threonine-protein kinase ULK2 [EC:2.7.11.1]"	Unique in the mycobiont
K08269	A09140 Cellular Processes	09141 Transport and catabolism	04136 Autophagy - other [PATH:ko04136]	ULK2, ATG1	serine/threonine-protein kinase ULK2 [EC:2.7.11.1]"	Unique in the mycobiont
K08269	A09140 Cellular Processes	09141 Transport and catabolism	04139 Mitophagy - yeast [PATH:ko04139]	ULK2, ATG1	serine/threonine-protein kinase ULK2 [EC:2.7.11.1]"	Unique in the mycobiont
K08269	A09150 Organismal Systems	09149 Aging	04212 Longevity regulating pathway - worm [PATH:ko04212]	ULK2, ATG1	serine/threonine-protein kinase ULK2 [EC:2.7.11.1]"	Unique in the mycobiont
K08269	A09160 Human Diseases	09164 Neurodegenerative disease	05010 Alzheimer disease [PATH:ko05010]	ULK2, ATG1	serine/threonine-protein kinase ULK2 [EC:2.7.11.1]"	Unique in the mycobiont
K08269	A09160 Human Diseases	09164 Neurodegenerative disease	05014 Amyotrophic lateral sclerosis [PATH:ko05014]	ULK2, ATG1	serine/threonine-protein kinase ULK2 [EC:2.7.11.1]"	Unique in the mycobiont
K08269	A09160 Human Diseases	09164 Neurodegenerative disease	05016 Huntington disease [PATH:ko05016]	ULK2, ATG1	serine/threonine-protein kinase ULK2 [EC:2.7.11.1]"	Unique in the mycobiont
K08269	A09160 Human Diseases	09164 Neurodegenerative disease	05017 Spinocerebellar ataxia [PATH:ko05017]	ULK2, ATG1	serine/threonine-protein kinase ULK2 [EC:2.7.11.1]"	Unique in the mycobiont
K08269	A09160 Human Diseases	09164 Neurodegenerative disease	05022 Pathways of neurodegeneration - multiple diseases [PATH:ko05022]	ULK2, ATG1	serine/threonine-protein kinase ULK2 [EC:2.7.11.1]"	Unique in the mycobiont
K08269	A09180 Brite Hierarchies	09181 Protein families: metabolism	01001 Protein kinases [BR:ko01001]	ULK2, ATG1	serine/threonine-protein kinase ULK2 [EC:2.7.11.1]"	Unique in the mycobiont
K08269	A09180 Brite Hierarchies	09182 Protein families: genetic information processing	04131 Membrane trafficking [BR:ko04131]	ULK2, ATG1	serine/threonine-protein kinase ULK2 [EC:2.7.11.1]"	Unique in the mycobiont
K08269	A09180 Brite Hierarchies	09182 Protein families: genetic information processing	03029 Mitochondrial biogenesis [BR:ko03029]	ULK2, ATG1	serine/threonine-protein kinase ULK2 [EC:2.7.11.1]"	Unique in the mycobiont
K08336	A09130 Environmental Information Processing	09132 Signal transduction	04068 FoxO signaling pathway [PATH:ko04068]	ATG12	ubiquitin-like protein ATG12"	Unique in the mycobiont
K08336	A09140 Cellular Processes	09141 Transport and catabolism	04140 Autophagy - animal [PATH:ko04140]	ATG12	ubiquitin-like protein ATG12"	Unique in the mycobiont
K08336	A09140 Cellular Processes	09141 Transport and catabolism	04138 Autophagy - yeast [PATH:ko04138]	ATG12	ubiquitin-like protein ATG12"	Unique in the mycobiont
K08336	A09140 Cellular Processes	09141 Transport and catabolism	04136 Autophagy - other [PATH:ko04136]	ATG12	ubiquitin-like protein ATG12"	Unique in the mycobiont
K08336	A09150 Organismal Systems	09151 Immune system	04621 NOD-like receptor signaling pathway [PATH:ko04621]	ATG12	ubiquitin-like protein ATG12"	Unique in the mycobiont
K08336	A09150 Organismal Systems	09151 Immune system	04622 RIG-I-like receptor signaling pathway [PATH:ko04622]	ATG12	ubiquitin-like protein ATG12"	Unique in the mycobiont
K08336	A09160 Human Diseases	09171 Infectious disease: bacterial	05131 Shigellosis [PATH:ko05131]	ATG12	ubiquitin-like protein ATG12"	Unique in the mycobiont
K08336	A09180 Brite Hierarchies	09182 Protein families: genetic information processing	04131 Membrane trafficking [BR:ko04131]	ATG12	ubiquitin-like protein ATG12"	Unique in the mycobiont
K08336	A09180 Brite Hierarchies	09182 Protein families: genetic information processing	04121 Ubiquitin system [BR:ko04121]	ATG12	ubiquitin-like protein ATG12"	Unique in the mycobiont
K08336	A09180 Brite Hierarchies	09182 Protein families: genetic information processing	03029 Mitochondrial biogenesis [BR:ko03029]	ATG12	ubiquitin-like protein ATG12"	Unique in the mycobiont
K08486	A09120 Genetic Information Processing	09123 Folding, sorting and degradation	04130 SNARE interactions in vesicular transport [PATH:ko04130]	STX1B_2_3	syntaxin 1B/2/3"	Unique in the mycobiont
K08486	A09150 Organismal Systems	09156 Nervous system	04721 Synaptic vesicle cycle [PATH:ko04721]	STX1B_2_3	syntaxin 1B/2/3"	Unique in the mycobiont
K08486	A09180 Brite Hierarchies	09182 Protein families: genetic information processing	04131 Membrane trafficking [BR:ko04131]	STX1B_2_3	syntaxin 1B/2/3"	Unique in the mycobiont
K08486	A09180 Brite Hierarchies	09183 Protein families: signaling and cellular processes	04147 Exosome [BR:ko04147]	STX1B_2_3	syntaxin 1B/2/3"	Unique in the mycobiont
K08518	A09180 Brite Hierarchies	09182 Protein families: genetic information processing	04131 Membrane trafficking [BR:ko04131]	STXBP5, SRO7_77	syntaxin-binding protein 5"	Unique in the mycobiont
K08592	A09180 Brite Hierarchies	09181 Protein families: metabolism	01002 Peptidases and inhibitors [BR:ko01002]	SENP1	sentrin-specific protease 1 [EC:3.4.22.68]"	Unique in the mycobiont
K08592	A09180 Brite Hierarchies	09182 Protein families: genetic information processing	04121 Ubiquitin system [BR:ko04121]	SENP1	sentrin-specific protease 1 [EC:3.4.22.68]"	Unique in the mycobiont
K08595	A09180 Brite Hierarchies	09181 Protein families: metabolism	01002 Peptidases and inhibitors [BR:ko01002]	SENP6	sentrin-specific protease 6 [EC:3.4.22.68]"	Unique in the mycobiont
K08595	A09180 Brite Hierarchies	09182 Protein families: genetic information processing	04121 Ubiquitin system [BR:ko04121]	SENP6	sentrin-specific protease 6 [EC:3.4.22.68]"	Unique in the mycobiont
K08596	A09180 Brite Hierarchies	09181 Protein families: metabolism	01002 Peptidases and inhibitors [BR:ko01002]	SENP7	sentrin-specific protease 7 [EC:3.4.22.68]"	Unique in the mycobiont
K08596	A09180 Brite Hierarchies	09182 Protein families: genetic information processing	04121 Ubiquitin system [BR:ko04121]	SENP7	sentrin-specific protease 7 [EC:3.4.22.68]"	Unique in the mycobiont
K08726	A09100 Metabolism	09103 Lipid metabolism	00590 Arachidonic acid metabolism [PATH:ko00590]	EPHX2	soluble epoxide hydrolase / lipid-phosphate phosphatase [EC:3.3.2.10 3.1.3.76]"	Unique in the mycobiont
K08726	A09100 Metabolism	09111 Xenobiotics biodegradation and metabolism	00625 Chloroalkane and chloroalkene degradation [PATH:ko00625]	EPHX2	soluble epoxide hydrolase / lipid-phosphate phosphatase [EC:3.3.2.10 3.1.3.76]"	Unique in the mycobiont
K08726	A09140 Cellular Processes	09141 Transport and catabolism	04146 Peroxisome [PATH:ko04146]	EPHX2	soluble epoxide hydrolase / lipid-phosphate phosphatase [EC:3.3.2.10 3.1.3.76]"	Unique in the mycobiont
K08726	A09150 Organismal Systems	09158 Development and regeneration	04382 Cornified envelope formation [PATH:ko04382]	EPHX2	soluble epoxide hydrolase / lipid-phosphate phosphatase [EC:3.3.2.10 3.1.3.76]"	Unique in the mycobiont
K08726	A09160 Human Diseases	09161 Cancer: overview	05207 Chemical carcinogenesis - receptor activation [PATH:ko05207]	EPHX2	soluble epoxide hydrolase / lipid-phosphate phosphatase [EC:3.3.2.10 3.1.3.76]"	Unique in the mycobiont
K08726	A09160 Human Diseases	09161 Cancer: overview	05208 Chemical carcinogenesis - reactive oxygen species [PATH:ko05208]	EPHX2	soluble epoxide hydrolase / lipid-phosphate phosphatase [EC:3.3.2.10 3.1.3.76]"	Unique in the mycobiont
K08726	A09180 Brite Hierarchies	09181 Protein families: metabolism	01009 Protein phosphatases and associated proteins [BR:ko01009]	EPHX2	soluble epoxide hydrolase / lipid-phosphate phosphatase [EC:3.3.2.10 3.1.3.76]"	Unique in the mycobiont
K08726	A09180 Brite Hierarchies	09181 Protein families: metabolism	01002 Peptidases and inhibitors [BR:ko01002]	EPHX2	soluble epoxide hydrolase / lipid-phosphate phosphatase [EC:3.3.2.10 3.1.3.76]"	Unique in the mycobiont
K08739	A09120 Genetic Information Processing	09124 Replication and repair	03430 Mismatch repair [PATH:ko03430]	MLH3	DNA mismatch repair protein MLH3"	Unique in the mycobiont
K08739	A09180 Brite Hierarchies	09182 Protein families: genetic information processing	03400 DNA repair and recombination proteins [BR:ko03400]	MLH3	DNA mismatch repair protein MLH3"	Unique in the mycobiont
K08764	A09100 Metabolism	09103 Lipid metabolism	00120 Primary bile acid biosynthesis [PATH:ko00120]	SCP2, SCPX	sterol carrier protein 2 [EC:2.3.1.176]"	Unique in the mycobiont
K08764	A09100 Metabolism	09103 Lipid metabolism	01040 Biosynthesis of unsaturated fatty acids [PATH:ko01040]	SCP2, SCPX	sterol carrier protein 2 [EC:2.3.1.176]"	Unique in the mycobiont
K08764	A09140 Cellular Processes	09141 Transport and catabolism	04146 Peroxisome [PATH:ko04146]	SCP2, SCPX	sterol carrier protein 2 [EC:2.3.1.176]"	Unique in the mycobiont
K08764	A09150 Organismal Systems	09152 Endocrine system	03320 PPAR signaling pathway [PATH:ko03320]	SCP2, SCPX	sterol carrier protein 2 [EC:2.3.1.176]"	Unique in the mycobiont
K08790	A09180 Brite Hierarchies	09181 Protein families: metabolism	01001 Protein kinases [BR:ko01001]	STK38, NDR	serine/threonine kinase 38 [EC:2.7.11.1]"	Unique in the mycobiont
K08794	A09130 Environmental Information Processing	09132 Signal transduction	04020 Calcium signaling pathway [PATH:ko04020]	CAMK1	calcium/calmodulin-dependent protein kinase I [EC:2.7.11.17]"	Unique in the mycobiont
K08794	A09150 Organismal Systems	09152 Endocrine system	04921 Oxytocin signaling pathway [PATH:ko04921]	CAMK1	calcium/calmodulin-dependent protein kinase I [EC:2.7.11.17]"	Unique in the mycobiont
K08794	A09150 Organismal Systems	09152 Endocrine system	04925 Aldosterone synthesis and secretion [PATH:ko04925]	CAMK1	calcium/calmodulin-dependent protein kinase I [EC:2.7.11.17]"	Unique in the mycobiont
K08794	A09160 Human Diseases	09162 Cancer: specific types	05214 Glioma [PATH:ko05214]	CAMK1	calcium/calmodulin-dependent protein kinase I [EC:2.7.11.17]"	Unique in the mycobiont
K08794	A09180 Brite Hierarchies	09181 Protein families: metabolism	01001 Protein kinases [BR:ko01001]	CAMK1	calcium/calmodulin-dependent protein kinase I [EC:2.7.11.17]"	Unique in the mycobiont
K08796	A09180 Brite Hierarchies	09181 Protein families: metabolism	01001 Protein kinases [BR:ko01001]	BRSK	BR serine/threonine kinase [EC:2.7.11.1]"	Unique in the mycobiont
K08796	A09180 Brite Hierarchies	09182 Protein families: genetic information processing	04131 Membrane trafficking [BR:ko04131]	BRSK	BR serine/threonine kinase [EC:2.7.11.1]"	Unique in the mycobiont
K08796	A09180 Brite Hierarchies	09182 Protein families: genetic information processing	03036 Chromosome and associated proteins [BR:ko03036]	BRSK	BR serine/threonine kinase [EC:2.7.11.1]"	Unique in the mycobiont
K08803	A09140 Cellular Processes	09141 Transport and catabolism	04140 Autophagy - animal [PATH:ko04140]	DAPK	death-associated protein kinase [EC:2.7.11.1]"	Unique in the mycobiont
K08803	A09160 Human Diseases	09161 Cancer: overview	05200 Pathways in cancer [PATH:ko05200]	DAPK	death-associated protein kinase [EC:2.7.11.1]"	Unique in the mycobiont
K08803	A09160 Human Diseases	09162 Cancer: specific types	05219 Bladder cancer [PATH:ko05219]	DAPK	death-associated protein kinase [EC:2.7.11.1]"	Unique in the mycobiont
K08803	A09180 Brite Hierarchies	09181 Protein families: metabolism	01001 Protein kinases [BR:ko01001]	DAPK	death-associated protein kinase [EC:2.7.11.1]"	Unique in the mycobiont
K08804	A09180 Brite Hierarchies	09181 Protein families: metabolism	01001 Protein kinases [BR:ko01001]	STK17	serine/threonine kinase 17 [EC:2.7.11.1]"	Unique in the mycobiont
K08805	A09180 Brite Hierarchies	09181 Protein families: metabolism	01001 Protein kinases [BR:ko01001]	DCLK1_2	doublecortin-like kinase 1/2 [EC:2.7.11.1]"	Unique in the mycobiont
K08819	A09180 Brite Hierarchies	09181 Protein families: metabolism	01001 Protein kinases [BR:ko01001]	CDK12_13	cyclin-dependent kinase 12/13 [EC:2.7.11.22 2.7.11.23]"	Unique in the mycobiont
K08824	A09180 Brite Hierarchies	09181 Protein families: metabolism	01001 Protein kinases [BR:ko01001]	CDKL	cyclin-dependent kinase-like [EC:2.7.11.22]"	Unique in the mycobiont
K08829	A09180 Brite Hierarchies	09181 Protein families: metabolism	01001 Protein kinases [BR:ko01001]	MAK	male germ cell-associated kinase [EC:2.7.11.22]"	Unique in the mycobiont
K08829	A09180 Brite Hierarchies	09183 Protein families: signaling and cellular processes	03037 Cilium and associated proteins [BR:ko03037]	MAK	male germ cell-associated kinase [EC:2.7.11.22]"	Unique in the mycobiont
K08830	A09180 Brite Hierarchies	09181 Protein families: metabolism	01001 Protein kinases [BR:ko01001]	RAGE, MOK	renal tumor antigen [EC:2.7.11.22]"	Unique in the mycobiont
K08853	A09180 Brite Hierarchies	09181 Protein families: metabolism	01001 Protein kinases [BR:ko01001]	AAK	AP2-associated kinase [EC:2.7.11.1]"	Unique in the mycobiont
K08853	A09180 Brite Hierarchies	09182 Protein families: genetic information processing	04131 Membrane trafficking [BR:ko04131]	AAK	AP2-associated kinase [EC:2.7.11.1]"	Unique in the mycobiont
K08861	A09130 Environmental Information Processing	09132 Signal transduction	04068 FoxO signaling pathway [PATH:ko04068]	PLK2	polo-like kinase 2 [EC:2.7.11.21]"	Unique in the mycobiont
K08861	A09180 Brite Hierarchies	09181 Protein families: metabolism	01001 Protein kinases [BR:ko01001]	PLK2	polo-like kinase 2 [EC:2.7.11.21]"	Unique in the mycobiont
K08861	A09180 Brite Hierarchies	09182 Protein families: genetic information processing	03036 Chromosome and associated proteins [BR:ko03036]	PLK2	polo-like kinase 2 [EC:2.7.11.21]"	Unique in the mycobiont
K08867	A09150 Organismal Systems	09152 Endocrine system	04928 Parathyroid hormone synthesis, secretion and action [PATH:ko04928]	WNK, PRKWNK	WNK lysine deficient protein kinase [EC:2.7.11.1]"	Unique in the mycobiont
K08867	A09180 Brite Hierarchies	09181 Protein families: metabolism	01001 Protein kinases [BR:ko01001]	WNK, PRKWNK	WNK lysine deficient protein kinase [EC:2.7.11.1]"	Unique in the mycobiont
K08867	A09180 Brite Hierarchies	09181 Protein families: metabolism	01009 Protein phosphatases and associated proteins [BR:ko01009]	WNK, PRKWNK	WNK lysine deficient protein kinase [EC:2.7.11.1]"	Unique in the mycobiont
K08875	A09180 Brite Hierarchies	09181 Protein families: metabolism	01001 Protein kinases [BR:ko01001]	NRBP	nuclear receptor-binding protein"	Unique in the mycobiont
K08960	A09130 Environmental Information Processing	09132 Signal transduction	04310 Wnt signaling pathway [PATH:ko04310]	CSNK1E	casein kinase 1, epsilon [EC:2.7.11.1]"	Unique in the mycobiont
K08960	A09130 Environmental Information Processing	09132 Signal transduction	04340 Hedgehog signaling pathway [PATH:ko04340]	CSNK1E	casein kinase 1, epsilon [EC:2.7.11.1]"	Unique in the mycobiont
K08960	A09130 Environmental Information Processing	09132 Signal transduction	04341 Hedgehog signaling pathway - fly [PATH:ko04341]	CSNK1E	casein kinase 1, epsilon [EC:2.7.11.1]"	Unique in the mycobiont
K08960	A09130 Environmental Information Processing	09132 Signal transduction	04390 Hippo signaling pathway [PATH:ko04390]	CSNK1E	casein kinase 1, epsilon [EC:2.7.11.1]"	Unique in the mycobiont
K08960	A09130 Environmental Information Processing	09132 Signal transduction	04391 Hippo signaling pathway - fly [PATH:ko04391]	CSNK1E	casein kinase 1, epsilon [EC:2.7.11.1]"	Unique in the mycobiont
K08960	A09130 Environmental Information Processing	09132 Signal transduction	04392 Hippo signaling pathway - multiple species [PATH:ko04392]	CSNK1E	casein kinase 1, epsilon [EC:2.7.11.1]"	Unique in the mycobiont
K08960	A09130 Environmental Information Processing	09132 Signal transduction	04068 FoxO signaling pathway [PATH:ko04068]	CSNK1E	casein kinase 1, epsilon [EC:2.7.11.1]"	Unique in the mycobiont
K08960	A09150 Organismal Systems	09159 Environmental adaptation	04710 Circadian rhythm [PATH:ko04710]	CSNK1E	casein kinase 1, epsilon [EC:2.7.11.1]"	Unique in the mycobiont
K08960	A09150 Organismal Systems	09159 Environmental adaptation	04711 Circadian rhythm - fly [PATH:ko04711]	CSNK1E	casein kinase 1, epsilon [EC:2.7.11.1]"	Unique in the mycobiont
K08960	A09160 Human Diseases	09164 Neurodegenerative disease	05010 Alzheimer disease [PATH:ko05010]	CSNK1E	casein kinase 1, epsilon [EC:2.7.11.1]"	Unique in the mycobiont
K08960	A09160 Human Diseases	09164 Neurodegenerative disease	05022 Pathways of neurodegeneration - multiple diseases [PATH:ko05022]	CSNK1E	casein kinase 1, epsilon [EC:2.7.11.1]"	Unique in the mycobiont
K08960	A09180 Brite Hierarchies	09181 Protein families: metabolism	01001 Protein kinases [BR:ko01001]	CSNK1E	casein kinase 1, epsilon [EC:2.7.11.1]"	Unique in the mycobiont
K08960	A09180 Brite Hierarchies	09182 Protein families: genetic information processing	03036 Chromosome and associated proteins [BR:ko03036]	CSNK1E	casein kinase 1, epsilon [EC:2.7.11.1]"	Unique in the mycobiont
K09173	A09140 Cellular Processes	09143 Cell growth and death	04111 Cell cycle - yeast [PATH:ko04111]	RFX1_2_3	regulatory factor X 1/2/3"	Unique in the mycobiont
K09173	A09180 Brite Hierarchies	09182 Protein families: genetic information processing	03000 Transcription factors [BR:ko03000]	RFX1_2_3	regulatory factor X 1/2/3"	Unique in the mycobiont
K09191	A09180 Brite Hierarchies	09182 Protein families: genetic information processing	03000 Transcription factors [BR:ko03000]	GTF3A	general transcription factor IIIA"	Unique in the mycobiont
K09191	A09180 Brite Hierarchies	09182 Protein families: genetic information processing	03021 Transcription machinery [BR:ko03021]	GTF3A	general transcription factor IIIA"	Unique in the mycobiont
K09206	A09160 Human Diseases	09161 Cancer: overview	05207 Chemical carcinogenesis - receptor activation [PATH:ko05207]	KLF5	krueppel-like factor 5"	Unique in the mycobiont
K09206	A09180 Brite Hierarchies	09182 Protein families: genetic information processing	03000 Transcription factors [BR:ko03000]	KLF5	krueppel-like factor 5"	Unique in the mycobiont
K09223	A09180 Brite Hierarchies	09182 Protein families: genetic information processing	03000 Transcription factors [BR:ko03000]	GFI1	growth factor independent 1"	Unique in the mycobiont
K09228	A09180 Brite Hierarchies	09182 Protein families: genetic information processing	03000 Transcription factors [BR:ko03000]	KRAB	KRAB domain-containing zinc finger protein"	Unique in the mycobiont
K09255	A09140 Cellular Processes	09142 Cell motility	04820 Cytoskeleton in muscle cells [PATH:ko04820]	ANK2, ANKB	ankyrin-2"	Unique in the mycobiont
K09255	A09150 Organismal Systems	09151 Immune system	04624 Toll and Imd signaling pathway [PATH:ko04624]	ANK2, ANKB	ankyrin-2"	Unique in the mycobiont
K09255	A09160 Human Diseases	09161 Cancer: overview	05205 Proteoglycans in cancer [PATH:ko05205]	ANK2, ANKB	ankyrin-2"	Unique in the mycobiont
K09255	A09180 Brite Hierarchies	09183 Protein families: signaling and cellular processes	04812 Cytoskeleton proteins [BR:ko04812]	ANK2, ANKB	ankyrin-2"	Unique in the mycobiont
K09259	A09140 Cellular Processes	09142 Cell motility	04820 Cytoskeleton in muscle cells [PATH:ko04820]	ANK3, ANKG	ankyrin-3"	Unique in the mycobiont
K09259	A09160 Human Diseases	09161 Cancer: overview	05205 Proteoglycans in cancer [PATH:ko05205]	ANK3, ANKG	ankyrin-3"	Unique in the mycobiont
K09259	A09180 Brite Hierarchies	09183 Protein families: signaling and cellular processes	04812 Cytoskeleton proteins [BR:ko04812]	ANK3, ANKG	ankyrin-3"	Unique in the mycobiont
K09267	A09180 Brite Hierarchies	09182 Protein families: genetic information processing	03000 Transcription factors [BR:ko03000]	SOX1S	transcription factor SOX1/3/14/21 (SOX group B)"	Unique in the mycobiont
K09269	A09180 Brite Hierarchies	09182 Protein families: genetic information processing	03000 Transcription factors [BR:ko03000]	SOX5_6_13	transcription factor SOX5/6/13 (SOX group D)"	Unique in the mycobiont
K09270	A09180 Brite Hierarchies	09182 Protein families: genetic information processing	03000 Transcription factors [BR:ko03000]	SOX7S	transcription factor SOX7/8/10/18 (SOX group E/F)"	Unique in the mycobiont
K09403	A09180 Brite Hierarchies	09182 Protein families: genetic information processing	03000 Transcription factors [BR:ko03000]	FOXJ2_3	forkhead box protein J2/3"	Unique in the mycobiont
K09419	A09180 Brite Hierarchies	09182 Protein families: genetic information processing	03000 Transcription factors [BR:ko03000]	HSFF	heat shock transcription factor, other eukaryote"	Unique in the mycobiont
K09420	A09130 Environmental Information Processing	09132 Signal transduction	04151 PI3K-Akt signaling pathway [PATH:ko04151]	MYB, C-MYB	transcriptional activator Myb"	Unique in the mycobiont
K09420	A09180 Brite Hierarchies	09182 Protein families: genetic information processing	03000 Transcription factors [BR:ko03000]	MYB, C-MYB	transcriptional activator Myb"	Unique in the mycobiont
K09422	A09180 Brite Hierarchies	09182 Protein families: genetic information processing	03000 Transcription factors [BR:ko03000]	MYBP	transcription factor MYB, plant"	Unique in the mycobiont
K09467	A09180 Brite Hierarchies	09182 Protein families: genetic information processing	03000 Transcription factors [BR:ko03000]	MIG	zinc-finger protein CreA/MIG"	Unique in the mycobiont
K09489	A09140 Cellular Processes	09144 Cellular community - eukaryotes	04530 Tight junction [PATH:ko04530]	HSPA4	heat shock 70kDa protein 4"	Unique in the mycobiont
K09489	A09150 Organismal Systems	09151 Immune system	04612 Antigen processing and presentation [PATH:ko04612]	HSPA4	heat shock 70kDa protein 4"	Unique in the mycobiont
K09489	A09160 Human Diseases	09166 Cardiovascular disease	05417 Lipid and atherosclerosis [PATH:ko05417]	HSPA4	heat shock 70kDa protein 4"	Unique in the mycobiont
K09489	A09180 Brite Hierarchies	09182 Protein families: genetic information processing	03110 Chaperones and folding catalysts [BR:ko03110]	HSPA4	heat shock 70kDa protein 4"	Unique in the mycobiont
K09503	A09120 Genetic Information Processing	09123 Folding, sorting and degradation	04141 Protein processing in endoplasmic reticulum [PATH:ko04141]	DNAJA2	DnaJ homolog subfamily A member 2"	Unique in the mycobiont
K09503	A09180 Brite Hierarchies	09182 Protein families: genetic information processing	03110 Chaperones and folding catalysts [BR:ko03110]	DNAJA2	DnaJ homolog subfamily A member 2"	Unique in the mycobiont
K09503	A09180 Brite Hierarchies	09182 Protein families: genetic information processing	03029 Mitochondrial biogenesis [BR:ko03029]	DNAJA2	DnaJ homolog subfamily A member 2"	Unique in the mycobiont
K09510	A09180 Brite Hierarchies	09182 Protein families: genetic information processing	03110 Chaperones and folding catalysts [BR:ko03110]	DNAJB4	DnaJ homolog subfamily B member 4"	Unique in the mycobiont
K09517	A09120 Genetic Information Processing	09123 Folding, sorting and degradation	04141 Protein processing in endoplasmic reticulum [PATH:ko04141]	DNAJB11	DnaJ homolog subfamily B member 11"	Unique in the mycobiont
K09517	A09180 Brite Hierarchies	09182 Protein families: genetic information processing	03110 Chaperones and folding catalysts [BR:ko03110]	DNAJB11	DnaJ homolog subfamily B member 11"	Unique in the mycobiont
K09521	A09120 Genetic Information Processing	09123 Folding, sorting and degradation	04141 Protein processing in endoplasmic reticulum [PATH:ko04141]	DNAJC1	DnaJ homolog subfamily C member 1"	Unique in the mycobiont
K09521	A09180 Brite Hierarchies	09182 Protein families: genetic information processing	03110 Chaperones and folding catalysts [BR:ko03110]	DNAJC1	DnaJ homolog subfamily C member 1"	Unique in the mycobiont
K09564	A09120 Genetic Information Processing	09121 Transcription	03040 Spliceosome [PATH:ko03040]	PPIE	peptidyl-prolyl isomerase E (cyclophilin E) [EC:5.2.1.8]"	Unique in the mycobiont
K09564	A09180 Brite Hierarchies	09182 Protein families: genetic information processing	03041 Spliceosome [BR:ko03041]	PPIE	peptidyl-prolyl isomerase E (cyclophilin E) [EC:5.2.1.8]"	Unique in the mycobiont
K09564	A09180 Brite Hierarchies	09182 Protein families: genetic information processing	03110 Chaperones and folding catalysts [BR:ko03110]	PPIE	peptidyl-prolyl isomerase E (cyclophilin E) [EC:5.2.1.8]"	Unique in the mycobiont
K09568	A09180 Brite Hierarchies	09182 Protein families: genetic information processing	03110 Chaperones and folding catalysts [BR:ko03110]	FKBP1	FK506-binding protein 1 [EC:5.2.1.8]"	Unique in the mycobiont
K09569	A09180 Brite Hierarchies	09182 Protein families: genetic information processing	03110 Chaperones and folding catalysts [BR:ko03110]	FKBP2	FK506-binding protein 2 [EC:5.2.1.8]"	Unique in the mycobiont
K09602	A09180 Brite Hierarchies	09181 Protein families: metabolism	01002 Peptidases and inhibitors [BR:ko01002]	OTUB1	ubiquitin thioesterase protein OTUB1 [EC:3.4.19.12]"	Unique in the mycobiont
K09602	A09180 Brite Hierarchies	09182 Protein families: genetic information processing	04121 Ubiquitin system [BR:ko04121]	OTUB1	ubiquitin thioesterase protein OTUB1 [EC:3.4.19.12]"	Unique in the mycobiont
K09658	A09100 Metabolism	09107 Glycan biosynthesis and metabolism	00510 N-Glycan biosynthesis [PATH:ko00510]	DPM2	dolichol phosphate-mannose biosynthesis regulatory protein"	Unique in the mycobiont
K09658	A09100 Metabolism	09107 Glycan biosynthesis and metabolism	00563 Glycosylphosphatidylinositol (GPI)-anchor biosynthesis [PATH:ko00563]	DPM2	dolichol phosphate-mannose biosynthesis regulatory protein"	Unique in the mycobiont
K09680	A09100 Metabolism	09108 Metabolism of cofactors and vitamins	00770 Pantothenate and CoA biosynthesis [PATH:ko00770]	PANK1_2_3, CAB1, coaW	type II pantothenate kinase [EC:2.7.1.33]"	Unique in the mycobiont
K09788	A09100 Metabolism	09101 Carbohydrate metabolism	00640 Propanoate metabolism [PATH:ko00640]	prpF	2-methylaconitate isomerase [EC:5.3.3.-]"	Unique in the mycobiont
K10080	A09120 Genetic Information Processing	09123 Folding, sorting and degradation	04141 Protein processing in endoplasmic reticulum [PATH:ko04141]	LMAN1, ERGIC53	lectin, mannose-binding 1"	Unique in the mycobiont
K10080	A09180 Brite Hierarchies	09182 Protein families: genetic information processing	04131 Membrane trafficking [BR:ko04131]	LMAN1, ERGIC53	lectin, mannose-binding 1"	Unique in the mycobiont
K10080	A09180 Brite Hierarchies	09183 Protein families: signaling and cellular processes	04091 Lectins [BR:ko04091]	LMAN1, ERGIC53	lectin, mannose-binding 1"	Unique in the mycobiont
K10082	A09120 Genetic Information Processing	09123 Folding, sorting and degradation	04141 Protein processing in endoplasmic reticulum [PATH:ko04141]	LMAN2, VIP36	lectin, mannose-binding 2"	Unique in the mycobiont
K10082	A09180 Brite Hierarchies	09182 Protein families: genetic information processing	04131 Membrane trafficking [BR:ko04131]	LMAN2, VIP36	lectin, mannose-binding 2"	Unique in the mycobiont
K10082	A09180 Brite Hierarchies	09183 Protein families: signaling and cellular processes	04091 Lectins [BR:ko04091]	LMAN2, VIP36	lectin, mannose-binding 2"	Unique in the mycobiont
K10084	A09120 Genetic Information Processing	09123 Folding, sorting and degradation	04141 Protein processing in endoplasmic reticulum [PATH:ko04141]	EDEM1	ER degradation enhancer, mannosidase alpha-like 1"	Unique in the mycobiont
K10084	A09180 Brite Hierarchies	09183 Protein families: signaling and cellular processes	04091 Lectins [BR:ko04091]	EDEM1	ER degradation enhancer, mannosidase alpha-like 1"	Unique in the mycobiont
K10244	A09100 Metabolism	09103 Lipid metabolism	00062 Fatty acid elongation [PATH:ko00062]	ELOVL5	elongation of very long chain fatty acids protein 5 [EC:2.3.1.199]"	Unique in the mycobiont
K10244	A09100 Metabolism	09103 Lipid metabolism	01040 Biosynthesis of unsaturated fatty acids [PATH:ko01040]	ELOVL5	elongation of very long chain fatty acids protein 5 [EC:2.3.1.199]"	Unique in the mycobiont
K10244	A09180 Brite Hierarchies	09181 Protein families: metabolism	01004 Lipid biosynthesis proteins [BR:ko01004]	ELOVL5	elongation of very long chain fatty acids protein 5 [EC:2.3.1.199]"	Unique in the mycobiont
K10251	A09100 Metabolism	09103 Lipid metabolism	00062 Fatty acid elongation [PATH:ko00062]	HSD17B12, KAR, IFA38	17beta-estradiol 17-dehydrogenase / very-long-chain 3-oxoacyl-CoA reductase [EC:1.1.1.62 1.1.1.330]"	Unique in the mycobiont
K10251	A09100 Metabolism	09103 Lipid metabolism	00140 Steroid hormone biosynthesis [PATH:ko00140]	HSD17B12, KAR, IFA38	17beta-estradiol 17-dehydrogenase / very-long-chain 3-oxoacyl-CoA reductase [EC:1.1.1.62 1.1.1.330]"	Unique in the mycobiont
K10251	A09100 Metabolism	09103 Lipid metabolism	01040 Biosynthesis of unsaturated fatty acids [PATH:ko01040]	HSD17B12, KAR, IFA38	17beta-estradiol 17-dehydrogenase / very-long-chain 3-oxoacyl-CoA reductase [EC:1.1.1.62 1.1.1.330]"	Unique in the mycobiont
K10251	A09180 Brite Hierarchies	09181 Protein families: metabolism	01004 Lipid biosynthesis proteins [BR:ko01004]	HSD17B12, KAR, IFA38	17beta-estradiol 17-dehydrogenase / very-long-chain 3-oxoacyl-CoA reductase [EC:1.1.1.62 1.1.1.330]"	Unique in the mycobiont
K10258	A09100 Metabolism	09103 Lipid metabolism	00062 Fatty acid elongation [PATH:ko00062]	TER, TSC13, CER10	very-long-chain enoyl-CoA reductase [EC:1.3.1.93]"	Unique in the mycobiont
K10258	A09100 Metabolism	09103 Lipid metabolism	01040 Biosynthesis of unsaturated fatty acids [PATH:ko01040]	TER, TSC13, CER10	very-long-chain enoyl-CoA reductase [EC:1.3.1.93]"	Unique in the mycobiont
K10258	A09180 Brite Hierarchies	09181 Protein families: metabolism	01004 Lipid biosynthesis proteins [BR:ko01004]	TER, TSC13, CER10	very-long-chain enoyl-CoA reductase [EC:1.3.1.93]"	Unique in the mycobiont
K10260	A09120 Genetic Information Processing	09123 Folding, sorting and degradation	04120 Ubiquitin mediated proteolysis [PATH:ko04120]	FBXW7, SEL10	F-box and WD-40 domain protein 7"	Unique in the mycobiont
K10260	A09180 Brite Hierarchies	09182 Protein families: genetic information processing	04131 Membrane trafficking [BR:ko04131]	FBXW7, SEL10	F-box and WD-40 domain protein 7"	Unique in the mycobiont
K10260	A09180 Brite Hierarchies	09182 Protein families: genetic information processing	04121 Ubiquitin system [BR:ko04121]	FBXW7, SEL10	F-box and WD-40 domain protein 7"	Unique in the mycobiont
K10276	A09120 Genetic Information Processing	09126 Chromosome	03083 Polycomb repressive complex [PATH:ko03083]	FBXL10_11, KDM2	F-box and leucine-rich repeat protein 10/11 [EC:1.14.11.27]"	Unique in the mycobiont
K10276	A09180 Brite Hierarchies	09182 Protein families: genetic information processing	03000 Transcription factors [BR:ko03000]	FBXL10_11, KDM2	F-box and leucine-rich repeat protein 10/11 [EC:1.14.11.27]"	Unique in the mycobiont
K10276	A09180 Brite Hierarchies	09182 Protein families: genetic information processing	04121 Ubiquitin system [BR:ko04121]	FBXL10_11, KDM2	F-box and leucine-rich repeat protein 10/11 [EC:1.14.11.27]"	Unique in the mycobiont
K10276	A09180 Brite Hierarchies	09182 Protein families: genetic information processing	03036 Chromosome and associated proteins [BR:ko03036]	FBXL10_11, KDM2	F-box and leucine-rich repeat protein 10/11 [EC:1.14.11.27]"	Unique in the mycobiont
K10296	A09180 Brite Hierarchies	09182 Protein families: genetic information processing	04121 Ubiquitin system [BR:ko04121]	FBXO10	F-box protein 10"	Unique in the mycobiont
K10297	A09180 Brite Hierarchies	09182 Protein families: genetic information processing	04121 Ubiquitin system [BR:ko04121]	FBXO11	F-box protein 11"	Unique in the mycobiont
K10336	A09180 Brite Hierarchies	09182 Protein families: genetic information processing	04121 Ubiquitin system [BR:ko04121]	ASB14	ankyrin repeat and SOCS box protein 14"	Unique in the mycobiont
K10352	A09120 Genetic Information Processing	09125 Information processing in viruses	03273 Virion - Lassa virus and SFTS virus [PATH:ko03273]	MYH9s	myosin heavy chain 9/10/11/14"	Unique in the mycobiont
K10352	A09140 Cellular Processes	09144 Cellular community - eukaryotes	04530 Tight junction [PATH:ko04530]	MYH9s	myosin heavy chain 9/10/11/14"	Unique in the mycobiont
K10352	A09140 Cellular Processes	09142 Cell motility	04814 Motor proteins [PATH:ko04814]	MYH9s	myosin heavy chain 9/10/11/14"	Unique in the mycobiont
K10352	A09140 Cellular Processes	09142 Cell motility	04820 Cytoskeleton in muscle cells [PATH:ko04820]	MYH9s	myosin heavy chain 9/10/11/14"	Unique in the mycobiont
K10352	A09140 Cellular Processes	09142 Cell motility	04810 Regulation of actin cytoskeleton [PATH:ko04810]	MYH9s	myosin heavy chain 9/10/11/14"	Unique in the mycobiont
K10352	A09150 Organismal Systems	09153 Circulatory system	04270 Vascular smooth muscle contraction [PATH:ko04270]	MYH9s	myosin heavy chain 9/10/11/14"	Unique in the mycobiont
K10352	A09160 Human Diseases	09171 Infectious disease: bacterial	05130 Pathogenic Escherichia coli infection [PATH:ko05130]	MYH9s	myosin heavy chain 9/10/11/14"	Unique in the mycobiont
K10352	A09180 Brite Hierarchies	09183 Protein families: signaling and cellular processes	04812 Cytoskeleton proteins [BR:ko04812]	MYH9s	myosin heavy chain 9/10/11/14"	Unique in the mycobiont
K10352	A09180 Brite Hierarchies	09183 Protein families: signaling and cellular processes	04147 Exosome [BR:ko04147]	MYH9s	myosin heavy chain 9/10/11/14"	Unique in the mycobiont
K10355	A09140 Cellular Processes	09142 Cell motility	04814 Motor proteins [PATH:ko04814]	ACTF	actin, other eukaryote"	Unique in the mycobiont
K10355	A09180 Brite Hierarchies	09183 Protein families: signaling and cellular processes	04812 Cytoskeleton proteins [BR:ko04812]	ACTF	actin, other eukaryote"	Unique in the mycobiont
K10362	A09140 Cellular Processes	09142 Cell motility	04814 Motor proteins [PATH:ko04814]	MYO18	myosin XVIII"	Unique in the mycobiont
K10362	A09180 Brite Hierarchies	09182 Protein families: genetic information processing	04131 Membrane trafficking [BR:ko04131]	MYO18	myosin XVIII"	Unique in the mycobiont
K10362	A09180 Brite Hierarchies	09183 Protein families: signaling and cellular processes	04812 Cytoskeleton proteins [BR:ko04812]	MYO18	myosin XVIII"	Unique in the mycobiont
K10380	A09160 Human Diseases	09161 Cancer: overview	05205 Proteoglycans in cancer [PATH:ko05205]	ANK1	ankyrin-1"	Unique in the mycobiont
K10380	A09180 Brite Hierarchies	09183 Protein families: signaling and cellular processes	04812 Cytoskeleton proteins [BR:ko04812]	ANK1	ankyrin-1"	Unique in the mycobiont
K10388	A09140 Cellular Processes	09142 Cell motility	04820 Cytoskeleton in muscle cells [PATH:ko04820]	PLEC	plectin"	Unique in the mycobiont
K10388	A09150 Organismal Systems	09158 Development and regeneration	04382 Cornified envelope formation [PATH:ko04382]	PLEC	plectin"	Unique in the mycobiont
K10388	A09180 Brite Hierarchies	09183 Protein families: signaling and cellular processes	04812 Cytoskeleton proteins [BR:ko04812]	PLEC	plectin"	Unique in the mycobiont
K10403	A09140 Cellular Processes	09142 Cell motility	04814 Motor proteins [PATH:ko04814]	KIF22	kinesin family member 22"	Unique in the mycobiont
K10403	A09150 Organismal Systems	09152 Endocrine system	04914 Progesterone-mediated oocyte maturation [PATH:ko04914]	KIF22	kinesin family member 22"	Unique in the mycobiont
K10403	A09180 Brite Hierarchies	09183 Protein families: signaling and cellular processes	04812 Cytoskeleton proteins [BR:ko04812]	KIF22	kinesin family member 22"	Unique in the mycobiont
K10407	A09140 Cellular Processes	09142 Cell motility	04814 Motor proteins [PATH:ko04814]	KLC	kinesin light chain"	Unique in the mycobiont
K10407	A09160 Human Diseases	09171 Infectious disease: bacterial	05132 Salmonella infection [PATH:ko05132]	KLC	kinesin light chain"	Unique in the mycobiont
K10407	A09160 Human Diseases	09164 Neurodegenerative disease	05010 Alzheimer disease [PATH:ko05010]	KLC	kinesin light chain"	Unique in the mycobiont
K10407	A09160 Human Diseases	09164 Neurodegenerative disease	05012 Parkinson disease [PATH:ko05012]	KLC	kinesin light chain"	Unique in the mycobiont
K10407	A09160 Human Diseases	09164 Neurodegenerative disease	05014 Amyotrophic lateral sclerosis [PATH:ko05014]	KLC	kinesin light chain"	Unique in the mycobiont
K10407	A09160 Human Diseases	09164 Neurodegenerative disease	05016 Huntington disease [PATH:ko05016]	KLC	kinesin light chain"	Unique in the mycobiont
K10407	A09160 Human Diseases	09164 Neurodegenerative disease	05020 Prion disease [PATH:ko05020]	KLC	kinesin light chain"	Unique in the mycobiont
K10407	A09160 Human Diseases	09164 Neurodegenerative disease	05022 Pathways of neurodegeneration - multiple diseases [PATH:ko05022]	KLC	kinesin light chain"	Unique in the mycobiont
K10407	A09180 Brite Hierarchies	09182 Protein families: genetic information processing	03019 Messenger RNA biogenesis [BR:ko03019]	KLC	kinesin light chain"	Unique in the mycobiont
K10407	A09180 Brite Hierarchies	09183 Protein families: signaling and cellular processes	04812 Cytoskeleton proteins [BR:ko04812]	KLC	kinesin light chain"	Unique in the mycobiont
K10427	A09140 Cellular Processes	09142 Cell motility	04814 Motor proteins [PATH:ko04814]	DCTN5	dynactin 5"	Unique in the mycobiont
K10427	A09150 Organismal Systems	09155 Excretory system	04962 Vasopressin-regulated water reabsorption [PATH:ko04962]	DCTN5	dynactin 5"	Unique in the mycobiont
K10427	A09160 Human Diseases	09171 Infectious disease: bacterial	05132 Salmonella infection [PATH:ko05132]	DCTN5	dynactin 5"	Unique in the mycobiont
K10427	A09160 Human Diseases	09164 Neurodegenerative disease	05014 Amyotrophic lateral sclerosis [PATH:ko05014]	DCTN5	dynactin 5"	Unique in the mycobiont
K10427	A09160 Human Diseases	09164 Neurodegenerative disease	05016 Huntington disease [PATH:ko05016]	DCTN5	dynactin 5"	Unique in the mycobiont
K10427	A09160 Human Diseases	09164 Neurodegenerative disease	05022 Pathways of neurodegeneration - multiple diseases [PATH:ko05022]	DCTN5	dynactin 5"	Unique in the mycobiont
K10427	A09180 Brite Hierarchies	09182 Protein families: genetic information processing	03036 Chromosome and associated proteins [BR:ko03036]	DCTN5	dynactin 5"	Unique in the mycobiont
K10427	A09180 Brite Hierarchies	09183 Protein families: signaling and cellular processes	04812 Cytoskeleton proteins [BR:ko04812]	DCTN5	dynactin 5"	Unique in the mycobiont
K10447	A09120 Genetic Information Processing	09123 Folding, sorting and degradation	04120 Ubiquitin mediated proteolysis [PATH:ko04120]	KLHL9_13	kelch-like protein 9/13"	Unique in the mycobiont
K10447	A09180 Brite Hierarchies	09182 Protein families: genetic information processing	04121 Ubiquitin system [BR:ko04121]	KLHL9_13	kelch-like protein 9/13"	Unique in the mycobiont
K10580	A09120 Genetic Information Processing	09123 Folding, sorting and degradation	04120 Ubiquitin mediated proteolysis [PATH:ko04120]	UBE2N, BLU, UBC13	ubiquitin-conjugating enzyme E2 N [EC:2.3.2.23]"	Unique in the mycobiont
K10580	A09150 Organismal Systems	09151 Immune system	04624 Toll and Imd signaling pathway [PATH:ko04624]	UBE2N, BLU, UBC13	ubiquitin-conjugating enzyme E2 N [EC:2.3.2.23]"	Unique in the mycobiont
K10580	A09160 Human Diseases	09171 Infectious disease: bacterial	05131 Shigellosis [PATH:ko05131]	UBE2N, BLU, UBC13	ubiquitin-conjugating enzyme E2 N [EC:2.3.2.23]"	Unique in the mycobiont
K10580	A09180 Brite Hierarchies	09182 Protein families: genetic information processing	04121 Ubiquitin system [BR:ko04121]	UBE2N, BLU, UBC13	ubiquitin-conjugating enzyme E2 N [EC:2.3.2.23]"	Unique in the mycobiont
K10580	A09180 Brite Hierarchies	09182 Protein families: genetic information processing	03400 DNA repair and recombination proteins [BR:ko03400]	UBE2N, BLU, UBC13	ubiquitin-conjugating enzyme E2 N [EC:2.3.2.23]"	Unique in the mycobiont
K10581	A09120 Genetic Information Processing	09123 Folding, sorting and degradation	04120 Ubiquitin mediated proteolysis [PATH:ko04120]	UBE2O	ubiquitin-conjugating enzyme E2 O [EC:2.3.2.24]"	Unique in the mycobiont
K10581	A09180 Brite Hierarchies	09182 Protein families: genetic information processing	04121 Ubiquitin system [BR:ko04121]	UBE2O	ubiquitin-conjugating enzyme E2 O [EC:2.3.2.24]"	Unique in the mycobiont
K10587	A09120 Genetic Information Processing	09123 Folding, sorting and degradation	04120 Ubiquitin mediated proteolysis [PATH:ko04120]	UBE3A, E6AP	ubiquitin-protein ligase E3 A [EC:2.3.2.26]"	Unique in the mycobiont
K10587	A09160 Human Diseases	09161 Cancer: overview	05203 Viral carcinogenesis [PATH:ko05203]	UBE3A, E6AP	ubiquitin-protein ligase E3 A [EC:2.3.2.26]"	Unique in the mycobiont
K10587	A09160 Human Diseases	09172 Infectious disease: viral	05165 Human papillomavirus infection [PATH:ko05165]	UBE3A, E6AP	ubiquitin-protein ligase E3 A [EC:2.3.2.26]"	Unique in the mycobiont
K10587	A09180 Brite Hierarchies	09182 Protein families: genetic information processing	04121 Ubiquitin system [BR:ko04121]	UBE3A, E6AP	ubiquitin-protein ligase E3 A [EC:2.3.2.26]"	Unique in the mycobiont
K10591	A09120 Genetic Information Processing	09123 Folding, sorting and degradation	04120 Ubiquitin mediated proteolysis [PATH:ko04120]	NEDD4, RSP5	E3 ubiquitin-protein ligase NEDD4 [EC:2.3.2.26]"	Unique in the mycobiont
K10591	A09130 Environmental Information Processing	09132 Signal transduction	04011 MAPK signaling pathway - yeast [PATH:ko04011]	NEDD4, RSP5	E3 ubiquitin-protein ligase NEDD4 [EC:2.3.2.26]"	Unique in the mycobiont
K10591	A09140 Cellular Processes	09141 Transport and catabolism	04144 Endocytosis [PATH:ko04144]	NEDD4, RSP5	E3 ubiquitin-protein ligase NEDD4 [EC:2.3.2.26]"	Unique in the mycobiont
K10591	A09140 Cellular Processes	09144 Cellular community - eukaryotes	04530 Tight junction [PATH:ko04530]	NEDD4, RSP5	E3 ubiquitin-protein ligase NEDD4 [EC:2.3.2.26]"	Unique in the mycobiont
K10591	A09160 Human Diseases	09172 Infectious disease: viral	05169 Epstein-Barr virus infection [PATH:ko05169]	NEDD4, RSP5	E3 ubiquitin-protein ligase NEDD4 [EC:2.3.2.26]"	Unique in the mycobiont
K10591	A09180 Brite Hierarchies	09182 Protein families: genetic information processing	04131 Membrane trafficking [BR:ko04131]	NEDD4, RSP5	E3 ubiquitin-protein ligase NEDD4 [EC:2.3.2.26]"	Unique in the mycobiont
K10591	A09180 Brite Hierarchies	09182 Protein families: genetic information processing	04121 Ubiquitin system [BR:ko04121]	NEDD4, RSP5	E3 ubiquitin-protein ligase NEDD4 [EC:2.3.2.26]"	Unique in the mycobiont
K10591	A09180 Brite Hierarchies	09182 Protein families: genetic information processing	03029 Mitochondrial biogenesis [BR:ko03029]	NEDD4, RSP5	E3 ubiquitin-protein ligase NEDD4 [EC:2.3.2.26]"	Unique in the mycobiont
K10630	A09140 Cellular Processes	09143 Cell growth and death	04217 Necroptosis [PATH:ko04217]	RBCK1, HOIL1	RanBP-type and C3HC4-type zinc finger-containing protein 1 [EC:2.3.2.31]"	Unique in the mycobiont
K10630	A09150 Organismal Systems	09151 Immune system	04621 NOD-like receptor signaling pathway [PATH:ko04621]	RBCK1, HOIL1	RanBP-type and C3HC4-type zinc finger-containing protein 1 [EC:2.3.2.31]"	Unique in the mycobiont
K10630	A09160 Human Diseases	09171 Infectious disease: bacterial	05131 Shigellosis [PATH:ko05131]	RBCK1, HOIL1	RanBP-type and C3HC4-type zinc finger-containing protein 1 [EC:2.3.2.31]"	Unique in the mycobiont
K10630	A09180 Brite Hierarchies	09182 Protein families: genetic information processing	04121 Ubiquitin system [BR:ko04121]	RBCK1, HOIL1	RanBP-type and C3HC4-type zinc finger-containing protein 1 [EC:2.3.2.31]"	Unique in the mycobiont
K10636	A09120 Genetic Information Processing	09123 Folding, sorting and degradation	04141 Protein processing in endoplasmic reticulum [PATH:ko04141]	AMFR, GP78	E3 ubiquitin-protein ligase AMFR [EC:2.3.2.36]"	Unique in the mycobiont
K10636	A09140 Cellular Processes	09141 Transport and catabolism	04137 Mitophagy - animal [PATH:ko04137]	AMFR, GP78	E3 ubiquitin-protein ligase AMFR [EC:2.3.2.36]"	Unique in the mycobiont
K10636	A09180 Brite Hierarchies	09182 Protein families: genetic information processing	04121 Ubiquitin system [BR:ko04121]	AMFR, GP78	E3 ubiquitin-protein ligase AMFR [EC:2.3.2.36]"	Unique in the mycobiont
K10638	A09180 Brite Hierarchies	09182 Protein families: genetic information processing	04121 Ubiquitin system [BR:ko04121]	UHRF1, NP95	E3 ubiquitin-protein ligase UHRF1 [EC:2.3.2.27]"	Unique in the mycobiont
K10638	A09180 Brite Hierarchies	09182 Protein families: genetic information processing	03036 Chromosome and associated proteins [BR:ko03036]	UHRF1, NP95	E3 ubiquitin-protein ligase UHRF1 [EC:2.3.2.27]"	Unique in the mycobiont
K10645	A09160 Human Diseases	09166 Cardiovascular disease	05417 Lipid and atherosclerosis [PATH:ko05417]	MIB	E3 ubiquitin-protein ligase mind-bomb [EC:2.3.2.27]"	Unique in the mycobiont
K10645	A09180 Brite Hierarchies	09182 Protein families: genetic information processing	04121 Ubiquitin system [BR:ko04121]	MIB	E3 ubiquitin-protein ligase mind-bomb [EC:2.3.2.27]"	Unique in the mycobiont
K10666	A09120 Genetic Information Processing	09123 Folding, sorting and degradation	04141 Protein processing in endoplasmic reticulum [PATH:ko04141]	RNF5_185	E3 ubiquitin-protein ligase RNF5/185 [EC:2.3.2.27]"	Unique in the mycobiont
K10666	A09180 Brite Hierarchies	09182 Protein families: genetic information processing	04121 Ubiquitin system [BR:ko04121]	RNF5_185	E3 ubiquitin-protein ligase RNF5/185 [EC:2.3.2.27]"	Unique in the mycobiont
K10675	A09100 Metabolism	09106 Metabolism of other amino acids	00460 Cyanoamino acid metabolism [PATH:ko00460]	E4.2.1.66	cyanide hydratase [EC:4.2.1.66]"	Unique in the mycobiont
K10771	A09120 Genetic Information Processing	09124 Replication and repair	03410 Base excision repair [PATH:ko03410]	APEX1	AP endonuclease 1 [EC:3.1.11.2]"	Unique in the mycobiont
K10771	A09180 Brite Hierarchies	09182 Protein families: genetic information processing	03400 DNA repair and recombination proteins [BR:ko03400]	APEX1	AP endonuclease 1 [EC:3.1.11.2]"	Unique in the mycobiont
K10779	A09140 Cellular Processes	09143 Cell growth and death	04110 Cell cycle [PATH:ko04110]	ATRX	transcriptional regulator ATRX"	Unique in the mycobiont
K10779	A09180 Brite Hierarchies	09182 Protein families: genetic information processing	03000 Transcription factors [BR:ko03000]	ATRX	transcriptional regulator ATRX"	Unique in the mycobiont
K10779	A09180 Brite Hierarchies	09182 Protein families: genetic information processing	03036 Chromosome and associated proteins [BR:ko03036]	ATRX	transcriptional regulator ATRX"	Unique in the mycobiont
K10798	A09120 Genetic Information Processing	09124 Replication and repair	03410 Base excision repair [PATH:ko03410]	PARP3_4	protein mono-ADP-ribosyltransferase 3/4 [EC:2.4.2.-]"	Unique in the mycobiont
K10798	A09140 Cellular Processes	09143 Cell growth and death	04210 Apoptosis [PATH:ko04210]	PARP3_4	protein mono-ADP-ribosyltransferase 3/4 [EC:2.4.2.-]"	Unique in the mycobiont
K10798	A09180 Brite Hierarchies	09182 Protein families: genetic information processing	03400 DNA repair and recombination proteins [BR:ko03400]	PARP3_4	protein mono-ADP-ribosyltransferase 3/4 [EC:2.4.2.-]"	Unique in the mycobiont
K10799	A09180 Brite Hierarchies	09182 Protein families: genetic information processing	03032 DNA replication proteins [BR:ko03032]	TNKS	tankyrase [EC:2.4.2.30]"	Unique in the mycobiont
K10799	A09180 Brite Hierarchies	09182 Protein families: genetic information processing	03036 Chromosome and associated proteins [BR:ko03036]	TNKS	tankyrase [EC:2.4.2.30]"	Unique in the mycobiont
K10807	A09100 Metabolism	09104 Nucleotide metabolism	00230 Purine metabolism [PATH:ko00230]	RRM1	ribonucleoside-diphosphate reductase subunit M1 [EC:1.17.4.1]"	Unique in the mycobiont
K10807	A09100 Metabolism	09104 Nucleotide metabolism	00240 Pyrimidine metabolism [PATH:ko00240]	RRM1	ribonucleoside-diphosphate reductase subunit M1 [EC:1.17.4.1]"	Unique in the mycobiont
K10807	A09100 Metabolism	09106 Metabolism of other amino acids	00480 Glutathione metabolism [PATH:ko00480]	RRM1	ribonucleoside-diphosphate reductase subunit M1 [EC:1.17.4.1]"	Unique in the mycobiont
K10807	A09100 Metabolism	09111 Xenobiotics biodegradation and metabolism	00983 Drug metabolism - other enzymes [PATH:ko00983]	RRM1	ribonucleoside-diphosphate reductase subunit M1 [EC:1.17.4.1]"	Unique in the mycobiont
K10807	A09180 Brite Hierarchies	09182 Protein families: genetic information processing	03400 DNA repair and recombination proteins [BR:ko03400]	RRM1	ribonucleoside-diphosphate reductase subunit M1 [EC:1.17.4.1]"	Unique in the mycobiont
K10808	A09100 Metabolism	09104 Nucleotide metabolism	00230 Purine metabolism [PATH:ko00230]	RRM2	ribonucleoside-diphosphate reductase subunit M2 [EC:1.17.4.1]"	Unique in the mycobiont
K10808	A09100 Metabolism	09104 Nucleotide metabolism	00240 Pyrimidine metabolism [PATH:ko00240]	RRM2	ribonucleoside-diphosphate reductase subunit M2 [EC:1.17.4.1]"	Unique in the mycobiont
K10808	A09100 Metabolism	09106 Metabolism of other amino acids	00480 Glutathione metabolism [PATH:ko00480]	RRM2	ribonucleoside-diphosphate reductase subunit M2 [EC:1.17.4.1]"	Unique in the mycobiont
K10808	A09100 Metabolism	09111 Xenobiotics biodegradation and metabolism	00983 Drug metabolism - other enzymes [PATH:ko00983]	RRM2	ribonucleoside-diphosphate reductase subunit M2 [EC:1.17.4.1]"	Unique in the mycobiont
K10808	A09140 Cellular Processes	09143 Cell growth and death	04115 p53 signaling pathway [PATH:ko04115]	RRM2	ribonucleoside-diphosphate reductase subunit M2 [EC:1.17.4.1]"	Unique in the mycobiont
K10808	A09180 Brite Hierarchies	09182 Protein families: genetic information processing	03400 DNA repair and recombination proteins [BR:ko03400]	RRM2	ribonucleoside-diphosphate reductase subunit M2 [EC:1.17.4.1]"	Unique in the mycobiont
K10872	A09140 Cellular Processes	09143 Cell growth and death	04113 Meiosis - yeast [PATH:ko04113]	DMC1	meiotic recombination protein DMC1"	Unique in the mycobiont
K10872	A09180 Brite Hierarchies	09182 Protein families: genetic information processing	03036 Chromosome and associated proteins [BR:ko03036]	DMC1	meiotic recombination protein DMC1"	Unique in the mycobiont
K10878	A09140 Cellular Processes	09143 Cell growth and death	04113 Meiosis - yeast [PATH:ko04113]	SPO11	meiotic recombination protein SPO11"	Unique in the mycobiont
K10878	A09180 Brite Hierarchies	09182 Protein families: genetic information processing	03036 Chromosome and associated proteins [BR:ko03036]	SPO11	meiotic recombination protein SPO11"	Unique in the mycobiont
K10976	A09120 Genetic Information Processing	09123 Folding, sorting and degradation	04141 Protein processing in endoplasmic reticulum [PATH:ko04141]	ERO1LB	ERO1-like protein beta [EC:1.8.4.-]"	Unique in the mycobiont
K10994	A09140 Cellular Processes	09143 Cell growth and death	04218 Cellular senescence [PATH:ko04218]	RAD9A	cell cycle checkpoint control protein RAD9A [EC:3.1.11.2]"	Unique in the mycobiont
K10994	A09180 Brite Hierarchies	09182 Protein families: genetic information processing	03400 DNA repair and recombination proteins [BR:ko03400]	RAD9A	cell cycle checkpoint control protein RAD9A [EC:3.1.11.2]"	Unique in the mycobiont
K11094	A09120 Genetic Information Processing	09121 Transcription	03040 Spliceosome [PATH:ko03040]	SNRPB2	U2 small nuclear ribonucleoprotein B''"	Unique in the mycobiont
K11094	A09180 Brite Hierarchies	09182 Protein families: genetic information processing	03041 Spliceosome [BR:ko03041]	SNRPB2	U2 small nuclear ribonucleoprotein B''"	Unique in the mycobiont
K11097	A09120 Genetic Information Processing	09121 Transcription	03040 Spliceosome [PATH:ko03040]	SNRPE, SME	small nuclear ribonucleoprotein E"	Unique in the mycobiont
K11097	A09180 Brite Hierarchies	09182 Protein families: genetic information processing	03019 Messenger RNA biogenesis [BR:ko03019]	SNRPE, SME	small nuclear ribonucleoprotein E"	Unique in the mycobiont
K11097	A09180 Brite Hierarchies	09182 Protein families: genetic information processing	03041 Spliceosome [BR:ko03041]	SNRPE, SME	small nuclear ribonucleoprotein E"	Unique in the mycobiont
K11097	A09180 Brite Hierarchies	09182 Protein families: genetic information processing	03032 DNA replication proteins [BR:ko03032]	SNRPE, SME	small nuclear ribonucleoprotein E"	Unique in the mycobiont
K11137	A09120 Genetic Information Processing	09124 Replication and repair	03460 Fanconi anemia pathway [PATH:ko03460]	TELO2, TEL2	telomere length regulation protein"	Unique in the mycobiont
K11137	A09130 Environmental Information Processing	09132 Signal transduction	04150 mTOR signaling pathway [PATH:ko04150]	TELO2, TEL2	telomere length regulation protein"	Unique in the mycobiont
K11137	A09180 Brite Hierarchies	09182 Protein families: genetic information processing	03032 DNA replication proteins [BR:ko03032]	TELO2, TEL2	telomere length regulation protein"	Unique in the mycobiont
K11137	A09180 Brite Hierarchies	09182 Protein families: genetic information processing	03036 Chromosome and associated proteins [BR:ko03036]	TELO2, TEL2	telomere length regulation protein"	Unique in the mycobiont
K11137	A09180 Brite Hierarchies	09182 Protein families: genetic information processing	03400 DNA repair and recombination proteins [BR:ko03400]	TELO2, TEL2	telomere length regulation protein"	Unique in the mycobiont
K11187	A09140 Cellular Processes	09141 Transport and catabolism	04146 Peroxisome [PATH:ko04146]	PRDX5	peroxiredoxin 5 [EC:1.11.1.24]"	Unique in the mycobiont
K11279	A09180 Brite Hierarchies	09182 Protein families: genetic information processing	03036 Chromosome and associated proteins [BR:ko03036]	NAP1L1, NRP	nucleosome assembly protein 1-like 1"	Unique in the mycobiont
K11304	A09120 Genetic Information Processing	09126 Chromosome	03082 ATP-dependent chromatin remodeling [PATH:ko03082]	TIP60, KAT5, ESA1	histone acetyltransferase HTATIP [EC:2.3.1.48]"	Unique in the mycobiont
K11304	A09160 Human Diseases	09172 Infectious disease: viral	05166 Human T-cell leukemia virus 1 infection [PATH:ko05166]	TIP60, KAT5, ESA1	histone acetyltransferase HTATIP [EC:2.3.1.48]"	Unique in the mycobiont
K11304	A09160 Human Diseases	09164 Neurodegenerative disease	05017 Spinocerebellar ataxia [PATH:ko05017]	TIP60, KAT5, ESA1	histone acetyltransferase HTATIP [EC:2.3.1.48]"	Unique in the mycobiont
K11304	A09180 Brite Hierarchies	09182 Protein families: genetic information processing	03000 Transcription factors [BR:ko03000]	TIP60, KAT5, ESA1	histone acetyltransferase HTATIP [EC:2.3.1.48]"	Unique in the mycobiont
K11304	A09180 Brite Hierarchies	09182 Protein families: genetic information processing	03036 Chromosome and associated proteins [BR:ko03036]	TIP60, KAT5, ESA1	histone acetyltransferase HTATIP [EC:2.3.1.48]"	Unique in the mycobiont
K11308	A09180 Brite Hierarchies	09182 Protein families: genetic information processing	03000 Transcription factors [BR:ko03000]	MYST1, MOF, KAT8	histone acetyltransferase MYST1 [EC:2.3.1.48]"	Unique in the mycobiont
K11308	A09180 Brite Hierarchies	09182 Protein families: genetic information processing	03036 Chromosome and associated proteins [BR:ko03036]	MYST1, MOF, KAT8	histone acetyltransferase MYST1 [EC:2.3.1.48]"	Unique in the mycobiont
K11319	A09120 Genetic Information Processing	09126 Chromosome	03082 ATP-dependent chromatin remodeling [PATH:ko03082]	ING3	inhibitor of growth protein 3"	Unique in the mycobiont
K11319	A09180 Brite Hierarchies	09182 Protein families: genetic information processing	03036 Chromosome and associated proteins [BR:ko03036]	ING3	inhibitor of growth protein 3"	Unique in the mycobiont
K11367	A09180 Brite Hierarchies	09182 Protein families: genetic information processing	03021 Transcription machinery [BR:ko03021]	CHD1	chromodomain-helicase-DNA-binding protein 1 [EC:5.6.2.-]"	Unique in the mycobiont
K11367	A09180 Brite Hierarchies	09182 Protein families: genetic information processing	03036 Chromosome and associated proteins [BR:ko03036]	CHD1	chromodomain-helicase-DNA-binding protein 1 [EC:5.6.2.-]"	Unique in the mycobiont
K11407	A09150 Organismal Systems	09151 Immune system	04613 Neutrophil extracellular trap formation [PATH:ko04613]	HDAC6	histone deacetylase 6 [EC:3.5.1.98]"	Unique in the mycobiont
K11407	A09160 Human Diseases	09161 Cancer: overview	05203 Viral carcinogenesis [PATH:ko05203]	HDAC6	histone deacetylase 6 [EC:3.5.1.98]"	Unique in the mycobiont
K11407	A09160 Human Diseases	09164 Neurodegenerative disease	05014 Amyotrophic lateral sclerosis [PATH:ko05014]	HDAC6	histone deacetylase 6 [EC:3.5.1.98]"	Unique in the mycobiont
K11407	A09160 Human Diseases	09165 Substance dependence	05034 Alcoholism [PATH:ko05034]	HDAC6	histone deacetylase 6 [EC:3.5.1.98]"	Unique in the mycobiont
K11407	A09180 Brite Hierarchies	09181 Protein families: metabolism	01009 Protein phosphatases and associated proteins [BR:ko01009]	HDAC6	histone deacetylase 6 [EC:3.5.1.98]"	Unique in the mycobiont
K11407	A09180 Brite Hierarchies	09182 Protein families: genetic information processing	03019 Messenger RNA biogenesis [BR:ko03019]	HDAC6	histone deacetylase 6 [EC:3.5.1.98]"	Unique in the mycobiont
K11407	A09180 Brite Hierarchies	09182 Protein families: genetic information processing	04131 Membrane trafficking [BR:ko04131]	HDAC6	histone deacetylase 6 [EC:3.5.1.98]"	Unique in the mycobiont
K11407	A09180 Brite Hierarchies	09182 Protein families: genetic information processing	03036 Chromosome and associated proteins [BR:ko03036]	HDAC6	histone deacetylase 6 [EC:3.5.1.98]"	Unique in the mycobiont
K11420	A09100 Metabolism	09105 Amino acid metabolism	00310 Lysine degradation [PATH:ko00310]	EHMT	[histone H3]-lysine9 N-trimethyltransferase EHMT [EC:2.1.1.355]"	Unique in the mycobiont
K11420	A09150 Organismal Systems	09149 Aging	04211 Longevity regulating pathway [PATH:ko04211]	EHMT	[histone H3]-lysine9 N-trimethyltransferase EHMT [EC:2.1.1.355]"	Unique in the mycobiont
K11420	A09180 Brite Hierarchies	09182 Protein families: genetic information processing	03036 Chromosome and associated proteins [BR:ko03036]	EHMT	[histone H3]-lysine9 N-trimethyltransferase EHMT [EC:2.1.1.355]"	Unique in the mycobiont
K11421	A09100 Metabolism	09105 Amino acid metabolism	00310 Lysine degradation [PATH:ko00310]	SETDB1	[histone H3]-N6,N6-dimethyl-lysine9 N-methyltransferase [EC:2.1.1.366]"	Unique in the mycobiont
K11421	A09140 Cellular Processes	09144 Cellular community - eukaryotes	04550 Signaling pathways regulating pluripotency of stem cells [PATH:ko04550]	SETDB1	[histone H3]-N6,N6-dimethyl-lysine9 N-methyltransferase [EC:2.1.1.366]"	Unique in the mycobiont
K11421	A09180 Brite Hierarchies	09182 Protein families: genetic information processing	03036 Chromosome and associated proteins [BR:ko03036]	SETDB1	[histone H3]-N6,N6-dimethyl-lysine9 N-methyltransferase [EC:2.1.1.366]"	Unique in the mycobiont
K11426	A09100 Metabolism	09105 Amino acid metabolism	00310 Lysine degradation [PATH:ko00310]	SMYD	[histone H3]-lysine4/36 N-trimethyltransferase SMYD [EC:2.1.1.354 2.1.1.357]"	Unique in the mycobiont
K11426	A09180 Brite Hierarchies	09182 Protein families: genetic information processing	03036 Chromosome and associated proteins [BR:ko03036]	SMYD	[histone H3]-lysine4/36 N-trimethyltransferase SMYD [EC:2.1.1.354 2.1.1.357]"	Unique in the mycobiont
K11643	A09120 Genetic Information Processing	09126 Chromosome	03082 ATP-dependent chromatin remodeling [PATH:ko03082]	CHD4, MI2B	chromodomain-helicase-DNA-binding protein 4 [EC:5.6.2.-]"	Unique in the mycobiont
K11643	A09160 Human Diseases	09161 Cancer: overview	05203 Viral carcinogenesis [PATH:ko05203]	CHD4, MI2B	chromodomain-helicase-DNA-binding protein 4 [EC:5.6.2.-]"	Unique in the mycobiont
K11643	A09160 Human Diseases	09172 Infectious disease: viral	05165 Human papillomavirus infection [PATH:ko05165]	CHD4, MI2B	chromodomain-helicase-DNA-binding protein 4 [EC:5.6.2.-]"	Unique in the mycobiont
K11643	A09180 Brite Hierarchies	09182 Protein families: genetic information processing	03036 Chromosome and associated proteins [BR:ko03036]	CHD4, MI2B	chromodomain-helicase-DNA-binding protein 4 [EC:5.6.2.-]"	Unique in the mycobiont
K11661	A09120 Genetic Information Processing	09126 Chromosome	03082 ATP-dependent chromatin remodeling [PATH:ko03082]	SRCAP, SWR1	helicase SRCAP/SWR1 [EC:5.6.2.-]"	Unique in the mycobiont
K11661	A09180 Brite Hierarchies	09182 Protein families: genetic information processing	03036 Chromosome and associated proteins [BR:ko03036]	SRCAP, SWR1	helicase SRCAP/SWR1 [EC:5.6.2.-]"	Unique in the mycobiont
K11733	A09180 Brite Hierarchies	09183 Protein families: signaling and cellular processes	02000 Transporters [BR:ko02000]	lysP	lysine-specific permease"	Unique in the mycobiont
K11834	A09180 Brite Hierarchies	09181 Protein families: metabolism	01002 Peptidases and inhibitors [BR:ko01002]	USP44_49	ubiquitin carboxyl-terminal hydrolase 44/49 [EC:3.4.19.12]"	Unique in the mycobiont
K11834	A09180 Brite Hierarchies	09182 Protein families: genetic information processing	04121 Ubiquitin system [BR:ko04121]	USP44_49	ubiquitin carboxyl-terminal hydrolase 44/49 [EC:3.4.19.12]"	Unique in the mycobiont
K11835	A09180 Brite Hierarchies	09181 Protein families: metabolism	01002 Peptidases and inhibitors [BR:ko01002]	USP4_11, UBP12	ubiquitin carboxyl-terminal hydrolase 4/11 [EC:3.4.19.12]"	Unique in the mycobiont
K11835	A09180 Brite Hierarchies	09182 Protein families: genetic information processing	04121 Ubiquitin system [BR:ko04121]	USP4_11, UBP12	ubiquitin carboxyl-terminal hydrolase 4/11 [EC:3.4.19.12]"	Unique in the mycobiont
K11842	A09180 Brite Hierarchies	09181 Protein families: metabolism	01002 Peptidases and inhibitors [BR:ko01002]	USP12_46	ubiquitin carboxyl-terminal hydrolase 12/46 [EC:3.4.19.12]"	Unique in the mycobiont
K11842	A09180 Brite Hierarchies	09182 Protein families: genetic information processing	04121 Ubiquitin system [BR:ko04121]	USP12_46	ubiquitin carboxyl-terminal hydrolase 12/46 [EC:3.4.19.12]"	Unique in the mycobiont
K11849	A09150 Organismal Systems	09151 Immune system	04657 IL-17 signaling pathway [PATH:ko04657]	USP25	ubiquitin carboxyl-terminal hydrolase 25 [EC:3.4.19.12]"	Unique in the mycobiont
K11849	A09180 Brite Hierarchies	09181 Protein families: metabolism	01002 Peptidases and inhibitors [BR:ko01002]	USP25	ubiquitin carboxyl-terminal hydrolase 25 [EC:3.4.19.12]"	Unique in the mycobiont
K11849	A09180 Brite Hierarchies	09182 Protein families: genetic information processing	04121 Ubiquitin system [BR:ko04121]	USP25	ubiquitin carboxyl-terminal hydrolase 25 [EC:3.4.19.12]"	Unique in the mycobiont
K11853	A09180 Brite Hierarchies	09181 Protein families: metabolism	01002 Peptidases and inhibitors [BR:ko01002]	USP34	ubiquitin carboxyl-terminal hydrolase 34 [EC:3.4.19.12]"	Unique in the mycobiont
K11853	A09180 Brite Hierarchies	09182 Protein families: genetic information processing	04121 Ubiquitin system [BR:ko04121]	USP34	ubiquitin carboxyl-terminal hydrolase 34 [EC:3.4.19.12]"	Unique in the mycobiont
K11855	A09180 Brite Hierarchies	09181 Protein families: metabolism	01002 Peptidases and inhibitors [BR:ko01002]	USP36_42	ubiquitin carboxyl-terminal hydrolase 36/42 [EC:3.4.19.12]"	Unique in the mycobiont
K11855	A09180 Brite Hierarchies	09182 Protein families: genetic information processing	04121 Ubiquitin system [BR:ko04121]	USP36_42	ubiquitin carboxyl-terminal hydrolase 36/42 [EC:3.4.19.12]"	Unique in the mycobiont
K11866	A09140 Cellular Processes	09141 Transport and catabolism	04144 Endocytosis [PATH:ko04144]	STAMBP, AMSH	STAM-binding protein [EC:3.4.19.12]"	Unique in the mycobiont
K11866	A09180 Brite Hierarchies	09181 Protein families: metabolism	01002 Peptidases and inhibitors [BR:ko01002]	STAMBP, AMSH	STAM-binding protein [EC:3.4.19.12]"	Unique in the mycobiont
K11866	A09180 Brite Hierarchies	09182 Protein families: genetic information processing	04131 Membrane trafficking [BR:ko04131]	STAMBP, AMSH	STAM-binding protein [EC:3.4.19.12]"	Unique in the mycobiont
K11866	A09180 Brite Hierarchies	09182 Protein families: genetic information processing	04121 Ubiquitin system [BR:ko04121]	STAMBP, AMSH	STAM-binding protein [EC:3.4.19.12]"	Unique in the mycobiont
K11967	A09180 Brite Hierarchies	09182 Protein families: genetic information processing	04121 Ubiquitin system [BR:ko04121]	ANKIB1	ankyrin repeat and IBR domain-containing protein 1 [EC:2.3.2.31]"	Unique in the mycobiont
K11973	A09180 Brite Hierarchies	09182 Protein families: genetic information processing	04121 Ubiquitin system [BR:ko04121]	RNF19B	E3 ubiquitin-protein ligase RNF19B [EC:2.3.2.31]"	Unique in the mycobiont
K11977	A09180 Brite Hierarchies	09182 Protein families: genetic information processing	04121 Ubiquitin system [BR:ko04121]	RNF217, IBRDC1	E3 ubiquitin-protein ligase RNF217 [EC:2.3.2.31]"	Unique in the mycobiont
K12041	A09150 Organismal Systems	09153 Circulatory system	04260 Cardiac muscle contraction [PATH:ko04260]	SLC9A6_7, NHE6_7	solute carrier family 9 (sodium/hydrogen exchanger), member 6/7"	Unique in the mycobiont
K12041	A09180 Brite Hierarchies	09183 Protein families: signaling and cellular processes	02000 Transporters [BR:ko02000]	SLC9A6_7, NHE6_7	solute carrier family 9 (sodium/hydrogen exchanger), member 6/7"	Unique in the mycobiont
K12183	A09120 Genetic Information Processing	09125 Information processing in viruses	03250 Viral life cycle - HIV-1 [PATH:ko03250]	TSG101, STP22, VPS23	ESCRT-I complex subunit TSG101"	Unique in the mycobiont
K12183	A09120 Genetic Information Processing	09125 Information processing in viruses	03272 Virion - Hepatitis viruses [PATH:ko03272]	TSG101, STP22, VPS23	ESCRT-I complex subunit TSG101"	Unique in the mycobiont
K12183	A09140 Cellular Processes	09141 Transport and catabolism	04144 Endocytosis [PATH:ko04144]	TSG101, STP22, VPS23	ESCRT-I complex subunit TSG101"	Unique in the mycobiont
K12183	A09180 Brite Hierarchies	09182 Protein families: genetic information processing	04131 Membrane trafficking [BR:ko04131]	TSG101, STP22, VPS23	ESCRT-I complex subunit TSG101"	Unique in the mycobiont
K12183	A09180 Brite Hierarchies	09183 Protein families: signaling and cellular processes	04147 Exosome [BR:ko04147]	TSG101, STP22, VPS23	ESCRT-I complex subunit TSG101"	Unique in the mycobiont
K12189	A09140 Cellular Processes	09141 Transport and catabolism	04144 Endocytosis [PATH:ko04144]	VPS25, EAP20	ESCRT-II complex subunit VPS25"	Unique in the mycobiont
K12189	A09180 Brite Hierarchies	09182 Protein families: genetic information processing	04131 Membrane trafficking [BR:ko04131]	VPS25, EAP20	ESCRT-II complex subunit VPS25"	Unique in the mycobiont
K12189	A09180 Brite Hierarchies	09183 Protein families: signaling and cellular processes	04147 Exosome [BR:ko04147]	VPS25, EAP20	ESCRT-II complex subunit VPS25"	Unique in the mycobiont
K12191	A09140 Cellular Processes	09141 Transport and catabolism	04144 Endocytosis [PATH:ko04144]	CHMP2A	charged multivesicular body protein 2A"	Unique in the mycobiont
K12191	A09140 Cellular Processes	09143 Cell growth and death	04217 Necroptosis [PATH:ko04217]	CHMP2A	charged multivesicular body protein 2A"	Unique in the mycobiont
K12191	A09180 Brite Hierarchies	09182 Protein families: genetic information processing	04131 Membrane trafficking [BR:ko04131]	CHMP2A	charged multivesicular body protein 2A"	Unique in the mycobiont
K12191	A09180 Brite Hierarchies	09183 Protein families: signaling and cellular processes	04147 Exosome [BR:ko04147]	CHMP2A	charged multivesicular body protein 2A"	Unique in the mycobiont
K12236	A09160 Human Diseases	09172 Infectious disease: viral	05165 Human papillomavirus infection [PATH:ko05165]	NFX1	transcriptional repressor NF-X1"	Unique in the mycobiont
K12236	A09180 Brite Hierarchies	09182 Protein families: genetic information processing	03000 Transcription factors [BR:ko03000]	NFX1	transcriptional repressor NF-X1"	Unique in the mycobiont
K12236	A09180 Brite Hierarchies	09182 Protein families: genetic information processing	04121 Ubiquitin system [BR:ko04121]	NFX1	transcriptional repressor NF-X1"	Unique in the mycobiont
K12343	A09100 Metabolism	09103 Lipid metabolism	00140 Steroid hormone biosynthesis [PATH:ko00140]	SRD5A1	3-oxo-5-alpha-steroid 4-dehydrogenase 1 [EC:1.3.1.22]"	Unique in the mycobiont
K12385	A09120 Genetic Information Processing	09125 Information processing in viruses	03265 Virion - Ebolavirus, Lyssavirus and Morbillivirus [PATH:ko03265]	NPC1	Niemann-Pick C1 protein"	Unique in the mycobiont
K12385	A09140 Cellular Processes	09141 Transport and catabolism	04142 Lysosome [PATH:ko04142]	NPC1	Niemann-Pick C1 protein"	Unique in the mycobiont
K12385	A09150 Organismal Systems	09154 Digestive system	04979 Cholesterol metabolism [PATH:ko04979]	NPC1	Niemann-Pick C1 protein"	Unique in the mycobiont
K12385	A09180 Brite Hierarchies	09183 Protein families: signaling and cellular processes	02000 Transporters [BR:ko02000]	NPC1	Niemann-Pick C1 protein"	Unique in the mycobiont
K12450	A09100 Metabolism	09107 Glycan biosynthesis and metabolism	00541 Biosynthesis of various nucleotide sugars [PATH:ko00541]	RHM	UDP-glucose 4,6-dehydratase [EC:4.2.1.76]"	Unique in the mycobiont
K12460	A09150 Organismal Systems	09156 Nervous system	04722 Neurotrophin signaling pathway [PATH:ko04722]	KIDINS220, ARMS	ankyrin repeat-rich membrane spanning protein"	Unique in the mycobiont
K12478	A09140 Cellular Processes	09141 Transport and catabolism	04144 Endocytosis [PATH:ko04144]	EEA1	early endosome antigen 1"	Unique in the mycobiont
K12478	A09140 Cellular Processes	09141 Transport and catabolism	04145 Phagosome [PATH:ko04145]	EEA1	early endosome antigen 1"	Unique in the mycobiont
K12478	A09160 Human Diseases	09171 Infectious disease: bacterial	05152 Tuberculosis [PATH:ko05152]	EEA1	early endosome antigen 1"	Unique in the mycobiont
K12478	A09180 Brite Hierarchies	09182 Protein families: genetic information processing	04131 Membrane trafficking [BR:ko04131]	EEA1	early endosome antigen 1"	Unique in the mycobiont
K12489	A09140 Cellular Processes	09141 Transport and catabolism	04144 Endocytosis [PATH:ko04144]	ACAP	Arf-GAP with coiled-coil, ANK repeat and PH domain-containing protein"	Unique in the mycobiont
K12489	A09180 Brite Hierarchies	09182 Protein families: genetic information processing	04131 Membrane trafficking [BR:ko04131]	ACAP	Arf-GAP with coiled-coil, ANK repeat and PH domain-containing protein"	Unique in the mycobiont
K12489	A09180 Brite Hierarchies	09183 Protein families: signaling and cellular processes	04147 Exosome [BR:ko04147]	ACAP	Arf-GAP with coiled-coil, ANK repeat and PH domain-containing protein"	Unique in the mycobiont
K12562	A09140 Cellular Processes	09141 Transport and catabolism	04144 Endocytosis [PATH:ko04144]	AMPH	amphiphysin"	Unique in the mycobiont
K12562	A09150 Organismal Systems	09151 Immune system	04666 Fc gamma R-mediated phagocytosis [PATH:ko04666]	AMPH	amphiphysin"	Unique in the mycobiont
K12562	A09180 Brite Hierarchies	09182 Protein families: genetic information processing	04131 Membrane trafficking [BR:ko04131]	AMPH	amphiphysin"	Unique in the mycobiont
K12587	A09120 Genetic Information Processing	09123 Folding, sorting and degradation	03018 RNA degradation [PATH:ko03018]	MTR3, EXOSC6	exosome complex component MTR3"	Unique in the mycobiont
K12587	A09180 Brite Hierarchies	09182 Protein families: genetic information processing	03019 Messenger RNA biogenesis [BR:ko03019]	MTR3, EXOSC6	exosome complex component MTR3"	Unique in the mycobiont
K12589	A09120 Genetic Information Processing	09123 Folding, sorting and degradation	03018 RNA degradation [PATH:ko03018]	RRP42, EXOSC7	exosome complex component RRP42"	Unique in the mycobiont
K12589	A09180 Brite Hierarchies	09182 Protein families: genetic information processing	03019 Messenger RNA biogenesis [BR:ko03019]	RRP42, EXOSC7	exosome complex component RRP42"	Unique in the mycobiont
K12590	A09120 Genetic Information Processing	09123 Folding, sorting and degradation	03018 RNA degradation [PATH:ko03018]	RRP46, EXOSC5	exosome complex component RRP46"	Unique in the mycobiont
K12590	A09180 Brite Hierarchies	09182 Protein families: genetic information processing	03019 Messenger RNA biogenesis [BR:ko03019]	RRP46, EXOSC5	exosome complex component RRP46"	Unique in the mycobiont
K12611	A09120 Genetic Information Processing	09123 Folding, sorting and degradation	03018 RNA degradation [PATH:ko03018]	DCP1B	mRNA-decapping enzyme 1B [EC:3.-.-.-]"	Unique in the mycobiont
K12611	A09180 Brite Hierarchies	09182 Protein families: genetic information processing	03019 Messenger RNA biogenesis [BR:ko03019]	DCP1B	mRNA-decapping enzyme 1B [EC:3.-.-.-]"	Unique in the mycobiont
K12623	A09120 Genetic Information Processing	09121 Transcription	03040 Spliceosome [PATH:ko03040]	LSM4	U6 snRNA-associated Sm-like protein LSm4"	Unique in the mycobiont
K12623	A09120 Genetic Information Processing	09123 Folding, sorting and degradation	03018 RNA degradation [PATH:ko03018]	LSM4	U6 snRNA-associated Sm-like protein LSm4"	Unique in the mycobiont
K12623	A09180 Brite Hierarchies	09182 Protein families: genetic information processing	03019 Messenger RNA biogenesis [BR:ko03019]	LSM4	U6 snRNA-associated Sm-like protein LSm4"	Unique in the mycobiont
K12623	A09180 Brite Hierarchies	09182 Protein families: genetic information processing	03041 Spliceosome [BR:ko03041]	LSM4	U6 snRNA-associated Sm-like protein LSm4"	Unique in the mycobiont
K12893	A09120 Genetic Information Processing	09121 Transcription	03040 Spliceosome [PATH:ko03040]	SRSF4_5_6, SFRS4_5_6	serine/arginine-rich splicing factor 4/5/6"	Unique in the mycobiont
K12893	A09160 Human Diseases	09172 Infectious disease: viral	05168 Herpes simplex virus 1 infection [PATH:ko05168]	SRSF4_5_6, SFRS4_5_6	serine/arginine-rich splicing factor 4/5/6"	Unique in the mycobiont
K12893	A09180 Brite Hierarchies	09182 Protein families: genetic information processing	03041 Spliceosome [BR:ko03041]	SRSF4_5_6, SFRS4_5_6	serine/arginine-rich splicing factor 4/5/6"	Unique in the mycobiont
K13109	A09180 Brite Hierarchies	09182 Protein families: genetic information processing	03041 Spliceosome [BR:ko03041]	IK, RED, RER	IK cytokine"	Unique in the mycobiont
K13168	A09180 Brite Hierarchies	09182 Protein families: genetic information processing	03041 Spliceosome [BR:ko03041]	CLASRP, SFRS16	CLK4-associating serine/arginine rich protein"	Unique in the mycobiont
K13171	A09120 Genetic Information Processing	09122 Translation	03013 Nucleocytoplasmic transport [PATH:ko03013]	SRRM1, SRM160	serine/arginine repetitive matrix protein 1"	Unique in the mycobiont
K13171	A09120 Genetic Information Processing	09122 Translation	03015 mRNA surveillance pathway [PATH:ko03015]	SRRM1, SRM160	serine/arginine repetitive matrix protein 1"	Unique in the mycobiont
K13171	A09180 Brite Hierarchies	09182 Protein families: genetic information processing	03019 Messenger RNA biogenesis [BR:ko03019]	SRRM1, SRM160	serine/arginine repetitive matrix protein 1"	Unique in the mycobiont
K13171	A09180 Brite Hierarchies	09182 Protein families: genetic information processing	03041 Spliceosome [BR:ko03041]	SRRM1, SRM160	serine/arginine repetitive matrix protein 1"	Unique in the mycobiont
K13199	A09180 Brite Hierarchies	09182 Protein families: genetic information processing	03041 Spliceosome [BR:ko03041]	SERBP1	plasminogen activator inhibitor 1 RNA-binding protein"	Unique in the mycobiont
K13239	A09100 Metabolism	09103 Lipid metabolism	00071 Fatty acid degradation [PATH:ko00071]	ECI2, PECI	Delta3-Delta2-enoyl-CoA isomerase [EC:5.3.3.8]"	Unique in the mycobiont
K13239	A09140 Cellular Processes	09141 Transport and catabolism	04146 Peroxisome [PATH:ko04146]	ECI2, PECI	Delta3-Delta2-enoyl-CoA isomerase [EC:5.3.3.8]"	Unique in the mycobiont
K13241	A09100 Metabolism	09105 Amino acid metabolism	00220 Arginine biosynthesis [PATH:ko00220]	NOS2	nitric-oxide synthase, inducible [EC:1.14.13.39]"	Unique in the mycobiont
K13241	A09100 Metabolism	09105 Amino acid metabolism	00330 Arginine and proline metabolism [PATH:ko00330]	NOS2	nitric-oxide synthase, inducible [EC:1.14.13.39]"	Unique in the mycobiont
K13241	A09130 Environmental Information Processing	09132 Signal transduction	04371 Apelin signaling pathway [PATH:ko04371]	NOS2	nitric-oxide synthase, inducible [EC:1.14.13.39]"	Unique in the mycobiont
K13241	A09130 Environmental Information Processing	09132 Signal transduction	04066 HIF-1 signaling pathway [PATH:ko04066]	NOS2	nitric-oxide synthase, inducible [EC:1.14.13.39]"	Unique in the mycobiont
K13241	A09130 Environmental Information Processing	09132 Signal transduction	04020 Calcium signaling pathway [PATH:ko04020]	NOS2	nitric-oxide synthase, inducible [EC:1.14.13.39]"	Unique in the mycobiont
K13241	A09140 Cellular Processes	09141 Transport and catabolism	04146 Peroxisome [PATH:ko04146]	NOS2	nitric-oxide synthase, inducible [EC:1.14.13.39]"	Unique in the mycobiont
K13241	A09150 Organismal Systems	09152 Endocrine system	04926 Relaxin signaling pathway [PATH:ko04926]	NOS2	nitric-oxide synthase, inducible [EC:1.14.13.39]"	Unique in the mycobiont
K13241	A09160 Human Diseases	09161 Cancer: overview	05200 Pathways in cancer [PATH:ko05200]	NOS2	nitric-oxide synthase, inducible [EC:1.14.13.39]"	Unique in the mycobiont
K13241	A09160 Human Diseases	09162 Cancer: specific types	05222 Small cell lung cancer [PATH:ko05222]	NOS2	nitric-oxide synthase, inducible [EC:1.14.13.39]"	Unique in the mycobiont
K13241	A09160 Human Diseases	09171 Infectious disease: bacterial	05133 Pertussis [PATH:ko05133]	NOS2	nitric-oxide synthase, inducible [EC:1.14.13.39]"	Unique in the mycobiont
K13241	A09160 Human Diseases	09171 Infectious disease: bacterial	05152 Tuberculosis [PATH:ko05152]	NOS2	nitric-oxide synthase, inducible [EC:1.14.13.39]"	Unique in the mycobiont
K13241	A09160 Human Diseases	09174 Infectious disease: parasitic	05146 Amoebiasis [PATH:ko05146]	NOS2	nitric-oxide synthase, inducible [EC:1.14.13.39]"	Unique in the mycobiont
K13241	A09160 Human Diseases	09174 Infectious disease: parasitic	05145 Toxoplasmosis [PATH:ko05145]	NOS2	nitric-oxide synthase, inducible [EC:1.14.13.39]"	Unique in the mycobiont
K13241	A09160 Human Diseases	09174 Infectious disease: parasitic	05140 Leishmaniasis [PATH:ko05140]	NOS2	nitric-oxide synthase, inducible [EC:1.14.13.39]"	Unique in the mycobiont
K13241	A09160 Human Diseases	09174 Infectious disease: parasitic	05142 Chagas disease [PATH:ko05142]	NOS2	nitric-oxide synthase, inducible [EC:1.14.13.39]"	Unique in the mycobiont
K13241	A09160 Human Diseases	09164 Neurodegenerative disease	05010 Alzheimer disease [PATH:ko05010]	NOS2	nitric-oxide synthase, inducible [EC:1.14.13.39]"	Unique in the mycobiont
K13241	A09160 Human Diseases	09164 Neurodegenerative disease	05014 Amyotrophic lateral sclerosis [PATH:ko05014]	NOS2	nitric-oxide synthase, inducible [EC:1.14.13.39]"	Unique in the mycobiont
K13241	A09160 Human Diseases	09164 Neurodegenerative disease	05022 Pathways of neurodegeneration - multiple diseases [PATH:ko05022]	NOS2	nitric-oxide synthase, inducible [EC:1.14.13.39]"	Unique in the mycobiont
K13412	A09130 Environmental Information Processing	09132 Signal transduction	04075 Plant hormone signal transduction [PATH:ko04075]	CPK	calcium-dependent protein kinase [EC:2.7.11.1]"	Unique in the mycobiont
K13412	A09150 Organismal Systems	09159 Environmental adaptation	04626 Plant-pathogen interaction [PATH:ko04626]	CPK	calcium-dependent protein kinase [EC:2.7.11.1]"	Unique in the mycobiont
K13412	A09160 Human Diseases	09174 Infectious disease: parasitic	05145 Toxoplasmosis [PATH:ko05145]	CPK	calcium-dependent protein kinase [EC:2.7.11.1]"	Unique in the mycobiont
K13412	A09180 Brite Hierarchies	09181 Protein families: metabolism	01001 Protein kinases [BR:ko01001]	CPK	calcium-dependent protein kinase [EC:2.7.11.1]"	Unique in the mycobiont
K13539	A09180 Brite Hierarchies	09181 Protein families: metabolism	01002 Peptidases and inhibitors [BR:ko01002]	LMLN	leishmanolysin-like peptidase [EC:3.4.24.-]"	Unique in the mycobiont
K13539	A09180 Brite Hierarchies	09182 Protein families: genetic information processing	03036 Chromosome and associated proteins [BR:ko03036]	LMLN	leishmanolysin-like peptidase [EC:3.4.24.-]"	Unique in the mycobiont
K13704	A09180 Brite Hierarchies	09181 Protein families: metabolism	01002 Peptidases and inhibitors [BR:ko01002]	ABHD12	abhydrolase domain-containing protein 12 [EC:3.1.1.23]"	Unique in the mycobiont
K13704	A09180 Brite Hierarchies	09183 Protein families: signaling and cellular processes	04147 Exosome [BR:ko04147]	ABHD12	abhydrolase domain-containing protein 12 [EC:3.1.1.23]"	Unique in the mycobiont
K13717	A09180 Brite Hierarchies	09181 Protein families: metabolism	01002 Peptidases and inhibitors [BR:ko01002]	OTUD3	OTU domain-containing protein 3 [EC:3.4.19.12]"	Unique in the mycobiont
K13717	A09180 Brite Hierarchies	09182 Protein families: genetic information processing	04121 Ubiquitin system [BR:ko04121]	OTUD3	OTU domain-containing protein 3 [EC:3.4.19.12]"	Unique in the mycobiont
K13886	A09180 Brite Hierarchies	09183 Protein families: signaling and cellular processes	04812 Cytoskeleton proteins [BR:ko04812]	CORO1B_1C_6	coronin-1B/1C/6"	Unique in the mycobiont
K13956	A09180 Brite Hierarchies	09182 Protein families: genetic information processing	04121 Ubiquitin system [BR:ko04121]	IPP, KLHL27	actin-binding protein IPP"	Unique in the mycobiont
K14001	A09120 Genetic Information Processing	09123 Folding, sorting and degradation	04141 Protein processing in endoplasmic reticulum [PATH:ko04141]	SIL1, SLS1	nucleotide exchange factor SIL1"	Unique in the mycobiont
K14001	A09180 Brite Hierarchies	09182 Protein families: genetic information processing	03029 Mitochondrial biogenesis [BR:ko03029]	SIL1, SLS1	nucleotide exchange factor SIL1"	Unique in the mycobiont
K14012	A09120 Genetic Information Processing	09123 Folding, sorting and degradation	04141 Protein processing in endoplasmic reticulum [PATH:ko04141]	NSFL1C, UBX1, SHP1	UBX domain-containing protein 1"	Unique in the mycobiont
K14012	A09180 Brite Hierarchies	09182 Protein families: genetic information processing	04131 Membrane trafficking [BR:ko04131]	NSFL1C, UBX1, SHP1	UBX domain-containing protein 1"	Unique in the mycobiont
K14165	A09180 Brite Hierarchies	09181 Protein families: metabolism	01009 Protein phosphatases and associated proteins [BR:ko01009]	K14165	atypical dual specificity phosphatase [EC:3.1.3.16 3.1.3.48]"	Unique in the mycobiont
K14299	A09120 Genetic Information Processing	09122 Translation	03013 Nucleocytoplasmic transport [PATH:ko03013]	SEH1	nucleoporin SEH1"	Unique in the mycobiont
K14299	A09130 Environmental Information Processing	09132 Signal transduction	04150 mTOR signaling pathway [PATH:ko04150]	SEH1	nucleoporin SEH1"	Unique in the mycobiont
K14299	A09160 Human Diseases	09164 Neurodegenerative disease	05014 Amyotrophic lateral sclerosis [PATH:ko05014]	SEH1	nucleoporin SEH1"	Unique in the mycobiont
K14299	A09180 Brite Hierarchies	09182 Protein families: genetic information processing	03019 Messenger RNA biogenesis [BR:ko03019]	SEH1	nucleoporin SEH1"	Unique in the mycobiont
K14299	A09180 Brite Hierarchies	09182 Protein families: genetic information processing	04131 Membrane trafficking [BR:ko04131]	SEH1	nucleoporin SEH1"	Unique in the mycobiont
K14438	A09180 Brite Hierarchies	09182 Protein families: genetic information processing	03036 Chromosome and associated proteins [BR:ko03036]	CHD9	chromodomain-helicase-DNA-binding protein 9 [EC:5.6.2.-]"	Unique in the mycobiont
K14442	A09120 Genetic Information Processing	09123 Folding, sorting and degradation	03018 RNA degradation [PATH:ko03018]	DHX36, RHAU	ATP-dependent RNA helicase DHX36 [EC:5.6.2.6]"	Unique in the mycobiont
K14442	A09180 Brite Hierarchies	09182 Protein families: genetic information processing	03019 Messenger RNA biogenesis [BR:ko03019]	DHX36, RHAU	ATP-dependent RNA helicase DHX36 [EC:5.6.2.6]"	Unique in the mycobiont
K14442	A09180 Brite Hierarchies	09182 Protein families: genetic information processing	03012 Translation factors [BR:ko03012]	DHX36, RHAU	ATP-dependent RNA helicase DHX36 [EC:5.6.2.6]"	Unique in the mycobiont
K14457	A09100 Metabolism	09103 Lipid metabolism	00561 Glycerolipid metabolism [PATH:ko00561]	MOGAT2, MGAT2	2-acylglycerol O-acyltransferase 2 [EC:2.3.1.22]"	Unique in the mycobiont
K14457	A09150 Organismal Systems	09154 Digestive system	04975 Fat digestion and absorption [PATH:ko04975]	MOGAT2, MGAT2	2-acylglycerol O-acyltransferase 2 [EC:2.3.1.22]"	Unique in the mycobiont
K14575	A09120 Genetic Information Processing	09122 Translation	03008 Ribosome biogenesis in eukaryotes [PATH:ko03008]	AFG2, DRG1, SPATA5	AAA family ATPase"	Unique in the mycobiont
K14575	A09180 Brite Hierarchies	09182 Protein families: genetic information processing	03009 Ribosome biogenesis [BR:ko03009]	AFG2, DRG1, SPATA5	AAA family ATPase"	Unique in the mycobiont
K14651	A09120 Genetic Information Processing	09121 Transcription	03022 Basal transcription factors [PATH:ko03022]	TAF15, NPL3	transcription initiation factor TFIID subunit 15"	Unique in the mycobiont
K14651	A09160 Human Diseases	09161 Cancer: overview	05202 Transcriptional misregulation in cancer [PATH:ko05202]	TAF15, NPL3	transcription initiation factor TFIID subunit 15"	Unique in the mycobiont
K14651	A09180 Brite Hierarchies	09182 Protein families: genetic information processing	03021 Transcription machinery [BR:ko03021]	TAF15, NPL3	transcription initiation factor TFIID subunit 15"	Unique in the mycobiont
K14651	A09180 Brite Hierarchies	09182 Protein families: genetic information processing	03019 Messenger RNA biogenesis [BR:ko03019]	TAF15, NPL3	transcription initiation factor TFIID subunit 15"	Unique in the mycobiont
K14754	A09120 Genetic Information Processing	09125 Information processing in viruses	03250 Viral life cycle - HIV-1 [PATH:ko03250]	MX	interferon-induced GTP-binding protein Mx"	Unique in the mycobiont
K14754	A09160 Human Diseases	09172 Infectious disease: viral	05160 Hepatitis C [PATH:ko05160]	MX	interferon-induced GTP-binding protein Mx"	Unique in the mycobiont
K14754	A09160 Human Diseases	09172 Infectious disease: viral	05171 Coronavirus disease - COVID-19 [PATH:ko05171]	MX	interferon-induced GTP-binding protein Mx"	Unique in the mycobiont
K14754	A09160 Human Diseases	09172 Infectious disease: viral	05164 Influenza A [PATH:ko05164]	MX	interferon-induced GTP-binding protein Mx"	Unique in the mycobiont
K14754	A09160 Human Diseases	09172 Infectious disease: viral	05162 Measles [PATH:ko05162]	MX	interferon-induced GTP-binding protein Mx"	Unique in the mycobiont
K14754	A09160 Human Diseases	09172 Infectious disease: viral	05165 Human papillomavirus infection [PATH:ko05165]	MX	interferon-induced GTP-binding protein Mx"	Unique in the mycobiont
K14803	A09180 Brite Hierarchies	09181 Protein families: metabolism	01009 Protein phosphatases and associated proteins [BR:ko01009]	PTC2_3	protein phosphatase PTC2/3 [EC:3.1.3.16]"	Unique in the mycobiont
K14803	A09180 Brite Hierarchies	09182 Protein families: genetic information processing	03009 Ribosome biogenesis [BR:ko03009]	PTC2_3	protein phosphatase PTC2/3 [EC:3.1.3.16]"	Unique in the mycobiont
K14829	A09180 Brite Hierarchies	09182 Protein families: genetic information processing	03009 Ribosome biogenesis [BR:ko03009]	IPI3	pre-rRNA-processing protein IPI3"	Unique in the mycobiont
K14944	A09180 Brite Hierarchies	09182 Protein families: genetic information processing	03041 Spliceosome [BR:ko03041]	NOVA	RNA-binding protein Nova"	Unique in the mycobiont
K14997	A09180 Brite Hierarchies	09183 Protein families: signaling and cellular processes	02000 Transporters [BR:ko02000]	SLC38A11	solute carrier family 38 (sodium-coupled neutral amino acid transporter), member 11"	Unique in the mycobiont
K15045	A09160 Human Diseases	09172 Infectious disease: viral	05160 Hepatitis C [PATH:ko05160]	RSAD2	radical S-adenosyl methionine domain-containing protein 2"	Unique in the mycobiont
K15045	A09160 Human Diseases	09172 Infectious disease: viral	05164 Influenza A [PATH:ko05164]	RSAD2	radical S-adenosyl methionine domain-containing protein 2"	Unique in the mycobiont
K15173	A09150 Organismal Systems	09152 Endocrine system	04918 Thyroid hormone synthesis [PATH:ko04918]	TTF2	transcription termination factor 2 [EC:5.6.2.-]"	Unique in the mycobiont
K15173	A09180 Brite Hierarchies	09182 Protein families: genetic information processing	03021 Transcription machinery [BR:ko03021]	TTF2	transcription termination factor 2 [EC:5.6.2.-]"	Unique in the mycobiont
K15183	A09120 Genetic Information Processing	09125 Information processing in viruses	03250 Viral life cycle - HIV-1 [PATH:ko03250]	ELL	RNA polymerase II elongation factor ELL"	Unique in the mycobiont
K15183	A09180 Brite Hierarchies	09181 Protein families: metabolism	01009 Protein phosphatases and associated proteins [BR:ko01009]	ELL	RNA polymerase II elongation factor ELL"	Unique in the mycobiont
K15183	A09180 Brite Hierarchies	09182 Protein families: genetic information processing	03021 Transcription machinery [BR:ko03021]	ELL	RNA polymerase II elongation factor ELL"	Unique in the mycobiont
K15285	A09180 Brite Hierarchies	09183 Protein families: signaling and cellular processes	02000 Transporters [BR:ko02000]	SLC35E3	solute carrier family 35, member E3"	Unique in the mycobiont
K15292	A09150 Organismal Systems	09156 Nervous system	04721 Synaptic vesicle cycle [PATH:ko04721]	STXBP1, MUNC18-1	syntaxin-binding protein 1"	Unique in the mycobiont
K15292	A09180 Brite Hierarchies	09182 Protein families: genetic information processing	04131 Membrane trafficking [BR:ko04131]	STXBP1, MUNC18-1	syntaxin-binding protein 1"	Unique in the mycobiont
K15292	A09180 Brite Hierarchies	09183 Protein families: signaling and cellular processes	04147 Exosome [BR:ko04147]	STXBP1, MUNC18-1	syntaxin-binding protein 1"	Unique in the mycobiont
K15331	A09180 Brite Hierarchies	09182 Protein families: genetic information processing	03016 Transfer RNA biogenesis [BR:ko03016]	TRMT2B, TRM2	tRNA (uracil-5-)-methyltransferase [EC:2.1.1.35]"	Unique in the mycobiont
K15407	A09180 Brite Hierarchies	09182 Protein families: genetic information processing	03016 Transfer RNA biogenesis [BR:ko03016]	QTRT2, QTRTD1	queuine tRNA-ribosyltransferase accessory subunit"	Unique in the mycobiont
K15409	A09160 Human Diseases	09172 Infectious disease: viral	05168 Herpes simplex virus 1 infection [PATH:ko05168]	SRPK1	serine/threonine-protein kinase SRPK1 [EC:2.7.11.1]"	Unique in the mycobiont
K15409	A09180 Brite Hierarchies	09181 Protein families: metabolism	01001 Protein kinases [BR:ko01001]	SRPK1	serine/threonine-protein kinase SRPK1 [EC:2.7.11.1]"	Unique in the mycobiont
K15409	A09180 Brite Hierarchies	09182 Protein families: genetic information processing	03041 Spliceosome [BR:ko03041]	SRPK1	serine/threonine-protein kinase SRPK1 [EC:2.7.11.1]"	Unique in the mycobiont
K15423	A09150 Organismal Systems	09152 Endocrine system	04922 Glucagon signaling pathway [PATH:ko04922]	PPP4C	serine/threonine-protein phosphatase 4 catalytic subunit [EC:3.1.3.16]"	Unique in the mycobiont
K15423	A09180 Brite Hierarchies	09181 Protein families: metabolism	01009 Protein phosphatases and associated proteins [BR:ko01009]	PPP4C	serine/threonine-protein phosphatase 4 catalytic subunit [EC:3.1.3.16]"	Unique in the mycobiont
K15423	A09180 Brite Hierarchies	09182 Protein families: genetic information processing	03400 DNA repair and recombination proteins [BR:ko03400]	PPP4C	serine/threonine-protein phosphatase 4 catalytic subunit [EC:3.1.3.16]"	Unique in the mycobiont
K15437	A09180 Brite Hierarchies	09182 Protein families: genetic information processing	03016 Transfer RNA biogenesis [BR:ko03016]	AIMP1, ARC1	aminoacyl tRNA synthase complex-interacting multifunctional protein 1"	Unique in the mycobiont
K15440	A09180 Brite Hierarchies	09182 Protein families: genetic information processing	03016 Transfer RNA biogenesis [BR:ko03016]	TAD1, ADAT1	tRNA-specific adenosine deaminase 1 [EC:3.5.4.34]"	Unique in the mycobiont
K15455	A09180 Brite Hierarchies	09182 Protein families: genetic information processing	03016 Transfer RNA biogenesis [BR:ko03016]	DPH3, KTI11	diphthamide biosynthesis protein 3"	Unique in the mycobiont
K15455	A09180 Brite Hierarchies	09182 Protein families: genetic information processing	03012 Translation factors [BR:ko03012]	DPH3, KTI11	diphthamide biosynthesis protein 3"	Unique in the mycobiont
K15502	A09180 Brite Hierarchies	09181 Protein families: metabolism	01009 Protein phosphatases and associated proteins [BR:ko01009]	ANKRD28	serine/threonine-protein phosphatase 6 regulatory ankyrin repeat subunit A"	Unique in the mycobiont
K15502	A09180 Brite Hierarchies	09182 Protein families: genetic information processing	03400 DNA repair and recombination proteins [BR:ko03400]	ANKRD28	serine/threonine-protein phosphatase 6 regulatory ankyrin repeat subunit A"	Unique in the mycobiont
K15503	A09180 Brite Hierarchies	09181 Protein families: metabolism	01009 Protein phosphatases and associated proteins [BR:ko01009]	ANKRD44	serine/threonine-protein phosphatase 6 regulatory ankyrin repeat subunit B"	Unique in the mycobiont
K15503	A09180 Brite Hierarchies	09182 Protein families: genetic information processing	03400 DNA repair and recombination proteins [BR:ko03400]	ANKRD44	serine/threonine-protein phosphatase 6 regulatory ankyrin repeat subunit B"	Unique in the mycobiont
K15504	A09180 Brite Hierarchies	09181 Protein families: metabolism	01009 Protein phosphatases and associated proteins [BR:ko01009]	ANKRD52	serine/threonine-protein phosphatase 6 regulatory ankyrin repeat subunit C"	Unique in the mycobiont
K15504	A09180 Brite Hierarchies	09182 Protein families: genetic information processing	03400 DNA repair and recombination proteins [BR:ko03400]	ANKRD52	serine/threonine-protein phosphatase 6 regulatory ankyrin repeat subunit C"	Unique in the mycobiont
K15601	A09150 Organismal Systems	09159 Environmental adaptation	04714 Thermogenesis [PATH:ko04714]	KDM3	[histone H3]-dimethyl-L-lysine9 demethylase [EC:1.14.11.65]"	Unique in the mycobiont
K15601	A09180 Brite Hierarchies	09182 Protein families: genetic information processing	03036 Chromosome and associated proteins [BR:ko03036]	KDM3	[histone H3]-dimethyl-L-lysine9 demethylase [EC:1.14.11.65]"	Unique in the mycobiont
K15683	A09180 Brite Hierarchies	09182 Protein families: genetic information processing	04121 Ubiquitin system [BR:ko04121]	NFXL1, OZFP	NF-X1-type zinc finger protein NFXL1"	Unique in the mycobiont
K15685	A09180 Brite Hierarchies	09182 Protein families: genetic information processing	03019 Messenger RNA biogenesis [BR:ko03019]	CBLL1	E3 ubiquitin-protein ligase Hakai [EC:2.3.2.27]"	Unique in the mycobiont
K15685	A09180 Brite Hierarchies	09182 Protein families: genetic information processing	04131 Membrane trafficking [BR:ko04131]	CBLL1	E3 ubiquitin-protein ligase Hakai [EC:2.3.2.27]"	Unique in the mycobiont
K15685	A09180 Brite Hierarchies	09182 Protein families: genetic information processing	04121 Ubiquitin system [BR:ko04121]	CBLL1	E3 ubiquitin-protein ligase Hakai [EC:2.3.2.27]"	Unique in the mycobiont
K15692	A09180 Brite Hierarchies	09182 Protein families: genetic information processing	04121 Ubiquitin system [BR:ko04121]	RNF13, RZF	E3 ubiquitin-protein ligase RNF13 [EC:2.3.2.27]"	Unique in the mycobiont
K15698	A09180 Brite Hierarchies	09182 Protein families: genetic information processing	04121 Ubiquitin system [BR:ko04121]	RNF121_175	RING finger protein 121/175"	Unique in the mycobiont
K16219	A09190 Not Included in Pathway or Brite	09191 Unclassified: metabolism	99980 Enzymes with EC numbers	NTMT1, METTL11A, NTM1	protein N-terminal methyltransferase [EC:2.1.1.244]"	Unique in the mycobiont
K16273	A09130 Environmental Information Processing	09132 Signal transduction	04310 Wnt signaling pathway [PATH:ko04310]	ZNRF3	E3 ubiquitin-protein ligase ZNRF3 [EC:2.3.2.27]"	Unique in the mycobiont
K16273	A09180 Brite Hierarchies	09182 Protein families: genetic information processing	04121 Ubiquitin system [BR:ko04121]	ZNRF3	E3 ubiquitin-protein ligase ZNRF3 [EC:2.3.2.27]"	Unique in the mycobiont
K16309	A09180 Brite Hierarchies	09181 Protein families: metabolism	01001 Protein kinases [BR:ko01001]	MASTL, GW	serine/threonine-protein kinase greatwall [EC:2.7.11.36]"	Unique in the mycobiont
K16466	A09180 Brite Hierarchies	09182 Protein families: genetic information processing	03019 Messenger RNA biogenesis [BR:ko03019]	CETN3, CDC31	centrin-3"	Unique in the mycobiont
K16466	A09180 Brite Hierarchies	09182 Protein families: genetic information processing	03036 Chromosome and associated proteins [BR:ko03036]	CETN3, CDC31	centrin-3"	Unique in the mycobiont
K16726	A09180 Brite Hierarchies	09182 Protein families: genetic information processing	03036 Chromosome and associated proteins [BR:ko03036]	ANKRD17, MASK	ankyrin repeat domain-containing protein 17"	Unique in the mycobiont
K16729	A09180 Brite Hierarchies	09182 Protein families: genetic information processing	03110 Chaperones and folding catalysts [BR:ko03110]	CHORDC1, CHP1	cysteine and histidine-rich domain-containing protein"	Unique in the mycobiont
K16729	A09180 Brite Hierarchies	09182 Protein families: genetic information processing	03036 Chromosome and associated proteins [BR:ko03036]	CHORDC1, CHP1	cysteine and histidine-rich domain-containing protein"	Unique in the mycobiont
K16815	A09190 Not Included in Pathway or Brite	09191 Unclassified: metabolism	99983 Lipid metabolism	PNPLA8	calcium-independent phospholipase A2-gamma"	Unique in the mycobiont
K17095	A09160 Human Diseases	09164 Neurodegenerative disease	05014 Amyotrophic lateral sclerosis [PATH:ko05014]	ANXA7_11	annexin A7/11"	Unique in the mycobiont
K17095	A09180 Brite Hierarchies	09183 Protein families: signaling and cellular processes	02044 Secretion system [BR:ko02044]	ANXA7_11	annexin A7/11"	Unique in the mycobiont
K17095	A09180 Brite Hierarchies	09183 Protein families: signaling and cellular processes	04147 Exosome [BR:ko04147]	ANXA7_11	annexin A7/11"	Unique in the mycobiont
K17286	A09180 Brite Hierarchies	09183 Protein families: signaling and cellular processes	02000 Transporters [BR:ko02000]	STOM	stomatin"	Unique in the mycobiont
K17286	A09180 Brite Hierarchies	09183 Protein families: signaling and cellular processes	04147 Exosome [BR:ko04147]	STOM	stomatin"	Unique in the mycobiont
K17554	A09180 Brite Hierarchies	09181 Protein families: metabolism	01009 Protein phosphatases and associated proteins [BR:ko01009]	PPP1R13B, ASPP1	apoptosis-stimulating of p53 protein 1"	Unique in the mycobiont
K17759	A09190 Not Included in Pathway or Brite	09191 Unclassified: metabolism	99980 Enzymes with EC numbers	NAXE, nnrE	NAD(P)H-hydrate epimerase [EC:5.1.99.6]"	Unique in the mycobiont
K17776	A09140 Cellular Processes	09141 Transport and catabolism	04137 Mitophagy - animal [PATH:ko04137]	MTX	metaxin"	Unique in the mycobiont
K17776	A09180 Brite Hierarchies	09182 Protein families: genetic information processing	03029 Mitochondrial biogenesis [BR:ko03029]	MTX	metaxin"	Unique in the mycobiont
K17777	A09180 Brite Hierarchies	09182 Protein families: genetic information processing	03029 Mitochondrial biogenesis [BR:ko03029]	TIM9	mitochondrial import inner membrane translocase subunit TIM9"	Unique in the mycobiont
K17777	A09180 Brite Hierarchies	09183 Protein families: signaling and cellular processes	02000 Transporters [BR:ko02000]	TIM9	mitochondrial import inner membrane translocase subunit TIM9"	Unique in the mycobiont
K17780	A09180 Brite Hierarchies	09182 Protein families: genetic information processing	03029 Mitochondrial biogenesis [BR:ko03029]	TIM8	mitochondrial import inner membrane translocase subunit TIM8"	Unique in the mycobiont
K17780	A09180 Brite Hierarchies	09183 Protein families: signaling and cellular processes	02000 Transporters [BR:ko02000]	TIM8	mitochondrial import inner membrane translocase subunit TIM8"	Unique in the mycobiont
K17822	A09180 Brite Hierarchies	09182 Protein families: genetic information processing	04121 Ubiquitin system [BR:ko04121]	DCUN1D1_2	DCN1-like protein 1/2"	Unique in the mycobiont
K17863	A09100 Metabolism	09103 Lipid metabolism	00591 Linoleic acid metabolism [PATH:ko00591]	PPOA	linoleate 8R-lipoxygenase / 9,12-octadecadienoate 8-hydroperoxide 8R-isomerase [EC:1.13.11.60 5.4.4.5]"	Unique in the mycobiont
K17991	A09100 Metabolism	09103 Lipid metabolism	00073 Cutin, suberine and wax biosynthesis [PATH:ko00073]	PXG	peroxygenase [EC:1.11.2.3]"	Unique in the mycobiont
K18081	A09100 Metabolism	09101 Carbohydrate metabolism	00562 Inositol phosphate metabolism [PATH:ko00562]	MTMR1_2	myotubularin-related protein 1/2 [EC:3.1.3.64 3.1.3.95]"	Unique in the mycobiont
K18081	A09130 Environmental Information Processing	09132 Signal transduction	04070 Phosphatidylinositol signaling system [PATH:ko04070]	MTMR1_2	myotubularin-related protein 1/2 [EC:3.1.3.64 3.1.3.95]"	Unique in the mycobiont
K18081	A09180 Brite Hierarchies	09181 Protein families: metabolism	01009 Protein phosphatases and associated proteins [BR:ko01009]	MTMR1_2	myotubularin-related protein 1/2 [EC:3.1.3.64 3.1.3.95]"	Unique in the mycobiont
K18716	A09180 Brite Hierarchies	09182 Protein families: genetic information processing	03019 Messenger RNA biogenesis [BR:ko03019]	NUP42, RIP1	nucleoporin NUP42"	Unique in the mycobiont
K18932	A09190 Not Included in Pathway or Brite	09191 Unclassified: metabolism	99980 Enzymes with EC numbers	ZDHHC	palmitoyltransferase [EC:2.3.1.225]"	Unique in the mycobiont
K19029	A09100 Metabolism	09101 Carbohydrate metabolism	00051 Fructose and mannose metabolism [PATH:ko00051]	PFKFB2	6-phosphofructo-2-kinase / fructose-2,6-biphosphatase 2 [EC:2.7.1.105 3.1.3.46]"	Unique in the mycobiont
K19029	A09130 Environmental Information Processing	09132 Signal transduction	04152 AMPK signaling pathway [PATH:ko04152]	PFKFB2	6-phosphofructo-2-kinase / fructose-2,6-biphosphatase 2 [EC:2.7.1.105 3.1.3.46]"	Unique in the mycobiont
K19029	A09150 Organismal Systems	09152 Endocrine system	04919 Thyroid hormone signaling pathway [PATH:ko04919]	PFKFB2	6-phosphofructo-2-kinase / fructose-2,6-biphosphatase 2 [EC:2.7.1.105 3.1.3.46]"	Unique in the mycobiont
K19030	A09100 Metabolism	09101 Carbohydrate metabolism	00051 Fructose and mannose metabolism [PATH:ko00051]	PFKFB4	6-phosphofructo-2-kinase / fructose-2,6-biphosphatase 4 [EC:2.7.1.105 3.1.3.46]"	Unique in the mycobiont
K19030	A09130 Environmental Information Processing	09132 Signal transduction	04152 AMPK signaling pathway [PATH:ko04152]	PFKFB4	6-phosphofructo-2-kinase / fructose-2,6-biphosphatase 4 [EC:2.7.1.105 3.1.3.46]"	Unique in the mycobiont
K19526	A09180 Brite Hierarchies	09182 Protein families: genetic information processing	04131 Membrane trafficking [BR:ko04131]	VPS13B	vacuolar protein sorting-associated protein 13B"	Unique in the mycobiont
K19721	A09140 Cellular Processes	09142 Cell motility	04820 Cytoskeleton in muscle cells [PATH:ko04820]	COL5AS	collagen type V/XI/XXIV/XXVII, alpha"	Unique in the mycobiont
K19721	A09150 Organismal Systems	09154 Digestive system	04974 Protein digestion and absorption [PATH:ko04974]	COL5AS	collagen type V/XI/XXIV/XXVII, alpha"	Unique in the mycobiont
K19721	A09180 Brite Hierarchies	09183 Protein families: signaling and cellular processes	00536 Glycosaminoglycan binding proteins [BR:ko00536]	COL5AS	collagen type V/XI/XXIV/XXVII, alpha"	Unique in the mycobiont
K19878	A09180 Brite Hierarchies	09182 Protein families: genetic information processing	04131 Membrane trafficking [BR:ko04131]	ERC2, CAST	ELKS/RAB6-interacting/CAST family member 2"	Unique in the mycobiont
K20040	A09180 Brite Hierarchies	09182 Protein families: genetic information processing	04131 Membrane trafficking [BR:ko04131]	HIP1R, SLA2	huntingtin-interacting protein 1-related protein"	Unique in the mycobiont
K20042	A09180 Brite Hierarchies	09182 Protein families: genetic information processing	04131 Membrane trafficking [BR:ko04131]	FCHO	F-BAR domain only protein"	Unique in the mycobiont
K20044	A09180 Brite Hierarchies	09182 Protein families: genetic information processing	04131 Membrane trafficking [BR:ko04131]	PICALM	phosphatidylinositol-binding clathrin assembly protein"	Unique in the mycobiont
K20045	A09180 Brite Hierarchies	09182 Protein families: genetic information processing	04131 Membrane trafficking [BR:ko04131]	ITSN	intersectin"	Unique in the mycobiont
K20100	A09180 Brite Hierarchies	09182 Protein families: genetic information processing	03041 Spliceosome [BR:ko03041]	YTHDC1	YTH domain-containing protein 1"	Unique in the mycobiont
K20102	A09180 Brite Hierarchies	09182 Protein families: genetic information processing	03019 Messenger RNA biogenesis [BR:ko03019]	YTHDF	YTH domain-containing family protein"	Unique in the mycobiont
K20121	A09160 Human Diseases	09171 Infectious disease: bacterial	05131 Shigellosis [PATH:ko05131]	FNBP1	formin-binding protein 1"	Unique in the mycobiont
K20121	A09180 Brite Hierarchies	09182 Protein families: genetic information processing	04131 Membrane trafficking [BR:ko04131]	FNBP1	formin-binding protein 1"	Unique in the mycobiont
K20122	A09180 Brite Hierarchies	09182 Protein families: genetic information processing	04131 Membrane trafficking [BR:ko04131]	ARHGAP4	Rho GTPase-activating protein 4"	Unique in the mycobiont
K20129	A09180 Brite Hierarchies	09182 Protein families: genetic information processing	04131 Membrane trafficking [BR:ko04131]	ANKFY1	rabankyrin-5"	Unique in the mycobiont
K20185	A09180 Brite Hierarchies	09182 Protein families: genetic information processing	04131 Membrane trafficking [BR:ko04131]	BLOC1S1	biogenesis of lysosome-related organelles complex 1 subunit 1"	Unique in the mycobiont
K20216	A09130 Environmental Information Processing	09132 Signal transduction	04010 MAPK signaling pathway [PATH:ko04010]	DUSP10	dual specificity phosphatase 10 [EC:3.1.3.16 3.1.3.48]"	Unique in the mycobiont
K20216	A09130 Environmental Information Processing	09132 Signal transduction	04013 MAPK signaling pathway - fly [PATH:ko04013]	DUSP10	dual specificity phosphatase 10 [EC:3.1.3.16 3.1.3.48]"	Unique in the mycobiont
K20216	A09140 Cellular Processes	09143 Cell growth and death	04214 Apoptosis - fly [PATH:ko04214]	DUSP10	dual specificity phosphatase 10 [EC:3.1.3.16 3.1.3.48]"	Unique in the mycobiont
K20216	A09180 Brite Hierarchies	09181 Protein families: metabolism	01009 Protein phosphatases and associated proteins [BR:ko01009]	DUSP10	dual specificity phosphatase 10 [EC:3.1.3.16 3.1.3.48]"	Unique in the mycobiont
K20217	A09120 Genetic Information Processing	09123 Folding, sorting and degradation	04120 Ubiquitin mediated proteolysis [PATH:ko04120]	UBE2E	ubiquitin-conjugating enzyme E2 E [EC:2.3.2.23]"	Unique in the mycobiont
K20217	A09180 Brite Hierarchies	09182 Protein families: genetic information processing	04121 Ubiquitin system [BR:ko04121]	UBE2E	ubiquitin-conjugating enzyme E2 E [EC:2.3.2.23]"	Unique in the mycobiont
K20242	A09180 Brite Hierarchies	09182 Protein families: genetic information processing	04131 Membrane trafficking [BR:ko04131]	EVI5	ecotropic viral integration site 5 protein"	Unique in the mycobiont
K20304	A09180 Brite Hierarchies	09182 Protein families: genetic information processing	04131 Membrane trafficking [BR:ko04131]	TRAPPC6, TRS33	trafficking protein particle complex subunit 6"	Unique in the mycobiont
K20465	A09180 Brite Hierarchies	09182 Protein families: genetic information processing	04131 Membrane trafficking [BR:ko04131]	OSBPL9_10_11, ORP9_10_11	oxysterol-binding protein-related protein 9/10/11"	Unique in the mycobiont
K20705	A09180 Brite Hierarchies	09182 Protein families: genetic information processing	04131 Membrane trafficking [BR:ko04131]	DNMBP, ARHGEF36, TUBA	dynamin-binding protein"	Unique in the mycobiont
K20828	A09150 Organismal Systems	09154 Digestive system	04980 Cobalamin transport and metabolism [PATH:ko04980]	ZNF143_76, STAF	zinc finger protein 143/76"	Unique in the mycobiont
K20828	A09180 Brite Hierarchies	09182 Protein families: genetic information processing	03021 Transcription machinery [BR:ko03021]	ZNF143_76, STAF	zinc finger protein 143/76"	Unique in the mycobiont
K20875	A09180 Brite Hierarchies	09181 Protein families: metabolism	01001 Protein kinases [BR:ko01001]	NEK6	serine/threonine-protein kinase Nek6 [EC:2.7.11.34]"	Unique in the mycobiont
K20875	A09180 Brite Hierarchies	09182 Protein families: genetic information processing	03036 Chromosome and associated proteins [BR:ko03036]	NEK6	serine/threonine-protein kinase Nek6 [EC:2.7.11.34]"	Unique in the mycobiont
K20876	A09150 Organismal Systems	09151 Immune system	04621 NOD-like receptor signaling pathway [PATH:ko04621]	NEK7	serine/threonine-protein kinase Nek7 [EC:2.7.11.34]"	Unique in the mycobiont
K20876	A09180 Brite Hierarchies	09181 Protein families: metabolism	01001 Protein kinases [BR:ko01001]	NEK7	serine/threonine-protein kinase Nek7 [EC:2.7.11.34]"	Unique in the mycobiont
K20876	A09180 Brite Hierarchies	09182 Protein families: genetic information processing	03036 Chromosome and associated proteins [BR:ko03036]	NEK7	serine/threonine-protein kinase Nek7 [EC:2.7.11.34]"	Unique in the mycobiont
K21232	A09120 Genetic Information Processing	09123 Folding, sorting and degradation	04122 Sulfur relay system [PATH:ko04122]	MOCS2A, CNXG	molybdopterin synthase sulfur carrier subunit"	Unique in the mycobiont
K21413	A09180 Brite Hierarchies	09182 Protein families: genetic information processing	04131 Membrane trafficking [BR:ko04131]	ANKS1	ankyrin repeat and SAM domain-containing protein 1"	Unique in the mycobiont
K21415	A09180 Brite Hierarchies	09183 Protein families: signaling and cellular processes	03037 Cilium and associated proteins [BR:ko03037]	ANKS6	ankyrin repeat and SAM domain-containing protein 6"	Unique in the mycobiont
K21421	A09130 Environmental Information Processing	09132 Signal transduction	04066 HIF-1 signaling pathway [PATH:ko04066]	NOX2, GP91, CYBB	NADPH oxidase 2 [EC:1.-.-.-]"	Unique in the mycobiont
K21421	A09140 Cellular Processes	09141 Transport and catabolism	04145 Phagosome [PATH:ko04145]	NOX2, GP91, CYBB	NADPH oxidase 2 [EC:1.-.-.-]"	Unique in the mycobiont
K21421	A09140 Cellular Processes	09143 Cell growth and death	04216 Ferroptosis [PATH:ko04216]	NOX2, GP91, CYBB	NADPH oxidase 2 [EC:1.-.-.-]"	Unique in the mycobiont
K21421	A09140 Cellular Processes	09143 Cell growth and death	04217 Necroptosis [PATH:ko04217]	NOX2, GP91, CYBB	NADPH oxidase 2 [EC:1.-.-.-]"	Unique in the mycobiont
K21421	A09150 Organismal Systems	09151 Immune system	04613 Neutrophil extracellular trap formation [PATH:ko04613]	NOX2, GP91, CYBB	NADPH oxidase 2 [EC:1.-.-.-]"	Unique in the mycobiont
K21421	A09150 Organismal Systems	09151 Immune system	04621 NOD-like receptor signaling pathway [PATH:ko04621]	NOX2, GP91, CYBB	NADPH oxidase 2 [EC:1.-.-.-]"	Unique in the mycobiont
K21421	A09150 Organismal Systems	09151 Immune system	04670 Leukocyte transendothelial migration [PATH:ko04670]	NOX2, GP91, CYBB	NADPH oxidase 2 [EC:1.-.-.-]"	Unique in the mycobiont
K21421	A09160 Human Diseases	09172 Infectious disease: viral	05171 Coronavirus disease - COVID-19 [PATH:ko05171]	NOX2, GP91, CYBB	NADPH oxidase 2 [EC:1.-.-.-]"	Unique in the mycobiont
K21421	A09160 Human Diseases	09174 Infectious disease: parasitic	05140 Leishmaniasis [PATH:ko05140]	NOX2, GP91, CYBB	NADPH oxidase 2 [EC:1.-.-.-]"	Unique in the mycobiont
K21421	A09160 Human Diseases	09164 Neurodegenerative disease	05010 Alzheimer disease [PATH:ko05010]	NOX2, GP91, CYBB	NADPH oxidase 2 [EC:1.-.-.-]"	Unique in the mycobiont
K21421	A09160 Human Diseases	09164 Neurodegenerative disease	05020 Prion disease [PATH:ko05020]	NOX2, GP91, CYBB	NADPH oxidase 2 [EC:1.-.-.-]"	Unique in the mycobiont
K21421	A09160 Human Diseases	09164 Neurodegenerative disease	05022 Pathways of neurodegeneration - multiple diseases [PATH:ko05022]	NOX2, GP91, CYBB	NADPH oxidase 2 [EC:1.-.-.-]"	Unique in the mycobiont
K21421	A09160 Human Diseases	09166 Cardiovascular disease	05417 Lipid and atherosclerosis [PATH:ko05417]	NOX2, GP91, CYBB	NADPH oxidase 2 [EC:1.-.-.-]"	Unique in the mycobiont
K21421	A09160 Human Diseases	09166 Cardiovascular disease	05415 Diabetic cardiomyopathy [PATH:ko05415]	NOX2, GP91, CYBB	NADPH oxidase 2 [EC:1.-.-.-]"	Unique in the mycobiont
K21421	A09160 Human Diseases	09167 Endocrine and metabolic disease	04933 AGE-RAGE signaling pathway in diabetic complications [PATH:ko04933]	NOX2, GP91, CYBB	NADPH oxidase 2 [EC:1.-.-.-]"	Unique in the mycobiont
K21421	A09180 Brite Hierarchies	09182 Protein families: genetic information processing	04131 Membrane trafficking [BR:ko04131]	NOX2, GP91, CYBB	NADPH oxidase 2 [EC:1.-.-.-]"	Unique in the mycobiont
K21436	A09180 Brite Hierarchies	09182 Protein families: genetic information processing	03036 Chromosome and associated proteins [BR:ko03036]	ANKRD11_12	ankyrin repeat domain-containing protein 11/12"	Unique in the mycobiont
K21440	A09180 Brite Hierarchies	09182 Protein families: genetic information processing	04131 Membrane trafficking [BR:ko04131]	ANKRD50	ankyrin repeat domain-containing protein 50"	Unique in the mycobiont
K21798	A09100 Metabolism	09101 Carbohydrate metabolism	00562 Inositol phosphate metabolism [PATH:ko00562]	SAC2, INPP5F	phosphatidylinositol 4-phosphatase [EC:3.1.3.-]"	Unique in the mycobiont
K21798	A09130 Environmental Information Processing	09132 Signal transduction	04070 Phosphatidylinositol signaling system [PATH:ko04070]	SAC2, INPP5F	phosphatidylinositol 4-phosphatase [EC:3.1.3.-]"	Unique in the mycobiont
K21805	A09180 Brite Hierarchies	09182 Protein families: genetic information processing	03110 Chaperones and folding catalysts [BR:ko03110]	METTL21C	protein N-lysine methyltransferase METTL21C [EC:2.1.1.-]"	Unique in the mycobiont
K22128	A09180 Brite Hierarchies	09182 Protein families: genetic information processing	04131 Membrane trafficking [BR:ko04131]	PIEZO1_2, FAM38	piezo-type mechanosensitive ion channel component 1/2"	Unique in the mycobiont
K22128	A09180 Brite Hierarchies	09183 Protein families: signaling and cellular processes	04040 Ion channels [BR:ko04040]	PIEZO1_2, FAM38	piezo-type mechanosensitive ion channel component 1/2"	Unique in the mycobiont
K22139	A09160 Human Diseases	09166 Cardiovascular disease	05415 Diabetic cardiomyopathy [PATH:ko05415]	MPC2	mitochondrial pyruvate carrier 2"	Unique in the mycobiont
K22139	A09180 Brite Hierarchies	09182 Protein families: genetic information processing	03029 Mitochondrial biogenesis [BR:ko03029]	MPC2	mitochondrial pyruvate carrier 2"	Unique in the mycobiont
K22139	A09180 Brite Hierarchies	09183 Protein families: signaling and cellular processes	02000 Transporters [BR:ko02000]	MPC2	mitochondrial pyruvate carrier 2"	Unique in the mycobiont
K22152	A09190 Not Included in Pathway or Brite	09191 Unclassified: metabolism	99988 Secondary metabolism	SIDD	fusarinine C synthase"	Unique in the mycobiont
K22193	A09180 Brite Hierarchies	09183 Protein families: signaling and cellular processes	02000 Transporters [BR:ko02000]	GPR89, GPHR	golgi pH regulator"	Unique in the mycobiont
K22285	A09180 Brite Hierarchies	09182 Protein families: genetic information processing	04131 Membrane trafficking [BR:ko04131]	OSBPL8, ORP8	oxysterol-binding protein-related protein 8"	Unique in the mycobiont
K22285	A09180 Brite Hierarchies	09183 Protein families: signaling and cellular processes	02000 Transporters [BR:ko02000]	OSBPL8, ORP8	oxysterol-binding protein-related protein 8"	Unique in the mycobiont
K22378	A09180 Brite Hierarchies	09182 Protein families: genetic information processing	04121 Ubiquitin system [BR:ko04121]	RNF181	E3 ubiquitin-protein ligase RNF181 [EC:2.3.2.27]"	Unique in the mycobiont
K22403	A09190 Not Included in Pathway or Brite	09192 Unclassified: genetic information processing	99973 Transcription	ZMIZ	zinc finger MIZ domain-containing protein"	Unique in the mycobiont
K22758	A09180 Brite Hierarchies	09182 Protein families: genetic information processing	03000 Transcription factors [BR:ko03000]	CHCHD2	coiled-coil-helix-coiled-coil-helix domain-containing protein 2"	Unique in the mycobiont
K22808	A09180 Brite Hierarchies	09182 Protein families: genetic information processing	03400 DNA repair and recombination proteins [BR:ko03400]	KANK	KN motif and ankyrin repeat domain-containing protein"	Unique in the mycobiont
K23297	A09180 Brite Hierarchies	09182 Protein families: genetic information processing	04131 Membrane trafficking [BR:ko04131]	C12ORF66	KICSTOR complex protein C12orf66"	Unique in the mycobiont
K23460	A09180 Brite Hierarchies	09181 Protein families: metabolism	01006 Prenyltransferases [BR:ko01006]	CHM, CHML	Rab proteins geranylgeranyltransferase component A"	Unique in the mycobiont
K23460	A09180 Brite Hierarchies	09182 Protein families: genetic information processing	04131 Membrane trafficking [BR:ko04131]	CHM, CHML	Rab proteins geranylgeranyltransferase component A"	Unique in the mycobiont
K23612	A09140 Cellular Processes	09141 Transport and catabolism	04144 Endocytosis [PATH:ko04144]	WASL	neural Wiskott-Aldrich syndrome protein"	Unique in the mycobiont
K23612	A09140 Cellular Processes	09144 Cellular community - eukaryotes	04520 Adherens junction [PATH:ko04520]	WASL	neural Wiskott-Aldrich syndrome protein"	Unique in the mycobiont
K23612	A09140 Cellular Processes	09142 Cell motility	04810 Regulation of actin cytoskeleton [PATH:ko04810]	WASL	neural Wiskott-Aldrich syndrome protein"	Unique in the mycobiont
K23612	A09160 Human Diseases	09171 Infectious disease: bacterial	05130 Pathogenic Escherichia coli infection [PATH:ko05130]	WASL	neural Wiskott-Aldrich syndrome protein"	Unique in the mycobiont
K23612	A09160 Human Diseases	09171 Infectious disease: bacterial	05132 Salmonella infection [PATH:ko05132]	WASL	neural Wiskott-Aldrich syndrome protein"	Unique in the mycobiont
K23612	A09160 Human Diseases	09171 Infectious disease: bacterial	05131 Shigellosis [PATH:ko05131]	WASL	neural Wiskott-Aldrich syndrome protein"	Unique in the mycobiont
K23612	A09160 Human Diseases	09171 Infectious disease: bacterial	05135 Yersinia infection [PATH:ko05135]	WASL	neural Wiskott-Aldrich syndrome protein"	Unique in the mycobiont
K23612	A09160 Human Diseases	09171 Infectious disease: bacterial	05100 Bacterial invasion of epithelial cells [PATH:ko05100]	WASL	neural Wiskott-Aldrich syndrome protein"	Unique in the mycobiont
K23612	A09180 Brite Hierarchies	09182 Protein families: genetic information processing	04131 Membrane trafficking [BR:ko04131]	WASL	neural Wiskott-Aldrich syndrome protein"	Unique in the mycobiont
K23612	A09180 Brite Hierarchies	09183 Protein families: signaling and cellular processes	04812 Cytoskeleton proteins [BR:ko04812]	WASL	neural Wiskott-Aldrich syndrome protein"	Unique in the mycobiont
K23735	A09100 Metabolism	09108 Metabolism of cofactors and vitamins	00785 Lipoic acid metabolism [PATH:ko00785]	LIPT2, LIP2	lipoyl(octanoyl) transferase 2 [EC:2.3.1.181]"	Unique in the mycobiont
K23801	A09180 Brite Hierarchies	09182 Protein families: genetic information processing	03019 Messenger RNA biogenesis [BR:ko03019]	PCID2, THP1	nuclear mRNA export protein PCID2/THP1"	Unique in the mycobiont
K23966	A09180 Brite Hierarchies	09182 Protein families: genetic information processing	03041 Spliceosome [BR:ko03041]	CCNL	cyclin L"	Unique in the mycobiont
K24047	A09180 Brite Hierarchies	09183 Protein families: signaling and cellular processes	03037 Cilium and associated proteins [BR:ko03037]	ESPN	espin"	Unique in the mycobiont
K24047	A09180 Brite Hierarchies	09183 Protein families: signaling and cellular processes	04990 Domain-containing proteins not elsewhere classified [BR:ko04990]	ESPN	espin"	Unique in the mycobiont
K24051	A09180 Brite Hierarchies	09182 Protein families: genetic information processing	03400 DNA repair and recombination proteins [BR:ko03400]	SPRTN	SprT-like domain-contaning protein Spartan"	Unique in the mycobiont
K24127	A09180 Brite Hierarchies	09183 Protein families: signaling and cellular processes	04990 Domain-containing proteins not elsewhere classified [BR:ko04990]	MAGE	melanoma-associated antigen"	Unique in the mycobiont
K24220	A09140 Cellular Processes	09142 Cell motility	04814 Motor proteins [PATH:ko04814]	MYH1s	myosin heavy chain 1/2/3/4/8/13/7B/15"	Unique in the mycobiont
K24220	A09140 Cellular Processes	09142 Cell motility	04820 Cytoskeleton in muscle cells [PATH:ko04820]	MYH1s	myosin heavy chain 1/2/3/4/8/13/7B/15"	Unique in the mycobiont
K24220	A09180 Brite Hierarchies	09183 Protein families: signaling and cellular processes	04812 Cytoskeleton proteins [BR:ko04812]	MYH1s	myosin heavy chain 1/2/3/4/8/13/7B/15"	Unique in the mycobiont
K24376	A09180 Brite Hierarchies	09182 Protein families: genetic information processing	03000 Transcription factors [BR:ko03000]	ZNF711	zinc finger protein 711"	Unique in the mycobiont
K24632	A09180 Brite Hierarchies	09183 Protein families: signaling and cellular processes	04990 Domain-containing proteins not elsewhere classified [BR:ko04990]	ZMYND19	zinc finger MYND domain-containing protein 19"	Unique in the mycobiont
K24633	A09180 Brite Hierarchies	09183 Protein families: signaling and cellular processes	04990 Domain-containing proteins not elsewhere classified [BR:ko04990]	ANKMY2, ZMYND20, DAF25	ankyrin repeat and MYND domain-containing protein 2"	Unique in the mycobiont
K24778	A09180 Brite Hierarchies	09182 Protein families: genetic information processing	03400 DNA repair and recombination proteins [BR:ko03400]	ZFYVE19, ANCHR	abscission/NoCut checkpoint regulator"	Unique in the mycobiont
K24909	A09190 Not Included in Pathway or Brite	09193 Unclassified: signaling and cellular processes	99995 Signaling proteins	DIP2C	disco-interacting protein 2 homolog C"	Unique in the mycobiont
K24926	A09180 Brite Hierarchies	09182 Protein families: genetic information processing	03110 Chaperones and folding catalysts [BR:ko03110]	TTC1	tetratricopeptide repeat protein 1"	Unique in the mycobiont
K24965	NA	NA	NA	NA		Unique in the mycobiont
K25129	A09120 Genetic Information Processing	09122 Translation	03013 Nucleocytoplasmic transport [PATH:ko03013]	AHCTF1, ELYS	protein ELYS"	Unique in the mycobiont
K25291	A09190 Not Included in Pathway or Brite	09193 Unclassified: signaling and cellular processes	99995 Signaling proteins	TMEM94	transmembrane protein 94"	Unique in the mycobiont
K25562	A09100 Metabolism	09110 Biosynthesis of other secondary metabolites	00998 Biosynthesis of various antibiotics [PATH:ko00998]	creE	L-aspartate N-monooxygenase (nitrosuccinate-forming) [EC:1.14.13.248]"	Unique in the mycobiont
K26456	A09180 Brite Hierarchies	09183 Protein families: signaling and cellular processes	04812 Cytoskeleton proteins [BR:ko04812]	TANC	protein TANC"	Unique in the mycobiont
K27242	A09180 Brite Hierarchies	09182 Protein families: genetic information processing	03000 Transcription factors [BR:ko03000]	ZNF536	zinc finger protein 536"	Unique in the mycobiont
K27276	A09180 Brite Hierarchies	09182 Protein families: genetic information processing	03036 Chromosome and associated proteins [BR:ko03036]	GSE1	genetic suppressor element 1"	Unique in the mycobiont
K27391	A09150 Organismal Systems	09151 Immune system	04622 RIG-I-like receptor signaling pathway [PATH:ko04622]	ZNFX1	NFX1-type zinc finger-containing protein 1"	Unique in the mycobiont
K27496	A09180 Brite Hierarchies	09183 Protein families: signaling and cellular processes	04812 Cytoskeleton proteins [BR:ko04812]	FLII	flightless I actin remodeling protein"	Unique in the mycobiont
K27541	A09180 Brite Hierarchies	09182 Protein families: genetic information processing	03000 Transcription factors [BR:ko03000]	ZFX_Y	zinc finger X/Y-chromosomal protein"	Unique in the mycobiont
K27698	A09180 Brite Hierarchies	09183 Protein families: signaling and cellular processes	04812 Cytoskeleton proteins [BR:ko04812]	FILIP1	filamin-A-interacting protein 1"	Unique in the mycobiont
K27699	A09180 Brite Hierarchies	09182 Protein families: genetic information processing	04121 Ubiquitin system [BR:ko04121]	HAPSTR1	HUWE1-associated protein modifying stress responses 1"	Unique in the mycobiont
K27705	A09180 Brite Hierarchies	09182 Protein families: genetic information processing	03012 Translation factors [BR:ko03012]	DRG2, RBG2	developmentally-regulated GTP-binding protein 2 [EC:3.6.5.-]"	Unique in the mycobiont
K27705	A09180 Brite Hierarchies	09182 Protein families: genetic information processing	03036 Chromosome and associated proteins [BR:ko03036]	DRG2, RBG2	developmentally-regulated GTP-binding protein 2 [EC:3.6.5.-]"	Unique in the mycobiont
K27905	A09180 Brite Hierarchies	09182 Protein families: genetic information processing	03036 Chromosome and associated proteins [BR:ko03036]	CCNY	cyclin Y"	Unique in the mycobiont
K27951	A09130 Environmental Information Processing	09133 Signaling molecules and interaction	04080 Neuroactive ligand-receptor interaction [PATH:ko04080]	OGFR, OGFRL	opioid growth factor receptor"	Unique in the mycobiont
K27951	A09130 Environmental Information Processing	09133 Signaling molecules and interaction	04082 Neuroactive ligand signaling [PATH:ko04082]	OGFR, OGFRL	opioid growth factor receptor"	Unique in the mycobiont
K27951	A09180 Brite Hierarchies	09183 Protein families: signaling and cellular processes	04030 G protein-coupled receptors [BR:ko04030]	OGFR, OGFRL	opioid growth factor receptor"	Unique in the mycobiont
K27961	A09180 Brite Hierarchies	09181 Protein families: metabolism	01009 Protein phosphatases and associated proteins [BR:ko01009]	MOB4	MOB-like protein phocein"	Unique in the mycobiont
K28005	A09120 Genetic Information Processing	09124 Replication and repair	03410 Base excision repair [PATH:ko03410]	PARP2	poly [ADP-ribose] polymerase 2 [EC:2.4.2.30]"	Unique in the mycobiont
K28005	A09140 Cellular Processes	09143 Cell growth and death	04210 Apoptosis [PATH:ko04210]	PARP2	poly [ADP-ribose] polymerase 2 [EC:2.4.2.30]"	Unique in the mycobiont
K28005	A09180 Brite Hierarchies	09182 Protein families: genetic information processing	03032 DNA replication proteins [BR:ko03032]	PARP2	poly [ADP-ribose] polymerase 2 [EC:2.4.2.30]"	Unique in the mycobiont
K28005	A09180 Brite Hierarchies	09182 Protein families: genetic information processing	03036 Chromosome and associated proteins [BR:ko03036]	PARP2	poly [ADP-ribose] polymerase 2 [EC:2.4.2.30]"	Unique in the mycobiont
K28005	A09180 Brite Hierarchies	09182 Protein families: genetic information processing	03400 DNA repair and recombination proteins [BR:ko03400]	PARP2	poly [ADP-ribose] polymerase 2 [EC:2.4.2.30]"	Unique in the mycobiont
K28212	A09180 Brite Hierarchies	09182 Protein families: genetic information processing	04131 Membrane trafficking [BR:ko04131]	LEPROT, VPS55	OB-RGRP/VPS55 family protein"	Unique in the mycobiont
K00014	A09100 Metabolism	09105 Amino acid metabolism	00400 Phenylalanine, tyrosine and tryptophan biosynthesis [PATH:ko00400]	aroE	shikimate dehydrogenase [EC:1.1.1.25]"	Unique in bacteria
K00014	A09100 Metabolism	09110 Biosynthesis of other secondary metabolites	00999 Biosynthesis of various plant secondary metabolites [PATH:ko00999]	aroE	shikimate dehydrogenase [EC:1.1.1.25]"	Unique in bacteria
K00016	A09100 Metabolism	09101 Carbohydrate metabolism	00010 Glycolysis / Gluconeogenesis [PATH:ko00010]	LDH, ldh	L-lactate dehydrogenase [EC:1.1.1.27]"	Unique in bacteria
K00016	A09100 Metabolism	09101 Carbohydrate metabolism	00620 Pyruvate metabolism [PATH:ko00620]	LDH, ldh	L-lactate dehydrogenase [EC:1.1.1.27]"	Unique in bacteria
K00016	A09100 Metabolism	09101 Carbohydrate metabolism	00640 Propanoate metabolism [PATH:ko00640]	LDH, ldh	L-lactate dehydrogenase [EC:1.1.1.27]"	Unique in bacteria
K00016	A09100 Metabolism	09105 Amino acid metabolism	00270 Cysteine and methionine metabolism [PATH:ko00270]	LDH, ldh	L-lactate dehydrogenase [EC:1.1.1.27]"	Unique in bacteria
K00016	A09130 Environmental Information Processing	09132 Signal transduction	04066 HIF-1 signaling pathway [PATH:ko04066]	LDH, ldh	L-lactate dehydrogenase [EC:1.1.1.27]"	Unique in bacteria
K00016	A09150 Organismal Systems	09152 Endocrine system	04922 Glucagon signaling pathway [PATH:ko04922]	LDH, ldh	L-lactate dehydrogenase [EC:1.1.1.27]"	Unique in bacteria
K00016	A09160 Human Diseases	09161 Cancer: overview	05230 Central carbon metabolism in cancer [PATH:ko05230]	LDH, ldh	L-lactate dehydrogenase [EC:1.1.1.27]"	Unique in bacteria
K00016	A09180 Brite Hierarchies	09183 Protein families: signaling and cellular processes	04147 Exosome [BR:ko04147]	LDH, ldh	L-lactate dehydrogenase [EC:1.1.1.27]"	Unique in bacteria
K00018	A09100 Metabolism	09101 Carbohydrate metabolism	00630 Glyoxylate and dicarboxylate metabolism [PATH:ko00630]	hprA	glycerate dehydrogenase [EC:1.1.1.29]"	Unique in bacteria
K00018	A09100 Metabolism	09102 Energy metabolism	00680 Methane metabolism [PATH:ko00680]	hprA	glycerate dehydrogenase [EC:1.1.1.29]"	Unique in bacteria
K00018	A09100 Metabolism	09105 Amino acid metabolism	00260 Glycine, serine and threonine metabolism [PATH:ko00260]	hprA	glycerate dehydrogenase [EC:1.1.1.29]"	Unique in bacteria
K00019	A09100 Metabolism	09101 Carbohydrate metabolism	00650 Butanoate metabolism [PATH:ko00650]	BDH1, bdhA	3-hydroxybutyrate dehydrogenase [EC:1.1.1.30]"	Unique in bacteria
K00020	A09100 Metabolism	09105 Amino acid metabolism	00280 Valine, leucine and isoleucine degradation [PATH:ko00280]	HIBADH, mmsB	3-hydroxyisobutyrate dehydrogenase [EC:1.1.1.31]"	Unique in bacteria
K00023	A09100 Metabolism	09101 Carbohydrate metabolism	00630 Glyoxylate and dicarboxylate metabolism [PATH:ko00630]	phbB	acetoacetyl-CoA reductase [EC:1.1.1.36]"	Unique in bacteria
K00023	A09100 Metabolism	09101 Carbohydrate metabolism	00650 Butanoate metabolism [PATH:ko00650]	phbB	acetoacetyl-CoA reductase [EC:1.1.1.36]"	Unique in bacteria
K00024	A09100 Metabolism	09101 Carbohydrate metabolism	00020 Citrate cycle (TCA cycle) [PATH:ko00020]	mdh	malate dehydrogenase [EC:1.1.1.37]"	Unique in bacteria
K00024	A09100 Metabolism	09101 Carbohydrate metabolism	00620 Pyruvate metabolism [PATH:ko00620]	mdh	malate dehydrogenase [EC:1.1.1.37]"	Unique in bacteria
K00024	A09100 Metabolism	09101 Carbohydrate metabolism	00630 Glyoxylate and dicarboxylate metabolism [PATH:ko00630]	mdh	malate dehydrogenase [EC:1.1.1.37]"	Unique in bacteria
K00024	A09100 Metabolism	09102 Energy metabolism	00710 Carbon fixation by Calvin cycle [PATH:ko00710]	mdh	malate dehydrogenase [EC:1.1.1.37]"	Unique in bacteria
K00024	A09100 Metabolism	09102 Energy metabolism	00720 Other carbon fixation pathways [PATH:ko00720]	mdh	malate dehydrogenase [EC:1.1.1.37]"	Unique in bacteria
K00024	A09100 Metabolism	09102 Energy metabolism	00680 Methane metabolism [PATH:ko00680]	mdh	malate dehydrogenase [EC:1.1.1.37]"	Unique in bacteria
K00024	A09100 Metabolism	09105 Amino acid metabolism	00270 Cysteine and methionine metabolism [PATH:ko00270]	mdh	malate dehydrogenase [EC:1.1.1.37]"	Unique in bacteria
K00034	A09100 Metabolism	09101 Carbohydrate metabolism	00030 Pentose phosphate pathway [PATH:ko00030]	gdh	glucose 1-dehydrogenase [EC:1.1.1.47]"	Unique in bacteria
K00035	A09100 Metabolism	09101 Carbohydrate metabolism	00052 Galactose metabolism [PATH:ko00052]	gal	D-galactose 1-dehydrogenase [EC:1.1.1.48]"	Unique in bacteria
K00038	A09100 Metabolism	09103 Lipid metabolism	00140 Steroid hormone biosynthesis [PATH:ko00140]	fabG3	3alpha(or 20beta)-hydroxysteroid dehydrogenase [EC:1.1.1.53]"	Unique in bacteria
K00039	A09100 Metabolism	09101 Carbohydrate metabolism	00040 Pentose and glucuronate interconversions [PATH:ko00040]	rbtD	ribitol 2-dehydrogenase [EC:1.1.1.56]"	Unique in bacteria
K00040	A09100 Metabolism	09101 Carbohydrate metabolism	00040 Pentose and glucuronate interconversions [PATH:ko00040]	uxuB	fructuronate reductase [EC:1.1.1.57]"	Unique in bacteria
K00041	A09100 Metabolism	09101 Carbohydrate metabolism	00040 Pentose and glucuronate interconversions [PATH:ko00040]	uxaB	tagaturonate reductase [EC:1.1.1.58]"	Unique in bacteria
K00042	A09100 Metabolism	09101 Carbohydrate metabolism	00630 Glyoxylate and dicarboxylate metabolism [PATH:ko00630]	garR, glxR	2-hydroxy-3-oxopropionate reductase [EC:1.1.1.60]"	Unique in bacteria
K00043	A09100 Metabolism	09101 Carbohydrate metabolism	00650 Butanoate metabolism [PATH:ko00650]	gbd	4-hydroxybutyrate dehydrogenase [EC:1.1.1.61]"	Unique in bacteria
K00045	A09100 Metabolism	09101 Carbohydrate metabolism	00051 Fructose and mannose metabolism [PATH:ko00051]	mtlK, MAN	mannitol 2-dehydrogenase [EC:1.1.1.67]"	Unique in bacteria
K00046	A09190 Not Included in Pathway or Brite	09191 Unclassified: metabolism	99980 Enzymes with EC numbers	idnO	gluconate 5-dehydrogenase [EC:1.1.1.69]"	Unique in bacteria
K00054	A09100 Metabolism	09109 Metabolism of terpenoids and polyketides	00900 Terpenoid backbone biosynthesis [PATH:ko00900]	mvaA	hydroxymethylglutaryl-CoA reductase [EC:1.1.1.88]"	Unique in bacteria
K00057	A09100 Metabolism	09103 Lipid metabolism	00564 Glycerophospholipid metabolism [PATH:ko00564]	gpsA	glycerol-3-phosphate dehydrogenase (NAD(P)+) [EC:1.1.1.94]"	Unique in bacteria
K00060	A09100 Metabolism	09105 Amino acid metabolism	00260 Glycine, serine and threonine metabolism [PATH:ko00260]	tdh	threonine 3-dehydrogenase [EC:1.1.1.103]"	Unique in bacteria
K00064	A09100 Metabolism	09101 Carbohydrate metabolism	00051 Fructose and mannose metabolism [PATH:ko00051]	E1.1.1.122	D-threo-aldose 1-dehydrogenase [EC:1.1.1.122]"	Unique in bacteria
K00064	A09100 Metabolism	09101 Carbohydrate metabolism	00053 Ascorbate and aldarate metabolism [PATH:ko00053]	E1.1.1.122	D-threo-aldose 1-dehydrogenase [EC:1.1.1.122]"	Unique in bacteria
K00066	A09100 Metabolism	09101 Carbohydrate metabolism	00051 Fructose and mannose metabolism [PATH:ko00051]	algD	GDP-mannose 6-dehydrogenase [EC:1.1.1.132]"	Unique in bacteria
K00066	A09100 Metabolism	09107 Glycan biosynthesis and metabolism	00520 Amino sugar and nucleotide sugar metabolism [PATH:ko00520]	algD	GDP-mannose 6-dehydrogenase [EC:1.1.1.132]"	Unique in bacteria
K00066	A09130 Environmental Information Processing	09132 Signal transduction	02020 Two-component system [PATH:ko02020]	algD	GDP-mannose 6-dehydrogenase [EC:1.1.1.132]"	Unique in bacteria
K00067	A09100 Metabolism	09107 Glycan biosynthesis and metabolism	00541 Biosynthesis of various nucleotide sugars [PATH:ko00541]	rfbD, rmlD	dTDP-4-dehydrorhamnose reductase [EC:1.1.1.133]"	Unique in bacteria
K00067	A09100 Metabolism	09109 Metabolism of terpenoids and polyketides	00523 Polyketide sugar unit biosynthesis [PATH:ko00523]	rfbD, rmlD	dTDP-4-dehydrorhamnose reductase [EC:1.1.1.133]"	Unique in bacteria
K00067	A09100 Metabolism	09110 Biosynthesis of other secondary metabolites	00521 Streptomycin biosynthesis [PATH:ko00521]	rfbD, rmlD	dTDP-4-dehydrorhamnose reductase [EC:1.1.1.133]"	Unique in bacteria
K00075	A09100 Metabolism	09107 Glycan biosynthesis and metabolism	00520 Amino sugar and nucleotide sugar metabolism [PATH:ko00520]	murB	UDP-N-acetylmuramate dehydrogenase [EC:1.3.1.98]"	Unique in bacteria
K00075	A09100 Metabolism	09107 Glycan biosynthesis and metabolism	00550 Peptidoglycan biosynthesis [PATH:ko00550]	murB	UDP-N-acetylmuramate dehydrogenase [EC:1.3.1.98]"	Unique in bacteria
K00075	A09180 Brite Hierarchies	09181 Protein families: metabolism	01011 Peptidoglycan biosynthesis and degradation proteins [BR:ko01011]	murB	UDP-N-acetylmuramate dehydrogenase [EC:1.3.1.98]"	Unique in bacteria
K00076	A09100 Metabolism	09103 Lipid metabolism	00121 Secondary bile acid biosynthesis [PATH:ko00121]	hdhA	7-alpha-hydroxysteroid dehydrogenase [EC:1.1.1.159]"	Unique in bacteria
K00091	A09190 Not Included in Pathway or Brite	09191 Unclassified: metabolism	99980 Enzymes with EC numbers	E1.1.1.219	dihydroflavonol-4-reductase [EC:1.1.1.219]"	Unique in bacteria
K00096	A09100 Metabolism	09103 Lipid metabolism	00564 Glycerophospholipid metabolism [PATH:ko00564]	araM, egsA	glycerol-1-phosphate dehydrogenase [NAD(P)+] [EC:1.1.1.261]"	Unique in bacteria
K00097	A09100 Metabolism	09108 Metabolism of cofactors and vitamins	00750 Vitamin B6 metabolism [PATH:ko00750]	pdxA	4-hydroxythreonine-4-phosphate dehydrogenase [EC:1.1.1.262]"	Unique in bacteria
K00098	A09190 Not Included in Pathway or Brite	09191 Unclassified: metabolism	99980 Enzymes with EC numbers	idnD	L-idonate 5-dehydrogenase [EC:1.1.1.264]"	Unique in bacteria
K00099	A09100 Metabolism	09109 Metabolism of terpenoids and polyketides	00900 Terpenoid backbone biosynthesis [PATH:ko00900]	dxr	1-deoxy-D-xylulose-5-phosphate reductoisomerase [EC:1.1.1.267]"	Unique in bacteria
K00104	A09100 Metabolism	09101 Carbohydrate metabolism	00630 Glyoxylate and dicarboxylate metabolism [PATH:ko00630]	glcD	glycolate dehydrogenase FAD-linked subunit [EC:1.1.99.14]"	Unique in bacteria
K00108	A09100 Metabolism	09105 Amino acid metabolism	00260 Glycine, serine and threonine metabolism [PATH:ko00260]	betA, CHDH	choline dehydrogenase [EC:1.1.99.1]"	Unique in bacteria
K00108	A09100 Metabolism	09108 Metabolism of cofactors and vitamins	00670 One carbon pool by folate [PATH:ko00670]	betA, CHDH	choline dehydrogenase [EC:1.1.99.1]"	Unique in bacteria
K00113	A09100 Metabolism	09103 Lipid metabolism	00564 Glycerophospholipid metabolism [PATH:ko00564]	glpC	glycerol-3-phosphate dehydrogenase subunit C"	Unique in bacteria
K00114	A09100 Metabolism	09101 Carbohydrate metabolism	00010 Glycolysis / Gluconeogenesis [PATH:ko00010]	exaA	alcohol dehydrogenase (cytochrome c) [EC:1.1.2.8]"	Unique in bacteria
K00114	A09100 Metabolism	09101 Carbohydrate metabolism	00620 Pyruvate metabolism [PATH:ko00620]	exaA	alcohol dehydrogenase (cytochrome c) [EC:1.1.2.8]"	Unique in bacteria
K00114	A09100 Metabolism	09111 Xenobiotics biodegradation and metabolism	00625 Chloroalkane and chloroalkene degradation [PATH:ko00625]	exaA	alcohol dehydrogenase (cytochrome c) [EC:1.1.2.8]"	Unique in bacteria
K00116	A09100 Metabolism	09101 Carbohydrate metabolism	00020 Citrate cycle (TCA cycle) [PATH:ko00020]	mqo	malate dehydrogenase (quinone) [EC:1.1.5.4]"	Unique in bacteria
K00116	A09100 Metabolism	09101 Carbohydrate metabolism	00620 Pyruvate metabolism [PATH:ko00620]	mqo	malate dehydrogenase (quinone) [EC:1.1.5.4]"	Unique in bacteria
K00117	A09100 Metabolism	09101 Carbohydrate metabolism	00030 Pentose phosphate pathway [PATH:ko00030]	gcd	quinoprotein glucose dehydrogenase [EC:1.1.5.2]"	Unique in bacteria
K00119	A09190 Not Included in Pathway or Brite	09191 Unclassified: metabolism	99980 Enzymes with EC numbers	E1.1.99.36	alcohol dehydrogenase (nicotinoprotein) [EC:1.1.99.36]"	Unique in bacteria
K00123	A09100 Metabolism	09101 Carbohydrate metabolism	00630 Glyoxylate and dicarboxylate metabolism [PATH:ko00630]	fdoG, fdhF, fdwA	formate dehydrogenase major subunit [EC:1.17.1.9]"	Unique in bacteria
K00123	A09100 Metabolism	09102 Energy metabolism	00680 Methane metabolism [PATH:ko00680]	fdoG, fdhF, fdwA	formate dehydrogenase major subunit [EC:1.17.1.9]"	Unique in bacteria
K00124	A09100 Metabolism	09101 Carbohydrate metabolism	00630 Glyoxylate and dicarboxylate metabolism [PATH:ko00630]	fdoH, fdsB	formate dehydrogenase iron-sulfur subunit"	Unique in bacteria
K00124	A09100 Metabolism	09102 Energy metabolism	00680 Methane metabolism [PATH:ko00680]	fdoH, fdsB	formate dehydrogenase iron-sulfur subunit"	Unique in bacteria
K00126	A09100 Metabolism	09101 Carbohydrate metabolism	00630 Glyoxylate and dicarboxylate metabolism [PATH:ko00630]	fdsD	formate dehydrogenase subunit delta [EC:1.17.1.9]"	Unique in bacteria
K00126	A09100 Metabolism	09102 Energy metabolism	00680 Methane metabolism [PATH:ko00680]	fdsD	formate dehydrogenase subunit delta [EC:1.17.1.9]"	Unique in bacteria
K00127	A09100 Metabolism	09101 Carbohydrate metabolism	00630 Glyoxylate and dicarboxylate metabolism [PATH:ko00630]	fdoI, fdsG	formate dehydrogenase subunit gamma"	Unique in bacteria
K00127	A09100 Metabolism	09102 Energy metabolism	00680 Methane metabolism [PATH:ko00680]	fdoI, fdsG	formate dehydrogenase subunit gamma"	Unique in bacteria
K00131	A09100 Metabolism	09101 Carbohydrate metabolism	00010 Glycolysis / Gluconeogenesis [PATH:ko00010]	gapN	glyceraldehyde-3-phosphate dehydrogenase (NADP+) [EC:1.2.1.9]"	Unique in bacteria
K00131	A09100 Metabolism	09101 Carbohydrate metabolism	00030 Pentose phosphate pathway [PATH:ko00030]	gapN	glyceraldehyde-3-phosphate dehydrogenase (NADP+) [EC:1.2.1.9]"	Unique in bacteria
K00137	A09100 Metabolism	09105 Amino acid metabolism	00310 Lysine degradation [PATH:ko00310]	prr	aminobutyraldehyde dehydrogenase [EC:1.2.1.19]"	Unique in bacteria
K00137	A09100 Metabolism	09105 Amino acid metabolism	00330 Arginine and proline metabolism [PATH:ko00330]	prr	aminobutyraldehyde dehydrogenase [EC:1.2.1.19]"	Unique in bacteria
K00137	A09100 Metabolism	09106 Metabolism of other amino acids	00410 beta-Alanine metabolism [PATH:ko00410]	prr	aminobutyraldehyde dehydrogenase [EC:1.2.1.19]"	Unique in bacteria
K00138	A09100 Metabolism	09101 Carbohydrate metabolism	00010 Glycolysis / Gluconeogenesis [PATH:ko00010]	aldB	aldehyde dehydrogenase [EC:1.2.1.-]"	Unique in bacteria
K00138	A09100 Metabolism	09101 Carbohydrate metabolism	00620 Pyruvate metabolism [PATH:ko00620]	aldB	aldehyde dehydrogenase [EC:1.2.1.-]"	Unique in bacteria
K00141	A09100 Metabolism	09111 Xenobiotics biodegradation and metabolism	00627 Aminobenzoate degradation [PATH:ko00627]	xylC	benzaldehyde dehydrogenase (NAD) [EC:1.2.1.28]"	Unique in bacteria
K00141	A09100 Metabolism	09111 Xenobiotics biodegradation and metabolism	00623 Toluene degradation [PATH:ko00623]	xylC	benzaldehyde dehydrogenase (NAD) [EC:1.2.1.28]"	Unique in bacteria
K00141	A09100 Metabolism	09111 Xenobiotics biodegradation and metabolism	00622 Xylene degradation [PATH:ko00622]	xylC	benzaldehyde dehydrogenase (NAD) [EC:1.2.1.28]"	Unique in bacteria
K00146	A09100 Metabolism	09105 Amino acid metabolism	00350 Tyrosine metabolism [PATH:ko00350]	feaB, tynC	phenylacetaldehyde dehydrogenase [EC:1.2.1.39]"	Unique in bacteria
K00146	A09100 Metabolism	09105 Amino acid metabolism	00360 Phenylalanine metabolism [PATH:ko00360]	feaB, tynC	phenylacetaldehyde dehydrogenase [EC:1.2.1.39]"	Unique in bacteria
K00146	A09100 Metabolism	09111 Xenobiotics biodegradation and metabolism	00643 Styrene degradation [PATH:ko00643]	feaB, tynC	phenylacetaldehyde dehydrogenase [EC:1.2.1.39]"	Unique in bacteria
K00151	A09100 Metabolism	09105 Amino acid metabolism	00350 Tyrosine metabolism [PATH:ko00350]	hpaE, hpcC	5-carboxymethyl-2-hydroxymuconic-semialdehyde dehydrogenase [EC:1.2.1.60]"	Unique in bacteria
K00153	A09190 Not Included in Pathway or Brite	09191 Unclassified: metabolism	99980 Enzymes with EC numbers	E1.1.1.306	S-(hydroxymethyl)mycothiol dehydrogenase [EC:1.1.1.306]"	Unique in bacteria
K00154	A09190 Not Included in Pathway or Brite	09191 Unclassified: metabolism	99980 Enzymes with EC numbers	E1.2.1.68	coniferyl-aldehyde dehydrogenase [EC:1.2.1.68]"	Unique in bacteria
K00156	A09100 Metabolism	09101 Carbohydrate metabolism	00620 Pyruvate metabolism [PATH:ko00620]	poxB	pyruvate dehydrogenase (quinone) [EC:1.2.5.1]"	Unique in bacteria
K00174	A09100 Metabolism	09101 Carbohydrate metabolism	00010 Glycolysis / Gluconeogenesis [PATH:ko00010]	korA, oorA, oforA	2-oxoglutarate/2-oxoacid ferredoxin oxidoreductase subunit alpha [EC:1.2.7.3 1.2.7.11]"	Unique in bacteria
K00174	A09100 Metabolism	09101 Carbohydrate metabolism	00020 Citrate cycle (TCA cycle) [PATH:ko00020]	korA, oorA, oforA	2-oxoglutarate/2-oxoacid ferredoxin oxidoreductase subunit alpha [EC:1.2.7.3 1.2.7.11]"	Unique in bacteria
K00174	A09100 Metabolism	09101 Carbohydrate metabolism	00620 Pyruvate metabolism [PATH:ko00620]	korA, oorA, oforA	2-oxoglutarate/2-oxoacid ferredoxin oxidoreductase subunit alpha [EC:1.2.7.3 1.2.7.11]"	Unique in bacteria
K00174	A09100 Metabolism	09101 Carbohydrate metabolism	00650 Butanoate metabolism [PATH:ko00650]	korA, oorA, oforA	2-oxoglutarate/2-oxoacid ferredoxin oxidoreductase subunit alpha [EC:1.2.7.3 1.2.7.11]"	Unique in bacteria
K00174	A09100 Metabolism	09102 Energy metabolism	00720 Other carbon fixation pathways [PATH:ko00720]	korA, oorA, oforA	2-oxoglutarate/2-oxoacid ferredoxin oxidoreductase subunit alpha [EC:1.2.7.3 1.2.7.11]"	Unique in bacteria
K00175	A09100 Metabolism	09101 Carbohydrate metabolism	00010 Glycolysis / Gluconeogenesis [PATH:ko00010]	korB, oorB, oforB	2-oxoglutarate/2-oxoacid ferredoxin oxidoreductase subunit beta [EC:1.2.7.3 1.2.7.11]"	Unique in bacteria
K00175	A09100 Metabolism	09101 Carbohydrate metabolism	00020 Citrate cycle (TCA cycle) [PATH:ko00020]	korB, oorB, oforB	2-oxoglutarate/2-oxoacid ferredoxin oxidoreductase subunit beta [EC:1.2.7.3 1.2.7.11]"	Unique in bacteria
K00175	A09100 Metabolism	09101 Carbohydrate metabolism	00620 Pyruvate metabolism [PATH:ko00620]	korB, oorB, oforB	2-oxoglutarate/2-oxoacid ferredoxin oxidoreductase subunit beta [EC:1.2.7.3 1.2.7.11]"	Unique in bacteria
K00175	A09100 Metabolism	09101 Carbohydrate metabolism	00650 Butanoate metabolism [PATH:ko00650]	korB, oorB, oforB	2-oxoglutarate/2-oxoacid ferredoxin oxidoreductase subunit beta [EC:1.2.7.3 1.2.7.11]"	Unique in bacteria
K00175	A09100 Metabolism	09102 Energy metabolism	00720 Other carbon fixation pathways [PATH:ko00720]	korB, oorB, oforB	2-oxoglutarate/2-oxoacid ferredoxin oxidoreductase subunit beta [EC:1.2.7.3 1.2.7.11]"	Unique in bacteria
K00179	A09190 Not Included in Pathway or Brite	09191 Unclassified: metabolism	99980 Enzymes with EC numbers	iorA	indolepyruvate ferredoxin oxidoreductase, alpha subunit [EC:1.2.7.8]"	Unique in bacteria
K00180	A09190 Not Included in Pathway or Brite	09191 Unclassified: metabolism	99980 Enzymes with EC numbers	iorB	indolepyruvate ferredoxin oxidoreductase, beta subunit [EC:1.2.7.8]"	Unique in bacteria
K00200	A09100 Metabolism	09102 Energy metabolism	00680 Methane metabolism [PATH:ko00680]	fwdA, fmdA	formylmethanofuran dehydrogenase subunit A [EC:1.2.7.12]"	Unique in bacteria
K00201	A09100 Metabolism	09102 Energy metabolism	00680 Methane metabolism [PATH:ko00680]	fwdB, fmdB	formylmethanofuran dehydrogenase subunit B [EC:1.2.7.12]"	Unique in bacteria
K00202	A09100 Metabolism	09102 Energy metabolism	00680 Methane metabolism [PATH:ko00680]	fwdC, fmdC	formylmethanofuran dehydrogenase subunit C [EC:1.2.7.12]"	Unique in bacteria
K00208	A09100 Metabolism	09103 Lipid metabolism	00061 Fatty acid biosynthesis [PATH:ko00061]	fabI	enoyl-[acyl-carrier protein] reductase I [EC:1.3.1.9 1.3.1.10]"	Unique in bacteria
K00208	A09100 Metabolism	09108 Metabolism of cofactors and vitamins	00780 Biotin metabolism [PATH:ko00780]	fabI	enoyl-[acyl-carrier protein] reductase I [EC:1.3.1.9 1.3.1.10]"	Unique in bacteria
K00208	A09100 Metabolism	09110 Biosynthesis of other secondary metabolites	00333 Prodigiosin biosynthesis [PATH:ko00333]	fabI	enoyl-[acyl-carrier protein] reductase I [EC:1.3.1.9 1.3.1.10]"	Unique in bacteria
K00208	A09180 Brite Hierarchies	09181 Protein families: metabolism	01004 Lipid biosynthesis proteins [BR:ko01004]	fabI	enoyl-[acyl-carrier protein] reductase I [EC:1.3.1.9 1.3.1.10]"	Unique in bacteria
K00209	A09100 Metabolism	09101 Carbohydrate metabolism	00650 Butanoate metabolism [PATH:ko00650]	fabV, ter	enoyl-[acyl-carrier protein] reductase / trans-2-enoyl-CoA reductase (NAD+) [EC:1.3.1.9 1.3.1.44]"	Unique in bacteria
K00209	A09100 Metabolism	09103 Lipid metabolism	00061 Fatty acid biosynthesis [PATH:ko00061]	fabV, ter	enoyl-[acyl-carrier protein] reductase / trans-2-enoyl-CoA reductase (NAD+) [EC:1.3.1.9 1.3.1.44]"	Unique in bacteria
K00209	A09180 Brite Hierarchies	09181 Protein families: metabolism	01004 Lipid biosynthesis proteins [BR:ko01004]	fabV, ter	enoyl-[acyl-carrier protein] reductase / trans-2-enoyl-CoA reductase (NAD+) [EC:1.3.1.9 1.3.1.44]"	Unique in bacteria
K00215	A09100 Metabolism	09105 Amino acid metabolism	00300 Lysine biosynthesis [PATH:ko00300]	dapB	4-hydroxy-tetrahydrodipicolinate reductase [EC:1.17.1.8]"	Unique in bacteria
K00215	A09100 Metabolism	09110 Biosynthesis of other secondary metabolites	00261 Monobactam biosynthesis [PATH:ko00261]	dapB	4-hydroxy-tetrahydrodipicolinate reductase [EC:1.17.1.8]"	Unique in bacteria
K00216	A09100 Metabolism	09109 Metabolism of terpenoids and polyketides	01053 Biosynthesis of siderophore group nonribosomal peptides [PATH:ko01053]	entA	2,3-dihydro-2,3-dihydroxybenzoate dehydrogenase [EC:1.3.1.28]"	Unique in bacteria
K00219	A09190 Not Included in Pathway or Brite	09191 Unclassified: metabolism	99980 Enzymes with EC numbers	fadH	2,4-dienoyl-CoA reductase (NADPH2) [EC:1.3.1.34]"	Unique in bacteria
K00220	A09100 Metabolism	09105 Amino acid metabolism	00400 Phenylalanine, tyrosine and tryptophan biosynthesis [PATH:ko00400]	tyrC	cyclohexadieny/prephenate dehydrogenase [EC:1.3.1.43 1.3.1.12]"	Unique in bacteria
K00220	A09100 Metabolism	09110 Biosynthesis of other secondary metabolites	00401 Novobiocin biosynthesis [PATH:ko00401]	tyrC	cyclohexadieny/prephenate dehydrogenase [EC:1.3.1.43 1.3.1.12]"	Unique in bacteria
K00241	A09100 Metabolism	09101 Carbohydrate metabolism	00020 Citrate cycle (TCA cycle) [PATH:ko00020]	sdhC, frdC	succinate dehydrogenase cytochrome b subunit"	Unique in bacteria
K00241	A09100 Metabolism	09101 Carbohydrate metabolism	00650 Butanoate metabolism [PATH:ko00650]	sdhC, frdC	succinate dehydrogenase cytochrome b subunit"	Unique in bacteria
K00241	A09100 Metabolism	09102 Energy metabolism	00190 Oxidative phosphorylation [PATH:ko00190]	sdhC, frdC	succinate dehydrogenase cytochrome b subunit"	Unique in bacteria
K00241	A09100 Metabolism	09102 Energy metabolism	00720 Other carbon fixation pathways [PATH:ko00720]	sdhC, frdC	succinate dehydrogenase cytochrome b subunit"	Unique in bacteria
K00242	A09100 Metabolism	09101 Carbohydrate metabolism	00020 Citrate cycle (TCA cycle) [PATH:ko00020]	sdhD, frdD	succinate dehydrogenase membrane anchor subunit"	Unique in bacteria
K00242	A09100 Metabolism	09101 Carbohydrate metabolism	00650 Butanoate metabolism [PATH:ko00650]	sdhD, frdD	succinate dehydrogenase membrane anchor subunit"	Unique in bacteria
K00242	A09100 Metabolism	09102 Energy metabolism	00190 Oxidative phosphorylation [PATH:ko00190]	sdhD, frdD	succinate dehydrogenase membrane anchor subunit"	Unique in bacteria
K00242	A09100 Metabolism	09102 Energy metabolism	00720 Other carbon fixation pathways [PATH:ko00720]	sdhD, frdD	succinate dehydrogenase membrane anchor subunit"	Unique in bacteria
K00243	A09190 Not Included in Pathway or Brite	09194 Poorly characterized	99997 Function unknown	K00243	uncharacterized protein"	Unique in bacteria
K00245	A09100 Metabolism	09101 Carbohydrate metabolism	00020 Citrate cycle (TCA cycle) [PATH:ko00020]	frdB	succinate dehydrogenase iron-sulfur subunit [EC:1.3.5.1]"	Unique in bacteria
K00245	A09100 Metabolism	09101 Carbohydrate metabolism	00620 Pyruvate metabolism [PATH:ko00620]	frdB	succinate dehydrogenase iron-sulfur subunit [EC:1.3.5.1]"	Unique in bacteria
K00245	A09100 Metabolism	09101 Carbohydrate metabolism	00650 Butanoate metabolism [PATH:ko00650]	frdB	succinate dehydrogenase iron-sulfur subunit [EC:1.3.5.1]"	Unique in bacteria
K00245	A09100 Metabolism	09102 Energy metabolism	00190 Oxidative phosphorylation [PATH:ko00190]	frdB	succinate dehydrogenase iron-sulfur subunit [EC:1.3.5.1]"	Unique in bacteria
K00245	A09100 Metabolism	09102 Energy metabolism	00720 Other carbon fixation pathways [PATH:ko00720]	frdB	succinate dehydrogenase iron-sulfur subunit [EC:1.3.5.1]"	Unique in bacteria
K00245	A09130 Environmental Information Processing	09132 Signal transduction	02020 Two-component system [PATH:ko02020]	frdB	succinate dehydrogenase iron-sulfur subunit [EC:1.3.5.1]"	Unique in bacteria
K00246	A09100 Metabolism	09101 Carbohydrate metabolism	00020 Citrate cycle (TCA cycle) [PATH:ko00020]	frdC	succinate dehydrogenase subunit C"	Unique in bacteria
K00246	A09100 Metabolism	09101 Carbohydrate metabolism	00620 Pyruvate metabolism [PATH:ko00620]	frdC	succinate dehydrogenase subunit C"	Unique in bacteria
K00246	A09100 Metabolism	09101 Carbohydrate metabolism	00650 Butanoate metabolism [PATH:ko00650]	frdC	succinate dehydrogenase subunit C"	Unique in bacteria
K00246	A09100 Metabolism	09102 Energy metabolism	00190 Oxidative phosphorylation [PATH:ko00190]	frdC	succinate dehydrogenase subunit C"	Unique in bacteria
K00246	A09100 Metabolism	09102 Energy metabolism	00720 Other carbon fixation pathways [PATH:ko00720]	frdC	succinate dehydrogenase subunit C"	Unique in bacteria
K00246	A09130 Environmental Information Processing	09132 Signal transduction	02020 Two-component system [PATH:ko02020]	frdC	succinate dehydrogenase subunit C"	Unique in bacteria
K00247	A09100 Metabolism	09101 Carbohydrate metabolism	00020 Citrate cycle (TCA cycle) [PATH:ko00020]	frdD	succinate dehydrogenase subunit D"	Unique in bacteria
K00247	A09100 Metabolism	09101 Carbohydrate metabolism	00620 Pyruvate metabolism [PATH:ko00620]	frdD	succinate dehydrogenase subunit D"	Unique in bacteria
K00247	A09100 Metabolism	09101 Carbohydrate metabolism	00650 Butanoate metabolism [PATH:ko00650]	frdD	succinate dehydrogenase subunit D"	Unique in bacteria
K00247	A09100 Metabolism	09102 Energy metabolism	00190 Oxidative phosphorylation [PATH:ko00190]	frdD	succinate dehydrogenase subunit D"	Unique in bacteria
K00247	A09100 Metabolism	09102 Energy metabolism	00720 Other carbon fixation pathways [PATH:ko00720]	frdD	succinate dehydrogenase subunit D"	Unique in bacteria
K00247	A09130 Environmental Information Processing	09132 Signal transduction	02020 Two-component system [PATH:ko02020]	frdD	succinate dehydrogenase subunit D"	Unique in bacteria
K00248	A09100 Metabolism	09101 Carbohydrate metabolism	00640 Propanoate metabolism [PATH:ko00640]	ACADS, bcd	butyryl-CoA dehydrogenase [EC:1.3.8.1]"	Unique in bacteria
K00248	A09100 Metabolism	09101 Carbohydrate metabolism	00650 Butanoate metabolism [PATH:ko00650]	ACADS, bcd	butyryl-CoA dehydrogenase [EC:1.3.8.1]"	Unique in bacteria
K00248	A09100 Metabolism	09103 Lipid metabolism	00071 Fatty acid degradation [PATH:ko00071]	ACADS, bcd	butyryl-CoA dehydrogenase [EC:1.3.8.1]"	Unique in bacteria
K00248	A09100 Metabolism	09105 Amino acid metabolism	00280 Valine, leucine and isoleucine degradation [PATH:ko00280]	ACADS, bcd	butyryl-CoA dehydrogenase [EC:1.3.8.1]"	Unique in bacteria
K00248	A09100 Metabolism	09106 Metabolism of other amino acids	00410 beta-Alanine metabolism [PATH:ko00410]	ACADS, bcd	butyryl-CoA dehydrogenase [EC:1.3.8.1]"	Unique in bacteria
K00255	A09100 Metabolism	09103 Lipid metabolism	00071 Fatty acid degradation [PATH:ko00071]	ACADL	long-chain-acyl-CoA dehydrogenase [EC:1.3.8.8]"	Unique in bacteria
K00255	A09150 Organismal Systems	09152 Endocrine system	03320 PPAR signaling pathway [PATH:ko03320]	ACADL	long-chain-acyl-CoA dehydrogenase [EC:1.3.8.8]"	Unique in bacteria
K00259	A09100 Metabolism	09105 Amino acid metabolism	00250 Alanine, aspartate and glutamate metabolism [PATH:ko00250]	ald	alanine dehydrogenase [EC:1.4.1.1]"	Unique in bacteria
K00259	A09100 Metabolism	09106 Metabolism of other amino acids	00430 Taurine and hypotaurine metabolism [PATH:ko00430]	ald	alanine dehydrogenase [EC:1.4.1.1]"	Unique in bacteria
K00261	A09100 Metabolism	09102 Energy metabolism	00910 Nitrogen metabolism [PATH:ko00910]	GLUD1_2, gdhA	glutamate dehydrogenase (NAD(P)+) [EC:1.4.1.3]"	Unique in bacteria
K00261	A09100 Metabolism	09105 Amino acid metabolism	00250 Alanine, aspartate and glutamate metabolism [PATH:ko00250]	GLUD1_2, gdhA	glutamate dehydrogenase (NAD(P)+) [EC:1.4.1.3]"	Unique in bacteria
K00261	A09100 Metabolism	09105 Amino acid metabolism	00220 Arginine biosynthesis [PATH:ko00220]	GLUD1_2, gdhA	glutamate dehydrogenase (NAD(P)+) [EC:1.4.1.3]"	Unique in bacteria
K00261	A09140 Cellular Processes	09143 Cell growth and death	04217 Necroptosis [PATH:ko04217]	GLUD1_2, gdhA	glutamate dehydrogenase (NAD(P)+) [EC:1.4.1.3]"	Unique in bacteria
K00261	A09150 Organismal Systems	09155 Excretory system	04964 Proximal tubule bicarbonate reclamation [PATH:ko04964]	GLUD1_2, gdhA	glutamate dehydrogenase (NAD(P)+) [EC:1.4.1.3]"	Unique in bacteria
K00261	A09180 Brite Hierarchies	09183 Protein families: signaling and cellular processes	04147 Exosome [BR:ko04147]	GLUD1_2, gdhA	glutamate dehydrogenase (NAD(P)+) [EC:1.4.1.3]"	Unique in bacteria
K00263	A09100 Metabolism	09105 Amino acid metabolism	00280 Valine, leucine and isoleucine degradation [PATH:ko00280]	E1.4.1.9	leucine dehydrogenase [EC:1.4.1.9]"	Unique in bacteria
K00263	A09100 Metabolism	09105 Amino acid metabolism	00290 Valine, leucine and isoleucine biosynthesis [PATH:ko00290]	E1.4.1.9	leucine dehydrogenase [EC:1.4.1.9]"	Unique in bacteria
K00265	A09100 Metabolism	09102 Energy metabolism	00910 Nitrogen metabolism [PATH:ko00910]	gltB	glutamate synthase (NADPH) large chain [EC:1.4.1.13]"	Unique in bacteria
K00265	A09100 Metabolism	09105 Amino acid metabolism	00250 Alanine, aspartate and glutamate metabolism [PATH:ko00250]	gltB	glutamate synthase (NADPH) large chain [EC:1.4.1.13]"	Unique in bacteria
K00265	A09180 Brite Hierarchies	09181 Protein families: metabolism	01002 Peptidases and inhibitors [BR:ko01002]	gltB	glutamate synthase (NADPH) large chain [EC:1.4.1.13]"	Unique in bacteria
K00266	A09100 Metabolism	09102 Energy metabolism	00910 Nitrogen metabolism [PATH:ko00910]	gltD	glutamate synthase (NADPH) small chain [EC:1.4.1.13]"	Unique in bacteria
K00266	A09100 Metabolism	09105 Amino acid metabolism	00250 Alanine, aspartate and glutamate metabolism [PATH:ko00250]	gltD	glutamate synthase (NADPH) small chain [EC:1.4.1.13]"	Unique in bacteria
K00271	A09100 Metabolism	09105 Amino acid metabolism	00280 Valine, leucine and isoleucine degradation [PATH:ko00280]	vdh	valine dehydrogenase (NAD+) [EC:1.4.1.23]"	Unique in bacteria
K00278	A09100 Metabolism	09105 Amino acid metabolism	00250 Alanine, aspartate and glutamate metabolism [PATH:ko00250]	nadB	L-aspartate oxidase [EC:1.4.3.16]"	Unique in bacteria
K00278	A09100 Metabolism	09108 Metabolism of cofactors and vitamins	00760 Nicotinate and nicotinamide metabolism [PATH:ko00760]	nadB	L-aspartate oxidase [EC:1.4.3.16]"	Unique in bacteria
K00282	A09100 Metabolism	09101 Carbohydrate metabolism	00630 Glyoxylate and dicarboxylate metabolism [PATH:ko00630]	gcvPA	glycine cleavage system P protein (glycine dehydrogenase) subunit 1 [EC:1.4.4.2]"	Unique in bacteria
K00282	A09100 Metabolism	09105 Amino acid metabolism	00260 Glycine, serine and threonine metabolism [PATH:ko00260]	gcvPA	glycine cleavage system P protein (glycine dehydrogenase) subunit 1 [EC:1.4.4.2]"	Unique in bacteria
K00282	A09100 Metabolism	09108 Metabolism of cofactors and vitamins	00785 Lipoic acid metabolism [PATH:ko00785]	gcvPA	glycine cleavage system P protein (glycine dehydrogenase) subunit 1 [EC:1.4.4.2]"	Unique in bacteria
K00282	A09100 Metabolism	09108 Metabolism of cofactors and vitamins	00670 One carbon pool by folate [PATH:ko00670]	gcvPA	glycine cleavage system P protein (glycine dehydrogenase) subunit 1 [EC:1.4.4.2]"	Unique in bacteria
K00283	A09100 Metabolism	09101 Carbohydrate metabolism	00630 Glyoxylate and dicarboxylate metabolism [PATH:ko00630]	gcvPB	glycine cleavage system P protein (glycine dehydrogenase) subunit 2 [EC:1.4.4.2]"	Unique in bacteria
K00283	A09100 Metabolism	09105 Amino acid metabolism	00260 Glycine, serine and threonine metabolism [PATH:ko00260]	gcvPB	glycine cleavage system P protein (glycine dehydrogenase) subunit 2 [EC:1.4.4.2]"	Unique in bacteria
K00283	A09100 Metabolism	09108 Metabolism of cofactors and vitamins	00785 Lipoic acid metabolism [PATH:ko00785]	gcvPB	glycine cleavage system P protein (glycine dehydrogenase) subunit 2 [EC:1.4.4.2]"	Unique in bacteria
K00283	A09100 Metabolism	09108 Metabolism of cofactors and vitamins	00670 One carbon pool by folate [PATH:ko00670]	gcvPB	glycine cleavage system P protein (glycine dehydrogenase) subunit 2 [EC:1.4.4.2]"	Unique in bacteria
K00285	A09100 Metabolism	09105 Amino acid metabolism	00360 Phenylalanine metabolism [PATH:ko00360]	dadA	D-amino-acid dehydrogenase [EC:1.4.5.1]"	Unique in bacteria
K00285	A09100 Metabolism	09106 Metabolism of other amino acids	00470 D-Amino acid metabolism [PATH:ko00470]	dadA	D-amino-acid dehydrogenase [EC:1.4.5.1]"	Unique in bacteria
K00298	A09190 Not Included in Pathway or Brite	09191 Unclassified: metabolism	99980 Enzymes with EC numbers	ceo	N5-(carboxyethyl)ornithine synthase [EC:1.5.1.24]"	Unique in bacteria
K00299	A09100 Metabolism	09102 Energy metabolism	00920 Sulfur metabolism [PATH:ko00920]	ssuE, msuE	FMN reductase [EC:1.5.1.38]"	Unique in bacteria
K00299	A09100 Metabolism	09108 Metabolism of cofactors and vitamins	00740 Riboflavin metabolism [PATH:ko00740]	ssuE, msuE	FMN reductase [EC:1.5.1.38]"	Unique in bacteria
K00300	A09100 Metabolism	09102 Energy metabolism	00680 Methane metabolism [PATH:ko00680]	mtdA	methylenetetrahydrofolate/methylenetetrahydromethanopterin dehydrogenase (NADP+) [EC:1.5.1.5 1.5.1.-]"	Unique in bacteria
K00300	A09100 Metabolism	09108 Metabolism of cofactors and vitamins	00670 One carbon pool by folate [PATH:ko00670]	mtdA	methylenetetrahydrofolate/methylenetetrahydromethanopterin dehydrogenase (NADP+) [EC:1.5.1.5 1.5.1.-]"	Unique in bacteria
K00301	A09100 Metabolism	09105 Amino acid metabolism	00260 Glycine, serine and threonine metabolism [PATH:ko00260]	E1.5.3.1	sarcosine oxidase [EC:1.5.3.1]"	Unique in bacteria
K00302	A09100 Metabolism	09105 Amino acid metabolism	00260 Glycine, serine and threonine metabolism [PATH:ko00260]	soxA	sarcosine oxidase, subunit alpha [EC:1.5.3.24 1.5.3.1]"	Unique in bacteria
K00303	A09100 Metabolism	09105 Amino acid metabolism	00260 Glycine, serine and threonine metabolism [PATH:ko00260]	soxB	sarcosine oxidase, subunit beta [EC:1.5.3.24 1.5.3.1]"	Unique in bacteria
K00304	A09100 Metabolism	09105 Amino acid metabolism	00260 Glycine, serine and threonine metabolism [PATH:ko00260]	soxD	sarcosine oxidase, subunit delta [EC:1.5.3.24 1.5.3.1]"	Unique in bacteria
K00305	A09100 Metabolism	09105 Amino acid metabolism	00260 Glycine, serine and threonine metabolism [PATH:ko00260]	soxG	sarcosine oxidase, subunit gamma [EC:1.5.3.24 1.5.3.1]"	Unique in bacteria
K00315	A09100 Metabolism	09105 Amino acid metabolism	00260 Glycine, serine and threonine metabolism [PATH:ko00260]	DMGDH	dimethylglycine dehydrogenase [EC:1.5.8.4]"	Unique in bacteria
K00315	A09100 Metabolism	09108 Metabolism of cofactors and vitamins	00670 One carbon pool by folate [PATH:ko00670]	DMGDH	dimethylglycine dehydrogenase [EC:1.5.8.4]"	Unique in bacteria
K00316	A09100 Metabolism	09105 Amino acid metabolism	00330 Arginine and proline metabolism [PATH:ko00330]	spdH	spermidine dehydrogenase [EC:1.5.99.6]"	Unique in bacteria
K00316	A09100 Metabolism	09106 Metabolism of other amino acids	00410 beta-Alanine metabolism [PATH:ko00410]	spdH	spermidine dehydrogenase [EC:1.5.99.6]"	Unique in bacteria
K00317	A09100 Metabolism	09102 Energy metabolism	00680 Methane metabolism [PATH:ko00680]	dmd-tmd	dimethylamine/trimethylamine dehydrogenase [EC:1.5.8.1 1.5.8.2]"	Unique in bacteria
K00320	A09100 Metabolism	09102 Energy metabolism	00680 Methane metabolism [PATH:ko00680]	mer	5,10-methylenetetrahydromethanopterin reductase [EC:1.5.98.2]"	Unique in bacteria
K00325	A09100 Metabolism	09108 Metabolism of cofactors and vitamins	00760 Nicotinate and nicotinamide metabolism [PATH:ko00760]	pntB	proton-translocating NAD(P)+ transhydrogenase subunit beta [EC:7.1.1.1]"	Unique in bacteria
K00330	A09100 Metabolism	09102 Energy metabolism	00190 Oxidative phosphorylation [PATH:ko00190]	nuoA	NADH-quinone oxidoreductase subunit A [EC:7.1.1.2]"	Unique in bacteria
K00331	A09100 Metabolism	09102 Energy metabolism	00190 Oxidative phosphorylation [PATH:ko00190]	nuoB	NADH-quinone oxidoreductase subunit B [EC:7.1.1.2]"	Unique in bacteria
K00335	A09100 Metabolism	09102 Energy metabolism	00190 Oxidative phosphorylation [PATH:ko00190]	nuoF	NADH-quinone oxidoreductase subunit F [EC:7.1.1.2]"	Unique in bacteria
K00336	A09100 Metabolism	09102 Energy metabolism	00190 Oxidative phosphorylation [PATH:ko00190]	nuoG	NADH-quinone oxidoreductase subunit G [EC:7.1.1.2]"	Unique in bacteria
K00337	A09100 Metabolism	09102 Energy metabolism	00190 Oxidative phosphorylation [PATH:ko00190]	nuoH	NADH-quinone oxidoreductase subunit H [EC:7.1.1.2]"	Unique in bacteria
K00339	A09100 Metabolism	09102 Energy metabolism	00190 Oxidative phosphorylation [PATH:ko00190]	nuoJ	NADH-quinone oxidoreductase subunit J [EC:7.1.1.2]"	Unique in bacteria
K00340	A09100 Metabolism	09102 Energy metabolism	00190 Oxidative phosphorylation [PATH:ko00190]	nuoK	NADH-quinone oxidoreductase subunit K [EC:7.1.1.2]"	Unique in bacteria
K00341	A09100 Metabolism	09102 Energy metabolism	00190 Oxidative phosphorylation [PATH:ko00190]	nuoL	NADH-quinone oxidoreductase subunit L [EC:7.1.1.2]"	Unique in bacteria
K00342	A09100 Metabolism	09102 Energy metabolism	00190 Oxidative phosphorylation [PATH:ko00190]	nuoM	NADH-quinone oxidoreductase subunit M [EC:7.1.1.2]"	Unique in bacteria
K00343	A09100 Metabolism	09102 Energy metabolism	00190 Oxidative phosphorylation [PATH:ko00190]	nuoN	NADH-quinone oxidoreductase subunit N [EC:7.1.1.2]"	Unique in bacteria
K00351	A09190 Not Included in Pathway or Brite	09191 Unclassified: metabolism	99980 Enzymes with EC numbers	nqrF	Na+-transporting NADH:ubiquinone oxidoreductase subunit F [EC:7.2.1.1]"	Unique in bacteria
K00360	A09100 Metabolism	09102 Energy metabolism	00910 Nitrogen metabolism [PATH:ko00910]	nasB	assimilatory nitrate reductase electron transfer subunit [EC:1.7.99.-]"	Unique in bacteria
K00362	A09100 Metabolism	09102 Energy metabolism	00910 Nitrogen metabolism [PATH:ko00910]	nirB	nitrite reductase (NADH) large subunit [EC:1.7.1.15]"	Unique in bacteria
K00363	A09100 Metabolism	09102 Energy metabolism	00910 Nitrogen metabolism [PATH:ko00910]	nirD	nitrite reductase (NADH) small subunit [EC:1.7.1.15]"	Unique in bacteria
K00366	A09100 Metabolism	09102 Energy metabolism	00910 Nitrogen metabolism [PATH:ko00910]	nirA	ferredoxin-nitrite reductase [EC:1.7.7.1]"	Unique in bacteria
K00367	A09100 Metabolism	09102 Energy metabolism	00910 Nitrogen metabolism [PATH:ko00910]	narB	ferredoxin-nitrate reductase [EC:1.7.7.2]"	Unique in bacteria
K00370	A09100 Metabolism	09102 Energy metabolism	00910 Nitrogen metabolism [PATH:ko00910]	narG, narZ, nxrA	nitrate reductase / nitrite oxidoreductase, alpha subunit [EC:1.7.5.1 1.7.99.-]"	Unique in bacteria
K00370	A09130 Environmental Information Processing	09132 Signal transduction	02020 Two-component system [PATH:ko02020]	narG, narZ, nxrA	nitrate reductase / nitrite oxidoreductase, alpha subunit [EC:1.7.5.1 1.7.99.-]"	Unique in bacteria
K00370	A09180 Brite Hierarchies	09183 Protein families: signaling and cellular processes	02000 Transporters [BR:ko02000]	narG, narZ, nxrA	nitrate reductase / nitrite oxidoreductase, alpha subunit [EC:1.7.5.1 1.7.99.-]"	Unique in bacteria
K00371	A09100 Metabolism	09102 Energy metabolism	00910 Nitrogen metabolism [PATH:ko00910]	narH, narY, nxrB	nitrate reductase / nitrite oxidoreductase, beta subunit [EC:1.7.5.1 1.7.99.-]"	Unique in bacteria
K00371	A09130 Environmental Information Processing	09132 Signal transduction	02020 Two-component system [PATH:ko02020]	narH, narY, nxrB	nitrate reductase / nitrite oxidoreductase, beta subunit [EC:1.7.5.1 1.7.99.-]"	Unique in bacteria
K00371	A09180 Brite Hierarchies	09183 Protein families: signaling and cellular processes	02000 Transporters [BR:ko02000]	narH, narY, nxrB	nitrate reductase / nitrite oxidoreductase, beta subunit [EC:1.7.5.1 1.7.99.-]"	Unique in bacteria
K00372	A09100 Metabolism	09102 Energy metabolism	00910 Nitrogen metabolism [PATH:ko00910]	nasC, nasA	assimilatory nitrate reductase catalytic subunit [EC:1.7.99.-]"	Unique in bacteria
K00373	A09130 Environmental Information Processing	09132 Signal transduction	02020 Two-component system [PATH:ko02020]	narJ, narW	nitrate reductase molybdenum cofactor assembly chaperone NarJ/NarW"	Unique in bacteria
K00374	A09100 Metabolism	09102 Energy metabolism	00910 Nitrogen metabolism [PATH:ko00910]	narI, narV	nitrate reductase gamma subunit [EC:1.7.5.1 1.7.99.-]"	Unique in bacteria
K00374	A09130 Environmental Information Processing	09132 Signal transduction	02020 Two-component system [PATH:ko02020]	narI, narV	nitrate reductase gamma subunit [EC:1.7.5.1 1.7.99.-]"	Unique in bacteria
K00374	A09180 Brite Hierarchies	09183 Protein families: signaling and cellular processes	02000 Transporters [BR:ko02000]	narI, narV	nitrate reductase gamma subunit [EC:1.7.5.1 1.7.99.-]"	Unique in bacteria
K00375	A09180 Brite Hierarchies	09182 Protein families: genetic information processing	03000 Transcription factors [BR:ko03000]	K00375	GntR family transcriptional regulator / MocR family aminotransferase"	Unique in bacteria
K00386	A09100 Metabolism	09102 Energy metabolism	00920 Sulfur metabolism [PATH:ko00920]	sorB	sulfite dehydrogenase (cytochrome) subunit B [EC:1.8.2.1]"	Unique in bacteria
K00392	A09100 Metabolism	09102 Energy metabolism	00920 Sulfur metabolism [PATH:ko00920]	sir	sulfite reductase (ferredoxin) [EC:1.8.7.1]"	Unique in bacteria
K00404	A09100 Metabolism	09102 Energy metabolism	00190 Oxidative phosphorylation [PATH:ko00190]	ccoN	cytochrome c oxidase cbb3-type subunit I [EC:7.1.1.9]"	Unique in bacteria
K00404	A09130 Environmental Information Processing	09132 Signal transduction	02020 Two-component system [PATH:ko02020]	ccoN	cytochrome c oxidase cbb3-type subunit I [EC:7.1.1.9]"	Unique in bacteria
K00405	A09100 Metabolism	09102 Energy metabolism	00190 Oxidative phosphorylation [PATH:ko00190]	ccoO	cytochrome c oxidase cbb3-type subunit II"	Unique in bacteria
K00405	A09130 Environmental Information Processing	09132 Signal transduction	02020 Two-component system [PATH:ko02020]	ccoO	cytochrome c oxidase cbb3-type subunit II"	Unique in bacteria
K00406	A09100 Metabolism	09102 Energy metabolism	00190 Oxidative phosphorylation [PATH:ko00190]	ccoP	cytochrome c oxidase cbb3-type subunit III"	Unique in bacteria
K00406	A09130 Environmental Information Processing	09132 Signal transduction	02020 Two-component system [PATH:ko02020]	ccoP	cytochrome c oxidase cbb3-type subunit III"	Unique in bacteria
K00410	A09100 Metabolism	09102 Energy metabolism	00190 Oxidative phosphorylation [PATH:ko00190]	fbcH	ubiquinol-cytochrome c reductase cytochrome b/c1 subunit"	Unique in bacteria
K00410	A09130 Environmental Information Processing	09132 Signal transduction	02020 Two-component system [PATH:ko02020]	fbcH	ubiquinol-cytochrome c reductase cytochrome b/c1 subunit"	Unique in bacteria
K00412	A09100 Metabolism	09102 Energy metabolism	00190 Oxidative phosphorylation [PATH:ko00190]	CYTB, petB	ubiquinol-cytochrome c reductase cytochrome b subunit"	Unique in bacteria
K00412	A09130 Environmental Information Processing	09132 Signal transduction	02020 Two-component system [PATH:ko02020]	CYTB, petB	ubiquinol-cytochrome c reductase cytochrome b subunit"	Unique in bacteria
K00412	A09150 Organismal Systems	09153 Circulatory system	04260 Cardiac muscle contraction [PATH:ko04260]	CYTB, petB	ubiquinol-cytochrome c reductase cytochrome b subunit"	Unique in bacteria
K00412	A09150 Organismal Systems	09159 Environmental adaptation	04714 Thermogenesis [PATH:ko04714]	CYTB, petB	ubiquinol-cytochrome c reductase cytochrome b subunit"	Unique in bacteria
K00412	A09160 Human Diseases	09161 Cancer: overview	05208 Chemical carcinogenesis - reactive oxygen species [PATH:ko05208]	CYTB, petB	ubiquinol-cytochrome c reductase cytochrome b subunit"	Unique in bacteria
K00412	A09160 Human Diseases	09164 Neurodegenerative disease	05010 Alzheimer disease [PATH:ko05010]	CYTB, petB	ubiquinol-cytochrome c reductase cytochrome b subunit"	Unique in bacteria
K00412	A09160 Human Diseases	09164 Neurodegenerative disease	05012 Parkinson disease [PATH:ko05012]	CYTB, petB	ubiquinol-cytochrome c reductase cytochrome b subunit"	Unique in bacteria
K00412	A09160 Human Diseases	09164 Neurodegenerative disease	05014 Amyotrophic lateral sclerosis [PATH:ko05014]	CYTB, petB	ubiquinol-cytochrome c reductase cytochrome b subunit"	Unique in bacteria
K00412	A09160 Human Diseases	09164 Neurodegenerative disease	05016 Huntington disease [PATH:ko05016]	CYTB, petB	ubiquinol-cytochrome c reductase cytochrome b subunit"	Unique in bacteria
K00412	A09160 Human Diseases	09164 Neurodegenerative disease	05020 Prion disease [PATH:ko05020]	CYTB, petB	ubiquinol-cytochrome c reductase cytochrome b subunit"	Unique in bacteria
K00412	A09160 Human Diseases	09164 Neurodegenerative disease	05022 Pathways of neurodegeneration - multiple diseases [PATH:ko05022]	CYTB, petB	ubiquinol-cytochrome c reductase cytochrome b subunit"	Unique in bacteria
K00412	A09160 Human Diseases	09166 Cardiovascular disease	05415 Diabetic cardiomyopathy [PATH:ko05415]	CYTB, petB	ubiquinol-cytochrome c reductase cytochrome b subunit"	Unique in bacteria
K00412	A09160 Human Diseases	09167 Endocrine and metabolic disease	04932 Non-alcoholic fatty liver disease [PATH:ko04932]	CYTB, petB	ubiquinol-cytochrome c reductase cytochrome b subunit"	Unique in bacteria
K00412	A09180 Brite Hierarchies	09182 Protein families: genetic information processing	03029 Mitochondrial biogenesis [BR:ko03029]	CYTB, petB	ubiquinol-cytochrome c reductase cytochrome b subunit"	Unique in bacteria
K00425	A09100 Metabolism	09102 Energy metabolism	00190 Oxidative phosphorylation [PATH:ko00190]	cydA	cytochrome bd ubiquinol oxidase subunit I [EC:7.1.1.7]"	Unique in bacteria
K00425	A09130 Environmental Information Processing	09132 Signal transduction	02020 Two-component system [PATH:ko02020]	cydA	cytochrome bd ubiquinol oxidase subunit I [EC:7.1.1.7]"	Unique in bacteria
K00426	A09100 Metabolism	09102 Energy metabolism	00190 Oxidative phosphorylation [PATH:ko00190]	cydB	cytochrome bd ubiquinol oxidase subunit II [EC:7.1.1.7]"	Unique in bacteria
K00426	A09130 Environmental Information Processing	09132 Signal transduction	02020 Two-component system [PATH:ko02020]	cydB	cytochrome bd ubiquinol oxidase subunit II [EC:7.1.1.7]"	Unique in bacteria
K00435	A09100 Metabolism	09108 Metabolism of cofactors and vitamins	00860 Porphyrin metabolism [PATH:ko00860]	hemQ	hydrogen peroxide-dependent heme synthase [EC:1.3.98.5]"	Unique in bacteria
K00441	A09100 Metabolism	09102 Energy metabolism	00680 Methane metabolism [PATH:ko00680]	frhB	coenzyme F420 hydrogenase subunit beta [EC:1.12.98.1]"	Unique in bacteria
K00446	A09100 Metabolism	09111 Xenobiotics biodegradation and metabolism	00362 Benzoate degradation [PATH:ko00362]	dmpB, xylE	catechol 2,3-dioxygenase [EC:1.13.11.2]"	Unique in bacteria
K00446	A09100 Metabolism	09111 Xenobiotics biodegradation and metabolism	00361 Chlorocyclohexane and chlorobenzene degradation [PATH:ko00361]	dmpB, xylE	catechol 2,3-dioxygenase [EC:1.13.11.2]"	Unique in bacteria
K00446	A09100 Metabolism	09111 Xenobiotics biodegradation and metabolism	00622 Xylene degradation [PATH:ko00622]	dmpB, xylE	catechol 2,3-dioxygenase [EC:1.13.11.2]"	Unique in bacteria
K00446	A09100 Metabolism	09111 Xenobiotics biodegradation and metabolism	00643 Styrene degradation [PATH:ko00643]	dmpB, xylE	catechol 2,3-dioxygenase [EC:1.13.11.2]"	Unique in bacteria
K00448	A09100 Metabolism	09111 Xenobiotics biodegradation and metabolism	00362 Benzoate degradation [PATH:ko00362]	pcaG	protocatechuate 3,4-dioxygenase, alpha subunit [EC:1.13.11.3]"	Unique in bacteria
K00448	A09100 Metabolism	09111 Xenobiotics biodegradation and metabolism	00624 Polycyclic aromatic hydrocarbon degradation [PATH:ko00624]	pcaG	protocatechuate 3,4-dioxygenase, alpha subunit [EC:1.13.11.3]"	Unique in bacteria
K00449	A09100 Metabolism	09111 Xenobiotics biodegradation and metabolism	00362 Benzoate degradation [PATH:ko00362]	pcaH	protocatechuate 3,4-dioxygenase, beta subunit [EC:1.13.11.3]"	Unique in bacteria
K00449	A09100 Metabolism	09111 Xenobiotics biodegradation and metabolism	00624 Polycyclic aromatic hydrocarbon degradation [PATH:ko00624]	pcaH	protocatechuate 3,4-dioxygenase, beta subunit [EC:1.13.11.3]"	Unique in bacteria
K00453	A09100 Metabolism	09105 Amino acid metabolism	00380 Tryptophan metabolism [PATH:ko00380]	TDO2, kynA	tryptophan 2,3-dioxygenase [EC:1.13.11.11]"	Unique in bacteria
K00464	A09190 Not Included in Pathway or Brite	09191 Unclassified: metabolism	99980 Enzymes with EC numbers	diox1	all-trans-8'-apo-beta-carotenal 15,15'-oxygenase [EC:1.13.11.75]"	Unique in bacteria
K00468	A09100 Metabolism	09105 Amino acid metabolism	00310 Lysine degradation [PATH:ko00310]	davB	lysine 2-monooxygenase [EC:1.13.12.2]"	Unique in bacteria
K00472	A09100 Metabolism	09105 Amino acid metabolism	00330 Arginine and proline metabolism [PATH:ko00330]	P4HA	prolyl 4-hydroxylase [EC:1.14.11.2]"	Unique in bacteria
K00476	A09130 Environmental Information Processing	09132 Signal transduction	04020 Calcium signaling pathway [PATH:ko04020]	ASPH	aspartate beta-hydroxylase [EC:1.14.11.16]"	Unique in bacteria
K00476	A09150 Organismal Systems	09153 Circulatory system	04260 Cardiac muscle contraction [PATH:ko04260]	ASPH	aspartate beta-hydroxylase [EC:1.14.11.16]"	Unique in bacteria
K00481	A09100 Metabolism	09111 Xenobiotics biodegradation and metabolism	00362 Benzoate degradation [PATH:ko00362]	pobA	p-hydroxybenzoate 3-monooxygenase [EC:1.14.13.2]"	Unique in bacteria
K00483	A09100 Metabolism	09105 Amino acid metabolism	00350 Tyrosine metabolism [PATH:ko00350]	hpaB	4-hydroxyphenylacetate 3-monooxygenase [EC:1.14.14.9]"	Unique in bacteria
K00491	A09100 Metabolism	09105 Amino acid metabolism	00220 Arginine biosynthesis [PATH:ko00220]	nos	nitric-oxide synthase, bacterial [EC:1.14.14.47]"	Unique in bacteria
K00491	A09100 Metabolism	09105 Amino acid metabolism	00330 Arginine and proline metabolism [PATH:ko00330]	nos	nitric-oxide synthase, bacterial [EC:1.14.14.47]"	Unique in bacteria
K00496	A09100 Metabolism	09103 Lipid metabolism	00071 Fatty acid degradation [PATH:ko00071]	alkB1_2, alkM	alkane 1-monooxygenase [EC:1.14.15.3]"	Unique in bacteria
K00496	A09100 Metabolism	09111 Xenobiotics biodegradation and metabolism	00930 Caprolactam degradation [PATH:ko00930]	alkB1_2, alkM	alkane 1-monooxygenase [EC:1.14.15.3]"	Unique in bacteria
K00500	A09100 Metabolism	09105 Amino acid metabolism	00360 Phenylalanine metabolism [PATH:ko00360]	phhA, PAH	phenylalanine-4-hydroxylase [EC:1.14.16.1]"	Unique in bacteria
K00500	A09100 Metabolism	09105 Amino acid metabolism	00400 Phenylalanine, tyrosine and tryptophan biosynthesis [PATH:ko00400]	phhA, PAH	phenylalanine-4-hydroxylase [EC:1.14.16.1]"	Unique in bacteria
K00500	A09100 Metabolism	09108 Metabolism of cofactors and vitamins	00790 Folate biosynthesis [PATH:ko00790]	phhA, PAH	phenylalanine-4-hydroxylase [EC:1.14.16.1]"	Unique in bacteria
K00508	A09100 Metabolism	09103 Lipid metabolism	00591 Linoleic acid metabolism [PATH:ko00591]	E1.14.19.3	linoleoyl-CoA desaturase [EC:1.14.19.3]"	Unique in bacteria
K00508	A09180 Brite Hierarchies	09181 Protein families: metabolism	01004 Lipid biosynthesis proteins [BR:ko01004]	E1.14.19.3	linoleoyl-CoA desaturase [EC:1.14.19.3]"	Unique in bacteria
K00518	A09190 Not Included in Pathway or Brite	09191 Unclassified: metabolism	99980 Enzymes with EC numbers	sodN	nickel superoxide dismutase [EC:1.15.1.1]"	Unique in bacteria
K00523	A09100 Metabolism	09107 Glycan biosynthesis and metabolism	00541 Biosynthesis of various nucleotide sugars [PATH:ko00541]	ascD, ddhD, rfbI	CDP-4-dehydro-6-deoxyglucose reductase, E3 [EC:1.17.1.1]"	Unique in bacteria
K00526	A09100 Metabolism	09104 Nucleotide metabolism	00230 Purine metabolism [PATH:ko00230]	E1.17.4.1B, nrdB, nrdF	ribonucleoside-diphosphate reductase beta chain [EC:1.17.4.1]"	Unique in bacteria
K00526	A09100 Metabolism	09104 Nucleotide metabolism	00240 Pyrimidine metabolism [PATH:ko00240]	E1.17.4.1B, nrdB, nrdF	ribonucleoside-diphosphate reductase beta chain [EC:1.17.4.1]"	Unique in bacteria
K00526	A09180 Brite Hierarchies	09182 Protein families: genetic information processing	03400 DNA repair and recombination proteins [BR:ko03400]	E1.17.4.1B, nrdB, nrdF	ribonucleoside-diphosphate reductase beta chain [EC:1.17.4.1]"	Unique in bacteria
K00528	A09190 Not Included in Pathway or Brite	09191 Unclassified: metabolism	99980 Enzymes with EC numbers	fpr	ferredoxin/flavodoxin---NADP+ reductase [EC:1.18.1.2 1.19.1.1]"	Unique in bacteria
K00529	A09100 Metabolism	09103 Lipid metabolism	00071 Fatty acid degradation [PATH:ko00071]	hcaD	3-phenylpropionate/trans-cinnamate dioxygenase ferredoxin reductase component [EC:1.18.1.3]"	Unique in bacteria
K00529	A09100 Metabolism	09105 Amino acid metabolism	00360 Phenylalanine metabolism [PATH:ko00360]	hcaD	3-phenylpropionate/trans-cinnamate dioxygenase ferredoxin reductase component [EC:1.18.1.3]"	Unique in bacteria
K00529	A09100 Metabolism	09111 Xenobiotics biodegradation and metabolism	00362 Benzoate degradation [PATH:ko00362]	hcaD	3-phenylpropionate/trans-cinnamate dioxygenase ferredoxin reductase component [EC:1.18.1.3]"	Unique in bacteria
K00537	A09190 Not Included in Pathway or Brite	09191 Unclassified: metabolism	99980 Enzymes with EC numbers	arsC	arsenate reductase (glutaredoxin) [EC:1.20.4.1]"	Unique in bacteria
K00540	A09190 Not Included in Pathway or Brite	09191 Unclassified: metabolism	99980 Enzymes with EC numbers	fqr	F420H(2)-dependent quinone reductase [EC:1.1.98.-]"	Unique in bacteria
K00544	A09100 Metabolism	09105 Amino acid metabolism	00260 Glycine, serine and threonine metabolism [PATH:ko00260]	BHMT	betaine-homocysteine S-methyltransferase [EC:2.1.1.5]"	Unique in bacteria
K00544	A09100 Metabolism	09105 Amino acid metabolism	00270 Cysteine and methionine metabolism [PATH:ko00270]	BHMT	betaine-homocysteine S-methyltransferase [EC:2.1.1.5]"	Unique in bacteria
K00544	A09100 Metabolism	09108 Metabolism of cofactors and vitamins	00670 One carbon pool by folate [PATH:ko00670]	BHMT	betaine-homocysteine S-methyltransferase [EC:2.1.1.5]"	Unique in bacteria
K00544	A09150 Organismal Systems	09154 Digestive system	04981 Folate transport and metabolism [PATH:ko04981]	BHMT	betaine-homocysteine S-methyltransferase [EC:2.1.1.5]"	Unique in bacteria
K00554	A09180 Brite Hierarchies	09182 Protein families: genetic information processing	03016 Transfer RNA biogenesis [BR:ko03016]	trmD	tRNA (guanine37-N1)-methyltransferase [EC:2.1.1.228]"	Unique in bacteria
[truncated: 6,658 more rows]
