# Supplementary material for: Functional redundancy and stability support the resilience of the Evernia prunastri holobiont under urbanization
Source: Environ Microbiome. 2026 Apr 9;21:65. doi: 10.1186/s40793-026-00886-8 (PMC13169696; doi:10.1186/s40793-026-00886-8)
Supplement: Supplementary file 5 — Supplementary Material 5. [file 40793_2026_886_MOESM5_ESM.xlsx]

## Sheet: Sheet1
bgc_id	gcf_id	barcode	color	location	sample	filename	membership_value	on_contig_edge	chem_class	chem_subclass	class_source	type_source	Kingdom	Phylum	Class	Order	Family	Genus	Species	product	location
89	118	PAW59641_barcode09	Green	Meijendel	evernia_prunastri	contig_112.region001.gbk	0.282044	no	Polyketide	T1PKS	T1PKS	as7	Fungi	Ascomycota	Lecanoromycetes	Lecanorales	Parmeliaceae	Evernia	Evernia prunastri	clavaric acid	rural
90	49	PAW59641_barcode09	Green	Meijendel	evernia_prunastri	contig_57.region001.gbk	0.450734	yes	RiPP	fungal-RiPP-like	fungal-RiPP-like	as7	Fungi	Ascomycota	Lecanoromycetes	Lecanorales	Parmeliaceae	Evernia	Evernia prunastri	no significant hits	rural
91	33	PAW59641_barcode09	Green	Meijendel	evernia_prunastri	contig_53.region002.gbk	0.193881	no	Terpene	generic	terpene	as7	Fungi	Ascomycota	Lecanoromycetes	Lecanorales	Parmeliaceae	Evernia	Evernia prunastri	squalestatin S1	rural
92	135	PAW59641_barcode09	Green	Meijendel	evernia_prunastri	contig_391.region001.gbk	0.130465	no	NRP	generic	NRPS	as7	Fungi	Ascomycota	Lecanoromycetes	Lecanorales	Parmeliaceae	Evernia	Evernia prunastri	no significant hits	rural
93	122	PAW59641_barcode09	Green	Meijendel	evernia_prunastri	contig_22.region001.gbk	0.231273	no	Polyketide	T1PKS	T1PKS	as7	Fungi	Ascomycota	Lecanoromycetes	Lecanorales	Parmeliaceae	Evernia	Evernia prunastri	no significant hits	rural
94	123	PAW59641_barcode09	Green	Meijendel	evernia_prunastri	contig_199.region001.gbk	0.378906	no	Polyketide	T1PKS	T1PKS	as7	Fungi	Ascomycota	Lecanoromycetes	Lecanorales	Parmeliaceae	Evernia	Evernia prunastri	no significant hits	rural
95	126	PAW59641_barcode09	Green	Meijendel	evernia_prunastri	contig_43.region001.gbk	0.305894	no	Polyketide	T1PKS	T1PKS	as7	Fungi	Ascomycota	Lecanoromycetes	Lecanorales	Parmeliaceae	Evernia	Evernia prunastri	no significant hits	rural
96	1	PAW59641_barcode09	Green	Meijendel	evernia_prunastri	contig_385.region001.gbk	0.339376	yes	RiPP	fungal-RiPP-like	fungal-RiPP-like	as7	Fungi	Ascomycota	Lecanoromycetes	Lecanorales	Parmeliaceae	Evernia	Evernia prunastri	no significant hits	rural
97	110	PAW59641_barcode09	Green	Meijendel	evernia_prunastri	contig_32.region002.gbk	0.300167	no	Polyketide	T1PKS	T1PKS	as7	Fungi	Ascomycota	Lecanoromycetes	Lecanorales	Parmeliaceae	Evernia	Evernia prunastri	no significant hits	rural
98	59	PAW59641_barcode09	Green	Meijendel	evernia_prunastri	contig_73.region004.gbk	0.235965	no	NRP	generic	NRPS	as7	Fungi	Ascomycota	Lecanoromycetes	Lecanorales	Parmeliaceae	Evernia	Evernia prunastri	no significant hits	rural
99	17	PAW59641_barcode09	Green	Meijendel	evernia_prunastri	contig_347.region001.gbk	0.114949	yes	Terpene	generic	terpene	as7	Fungi	Ascomycota	Lecanoromycetes	Lecanorales	Parmeliaceae	Evernia	Evernia prunastri	no significant hits	rural
100	34	PAW59641_barcode09	Green	Meijendel	evernia_prunastri	contig_343.region002.gbk	0.386947	no	Terpene	generic	terpene	as7	Fungi	Ascomycota	Lecanoromycetes	Lecanorales	Parmeliaceae	Evernia	Evernia prunastri	botcinin H/botcinin I/botcinin J/cinbotolide D/botcinin K	rural
101	79	PAW59641_barcode09	Green	Meijendel	evernia_prunastri	contig_73.region003.gbk	0.291224	no	RiPP	fungal-RiPP-like	fungal-RiPP-like	as7	Fungi	Ascomycota	Lecanoromycetes	Lecanorales	Parmeliaceae	Evernia	Evernia prunastri	no significant hits	rural
102	121	PAW59641_barcode09	Green	Meijendel	evernia_prunastri	contig_90.region001.gbk	0.155846	no	Polyketide	T1PKS	T1PKS	as7	Fungi	Ascomycota	Lecanoromycetes	Lecanorales	Parmeliaceae	Evernia	Evernia prunastri	solanapyrone A	rural
103	115	PAW59641_barcode09	Green	Meijendel	evernia_prunastri	contig_356.region001.gbk	0.185225	no	Polyketide	T1PKS	T1PKS	as7	Fungi	Ascomycota	Lecanoromycetes	Lecanorales	Parmeliaceae	Evernia	Evernia prunastri	no significant hits	rural
104	106	PAW59641_barcode09	Green	Meijendel	evernia_prunastri	contig_405.region001.gbk	0.362915	yes	Polyketide	T1PKS	T1PKS	as7	Fungi	Ascomycota	Lecanoromycetes	Lecanorales	Parmeliaceae	Evernia	Evernia prunastri	aflatoxin G1	rural
105	38	PAW59641_barcode09	Green	Meijendel	evernia_prunastri	contig_75.region001.gbk	0.13531	no	NRP	NRPS-like	NRPS-like	as7	Fungi	Ascomycota	Lecanoromycetes	Lecanorales	Parmeliaceae	Evernia	Evernia prunastri	no significant hits	rural
106	64	PAW59641_barcode09	Green	Meijendel	evernia_prunastri	contig_338.region001.gbk	0.374153	no	RiPP	fungal-RiPP-like	fungal-RiPP-like	as7	Fungi	Ascomycota	Lecanoromycetes	Lecanorales	Parmeliaceae	Evernia	Evernia prunastri	no significant hits	rural
107	72	PAW59641_barcode09	Green	Meijendel	evernia_prunastri	contig_14.region001.gbk	0	no	NRP	generic	NRPS	as7	Fungi	Ascomycota	Lecanoromycetes	Lecanorales	Parmeliaceae	Evernia	Evernia prunastri	no significant hits	rural
108	129	PAW59641_barcode09	Green	Meijendel	evernia_prunastri	contig_359.region001.gbk	0.174002	yes	Polyketide	T1PKS	T1PKS	as7	Fungi	Ascomycota	Lecanoromycetes	Lecanorales	Parmeliaceae	Evernia	Evernia prunastri	no significant hits	rural
109	16	PAW59641_barcode09	Green	Meijendel	evernia_prunastri	contig_118.region001.gbk	0.666583	yes	NRP	NRPS-like	NRPS-like	as7	Fungi	Ascomycota	Lecanoromycetes	Lecanorales	Parmeliaceae	Evernia	Evernia prunastri	no significant hits	rural
110	94	PAW59641_barcode09	Green	Meijendel	evernia_prunastri	contig_193.region001.gbk	0.329508	no	Polyketide	T1PKS	T1PKS	as7	Fungi	Ascomycota	Lecanoromycetes	Lecanorales	Parmeliaceae	Evernia	Evernia prunastri	no significant hits	rural
111	109	PAW59641_barcode09	Green	Meijendel	evernia_prunastri	contig_365.region001.gbk	0.540093	yes	Polyketide	T1PKS	T1PKS	as7	Fungi	Ascomycota	Lecanoromycetes	Lecanorales	Parmeliaceae	Evernia	Evernia prunastri	no significant hits	rural
112	80	PAW59641_barcode09	Green	Meijendel	evernia_prunastri	contig_109.region001.gbk	0.248705	no	NRP	generic	NRPS	as7	Fungi	Ascomycota	Lecanoromycetes	Lecanorales	Parmeliaceae	Evernia	Evernia prunastri	no significant hits	rural
113	19	PAW59641_barcode09	Green	Meijendel	evernia_prunastri	contig_54.region003.gbk	0.264355	no	RiPP	fungal-RiPP-like	fungal-RiPP-like	as7	Fungi	Ascomycota	Lecanoromycetes	Lecanorales	Parmeliaceae	Evernia	Evernia prunastri	no significant hits	rural
114	133	PAW59641_barcode09	Green	Meijendel	evernia_prunastri	contig_58.region001.gbk	0.329102	no	Polyketide	T1PKS	T1PKS	as7	Fungi	Ascomycota	Lecanoromycetes	Lecanorales	Parmeliaceae	Evernia	Evernia prunastri	no significant hits	rural
115	89	PAW59641_barcode09	Green	Meijendel	evernia_prunastri	contig_54.region004.gbk	0.162482	yes	NRP	NRPS-like	NRPS-like	as7	Fungi	Ascomycota	Lecanoromycetes	Lecanorales	Parmeliaceae	Evernia	Evernia prunastri	no significant hits	rural
116	56	PAW59641_barcode09	Green	Meijendel	evernia_prunastri	contig_360.region001.gbk	0.45873	no	NRP	NRPS-like	NRPS-like	as7	Fungi	Ascomycota	Lecanoromycetes	Lecanorales	Parmeliaceae	Evernia	Evernia prunastri	no significant hits	rural
117	116	PAW59641_barcode09	Green	Meijendel	evernia_prunastri	contig_7.region001.gbk	0.227788	no	NRP	generic	NRPS	as7	Fungi	Ascomycota	Lecanoromycetes	Lecanorales	Parmeliaceae	Evernia	Evernia prunastri	no significant hits	rural
118	119	PAW59641_barcode09	Green	Meijendel	evernia_prunastri	contig_137.region001.gbk	0.602192	yes	NRP	NRPS-like	NRPS-like	as7	Fungi	Ascomycota	Lecanoromycetes	Lecanorales	Parmeliaceae	Evernia	Evernia prunastri	mycophenolic acid	rural
119	98	PAW59641_barcode09	Green	Meijendel	evernia_prunastri	contig_73.region002.gbk	0.252729	no	Polyketide	T1PKS	T1PKS	as7	Fungi	Ascomycota	Lecanoromycetes	Lecanorales	Parmeliaceae	Evernia	Evernia prunastri	no significant hits	rural
120	41	PAW59641_barcode09	Green	Meijendel	evernia_prunastri	contig_73.region005.gbk	0.518481	no	RiPP	fungal-RiPP	fungal-RiPP	as7	Fungi	Ascomycota	Lecanoromycetes	Lecanorales	Parmeliaceae	Evernia	Evernia prunastri	no significant hits	rural
121	95	PAW59641_barcode09	Green	Meijendel	evernia_prunastri	contig_67.region002.gbk	2.11e-08	no	NRP	generic	NRPS	as7	Fungi	Ascomycota	Lecanoromycetes	Lecanorales	Parmeliaceae	Evernia	Evernia prunastri	no significant hits	rural
122	7	PAW59641_barcode09	Green	Meijendel	evernia_prunastri	contig_63.region001.gbk	0.212542	no	RiPP	fungal-RiPP-like	fungal-RiPP-like	as7	Fungi	Ascomycota	Lecanoromycetes	Lecanorales	Parmeliaceae	Evernia	Evernia prunastri	no significant hits	rural
123	108	PAW59641_barcode09	Green	Meijendel	evernia_prunastri	contig_53.region003.gbk	0.227951	no	Polyketide	T1PKS	T1PKS	as7	Fungi	Ascomycota	Lecanoromycetes	Lecanorales	Parmeliaceae	Evernia	Evernia prunastri	4-epi-15-epi-brefeldin A	rural
124	43	PAW59641_barcode09	Green	Meijendel	evernia_prunastri	contig_185.region001.gbk	0.357569	no	NRP	NRPS-like	NRPS-like	as7	Fungi	Ascomycota	Lecanoromycetes	Lecanorales	Parmeliaceae	Evernia	Evernia prunastri	harzianopyridone	rural
125	3	PAW59641_barcode09	Green	Meijendel	evernia_prunastri	contig_218.region001.gbk	0.166255	no	Terpene	generic	terpene	as7	Fungi	Ascomycota	Lecanoromycetes	Lecanorales	Parmeliaceae	Evernia	Evernia prunastri	no significant hits	rural
126	124	PAW59641_barcode09	Green	Meijendel	evernia_prunastri	contig_170.region002.gbk	0.193028	no	Polyketide	T1PKS	T1PKS	as7	Fungi	Ascomycota	Lecanoromycetes	Lecanorales	Parmeliaceae	Evernia	Evernia prunastri	no significant hits	rural
127	52	PAW59641_barcode09	Green	Meijendel	evernia_prunastri	contig_50.region001.gbk	0.499082	yes	NRP	NRPS-like	NRPS-like	as7	Fungi	Ascomycota	Lecanoromycetes	Lecanorales	Parmeliaceae	Evernia	Evernia prunastri	no significant hits	rural
128	45	PAW59641_barcode09	Green	Meijendel	evernia_prunastri	contig_54.region002.gbk	0.242396	no	NRP	NRPS-like	NRPS-like	as7	Fungi	Ascomycota	Lecanoromycetes	Lecanorales	Parmeliaceae	Evernia	Evernia prunastri	no significant hits	rural
129	111	PAW59641_barcode09	Green	Meijendel	evernia_prunastri	contig_115.region001.gbk	0.398355	no	Polyketide	T1PKS	T1PKS	as7	Fungi	Ascomycota	Lecanoromycetes	Lecanorales	Parmeliaceae	Evernia	Evernia prunastri	no significant hits	rural
130	107	PAW59641_barcode09	Green	Meijendel	evernia_prunastri	contig_78.region001.gbk	0.138886	no	Polyketide	T1PKS	T1PKS	as7	Fungi	Ascomycota	Lecanoromycetes	Lecanorales	Parmeliaceae	Evernia	Evernia prunastri	burnettramic acid A	rural
131	15	PAW59641_barcode09	Green	Meijendel	evernia_prunastri	contig_55.region001.gbk	0.329234	no	Terpene	generic	terpene	as7	Fungi	Ascomycota	Lecanoromycetes	Lecanorales	Parmeliaceae	Evernia	Evernia prunastri	grayanic acid	rural
132	131	PAW59641_barcode09	Green	Meijendel	evernia_prunastri	contig_41.region001.gbk	0.227239	no	NRP	generic	NRPS	as7	Fungi	Ascomycota	Lecanoromycetes	Lecanorales	Parmeliaceae	Evernia	Evernia prunastri	burnettramic acid A	rural
133	4	PAW59641_barcode09	Green	Meijendel	evernia_prunastri	contig_8.region001.gbk	0	no	RiPP	fungal-RiPP-like	fungal-RiPP-like	as7	Fungi	Ascomycota	Lecanoromycetes	Lecanorales	Parmeliaceae	Evernia	Evernia prunastri	no significant hits	rural
134	130	PAW59641_barcode09	Green	Meijendel	evernia_prunastri	contig_128.region002.gbk	0.218136	no	Polyketide	T1PKS	T1PKS	as7	Fungi	Ascomycota	Lecanoromycetes	Lecanorales	Parmeliaceae	Evernia	Evernia prunastri	no significant hits	rural
135	68	PAW59641_barcode09	Green	Meijendel	evernia_prunastri	contig_109.region003.gbk	0.261036	no	RiPP	fungal-RiPP-like	fungal-RiPP-like	as7	Fungi	Ascomycota	Lecanoromycetes	Lecanorales	Parmeliaceae	Evernia	Evernia prunastri	no significant hits	rural
136	74	PAW59641_barcode09	Green	Meijendel	evernia_prunastri	contig_54.region001.gbk	0.753273	yes	Polyketide	T3PKS	T3PKS	as7	Fungi	Ascomycota	Lecanoromycetes	Lecanorales	Parmeliaceae	Evernia	Evernia prunastri	no significant hits	rural
137	128	PAW59641_barcode09	Green	Meijendel	evernia_prunastri	contig_170.region001.gbk	0.233229	yes	Polyketide	T1PKS	T1PKS	as7	Fungi	Ascomycota	Lecanoromycetes	Lecanorales	Parmeliaceae	Evernia	Evernia prunastri	atpenin B	rural
138	134	PAW59641_barcode09	Green	Meijendel	evernia_prunastri	contig_35.region001.gbk	0.171648	yes	Polyketide	T1PKS	T1PKS	as7	Fungi	Ascomycota	Lecanoromycetes	Lecanorales	Parmeliaceae	Evernia	Evernia prunastri	no significant hits	rural
139	40	PAW59641_barcode09	Green	Meijendel	evernia_prunastri	contig_378.region001.gbk	0.728221	yes	RiPP	fungal-RiPP-like	fungal-RiPP-like	as7	Fungi	Ascomycota	Lecanoromycetes	Lecanorales	Parmeliaceae	Evernia	Evernia prunastri	phomoidride	rural
140	105	PAW59641_barcode09	Green	Meijendel	evernia_prunastri	contig_403.region001.gbk	0.851587	yes	Polyketide	T1PKS	T1PKS	as7	Fungi	Ascomycota	Lecanoromycetes	Lecanorales	Parmeliaceae	Evernia	Evernia prunastri	no significant hits	rural
141	46	PAW59641_barcode09	Green	Meijendel	evernia_prunastri	contig_41.region002.gbk	0.181158	no	NRP	generic	NRPS	as7	Fungi	Ascomycota	Lecanoromycetes	Lecanorales	Parmeliaceae	Evernia	Evernia prunastri	nanangelenin B/terreazepine	rural
142	22	PAW59641_barcode09	Green	Meijendel	evernia_prunastri	contig_24.region001.gbk	0.296577	no	Terpene	generic	terpene	as7	Fungi	Ascomycota	Lecanoromycetes	Lecanorales	Parmeliaceae	Evernia	Evernia prunastri	no significant hits	rural
143	53	PAW59641_barcode09	Green	Meijendel	evernia_prunastri	contig_55.region002.gbk	0.140563	no	RiPP	fungal-RiPP-like	fungal-RiPP-like	as7	Fungi	Ascomycota	Lecanoromycetes	Lecanorales	Parmeliaceae	Evernia	Evernia prunastri	no significant hits	rural
144	102	PAW59641_barcode09	Green	Meijendel	evernia_prunastri	contig_128.region001.gbk	0.229768	no	Polyketide	T1PKS	T1PKS	as7	Fungi	Ascomycota	Lecanoromycetes	Lecanorales	Parmeliaceae	Evernia	Evernia prunastri	scytalone/T3HN	rural
145	61	PAW59641_barcode09	Green	Meijendel	evernia_prunastri	contig_62.region001.gbk	0.22103	no	NRP	NRPS-like	NRPS-like	as7	Fungi	Ascomycota	Lecanoromycetes	Lecanorales	Parmeliaceae	Evernia	Evernia prunastri	monascorubrin	rural
146	39	PAW59641_barcode09	Green	Meijendel	evernia_prunastri	contig_286.region001.gbk	0.415938	no	RiPP	fungal-RiPP-like	fungal-RiPP-like	as7	Fungi	Ascomycota	Lecanoromycetes	Lecanorales	Parmeliaceae	Evernia	Evernia prunastri	no significant hits	rural
147	58	PAW59641_barcode09	Green	Meijendel	evernia_prunastri	contig_421.region001.gbk	0.738908	yes	Terpene	generic	terpene	as7	Fungi	Ascomycota	Lecanoromycetes	Lecanorales	Parmeliaceae	Evernia	Evernia prunastri	no significant hits	rural
148	136	PAW59641_barcode09	Green	Meijendel	evernia_prunastri	contig_6.region001.gbk	0.323223	no	Polyketide	T1PKS	T1PKS	as7	Fungi	Ascomycota	Lecanoromycetes	Lecanorales	Parmeliaceae	Evernia	Evernia prunastri	no significant hits	rural
149	31	PAW59641_barcode09	Green	Meijendel	evernia_prunastri	contig_63.region002.gbk	0.335394	no	RiPP	fungal-RiPP-like	fungal-RiPP-like	as7	Fungi	Ascomycota	Lecanoromycetes	Lecanorales	Parmeliaceae	Evernia	Evernia prunastri	no significant hits	rural
150	62	PAW59641_barcode09	Green	Meijendel	evernia_prunastri	contig_67.region001.gbk	0.252971	no	NRP	NRPS-like	NRPS-like	as7	Fungi	Ascomycota	Lecanoromycetes	Lecanorales	Parmeliaceae	Evernia	Evernia prunastri	no significant hits	rural
151	127	PAW59641_barcode09	Green	Meijendel	evernia_prunastri	contig_73.region001.gbk	0.13117	yes	Polyketide	T1PKS	T1PKS	as7	Fungi	Ascomycota	Lecanoromycetes	Lecanorales	Parmeliaceae	Evernia	Evernia prunastri	no significant hits	rural
152	119	PAW59641_barcode09	Green	Meijendel	evernia_prunastri	contig_377.region001.gbk	0.517171	no	Polyketide	T1PKS	T1PKS	as7	Fungi	Ascomycota	Lecanoromycetes	Lecanorales	Parmeliaceae	Evernia	Evernia prunastri	no significant hits	rural
153	44	PAW59641_barcode09	Green	Meijendel	evernia_prunastri	contig_218.region002.gbk	0.084432	no	NRP	NRPS-like	NRPS-like	as7	Fungi	Ascomycota	Lecanoromycetes	Lecanorales	Parmeliaceae	Evernia	Evernia prunastri	no significant hits	rural
154	48	PAW59641_barcode09	Green	Meijendel	evernia_prunastri	contig_236.region001.gbk	0.862827	yes	Terpene	generic	terpene	as7	Fungi	Ascomycota	Lecanoromycetes	Lecanorales	Parmeliaceae	Evernia	Evernia prunastri	scytalone/T3HN	rural
155	139	PAW59641_barcode09	Green	Meijendel	evernia_prunastri	contig_14.region002.gbk	0.318667	no	NRP	generic	NRPS	as7	Fungi	Ascomycota	Lecanoromycetes	Lecanorales	Parmeliaceae	Evernia	Evernia prunastri	no significant hits	rural
156	114	PAW59641_barcode09	Green	Meijendel	evernia_prunastri	contig_75.region002.gbk	0.252298	no	Polyketide	T1PKS	T1PKS	as7	Fungi	Ascomycota	Lecanoromycetes	Lecanorales	Parmeliaceae	Evernia	Evernia prunastri	no significant hits	rural
157	29	PAW59641_barcode09	Green	Meijendel	evernia_prunastri	contig_338.region002.gbk	1.49e-08	no	Terpene	generic	terpene	as7	Fungi	Ascomycota	Lecanoromycetes	Lecanorales	Parmeliaceae	Evernia	Evernia prunastri	PR-toxin	rural
158	78	PAW59641_barcode09	Green	Meijendel	evernia_prunastri	contig_38.region001.gbk	0.147079	no	NRP	generic	NRPS	as7	Fungi	Ascomycota	Lecanoromycetes	Lecanorales	Parmeliaceae	Evernia	Evernia prunastri	no significant hits	rural
159	56	PAW59641_barcode09	Green	Meijendel	evernia_prunastri	contig_314.region001.gbk	0.714035	yes	NRP	NRPS-like	NRPS-like	as7	Fungi	Ascomycota	Lecanoromycetes	Lecanorales	Parmeliaceae	Evernia	Evernia prunastri	no significant hits	rural
160	63	PAW59641_barcode09	Green	Meijendel	evernia_prunastri	contig_41.region003.gbk	0.28202	no	NRP	NRPS-like	NRPS-like	as7	Fungi	Ascomycota	Lecanoromycetes	Lecanorales	Parmeliaceae	Evernia	Evernia prunastri	no significant hits	rural
161	70	PAW59641_barcode09	Green	Meijendel	evernia_prunastri	contig_361.region001.gbk	0.204953	no	NRP	NRPS-like	NRPS-like	as7	Fungi	Ascomycota	Lecanoromycetes	Lecanorales	Parmeliaceae	Evernia	Evernia prunastri	no significant hits	rural
162	105	PAW59641_barcode09	Green	Meijendel	evernia_prunastri	contig_227.region001.gbk	0.300837	no	Polyketide	T1PKS	T1PKS	as7	Fungi	Ascomycota	Lecanoromycetes	Lecanorales	Parmeliaceae	Evernia	Evernia prunastri	no significant hits	rural
163	100	PAW59641_barcode09	Green	Meijendel	evernia_prunastri	contig_252.region001.gbk	0.462425	yes	Polyketide	T1PKS	T1PKS	as7	Fungi	Ascomycota	Lecanoromycetes	Lecanorales	Parmeliaceae	Evernia	Evernia prunastri	no significant hits	rural
164	117	PAW59641_barcode09	Green	Meijendel	evernia_prunastri	contig_60.region001.gbk	0.273906	no	Polyketide	T1PKS	T1PKS	as7	Fungi	Ascomycota	Lecanoromycetes	Lecanorales	Parmeliaceae	Evernia	Evernia prunastri	no significant hits	rural
165	125	PAW59641_barcode09	Green	Meijendel	evernia_prunastri	contig_358.region001.gbk	0.489425	no	Polyketide	T1PKS	T1PKS	as7	Fungi	Ascomycota	Lecanoromycetes	Lecanorales	Parmeliaceae	Evernia	Evernia prunastri	no significant hits	rural
166	14	PAW59641_barcode09	Green	Meijendel	evernia_prunastri	contig_192.region001.gbk	0.118206	no	Terpene	generic	terpene	as7	Fungi	Ascomycota	Lecanoromycetes	Lecanorales	Parmeliaceae	Evernia	Evernia prunastri	no significant hits	rural
167	101	PAW59641_barcode09	Green	Meijendel	evernia_prunastri	contig_109.region002.gbk	0.199674	no	Polyketide	T1PKS	T1PKS	as7	Fungi	Ascomycota	Lecanoromycetes	Lecanorales	Parmeliaceae	Evernia	Evernia prunastri	usnic acid	rural
168	71	PAW59641_barcode09	Green	Meijendel	evernia_prunastri	contig_47.region001.gbk	0	no	NRP	NRPS-like	NRPS-like	as7	Fungi	Ascomycota	Lecanoromycetes	Lecanorales	Parmeliaceae	Evernia	Evernia prunastri	no significant hits	rural
169	11	PAW59641_barcode09	Green	Meijendel	evernia_prunastri	contig_32.region001.gbk	0.382035	no	Other	siderophore	NI-siderophore	as7	Fungi	Ascomycota	Lecanoromycetes	Lecanorales	Parmeliaceae	Evernia	Evernia prunastri	no significant hits	rural
170	96	PAW59641_barcode09	Green	Meijendel	evernia_prunastri	contig_53.region001.gbk	0.424703	no	Polyketide	T1PKS	T1PKS	as7	Fungi	Ascomycota	Lecanoromycetes	Lecanorales	Parmeliaceae	Evernia	Evernia prunastri	clavaric acid	rural
171	109	PAW59641_barcode09	Green	Meijendel	evernia_prunastri	contig_116.region001.gbk	0.725583	yes	Polyketide	T1PKS	T1PKS	as7	Fungi	Ascomycota	Lecanoromycetes	Lecanorales	Parmeliaceae	Evernia	Evernia prunastri	no significant hits	rural
172	10	PAW59641_barcode09	Green	Meijendel	evernia_prunastri	contig_63.region003.gbk	0	no	Terpene	generic	terpene	as7	Fungi	Ascomycota	Lecanoromycetes	Lecanorales	Parmeliaceae	Evernia	Evernia prunastri	no significant hits	rural
173	120	PAW59641_barcode09	Green	Meijendel	evernia_prunastri	contig_343.region001.gbk	0.240869	no	Polyketide	T1PKS	T1PKS	as7	Fungi	Ascomycota	Lecanoromycetes	Lecanorales	Parmeliaceae	Evernia	Evernia prunastri	no significant hits	rural
174	128	PAW59641_barcode09	Green	Meijendel	evernia_prunastri	contig_205.region001.gbk	0.720551	yes	Polyketide	T1PKS	T1PKS	as7	Fungi	Ascomycota	Lecanoromycetes	Lecanorales	Parmeliaceae	Evernia	Evernia prunastri	no significant hits	rural
175	51	PAW59641_barcode09	Green	Meijendel	evernia_prunastri	contig_346.region001.gbk	0.218621	no	NRP	NRPS-like	NRPS-like	as7	Fungi	Ascomycota	Lecanoromycetes	Lecanorales	Parmeliaceae	Evernia	Evernia prunastri	no significant hits	rural
176	99	PAW59641_barcode09	Green	Meijendel	evernia_prunastri	contig_352.region001.gbk	0.275367	no	Polyketide	T1PKS	T1PKS	as7	Fungi	Ascomycota	Lecanoromycetes	Lecanorales	Parmeliaceae	Evernia	Evernia prunastri	no significant hits	rural
177	3	PAW59641_barcode10	Green	Meijendel	evernia_prunastri	contig_307.region001.gbk	0.166255	no	Terpene	generic	terpene	as7	Fungi	Ascomycota	Lecanoromycetes	Lecanorales	Parmeliaceae	Evernia	Evernia prunastri	no significant hits	rural
178	128	PAW59641_barcode10	Green	Meijendel	evernia_prunastri	contig_435.region001.gbk	0.42705	yes	Polyketide	T1PKS	T1PKS	as7	Fungi	Ascomycota	Lecanoromycetes	Lecanorales	Parmeliaceae	Evernia	Evernia prunastri	no significant hits	rural
179	102	PAW59641_barcode10	Green	Meijendel	evernia_prunastri	contig_29.region001.gbk	0.218535	no	Polyketide	T1PKS	T1PKS	as7	Fungi	Ascomycota	Lecanoromycetes	Lecanorales	Parmeliaceae	Evernia	Evernia prunastri	no significant hits	rural
180	98	PAW59641_barcode10	Green	Meijendel	evernia_prunastri	contig_240.region002.gbk	0.401931	yes	Polyketide	T1PKS	T1PKS	as7	Fungi	Ascomycota	Lecanoromycetes	Lecanorales	Parmeliaceae	Evernia	Evernia prunastri	no significant hits	rural
181	134	PAW59641_barcode10	Green	Meijendel	evernia_prunastri	contig_244.region001.gbk	0.513184	yes	Polyketide	T1PKS	T1PKS	as7	Fungi	Ascomycota	Lecanoromycetes	Lecanorales	Parmeliaceae	Evernia	Evernia prunastri	no significant hits	rural
182	16	PAW59641_barcode10	Green	Meijendel	evernia_prunastri	contig_4.region004.gbk	0.297903	no	NRP	NRPS-like	NRPS-like	as7	Fungi	Ascomycota	Lecanoromycetes	Lecanorales	Parmeliaceae	Evernia	Evernia prunastri	no significant hits	rural
183	48	PAW59641_barcode10	Green	Meijendel	evernia_prunastri	contig_269.region001.gbk	0.865948	yes	Terpene	generic	terpene	as7	Fungi	Ascomycota	Lecanoromycetes	Lecanorales	Parmeliaceae	Evernia	Evernia prunastri	no significant hits	rural
184	26	PAW59641_barcode10	Green	Meijendel	evernia_prunastri	contig_389.region001.gbk	0.308613	no	Terpene	generic	terpene	as7	Fungi	Ascomycota	Lecanoromycetes	Lecanorales	Parmeliaceae	Evernia	Evernia prunastri	6-methylsalicyclic acid	rural
185	107	PAW59641_barcode10	Green	Meijendel	evernia_prunastri	contig_65.region001.gbk	0.134393	no	Polyketide	T1PKS	T1PKS	as7	Fungi	Ascomycota	Lecanoromycetes	Lecanorales	Parmeliaceae	Evernia	Evernia prunastri	no significant hits	rural
186	7	PAW59641_barcode10	Green	Meijendel	evernia_prunastri	contig_191.region002.gbk	0.747617	yes	RiPP	fungal-RiPP-like	fungal-RiPP-like	as7	Fungi	Ascomycota	Lecanoromycetes	Lecanorales	Parmeliaceae	Evernia	Evernia prunastri	no significant hits	rural
187	105	PAW59641_barcode10	Green	Meijendel	evernia_prunastri	contig_363.region001.gbk	0.609921	no	Polyketide	T1PKS	T1PKS	as7	Fungi	Ascomycota	Lecanoromycetes	Lecanorales	Parmeliaceae	Evernia	Evernia prunastri	no significant hits	rural
188	13	PAW59641_barcode10	Green	Meijendel	evernia_prunastri	contig_4.region003.gbk	0	no	Terpene	generic	terpene	as7	Fungi	Ascomycota	Lecanoromycetes	Lecanorales	Parmeliaceae	Evernia	Evernia prunastri	no significant hits	rural
189	35	PAW59641_barcode10	Green	Meijendel	evernia_prunastri	contig_132.region002.gbk	0.452435	yes	NRP	NRPS-like	NRPS-like	as7	Fungi	Ascomycota	Lecanoromycetes	Lecanorales	Parmeliaceae	Evernia	Evernia prunastri	no significant hits	rural
190	22	PAW59641_barcode10	Green	Meijendel	evernia_prunastri	contig_143.region001.gbk	0.399273	no	Terpene	generic	terpene	as7	Fungi	Ascomycota	Lecanoromycetes	Lecanorales	Parmeliaceae	Evernia	Evernia prunastri	no significant hits	rural
191	86	PAW59641_barcode10	Green	Meijendel	evernia_prunastri	contig_42.region001.gbk	1.49e-08	no	Polyketide	T1PKS	T1PKS	as7	Fungi	Ascomycota	Lecanoromycetes	Lecanorales	Parmeliaceae	Evernia	Evernia prunastri	no significant hits	rural
192	39	PAW59641_barcode10	Green	Meijendel	evernia_prunastri	contig_37.region001.gbk	0.283469	no	RiPP	fungal-RiPP-like	fungal-RiPP-like	as7	Fungi	Ascomycota	Lecanoromycetes	Lecanorales	Parmeliaceae	Evernia	Evernia prunastri	no significant hits	rural
193	56	PAW59641_barcode10	Green	Meijendel	evernia_prunastri	contig_148.region002.gbk	0.293126	no	NRP	NRPS-like	NRPS-like	as7	Fungi	Ascomycota	Lecanoromycetes	Lecanorales	Parmeliaceae	Evernia	Evernia prunastri	no significant hits	rural
194	119	PAW59641_barcode10	Green	Meijendel	evernia_prunastri	contig_111.region001.gbk	0.366661	no	NRP	NRPS-like	NRPS-like	as7	Fungi	Ascomycota	Lecanoromycetes	Lecanorales	Parmeliaceae	Evernia	Evernia prunastri	no significant hits	rural
195	112	PAW59641_barcode10	Green	Meijendel	evernia_prunastri	contig_3.region002.gbk	0.111902	no	Polyketide	T1PKS	T1PKS	as7	Fungi	Ascomycota	Lecanoromycetes	Lecanorales	Parmeliaceae	Evernia	Evernia prunastri	no significant hits	rural
196	136	PAW59641_barcode10	Green	Meijendel	evernia_prunastri	contig_53.region001.gbk	0.397543	no	Polyketide	T1PKS	T1PKS	as7	Fungi	Ascomycota	Lecanoromycetes	Lecanorales	Parmeliaceae	Evernia	Evernia prunastri	clavaric acid	rural
197	111	PAW59641_barcode10	Green	Meijendel	evernia_prunastri	contig_32.region001.gbk	0.348599	no	Polyketide	T1PKS	T1PKS	as7	Fungi	Ascomycota	Lecanoromycetes	Lecanorales	Parmeliaceae	Evernia	Evernia prunastri	no significant hits	rural
198	101	PAW59641_barcode10	Green	Meijendel	evernia_prunastri	contig_6.region002.gbk	0.182148	no	Polyketide	T1PKS	T1PKS	as7	Fungi	Ascomycota	Lecanoromycetes	Lecanorales	Parmeliaceae	Evernia	Evernia prunastri	usnic acid	rural
199	89	PAW59641_barcode10	Green	Meijendel	evernia_prunastri	contig_30.region001.gbk	0.22354	no	NRP	NRPS-like	NRPS-like	as7	Fungi	Ascomycota	Lecanoromycetes	Lecanorales	Parmeliaceae	Evernia	Evernia prunastri	no significant hits	rural
200	135	PAW59641_barcode10	Green	Meijendel	evernia_prunastri	contig_404.region001.gbk	0.126839	no	NRP	generic	NRPS	as7	Fungi	Ascomycota	Lecanoromycetes	Lecanorales	Parmeliaceae	Evernia	Evernia prunastri	harzianopyridone	rural
201	1	PAW59641_barcode10	Green	Meijendel	evernia_prunastri	contig_79.region001.gbk	0.627697	yes	RiPP	fungal-RiPP-like	fungal-RiPP-like	as7	Fungi	Ascomycota	Lecanoromycetes	Lecanorales	Parmeliaceae	Evernia	Evernia prunastri	no significant hits	rural
202	129	PAW59641_barcode10	Green	Meijendel	evernia_prunastri	contig_4.region002.gbk	0.25313	no	Polyketide	T1PKS	T1PKS	as7	Fungi	Ascomycota	Lecanoromycetes	Lecanorales	Parmeliaceae	Evernia	Evernia prunastri	no significant hits	rural
203	120	PAW59641_barcode10	Green	Meijendel	evernia_prunastri	contig_271.region002.gbk	0.310871	no	Polyketide	T1PKS	T1PKS	as7	Fungi	Ascomycota	Lecanoromycetes	Lecanorales	Parmeliaceae	Evernia	Evernia prunastri	no significant hits	rural
204	118	PAW59641_barcode10	Green	Meijendel	evernia_prunastri	contig_346.region001.gbk	0.758859	yes	Polyketide	T1PKS	T1PKS	as7	Fungi	Ascomycota	Lecanoromycetes	Lecanorales	Parmeliaceae	Evernia	Evernia prunastri	no significant hits	rural
205	124	PAW59641_barcode10	Green	Meijendel	evernia_prunastri	contig_333.region001.gbk	0.107928	no	Polyketide	T1PKS	T1PKS	as7	Fungi	Ascomycota	Lecanoromycetes	Lecanorales	Parmeliaceae	Evernia	Evernia prunastri	no significant hits	rural
206	1	PAW59641_barcode10	Green	Meijendel	evernia_prunastri	contig_390.region001.gbk	0.339376	yes	RiPP	fungal-RiPP-like	fungal-RiPP-like	as7	Fungi	Ascomycota	Lecanoromycetes	Lecanorales	Parmeliaceae	Evernia	Evernia prunastri	grayanic acid	rural
207	118	PAW59641_barcode10	Green	Meijendel	evernia_prunastri	contig_113.region001.gbk	0.277551	no	Polyketide	T1PKS	T1PKS	as7	Fungi	Ascomycota	Lecanoromycetes	Lecanorales	Parmeliaceae	Evernia	Evernia prunastri	no significant hits	rural
208	50	PAW59641_barcode10	Green	Meijendel	evernia_prunastri	contig_172.region001.gbk	2.11e-08	no	NRP	NRPS-like	NRPS-like	as7	Fungi	Ascomycota	Lecanoromycetes	Lecanorales	Parmeliaceae	Evernia	Evernia prunastri	2,4-dihydroxy-5,6-dimethyl benzaldehyde	rural
209	15	PAW59641_barcode10	Green	Meijendel	evernia_prunastri	contig_5.region001.gbk	0.148137	no	Terpene	generic	terpene	as7	Fungi	Ascomycota	Lecanoromycetes	Lecanorales	Parmeliaceae	Evernia	Evernia prunastri	no significant hits	rural
210	131	PAW59641_barcode10	Green	Meijendel	evernia_prunastri	contig_108.region001.gbk	0.232363	no	NRP	generic	NRPS	as7	Fungi	Ascomycota	Lecanoromycetes	Lecanorales	Parmeliaceae	Evernia	Evernia prunastri	burnettramic acid A	rural
211	139	PAW59641_barcode10	Green	Meijendel	evernia_prunastri	contig_16.region002.gbk	0.374703	no	NRP	generic	NRPS	as7	Fungi	Ascomycota	Lecanoromycetes	Lecanorales	Parmeliaceae	Evernia	Evernia prunastri	ucs1025a	rural
212	88	PAW59641_barcode10	Green	Meijendel	evernia_prunastri	contig_6.region003.gbk	0.255198	no	NRP	generic	NRPS	as7	Fungi	Ascomycota	Lecanoromycetes	Lecanorales	Parmeliaceae	Evernia	Evernia prunastri	no significant hits	rural
213	126	PAW59641_barcode10	Green	Meijendel	evernia_prunastri	contig_134.region001.gbk	0.272791	no	Polyketide	T1PKS	T1PKS	as7	Fungi	Ascomycota	Lecanoromycetes	Lecanorales	Parmeliaceae	Evernia	Evernia prunastri	no significant hits	rural
214	110	PAW59641_barcode10	Green	Meijendel	evernia_prunastri	contig_360.region002.gbk	0.232408	yes	Polyketide	T1PKS	T1PKS	as7	Fungi	Ascomycota	Lecanoromycetes	Lecanorales	Parmeliaceae	Evernia	Evernia prunastri	YWA1	rural
215	33	PAW59641_barcode10	Green	Meijendel	evernia_prunastri	contig_3.region003.gbk	0.167678	no	Terpene	generic	terpene	as7	Fungi	Ascomycota	Lecanoromycetes	Lecanorales	Parmeliaceae	Evernia	Evernia prunastri	no significant hits	rural
216	83	PAW59641_barcode10	Green	Meijendel	evernia_prunastri	contig_62.region001.gbk	0	no	Polyketide	T1PKS	T1PKS	as7	Fungi	Ascomycota	Lecanoromycetes	Lecanorales	Parmeliaceae	Evernia	Evernia prunastri	monascorubrin	rural
217	79	PAW59641_barcode10	Green	Meijendel	evernia_prunastri	contig_290.region001.gbk	0.282979	no	RiPP	fungal-RiPP-like	fungal-RiPP-like	as7	Fungi	Ascomycota	Lecanoromycetes	Lecanorales	Parmeliaceae	Evernia	Evernia prunastri	no significant hits	rural
218	49	PAW59641_barcode10	Green	Meijendel	evernia_prunastri	contig_370.region001.gbk	0.353936	no	RiPP	fungal-RiPP-like	fungal-RiPP-like	as7	Fungi	Ascomycota	Lecanoromycetes	Lecanorales	Parmeliaceae	Evernia	Evernia prunastri	no significant hits	rural
219	115	PAW59641_barcode10	Green	Meijendel	evernia_prunastri	contig_252.region001.gbk	0.13126	no	Polyketide	T1PKS	T1PKS	as7	Fungi	Ascomycota	Lecanoromycetes	Lecanorales	Parmeliaceae	Evernia	Evernia prunastri	no significant hits	rural
220	122	PAW59641_barcode10	Green	Meijendel	evernia_prunastri	contig_358.region001.gbk	0.292138	no	Polyketide	T1PKS	T1PKS	as7	Fungi	Ascomycota	Lecanoromycetes	Lecanorales	Parmeliaceae	Evernia	Evernia prunastri	no significant hits	rural
221	67	PAW59641_barcode10	Green	Meijendel	evernia_prunastri	contig_16.region001.gbk	0.380114	no	NRP	generic	NRPS	as7	Fungi	Ascomycota	Lecanoromycetes	Lecanorales	Parmeliaceae	Evernia	Evernia prunastri	no significant hits	rural
222	58	PAW59641_barcode10	Green	Meijendel	evernia_prunastri	contig_371.region001.gbk	0.713565	yes	Terpene	generic	terpene	as7	Fungi	Ascomycota	Lecanoromycetes	Lecanorales	Parmeliaceae	Evernia	Evernia prunastri	no significant hits	rural
223	46	PAW59641_barcode10	Green	Meijendel	evernia_prunastri	contig_108.region002.gbk	0.176302	no	NRP	generic	NRPS	as7	Fungi	Ascomycota	Lecanoromycetes	Lecanorales	Parmeliaceae	Evernia	Evernia prunastri	nanangelenin B/terreazepine	rural
224	17	PAW59641_barcode10	Green	Meijendel	evernia_prunastri	contig_359.region001.gbk	0.114949	yes	Terpene	generic	terpene	as7	Fungi	Ascomycota	Lecanoromycetes	Lecanorales	Parmeliaceae	Evernia	Evernia prunastri	no significant hits	rural
225	133	PAW59641_barcode10	Green	Meijendel	evernia_prunastri	contig_370.region002.gbk	0.333412	no	Polyketide	T1PKS	T1PKS	as7	Fungi	Ascomycota	Lecanoromycetes	Lecanorales	Parmeliaceae	Evernia	Evernia prunastri	zopfiellin	rural
226	59	PAW59641_barcode10	Green	Meijendel	evernia_prunastri	contig_290.region002.gbk	0.455524	no	NRP	generic	NRPS	as7	Fungi	Ascomycota	Lecanoromycetes	Lecanorales	Parmeliaceae	Evernia	Evernia prunastri	no significant hits	rural
227	2	PAW59641_barcode10	Green	Meijendel	evernia_prunastri	contig_360.region001.gbk	0.170735	no	Other	siderophore	NI-siderophore	as7	Fungi	Ascomycota	Lecanoromycetes	Lecanorales	Parmeliaceae	Evernia	Evernia prunastri	no significant hits	rural
228	123	PAW59641_barcode10	Green	Meijendel	evernia_prunastri	contig_13.region001.gbk	0.181362	no	Polyketide	T1PKS	T1PKS	as7	Fungi	Ascomycota	Lecanoromycetes	Lecanorales	Parmeliaceae	Evernia	Evernia prunastri	no significant hits	rural
229	117	PAW59641_barcode10	Green	Meijendel	evernia_prunastri	contig_259.region001.gbk	0.220887	no	Polyketide	T1PKS	T1PKS	as7	Fungi	Ascomycota	Lecanoromycetes	Lecanorales	Parmeliaceae	Evernia	Evernia prunastri	no significant hits	rural
230	34	PAW59641_barcode10	Green	Meijendel	evernia_prunastri	contig_271.region001.gbk	0.358887	no	Terpene	generic	terpene	as7	Fungi	Ascomycota	Lecanoromycetes	Lecanorales	Parmeliaceae	Evernia	Evernia prunastri	botcinin H/botcinin I/botcinin J/cinbotolide D/botcinin K	rural
231	109	PAW59641_barcode10	Green	Meijendel	evernia_prunastri	contig_4.region001.gbk	0.253287	no	Polyketide	T1PKS	T1PKS	as7	Fungi	Ascomycota	Lecanoromycetes	Lecanorales	Parmeliaceae	Evernia	Evernia prunastri	no significant hits	rural
232	43	PAW59641_barcode10	Green	Meijendel	evernia_prunastri	contig_172.region002.gbk	0.276844	no	NRP	NRPS-like	NRPS-like	as7	Fungi	Ascomycota	Lecanoromycetes	Lecanorales	Parmeliaceae	Evernia	Evernia prunastri	no significant hits	rural
233	8	PAW59641_barcode10	Green	Meijendel	evernia_prunastri	contig_162.region001.gbk	0.488344	yes	Terpene	generic	terpene	as7	Fungi	Ascomycota	Lecanoromycetes	Lecanorales	Parmeliaceae	Evernia	Evernia prunastri	no significant hits	rural
234	116	PAW59641_barcode10	Green	Meijendel	evernia_prunastri	contig_321.region001.gbk	0.260062	no	NRP	generic	NRPS	as7	Fungi	Ascomycota	Lecanoromycetes	Lecanorales	Parmeliaceae	Evernia	Evernia prunastri	xenolozoyenone	rural
235	52	PAW59641_barcode10	Green	Meijendel	evernia_prunastri	contig_148.region001.gbk	0.162057	no	NRP	NRPS-like	NRPS-like	as7	Fungi	Ascomycota	Lecanoromycetes	Lecanorales	Parmeliaceae	Evernia	Evernia prunastri	no significant hits	rural
236	96	PAW59641_barcode10	Green	Meijendel	evernia_prunastri	contig_3.region001.gbk	0.219105	no	Polyketide	T1PKS	T1PKS	as7	Fungi	Ascomycota	Lecanoromycetes	Lecanorales	Parmeliaceae	Evernia	Evernia prunastri	no significant hits	rural
237	37	PAW59641_barcode10	Green	Meijendel	evernia_prunastri	contig_370.region003.gbk	0.25356	no	Other	indole	indole	as7	Fungi	Ascomycota	Lecanoromycetes	Lecanorales	Parmeliaceae	Evernia	Evernia prunastri	no significant hits	rural
238	114	PAW59641_barcode10	Green	Meijendel	evernia_prunastri	contig_345.region001.gbk	0.513208	no	Polyketide	T1PKS	T1PKS	as7	Fungi	Ascomycota	Lecanoromycetes	Lecanorales	Parmeliaceae	Evernia	Evernia prunastri	no significant hits	rural
239	14	PAW59641_barcode10	Green	Meijendel	evernia_prunastri	contig_22.region001.gbk	0.296176	no	Terpene	generic	terpene	as7	Fungi	Ascomycota	Lecanoromycetes	Lecanorales	Parmeliaceae	Evernia	Evernia prunastri	no significant hits	rural
240	63	PAW59641_barcode10	Green	Meijendel	evernia_prunastri	contig_108.region003.gbk	0.278021	no	NRP	NRPS-like	NRPS-like	as7	Fungi	Ascomycota	Lecanoromycetes	Lecanorales	Parmeliaceae	Evernia	Evernia prunastri	no significant hits	rural
241	68	PAW59641_barcode10	Green	Meijendel	evernia_prunastri	contig_6.region001.gbk	0.525614	no	RiPP	fungal-RiPP-like	fungal-RiPP-like	as7	Fungi	Ascomycota	Lecanoromycetes	Lecanorales	Parmeliaceae	Evernia	Evernia prunastri	no significant hits	rural
242	78	PAW59641_barcode10	Green	Meijendel	evernia_prunastri	contig_104.region001.gbk	0.147079	no	NRP	generic	NRPS	as7	Fungi	Ascomycota	Lecanoromycetes	Lecanorales	Parmeliaceae	Evernia	Evernia prunastri	no significant hits	rural
243	99	PAW59641_barcode10	Green	Meijendel	evernia_prunastri	contig_81.region001.gbk	0.307717	no	Polyketide	T1PKS	T1PKS	as7	Fungi	Ascomycota	Lecanoromycetes	Lecanorales	Parmeliaceae	Evernia	Evernia prunastri	no significant hits	rural
244	125	PAW59641_barcode10	Green	Meijendel	evernia_prunastri	contig_379.region001.gbk	0.630098	yes	Polyketide	T1PKS	T1PKS	as7	Fungi	Ascomycota	Lecanoromycetes	Lecanorales	Parmeliaceae	Evernia	Evernia prunastri	no significant hits	rural
245	61	PAW59641_barcode10	Green	Meijendel	evernia_prunastri	contig_70.region001.gbk	0.404699	no	NRP	NRPS-like	NRPS-like	as7	Fungi	Ascomycota	Lecanoromycetes	Lecanorales	Parmeliaceae	Evernia	Evernia prunastri	no significant hits	rural
246	6	PAW59641_barcode10	Green	Meijendel	evernia_prunastri	contig_307.region002.gbk	0.401295	no	NRP	NRPS-like	NRPS-like	as7	Fungi	Ascomycota	Lecanoromycetes	Lecanorales	Parmeliaceae	Evernia	Evernia prunastri	no significant hits	rural
247	38	PAW59641_barcode10	Green	Meijendel	evernia_prunastri	contig_180.region001.gbk	0.371434	no	NRP	NRPS-like	NRPS-like	as7	Fungi	Ascomycota	Lecanoromycetes	Lecanorales	Parmeliaceae	Evernia	Evernia prunastri	no significant hits	rural
248	130	PAW59641_barcode10	Green	Meijendel	evernia_prunastri	contig_29.region002.gbk	0.236701	no	Polyketide	T1PKS	T1PKS	as7	Fungi	Ascomycota	Lecanoromycetes	Lecanorales	Parmeliaceae	Evernia	Evernia prunastri	no significant hits	rural
249	127	PAW59641_barcode10	Green	Meijendel	evernia_prunastri	contig_240.region001.gbk	0	no	Polyketide	T1PKS	T1PKS	as7	Fungi	Ascomycota	Lecanoromycetes	Lecanorales	Parmeliaceae	Evernia	Evernia prunastri	no significant hits	rural
250	31	PAW59641_barcode10	Green	Meijendel	evernia_prunastri	contig_191.region001.gbk	0.327059	no	RiPP	fungal-RiPP-like	fungal-RiPP-like	as7	Fungi	Ascomycota	Lecanoromycetes	Lecanorales	Parmeliaceae	Evernia	Evernia prunastri	terreic acid	rural
251	65	PAW59641_barcode10	Green	Meijendel	evernia_prunastri	contig_75.region001.gbk	0.314387	no	NRP	NRPS-like	NRPS-like	as7	Fungi	Ascomycota	Lecanoromycetes	Lecanorales	Parmeliaceae	Evernia	Evernia prunastri	no significant hits	rural
252	108	PAW59641_barcode10	Green	Meijendel	evernia_prunastri	contig_373.region001.gbk	0.294937	no	Polyketide	T1PKS	T1PKS	as7	Fungi	Ascomycota	Lecanoromycetes	Lecanorales	Parmeliaceae	Evernia	Evernia prunastri	no significant hits	rural
253	53	PAW59641_barcode10	Green	Meijendel	evernia_prunastri	contig_49.region001.gbk	0.238878	no	RiPP	fungal-RiPP-like	fungal-RiPP-like	as7	Fungi	Ascomycota	Lecanoromycetes	Lecanorales	Parmeliaceae	Evernia	Evernia prunastri	no significant hits	rural
254	95	PAW59641_barcode10	Green	Meijendel	evernia_prunastri	contig_132.region001.gbk	0.457025	no	NRP	generic	NRPS	as7	Fungi	Ascomycota	Lecanoromycetes	Lecanorales	Parmeliaceae	Evernia	Evernia prunastri	clavaric acid	rural
255	109	PAW59641_barcode10	Green	Meijendel	evernia_prunastri	contig_251.region001.gbk	0.62879	yes	Polyketide	T1PKS	T1PKS	as7	Fungi	Ascomycota	Lecanoromycetes	Lecanorales	Parmeliaceae	Evernia	Evernia prunastri	atpenin B	rural
256	26	PAW59641_barcode04	Lightgreen	Leiden	evernia_prunastri	contig_100.region002.gbk	0.303571	no	Terpene	generic	terpene	as7	Fungi	Ascomycota	Lecanoromycetes	Lecanorales	Parmeliaceae	Evernia	Evernia prunastri	no significant hits	urban
257	49	PAW59641_barcode04	Lightgreen	Leiden	evernia_prunastri	contig_72.region001.gbk	0.221805	no	RiPP	fungal-RiPP-like	fungal-RiPP-like	as7	Fungi	Ascomycota	Lecanoromycetes	Lecanorales	Parmeliaceae	Evernia	Evernia prunastri	no significant hits	urban
258	117	PAW59641_barcode04	Lightgreen	Leiden	evernia_prunastri	contig_393.region001.gbk	0.314026	no	Polyketide	T1PKS	T1PKS	as7	Fungi	Ascomycota	Lecanoromycetes	Lecanorales	Parmeliaceae	Evernia	Evernia prunastri	no significant hits	urban
259	53	PAW59641_barcode04	Lightgreen	Leiden	evernia_prunastri	contig_289.region002.gbk	0.229452	no	RiPP	fungal-RiPP-like	fungal-RiPP-like	as7	Fungi	Ascomycota	Lecanoromycetes	Lecanorales	Parmeliaceae	Evernia	Evernia prunastri	no significant hits	urban
260	88	PAW59641_barcode04	Lightgreen	Leiden	evernia_prunastri	contig_183.region003.gbk	0.255198	no	NRP	generic	NRPS	as7	Fungi	Ascomycota	Lecanoromycetes	Lecanorales	Parmeliaceae	Evernia	Evernia prunastri	no significant hits	urban
261	99	PAW59641_barcode04	Lightgreen	Leiden	evernia_prunastri	contig_583.region001.gbk	0.236078	no	Polyketide	T1PKS	T1PKS	as7	Fungi	Ascomycota	Lecanoromycetes	Lecanorales	Parmeliaceae	Evernia	Evernia prunastri	no significant hits	urban
262	105	PAW59641_barcode04	Lightgreen	Leiden	evernia_prunastri	contig_8.region001.gbk	0.293871	no	Polyketide	T1PKS	T1PKS	as7	Fungi	Ascomycota	Lecanoromycetes	Lecanorales	Parmeliaceae	Evernia	Evernia prunastri	no significant hits	urban
263	137	PAW59641_barcode04	Lightgreen	Leiden	evernia_prunastri	contig_138.region001.gbk	2.11e-08	no	NRP	NRPS-like	NRPS-like	as7	Fungi	Ascomycota	Lecanoromycetes	Lecanorales	Parmeliaceae	Evernia	Evernia prunastri	2,4-dihydroxy-5,6-dimethyl benzaldehyde	urban
264	43	PAW59641_barcode04	Lightgreen	Leiden	evernia_prunastri	contig_402.region001.gbk	0.441354	no	NRP	NRPS-like	NRPS-like	as7	Fungi	Ascomycota	Lecanoromycetes	Lecanorales	Parmeliaceae	Evernia	Evernia prunastri	no significant hits	urban
265	40	PAW59641_barcode04	Lightgreen	Leiden	evernia_prunastri	contig_288.region001.gbk	0.626232	yes	RiPP	fungal-RiPP-like	fungal-RiPP-like	as7	Fungi	Ascomycota	Lecanoromycetes	Lecanorales	Parmeliaceae	Evernia	Evernia prunastri	no significant hits	urban
266	19	PAW59641_barcode04	Lightgreen	Leiden	evernia_prunastri	contig_77.region001.gbk	0.128154	no	RiPP	fungal-RiPP-like	fungal-RiPP-like	as7	Fungi	Ascomycota	Lecanoromycetes	Lecanorales	Parmeliaceae	Evernia	Evernia prunastri	no significant hits	urban
267	56	PAW59641_barcode04	Lightgreen	Leiden	evernia_prunastri	contig_354.region001.gbk	0.281479	no	NRP	NRPS-like	NRPS-like	as7	Fungi	Ascomycota	Lecanoromycetes	Lecanorales	Parmeliaceae	Evernia	Evernia prunastri	no significant hits	urban
268	63	PAW59641_barcode04	Lightgreen	Leiden	evernia_prunastri	contig_129.region001.gbk	0.27023	yes	NRP	NRPS-like	NRPS-like	as7	Fungi	Ascomycota	Lecanoromycetes	Lecanorales	Parmeliaceae	Evernia	Evernia prunastri	no significant hits	urban
269	129	PAW59641_barcode04	Lightgreen	Leiden	evernia_prunastri	contig_126.region001.gbk	0.187348	no	Polyketide	T1PKS	T1PKS	as7	Fungi	Ascomycota	Lecanoromycetes	Lecanorales	Parmeliaceae	Evernia	Evernia prunastri	no significant hits	urban
270	110	PAW59641_barcode04	Lightgreen	Leiden	evernia_prunastri	contig_122.region002.gbk	0.181835	no	Polyketide	T1PKS	T1PKS	as7	Fungi	Ascomycota	Lecanoromycetes	Lecanorales	Parmeliaceae	Evernia	Evernia prunastri	no significant hits	urban
271	75	PAW59641_barcode04	Lightgreen	Leiden	evernia_prunastri	contig_147.region001.gbk	0.26653	no	NRP	NRPS-like	NRPS-like	as7	Fungi	Ascomycota	Lecanoromycetes	Lecanorales	Parmeliaceae	Evernia	Evernia prunastri	no significant hits	urban
272	14	PAW59641_barcode04	Lightgreen	Leiden	evernia_prunastri	contig_408.region001.gbk	0.118206	no	Terpene	generic	terpene	as7	Fungi	Ascomycota	Lecanoromycetes	Lecanorales	Parmeliaceae	Evernia	Evernia prunastri	no significant hits	urban
273	102	PAW59641_barcode04	Lightgreen	Leiden	evernia_prunastri	contig_185.region001.gbk	0.873275	yes	Polyketide	T1PKS	T1PKS	as7	Fungi	Ascomycota	Lecanoromycetes	Lecanorales	Parmeliaceae	Evernia	Evernia prunastri	harzianopyridone	urban
274	54	PAW59641_barcode04	Lightgreen	Leiden	evernia_prunastri	contig_275.region003.gbk	0.215571	no	RiPP	fungal-RiPP-like	fungal-RiPP-like	as7	Fungi	Ascomycota	Lecanoromycetes	Lecanorales	Parmeliaceae	Evernia	Evernia prunastri	no significant hits	urban
275	116	PAW59641_barcode04	Lightgreen	Leiden	evernia_prunastri	contig_478.region001.gbk	0.296701	no	NRP	generic	NRPS	as7	Fungi	Ascomycota	Lecanoromycetes	Lecanorales	Parmeliaceae	Evernia	Evernia prunastri	no significant hits	urban
276	3	PAW59641_barcode04	Lightgreen	Leiden	evernia_prunastri	contig_250.region002.gbk	0.166255	no	Terpene	generic	terpene	as7	Fungi	Ascomycota	Lecanoromycetes	Lecanorales	Parmeliaceae	Evernia	Evernia prunastri	no significant hits	urban
277	36	PAW59641_barcode04	Lightgreen	Leiden	evernia_prunastri	contig_38.region004.gbk	0.144338	no	Terpene	generic	terpene	as7	Fungi	Ascomycota	Lecanoromycetes	Lecanorales	Parmeliaceae	Evernia	Evernia prunastri	no significant hits	urban
278	104	PAW59641_barcode04	Lightgreen	Leiden	evernia_prunastri	contig_133.region002.gbk	0	no	NRP	generic	NRPS	as7	Fungi	Ascomycota	Lecanoromycetes	Lecanorales	Parmeliaceae	Evernia	Evernia prunastri	flavoglaucin	urban
279	61	PAW59641_barcode04	Lightgreen	Leiden	evernia_prunastri	contig_20.region001.gbk	0.170283	no	NRP	NRPS-like	NRPS-like	as7	Fungi	Ascomycota	Lecanoromycetes	Lecanorales	Parmeliaceae	Evernia	Evernia prunastri	no significant hits	urban
280	7	PAW59641_barcode04	Lightgreen	Leiden	evernia_prunastri	contig_38.region003.gbk	0.212542	no	RiPP	fungal-RiPP-like	fungal-RiPP-like	as7	Fungi	Ascomycota	Lecanoromycetes	Lecanorales	Parmeliaceae	Evernia	Evernia prunastri	no significant hits	urban
281	35	PAW59641_barcode04	Lightgreen	Leiden	evernia_prunastri	contig_278.region002.gbk	0.3254	no	NRP	NRPS-like	NRPS-like	as7	Fungi	Ascomycota	Lecanoromycetes	Lecanorales	Parmeliaceae	Evernia	Evernia prunastri	no significant hits	urban
282	131	PAW59641_barcode04	Lightgreen	Leiden	evernia_prunastri	contig_18.region002.gbk	0.323154	no	NRP	generic	NRPS	as7	Fungi	Ascomycota	Lecanoromycetes	Lecanorales	Parmeliaceae	Evernia	Evernia prunastri	burnettramic acid A	urban
283	59	PAW59641_barcode04	Lightgreen	Leiden	evernia_prunastri	contig_113.region003.gbk	0.331304	no	NRP	generic	NRPS	as7	Fungi	Ascomycota	Lecanoromycetes	Lecanorales	Parmeliaceae	Evernia	Evernia prunastri	no significant hits	urban
284	5	PAW59641_barcode04	Lightgreen	Leiden	evernia_prunastri	contig_268.region001.gbk	0.347099	no	NRP	NRPS-like	NRPS-like	as7	Fungi	Ascomycota	Lecanoromycetes	Lecanorales	Parmeliaceae	Evernia	Evernia prunastri	no significant hits	urban
285	134	PAW59641_barcode04	Lightgreen	Leiden	evernia_prunastri	contig_121.region001.gbk	0	no	Polyketide	T1PKS	T1PKS	as7	Fungi	Ascomycota	Lecanoromycetes	Lecanorales	Parmeliaceae	Evernia	Evernia prunastri	no significant hits	urban
286	123	PAW59641_barcode04	Lightgreen	Leiden	evernia_prunastri	contig_505.region001.gbk	0.376831	yes	Polyketide	T1PKS	T1PKS	as7	Fungi	Ascomycota	Lecanoromycetes	Lecanorales	Parmeliaceae	Evernia	Evernia prunastri	no significant hits	urban
287	125	PAW59641_barcode04	Lightgreen	Leiden	evernia_prunastri	contig_151.region001.gbk	0.297162	yes	Polyketide	T1PKS	T1PKS	as7	Fungi	Ascomycota	Lecanoromycetes	Lecanorales	Parmeliaceae	Evernia	Evernia prunastri	scytalidin	urban
288	4	PAW59641_barcode04	Lightgreen	Leiden	evernia_prunastri	contig_575.region001.gbk	0	yes	RiPP	fungal-RiPP-like	fungal-RiPP-like	as7	Fungi	Ascomycota	Lecanoromycetes	Lecanorales	Parmeliaceae	Evernia	Evernia prunastri	no significant hits	urban
289	124	PAW59641_barcode04	Lightgreen	Leiden	evernia_prunastri	contig_100.region004.gbk	0.076416	no	Polyketide	T1PKS	T1PKS	as7	Fungi	Ascomycota	Lecanoromycetes	Lecanorales	Parmeliaceae	Evernia	Evernia prunastri	no significant hits	urban
290	114	PAW59641_barcode04	Lightgreen	Leiden	evernia_prunastri	contig_84.region001.gbk	0.350428	no	Polyketide	T1PKS	T1PKS	as7	Fungi	Ascomycota	Lecanoromycetes	Lecanorales	Parmeliaceae	Evernia	Evernia prunastri	no significant hits	urban
291	120	PAW59641_barcode04	Lightgreen	Leiden	evernia_prunastri	contig_528.region001.gbk	0.39987	no	Polyketide	T1PKS	T1PKS	as7	Fungi	Ascomycota	Lecanoromycetes	Lecanorales	Parmeliaceae	Evernia	Evernia prunastri	no significant hits	urban
292	106	PAW59641_barcode04	Lightgreen	Leiden	evernia_prunastri	contig_179.region001.gbk	0.288545	yes	Polyketide	T1PKS	T1PKS	as7	Fungi	Ascomycota	Lecanoromycetes	Lecanorales	Parmeliaceae	Evernia	Evernia prunastri	no significant hits	urban
293	101	PAW59641_barcode04	Lightgreen	Leiden	evernia_prunastri	contig_183.region002.gbk	0.173535	no	Polyketide	T1PKS	T1PKS	as7	Fungi	Ascomycota	Lecanoromycetes	Lecanorales	Parmeliaceae	Evernia	Evernia prunastri	usnic acid	urban
294	128	PAW59641_barcode04	Lightgreen	Leiden	evernia_prunastri	contig_100.region003.gbk	0.300914	no	Polyketide	T1PKS	T1PKS	as7	Fungi	Ascomycota	Lecanoromycetes	Lecanorales	Parmeliaceae	Evernia	Evernia prunastri	no significant hits	urban
295	111	PAW59641_barcode04	Lightgreen	Leiden	evernia_prunastri	contig_117.region001.gbk	0.329499	yes	Polyketide	T1PKS	T1PKS	as7	Fungi	Ascomycota	Lecanoromycetes	Lecanorales	Parmeliaceae	Evernia	Evernia prunastri	squalestatin S1	urban
296	138	PAW59641_barcode04	Lightgreen	Leiden	evernia_prunastri	contig_113.region002.gbk	0	no	Polyketide	T1PKS	T1PKS	as7	Fungi	Ascomycota	Lecanoromycetes	Lecanorales	Parmeliaceae	Evernia	Evernia prunastri	no significant hits	urban
297	51	PAW59641_barcode04	Lightgreen	Leiden	evernia_prunastri	contig_546.region001.gbk	0.355615	no	NRP	NRPS-like	NRPS-like	as7	Fungi	Ascomycota	Lecanoromycetes	Lecanorales	Parmeliaceae	Evernia	Evernia prunastri	no significant hits	urban
298	121	PAW59641_barcode04	Lightgreen	Leiden	evernia_prunastri	contig_188.region001.gbk	0.42608	yes	Polyketide	T1PKS	T1PKS	as7	Fungi	Ascomycota	Lecanoromycetes	Lecanorales	Parmeliaceae	Evernia	Evernia prunastri	terreic acid	urban
299	31	PAW59641_barcode04	Lightgreen	Leiden	evernia_prunastri	contig_38.region002.gbk	0.400345	no	RiPP	fungal-RiPP-like	fungal-RiPP-like	as7	Fungi	Ascomycota	Lecanoromycetes	Lecanorales	Parmeliaceae	Evernia	Evernia prunastri	no significant hits	urban
300	109	PAW59641_barcode04	Lightgreen	Leiden	evernia_prunastri	contig_634.region001.gbk	0.253287	yes	Polyketide	T1PKS	T1PKS	as7	Fungi	Ascomycota	Lecanoromycetes	Lecanorales	Parmeliaceae	Evernia	Evernia prunastri	no significant hits	urban
301	45	PAW59641_barcode04	Lightgreen	Leiden	evernia_prunastri	contig_275.region002.gbk	0.052747	no	NRP	NRPS-like	NRPS-like	as7	Fungi	Ascomycota	Lecanoromycetes	Lecanorales	Parmeliaceae	Evernia	Evernia prunastri	no significant hits	urban
302	9	PAW59641_barcode04	Lightgreen	Leiden	evernia_prunastri	contig_39.region001.gbk	0.244617	no	Terpene	generic	terpene	as7	Fungi	Ascomycota	Lecanoromycetes	Lecanorales	Parmeliaceae	Evernia	Evernia prunastri	squalestatin S1	urban
303	127	PAW59641_barcode04	Lightgreen	Leiden	evernia_prunastri	contig_113.region001.gbk	0.61866	yes	Polyketide	T1PKS	T1PKS	as7	Fungi	Ascomycota	Lecanoromycetes	Lecanorales	Parmeliaceae	Evernia	Evernia prunastri	no significant hits	urban
304	115	PAW59641_barcode04	Lightgreen	Leiden	evernia_prunastri	contig_390.region001.gbk	0.15884	no	Polyketide	T1PKS	T1PKS	as7	Fungi	Ascomycota	Lecanoromycetes	Lecanorales	Parmeliaceae	Evernia	Evernia prunastri	grayanic acid	urban
305	100	PAW59641_barcode04	Lightgreen	Leiden	evernia_prunastri	contig_198.region001.gbk	0.526075	yes	Polyketide	T1PKS	T1PKS	as7	Fungi	Ascomycota	Lecanoromycetes	Lecanorales	Parmeliaceae	Evernia	Evernia prunastri	no significant hits	urban
306	109	PAW59641_barcode04	Lightgreen	Leiden	evernia_prunastri	contig_415.region001.gbk	0.680438	yes	Polyketide	T1PKS	T1PKS	as7	Fungi	Ascomycota	Lecanoromycetes	Lecanorales	Parmeliaceae	Evernia	Evernia prunastri	no significant hits	urban
307	8	PAW59641_barcode04	Lightgreen	Leiden	evernia_prunastri	contig_38.region001.gbk	0.355924	no	Terpene	generic	terpene	as7	Fungi	Ascomycota	Lecanoromycetes	Lecanorales	Parmeliaceae	Evernia	Evernia prunastri	no significant hits	urban
308	74	PAW59641_barcode04	Lightgreen	Leiden	evernia_prunastri	contig_275.region001.gbk	0.791592	yes	Polyketide	T3PKS	T3PKS	as7	Fungi	Ascomycota	Lecanoromycetes	Lecanorales	Parmeliaceae	Evernia	Evernia prunastri	no significant hits	urban
309	108	PAW59641_barcode04	Lightgreen	Leiden	evernia_prunastri	contig_381.region001.gbk	0.201039	no	Polyketide	T1PKS	T1PKS	as7	Fungi	Ascomycota	Lecanoromycetes	Lecanorales	Parmeliaceae	Evernia	Evernia prunastri	4-epi-15-epi-brefeldin A	urban
310	32	PAW59641_barcode04	Lightgreen	Leiden	evernia_prunastri	contig_189.region001.gbk	1.49e-08	no	NRP	NRPS-like	NRPS-like	as7	Fungi	Ascomycota	Lecanoromycetes	Lecanorales	Parmeliaceae	Evernia	Evernia prunastri	no significant hits	urban
311	112	PAW59641_barcode04	Lightgreen	Leiden	evernia_prunastri	contig_39.region002.gbk	0.150537	yes	Polyketide	T1PKS	T1PKS	as7	Fungi	Ascomycota	Lecanoromycetes	Lecanorales	Parmeliaceae	Evernia	Evernia prunastri	cichorine	urban
312	47	PAW59641_barcode04	Lightgreen	Leiden	evernia_prunastri	contig_410.region001.gbk	0	no	NRP	generic	NRPS	as7	Fungi	Ascomycota	Lecanoromycetes	Lecanorales	Parmeliaceae	Evernia	Evernia prunastri	no significant hits	urban
313	118	PAW59641_barcode04	Lightgreen	Leiden	evernia_prunastri	contig_150.region001.gbk	0.388165	no	Polyketide	T1PKS	T1PKS	as7	Fungi	Ascomycota	Lecanoromycetes	Lecanorales	Parmeliaceae	Evernia	Evernia prunastri	no significant hits	urban
314	126	PAW59641_barcode04	Lightgreen	Leiden	evernia_prunastri	contig_339.region001.gbk	0.509295	no	Polyketide	T1PKS	T1PKS	as7	Fungi	Ascomycota	Lecanoromycetes	Lecanorales	Parmeliaceae	Evernia	Evernia prunastri	no significant hits	urban
315	39	PAW59641_barcode04	Lightgreen	Leiden	evernia_prunastri	contig_32.region001.gbk	0.214367	no	RiPP	fungal-RiPP-like	fungal-RiPP-like	as7	Fungi	Ascomycota	Lecanoromycetes	Lecanorales	Parmeliaceae	Evernia	Evernia prunastri	no significant hits	urban
316	73	PAW59641_barcode04	Lightgreen	Leiden	evernia_prunastri	contig_119.region001.gbk	0	no	RiPP	fungal-RiPP-like	fungal-RiPP-like	as7	Fungi	Ascomycota	Lecanoromycetes	Lecanorales	Parmeliaceae	Evernia	Evernia prunastri	no significant hits	urban
317	96	PAW59641_barcode04	Lightgreen	Leiden	evernia_prunastri	contig_311.region001.gbk	0.307082	no	Polyketide	T1PKS	T1PKS	as7	Fungi	Ascomycota	Lecanoromycetes	Lecanorales	Parmeliaceae	Evernia	Evernia prunastri	no significant hits	urban
318	139	PAW59641_barcode04	Lightgreen	Leiden	evernia_prunastri	contig_94.region001.gbk	0.644186	yes	NRP	generic	NRPS	as7	Fungi	Ascomycota	Lecanoromycetes	Lecanorales	Parmeliaceae	Evernia	Evernia prunastri	no significant hits	urban
319	16	PAW59641_barcode04	Lightgreen	Leiden	evernia_prunastri	contig_314.region001.gbk	0.603236	yes	NRP	NRPS-like	NRPS-like	as7	Fungi	Ascomycota	Lecanoromycetes	Lecanorales	Parmeliaceae	Evernia	Evernia prunastri	no significant hits	urban
320	94	PAW59641_barcode04	Lightgreen	Leiden	evernia_prunastri	contig_179.region002.gbk	0.329508	no	Polyketide	T1PKS	T1PKS	as7	Fungi	Ascomycota	Lecanoromycetes	Lecanorales	Parmeliaceae	Evernia	Evernia prunastri	no significant hits	urban
321	68	PAW59641_barcode04	Lightgreen	Leiden	evernia_prunastri	contig_183.region001.gbk	0.291481	no	RiPP	fungal-RiPP-like	fungal-RiPP-like	as7	Fungi	Ascomycota	Lecanoromycetes	Lecanorales	Parmeliaceae	Evernia	Evernia prunastri	no significant hits	urban
322	17	PAW59641_barcode04	Lightgreen	Leiden	evernia_prunastri	contig_567.region001.gbk	0.114949	yes	Terpene	generic	terpene	as7	Fungi	Ascomycota	Lecanoromycetes	Lecanorales	Parmeliaceae	Evernia	Evernia prunastri	no significant hits	urban
323	136	PAW59641_barcode04	Lightgreen	Leiden	evernia_prunastri	contig_573.region001.gbk	0.396679	yes	Polyketide	T1PKS	T1PKS	as7	Fungi	Ascomycota	Lecanoromycetes	Lecanorales	Parmeliaceae	Evernia	Evernia prunastri	no significant hits	urban
324	2	PAW59641_barcode04	Lightgreen	Leiden	evernia_prunastri	contig_122.region001.gbk	0.475047	no	Other	siderophore	NI-siderophore	as7	Fungi	Ascomycota	Lecanoromycetes	Lecanorales	Parmeliaceae	Evernia	Evernia prunastri	no significant hits	urban
325	58	PAW59641_barcode04	Lightgreen	Leiden	evernia_prunastri	contig_316.region001.gbk	0.713565	yes	Terpene	generic	terpene	as7	Fungi	Ascomycota	Lecanoromycetes	Lecanorales	Parmeliaceae	Evernia	Evernia prunastri	no significant hits	urban
326	22	PAW59641_barcode04	Lightgreen	Leiden	evernia_prunastri	contig_24.region001.gbk	0.227145	no	Terpene	generic	terpene	as7	Fungi	Ascomycota	Lecanoromycetes	Lecanorales	Parmeliaceae	Evernia	Evernia prunastri	no significant hits	urban
327	78	PAW59641_barcode04	Lightgreen	Leiden	evernia_prunastri	contig_127.region001.gbk	0.162879	no	NRP	generic	NRPS	as7	Fungi	Ascomycota	Lecanoromycetes	Lecanorales	Parmeliaceae	Evernia	Evernia prunastri	no significant hits	urban
328	44	PAW59641_barcode04	Lightgreen	Leiden	evernia_prunastri	contig_250.region001.gbk	0.084432	no	NRP	NRPS-like	NRPS-like	as7	Fungi	Ascomycota	Lecanoromycetes	Lecanorales	Parmeliaceae	Evernia	Evernia prunastri	no significant hits	urban
329	102	PAW59641_barcode04	Lightgreen	Leiden	evernia_prunastri	contig_133.region001.gbk	0.618852	no	Polyketide	T1PKS	T1PKS	as7	Fungi	Ascomycota	Lecanoromycetes	Lecanorales	Parmeliaceae	Evernia	Evernia prunastri	no significant hits	urban
330	95	PAW59641_barcode04	Lightgreen	Leiden	evernia_prunastri	contig_278.region001.gbk	0.483588	yes	NRP	NRPS-like	NRPS-like	as7	Fungi	Ascomycota	Lecanoromycetes	Lecanorales	Parmeliaceae	Evernia	Evernia prunastri	no significant hits	urban
331	46	PAW59641_barcode04	Lightgreen	Leiden	evernia_prunastri	contig_18.region001.gbk	0.293269	no	NRP	generic	NRPS	as7	Fungi	Ascomycota	Lecanoromycetes	Lecanorales	Parmeliaceae	Evernia	Evernia prunastri	harzianopyridone	urban
332	122	PAW59641_barcode04	Lightgreen	Leiden	evernia_prunastri	contig_93.region001.gbk	0.231273	no	Polyketide	T1PKS	T1PKS	as7	Fungi	Ascomycota	Lecanoromycetes	Lecanorales	Parmeliaceae	Evernia	Evernia prunastri	no significant hits	urban
333	28	PAW59641_barcode04	Lightgreen	Leiden	evernia_prunastri	contig_629.region001.gbk	0.300023	no	Terpene	generic	terpene	as7	Fungi	Ascomycota	Lecanoromycetes	Lecanorales	Parmeliaceae	Evernia	Evernia prunastri	no significant hits	urban
334	15	PAW59641_barcode04	Lightgreen	Leiden	evernia_prunastri	contig_289.region001.gbk	0.148137	no	Terpene	generic	terpene	as7	Fungi	Ascomycota	Lecanoromycetes	Lecanorales	Parmeliaceae	Evernia	Evernia prunastri	no significant hits	urban
335	135	PAW59641_barcode04	Lightgreen	Leiden	evernia_prunastri	contig_17.region001.gbk	0.252165	no	NRP	generic	NRPS	as7	Fungi	Ascomycota	Lecanoromycetes	Lecanorales	Parmeliaceae	Evernia	Evernia prunastri	no significant hits	urban
336	29	PAW59641_barcode04	Lightgreen	Leiden	evernia_prunastri	contig_100.region001.gbk	0.214423	yes	Terpene	generic	terpene	as7	Fungi	Ascomycota	Lecanoromycetes	Lecanorales	Parmeliaceae	Evernia	Evernia prunastri	no significant hits	urban
337	133	PAW59641_barcode04	Lightgreen	Leiden	evernia_prunastri	contig_72.region002.gbk	0.339916	no	Polyketide	T1PKS	T1PKS	as7	Fungi	Ascomycota	Lecanoromycetes	Lecanorales	Parmeliaceae	Evernia	Evernia prunastri	no significant hits	urban
338	107	PAW59641_barcode04	Lightgreen	Leiden	evernia_prunastri	contig_593.region001.gbk	0.160723	yes	Polyketide	T1PKS	T1PKS	as7	Fungi	Ascomycota	Lecanoromycetes	Lecanorales	Parmeliaceae	Evernia	Evernia prunastri	citrinin	urban
339	34	PAW59641_barcode04	Lightgreen	Leiden	evernia_prunastri	contig_149.region001.gbk	0.380247	yes	Terpene	generic	terpene	as7	Fungi	Ascomycota	Lecanoromycetes	Lecanorales	Parmeliaceae	Evernia	Evernia prunastri	no significant hits	urban
340	48	PAW59641_barcode04	Lightgreen	Leiden	evernia_prunastri	contig_355.region001.gbk	0.862827	yes	Terpene	generic	terpene	as7	Fungi	Ascomycota	Lecanoromycetes	Lecanorales	Parmeliaceae	Evernia	Evernia prunastri	no significant hits	urban
341	89	PAW59641_barcode04	Lightgreen	Leiden	evernia_prunastri	contig_554.region001.gbk	0.20049	no	NRP	NRPS-like	NRPS-like	as7	Fungi	Ascomycota	Lecanoromycetes	Lecanorales	Parmeliaceae	Evernia	Evernia prunastri	no significant hits	urban
342	130	PAW59641_barcode04	Lightgreen	Leiden	evernia_prunastri	contig_99.region001.gbk	0.22696	no	Polyketide	T1PKS	T1PKS	as7	Fungi	Ascomycota	Lecanoromycetes	Lecanorales	Parmeliaceae	Evernia	Evernia prunastri	no significant hits	urban
343	6	PAW59641_barcode07	Yellowgreen	Meijendel	evernia_prunastri	contig_104.region002.gbk	0.438285	no	NRP	NRPS-like	NRPS-like	as7	Fungi	Ascomycota	Lecanoromycetes	Lecanorales	Parmeliaceae	Evernia	Evernia prunastri	no significant hits	rural
344	114	PAW59641_barcode07	Yellowgreen	Meijendel	evernia_prunastri	contig_267.region002.gbk	0.220136	no	Polyketide	T1PKS	T1PKS	as7	Fungi	Ascomycota	Lecanoromycetes	Lecanorales	Parmeliaceae	Evernia	Evernia prunastri	no significant hits	rural
345	40	PAW59641_barcode07	Yellowgreen	Meijendel	evernia_prunastri	contig_54.region001.gbk	0.745011	yes	RiPP	fungal-RiPP-like	fungal-RiPP-like	as7	Fungi	Ascomycota	Lecanoromycetes	Lecanorales	Parmeliaceae	Evernia	Evernia prunastri	no significant hits	rural
346	81	PAW59641_barcode07	Yellowgreen	Meijendel	evernia_prunastri	contig_386.region001.gbk	0.303801	no	NRP	generic	NRPS	as7	Fungi	Ascomycota	Lecanoromycetes	Lecanorales	Parmeliaceae	Evernia	Evernia prunastri	no significant hits	rural
347	135	PAW59641_barcode07	Yellowgreen	Meijendel	evernia_prunastri	contig_170.region001.gbk	0.252253	no	NRP	generic	NRPS	as7	Fungi	Ascomycota	Lecanoromycetes	Lecanorales	Parmeliaceae	Evernia	Evernia prunastri	atpenin B	rural
348	109	PAW59641_barcode07	Yellowgreen	Meijendel	evernia_prunastri	contig_111.region001.gbk	0.273584	no	Polyketide	T1PKS	T1PKS	as7	Fungi	Ascomycota	Lecanoromycetes	Lecanorales	Parmeliaceae	Evernia	Evernia prunastri	no significant hits	rural
349	117	PAW59641_barcode07	Yellowgreen	Meijendel	evernia_prunastri	contig_164.region001.gbk	0.232566	no	Polyketide	T1PKS	T1PKS	as7	Fungi	Ascomycota	Lecanoromycetes	Lecanorales	Parmeliaceae	Evernia	Evernia prunastri	no significant hits	rural
350	79	PAW59641_barcode07	Yellowgreen	Meijendel	evernia_prunastri	contig_256.region003.gbk	0.268538	no	RiPP	fungal-RiPP-like	fungal-RiPP-like	as7	Fungi	Ascomycota	Lecanoromycetes	Lecanorales	Parmeliaceae	Evernia	Evernia prunastri	no significant hits	rural
351	56	PAW59641_barcode07	Yellowgreen	Meijendel	evernia_prunastri	contig_3.region001.gbk	0.181972	no	NRP	NRPS-like	NRPS-like	as7	Fungi	Ascomycota	Lecanoromycetes	Lecanorales	Parmeliaceae	Evernia	Evernia prunastri	no significant hits	rural
352	128	PAW59641_barcode07	Yellowgreen	Meijendel	evernia_prunastri	contig_139.region001.gbk	0.575408	yes	Polyketide	T1PKS	T1PKS	as7	Fungi	Ascomycota	Lecanoromycetes	Lecanorales	Parmeliaceae	Evernia	Evernia prunastri	no significant hits	rural
353	105	PAW59641_barcode07	Yellowgreen	Meijendel	evernia_prunastri	contig_403.region001.gbk	0.293201	no	Polyketide	T1PKS	T1PKS	as7	Fungi	Ascomycota	Lecanoromycetes	Lecanorales	Parmeliaceae	Evernia	Evernia prunastri	no significant hits	rural
354	89	PAW59641_barcode07	Yellowgreen	Meijendel	evernia_prunastri	contig_51.region001.gbk	0.207892	no	NRP	NRPS-like	NRPS-like	as7	Fungi	Ascomycota	Lecanoromycetes	Lecanorales	Parmeliaceae	Evernia	Evernia prunastri	no significant hits	rural
355	127	PAW59641_barcode07	Yellowgreen	Meijendel	evernia_prunastri	contig_256.region004.gbk	0.551101	yes	Polyketide	T1PKS	T1PKS	as7	Fungi	Ascomycota	Lecanoromycetes	Lecanorales	Parmeliaceae	Evernia	Evernia prunastri	4-chloropinselin/pinselin/chloromonilinic acid B/chloromonilinic acid D/4-hydroxyvertixanthone	rural
356	46	PAW59641_barcode07	Yellowgreen	Meijendel	evernia_prunastri	contig_153.region002.gbk	0.216044	no	NRP	generic	NRPS	as7	Fungi	Ascomycota	Lecanoromycetes	Lecanorales	Parmeliaceae	Evernia	Evernia prunastri	nanangelenin B/terreazepine	rural
357	101	PAW59641_barcode07	Yellowgreen	Meijendel	evernia_prunastri	contig_420.region002.gbk	0.27351	no	Polyketide	T1PKS	T1PKS	as7	Fungi	Ascomycota	Lecanoromycetes	Lecanorales	Parmeliaceae	Evernia	Evernia prunastri	usnic acid	rural
358	67	PAW59641_barcode07	Yellowgreen	Meijendel	evernia_prunastri	contig_62.region001.gbk	0.270001	no	NRP	generic	NRPS	as7	Fungi	Ascomycota	Lecanoromycetes	Lecanorales	Parmeliaceae	Evernia	Evernia prunastri	monascorubrin	rural
359	1	PAW59641_barcode07	Yellowgreen	Meijendel	evernia_prunastri	contig_373.region002.gbk	0.274821	no	RiPP	fungal-RiPP-like	fungal-RiPP-like	as7	Fungi	Ascomycota	Lecanoromycetes	Lecanorales	Parmeliaceae	Evernia	Evernia prunastri	no significant hits	rural
360	26	PAW59641_barcode07	Yellowgreen	Meijendel	evernia_prunastri	contig_377.region001.gbk	0.304011	no	Terpene	generic	terpene	as7	Fungi	Ascomycota	Lecanoromycetes	Lecanorales	Parmeliaceae	Evernia	Evernia prunastri	no significant hits	rural
361	123	PAW59641_barcode07	Yellowgreen	Meijendel	evernia_prunastri	contig_127.region001.gbk	0.327611	no	Polyketide	T1PKS	T1PKS	as7	Fungi	Ascomycota	Lecanoromycetes	Lecanorales	Parmeliaceae	Evernia	Evernia prunastri	no significant hits	rural
362	43	PAW59641_barcode07	Yellowgreen	Meijendel	evernia_prunastri	contig_152.region001.gbk	0.292876	no	NRP	NRPS-like	NRPS-like	as7	Fungi	Ascomycota	Lecanoromycetes	Lecanorales	Parmeliaceae	Evernia	Evernia prunastri	no significant hits	rural
363	17	PAW59641_barcode07	Yellowgreen	Meijendel	evernia_prunastri	contig_250.region001.gbk	0.114949	no	Terpene	generic	terpene	as7	Fungi	Ascomycota	Lecanoromycetes	Lecanorales	Parmeliaceae	Evernia	Evernia prunastri	no significant hits	rural
364	118	PAW59641_barcode07	Yellowgreen	Meijendel	evernia_prunastri	contig_219.region001.gbk	0.326333	no	Polyketide	T1PKS	T1PKS	as7	Fungi	Ascomycota	Lecanoromycetes	Lecanorales	Parmeliaceae	Evernia	Evernia prunastri	no significant hits	rural
365	129	PAW59641_barcode07	Yellowgreen	Meijendel	evernia_prunastri	contig_150.region001.gbk	0.25313	yes	Polyketide	T1PKS	T1PKS	as7	Fungi	Ascomycota	Lecanoromycetes	Lecanorales	Parmeliaceae	Evernia	Evernia prunastri	no significant hits	rural
366	59	PAW59641_barcode07	Yellowgreen	Meijendel	evernia_prunastri	contig_256.region002.gbk	0.283116	no	NRP	generic	NRPS	as7	Fungi	Ascomycota	Lecanoromycetes	Lecanorales	Parmeliaceae	Evernia	Evernia prunastri	no significant hits	rural
367	106	PAW59641_barcode07	Yellowgreen	Meijendel	evernia_prunastri	contig_131.region001.gbk	0.20899	yes	Polyketide	T1PKS	T1PKS	as7	Fungi	Ascomycota	Lecanoromycetes	Lecanorales	Parmeliaceae	Evernia	Evernia prunastri	no significant hits	rural
368	102	PAW59641_barcode07	Yellowgreen	Meijendel	evernia_prunastri	contig_65.region001.gbk	0.218535	yes	Polyketide	T1PKS	T1PKS	as7	Fungi	Ascomycota	Lecanoromycetes	Lecanorales	Parmeliaceae	Evernia	Evernia prunastri	no significant hits	rural
369	51	PAW59641_barcode07	Yellowgreen	Meijendel	evernia_prunastri	contig_178.region001.gbk	0.323195	no	NRP	NRPS-like	NRPS-like	as7	Fungi	Ascomycota	Lecanoromycetes	Lecanorales	Parmeliaceae	Evernia	Evernia prunastri	no significant hits	rural
370	125	PAW59641_barcode07	Yellowgreen	Meijendel	evernia_prunastri	contig_192.region001.gbk	0.501527	yes	Polyketide	T1PKS	T1PKS	as7	Fungi	Ascomycota	Lecanoromycetes	Lecanorales	Parmeliaceae	Evernia	Evernia prunastri	no significant hits	rural
371	27	PAW59641_barcode07	Yellowgreen	Meijendel	evernia_prunastri	contig_155.region001.gbk	0.129352	no	NRP	generic	NRPS	as7	Fungi	Ascomycota	Lecanoromycetes	Lecanorales	Parmeliaceae	Evernia	Evernia prunastri	no significant hits	rural
372	107	PAW59641_barcode07	Yellowgreen	Meijendel	evernia_prunastri	contig_169.region001.gbk	0.156832	no	Polyketide	T1PKS	T1PKS	as7	Fungi	Ascomycota	Lecanoromycetes	Lecanorales	Parmeliaceae	Evernia	Evernia prunastri	citrinin	rural
373	91	PAW59641_barcode07	Yellowgreen	Meijendel	evernia_prunastri	contig_60.region001.gbk	0.350304	no	Polyketide	T1PKS	T1PKS	as7	Fungi	Ascomycota	Lecanoromycetes	Lecanorales	Parmeliaceae	Evernia	Evernia prunastri	no significant hits	rural
374	61	PAW59641_barcode07	Yellowgreen	Meijendel	evernia_prunastri	contig_113.region001.gbk	0.22103	no	NRP	NRPS-like	NRPS-like	as7	Fungi	Ascomycota	Lecanoromycetes	Lecanorales	Parmeliaceae	Evernia	Evernia prunastri	no significant hits	rural
375	66	PAW59641_barcode07	Yellowgreen	Meijendel	evernia_prunastri	contig_1.region001.gbk	0	no	Terpene	generic	terpene	as7	Fungi	Ascomycota	Lecanoromycetes	Lecanorales	Parmeliaceae	Evernia	Evernia prunastri	botcinin H/botcinin I/botcinin J/cinbotolide D/botcinin K	rural
376	110	PAW59641_barcode07	Yellowgreen	Meijendel	evernia_prunastri	contig_57.region002.gbk	0.202006	no	Polyketide	T1PKS	T1PKS	as7	Fungi	Ascomycota	Lecanoromycetes	Lecanorales	Parmeliaceae	Evernia	Evernia prunastri	YWA1	rural
377	49	PAW59641_barcode07	Yellowgreen	Meijendel	evernia_prunastri	contig_333.region001.gbk	0.234861	no	RiPP	fungal-RiPP-like	fungal-RiPP-like	as7	Fungi	Ascomycota	Lecanoromycetes	Lecanorales	Parmeliaceae	Evernia	Evernia prunastri	no significant hits	rural
378	108	PAW59641_barcode07	Yellowgreen	Meijendel	evernia_prunastri	contig_116.region001.gbk	0.314014	no	Polyketide	T1PKS	T1PKS	as7	Fungi	Ascomycota	Lecanoromycetes	Lecanorales	Parmeliaceae	Evernia	Evernia prunastri	no significant hits	rural
379	68	PAW59641_barcode07	Yellowgreen	Meijendel	evernia_prunastri	contig_420.region003.gbk	0.292444	no	RiPP	fungal-RiPP-like	fungal-RiPP-like	as7	Fungi	Ascomycota	Lecanoromycetes	Lecanorales	Parmeliaceae	Evernia	Evernia prunastri	no significant hits	rural
380	7	PAW59641_barcode07	Yellowgreen	Meijendel	evernia_prunastri	contig_94.region001.gbk	0.259652	no	RiPP	fungal-RiPP-like	fungal-RiPP-like	as7	Fungi	Ascomycota	Lecanoromycetes	Lecanorales	Parmeliaceae	Evernia	Evernia prunastri	no significant hits	rural
381	63	PAW59641_barcode07	Yellowgreen	Meijendel	evernia_prunastri	contig_153.region003.gbk	0.337863	no	NRP	NRPS-like	NRPS-like	as7	Fungi	Ascomycota	Lecanoromycetes	Lecanorales	Parmeliaceae	Evernia	Evernia prunastri	no significant hits	rural
382	121	PAW59641_barcode07	Yellowgreen	Meijendel	evernia_prunastri	contig_4.region001.gbk	0.155846	no	Polyketide	T1PKS	T1PKS	as7	Fungi	Ascomycota	Lecanoromycetes	Lecanorales	Parmeliaceae	Evernia	Evernia prunastri	no significant hits	rural
383	119	PAW59641_barcode07	Yellowgreen	Meijendel	evernia_prunastri	contig_162.region001.gbk	0.594015	yes	Polyketide	T1PKS	T1PKS	as7	Fungi	Ascomycota	Lecanoromycetes	Lecanorales	Parmeliaceae	Evernia	Evernia prunastri	no significant hits	rural
384	2	PAW59641_barcode07	Yellowgreen	Meijendel	evernia_prunastri	contig_57.region001.gbk	0.170735	no	Other	siderophore	NI-siderophore	as7	Fungi	Ascomycota	Lecanoromycetes	Lecanorales	Parmeliaceae	Evernia	Evernia prunastri	no significant hits	rural
385	133	PAW59641_barcode07	Yellowgreen	Meijendel	evernia_prunastri	contig_333.region002.gbk	0.370763	no	Polyketide	T1PKS	T1PKS	as7	Fungi	Ascomycota	Lecanoromycetes	Lecanorales	Parmeliaceae	Evernia	Evernia prunastri	scytalidin	rural
386	16	PAW59641_barcode07	Yellowgreen	Meijendel	evernia_prunastri	contig_22.region001.gbk	0.283938	no	NRP	NRPS-like	NRPS-like	as7	Fungi	Ascomycota	Lecanoromycetes	Lecanorales	Parmeliaceae	Evernia	Evernia prunastri	no significant hits	rural
387	100	PAW59641_barcode07	Yellowgreen	Meijendel	evernia_prunastri	contig_323.region001.gbk	0.399144	yes	Polyketide	T1PKS	T1PKS	as7	Fungi	Ascomycota	Lecanoromycetes	Lecanorales	Parmeliaceae	Evernia	Evernia prunastri	no significant hits	rural
388	31	PAW59641_barcode07	Yellowgreen	Meijendel	evernia_prunastri	contig_94.region002.gbk	0.291336	no	RiPP	fungal-RiPP-like	fungal-RiPP-like	as7	Fungi	Ascomycota	Lecanoromycetes	Lecanorales	Parmeliaceae	Evernia	Evernia prunastri	no significant hits	rural
389	9	PAW59641_barcode07	Yellowgreen	Meijendel	evernia_prunastri	contig_116.region002.gbk	0.4923	no	Terpene	generic	terpene	as7	Fungi	Ascomycota	Lecanoromycetes	Lecanorales	Parmeliaceae	Evernia	Evernia prunastri	squalestatin S1	rural
390	15	PAW59641_barcode07	Yellowgreen	Meijendel	evernia_prunastri	contig_112.region001.gbk	0.268181	no	Terpene	generic	terpene	as7	Fungi	Ascomycota	Lecanoromycetes	Lecanorales	Parmeliaceae	Evernia	Evernia prunastri	clavaric acid	rural
391	52	PAW59641_barcode07	Yellowgreen	Meijendel	evernia_prunastri	contig_428.region001.gbk	0.162057	yes	NRP	NRPS-like	NRPS-like	as7	Fungi	Ascomycota	Lecanoromycetes	Lecanorales	Parmeliaceae	Evernia	Evernia prunastri	no significant hits	rural
392	99	PAW59641_barcode07	Yellowgreen	Meijendel	evernia_prunastri	contig_4.region002.gbk	0.290384	no	Polyketide	T1PKS	T1PKS	as7	Fungi	Ascomycota	Lecanoromycetes	Lecanorales	Parmeliaceae	Evernia	Evernia prunastri	no significant hits	rural
393	41	PAW59641_barcode07	Yellowgreen	Meijendel	evernia_prunastri	contig_256.region001.gbk	0.218249	no	RiPP	fungal-RiPP-like	fungal-RiPP-like	as7	Fungi	Ascomycota	Lecanoromycetes	Lecanorales	Parmeliaceae	Evernia	Evernia prunastri	no significant hits	rural
394	124	PAW59641_barcode07	Yellowgreen	Meijendel	evernia_prunastri	contig_154.region001.gbk	0.103099	no	Polyketide	T1PKS	T1PKS	as7	Fungi	Ascomycota	Lecanoromycetes	Lecanorales	Parmeliaceae	Evernia	Evernia prunastri	no significant hits	rural
395	22	PAW59641_barcode07	Yellowgreen	Meijendel	evernia_prunastri	contig_315.region001.gbk	0.227145	no	Terpene	generic	terpene	as7	Fungi	Ascomycota	Lecanoromycetes	Lecanorales	Parmeliaceae	Evernia	Evernia prunastri	no significant hits	rural
396	130	PAW59641_barcode07	Yellowgreen	Meijendel	evernia_prunastri	contig_65.region002.gbk	0.303463	yes	Polyketide	T1PKS	T1PKS	as7	Fungi	Ascomycota	Lecanoromycetes	Lecanorales	Parmeliaceae	Evernia	Evernia prunastri	no significant hits	rural
397	122	PAW59641_barcode07	Yellowgreen	Meijendel	evernia_prunastri	contig_64.region001.gbk	0.291325	no	Polyketide	T1PKS	T1PKS	as7	Fungi	Ascomycota	Lecanoromycetes	Lecanorales	Parmeliaceae	Evernia	Evernia prunastri	no significant hits	rural
398	134	PAW59641_barcode07	Yellowgreen	Meijendel	evernia_prunastri	contig_457.region001.gbk	0.548125	yes	Polyketide	T1PKS	T1PKS	as7	Fungi	Ascomycota	Lecanoromycetes	Lecanorales	Parmeliaceae	Evernia	Evernia prunastri	no significant hits	rural
399	48	PAW59641_barcode07	Yellowgreen	Meijendel	evernia_prunastri	contig_245.region001.gbk	0.865948	yes	Terpene	generic	terpene	as7	Fungi	Ascomycota	Lecanoromycetes	Lecanorales	Parmeliaceae	Evernia	Evernia prunastri	no significant hits	rural
400	131	PAW59641_barcode07	Yellowgreen	Meijendel	evernia_prunastri	contig_153.region001.gbk	0.294037	no	NRP	generic	NRPS	as7	Fungi	Ascomycota	Lecanoromycetes	Lecanorales	Parmeliaceae	Evernia	Evernia prunastri	grayanic acid	rural
401	29	PAW59641_barcode07	Yellowgreen	Meijendel	evernia_prunastri	contig_377.region002.gbk	0.262613	yes	Terpene	generic	terpene	as7	Fungi	Ascomycota	Lecanoromycetes	Lecanorales	Parmeliaceae	Evernia	Evernia prunastri	PR-toxin	rural
402	45	PAW59641_barcode07	Yellowgreen	Meijendel	evernia_prunastri	contig_373.region001.gbk	0.052747	no	NRP	NRPS-like	NRPS-like	as7	Fungi	Ascomycota	Lecanoromycetes	Lecanorales	Parmeliaceae	Evernia	Evernia prunastri	no significant hits	rural
403	139	PAW59641_barcode07	Yellowgreen	Meijendel	evernia_prunastri	contig_62.region002.gbk	0.305733	no	NRP	generic	NRPS	as7	Fungi	Ascomycota	Lecanoromycetes	Lecanorales	Parmeliaceae	Evernia	Evernia prunastri	ucs1025a	rural
404	112	PAW59641_barcode07	Yellowgreen	Meijendel	evernia_prunastri	contig_116.region003.gbk	0.190806	no	Polyketide	T1PKS	T1PKS	as7	Fungi	Ascomycota	Lecanoromycetes	Lecanorales	Parmeliaceae	Evernia	Evernia prunastri	shanorellin	rural
405	8	PAW59641_barcode07	Yellowgreen	Meijendel	evernia_prunastri	contig_94.region003.gbk	0.376416	no	Terpene	generic	terpene	as7	Fungi	Ascomycota	Lecanoromycetes	Lecanorales	Parmeliaceae	Evernia	Evernia prunastri	no significant hits	rural
406	80	PAW59641_barcode07	Yellowgreen	Meijendel	evernia_prunastri	contig_420.region001.gbk	0.394236	no	NRP	NRPS-like	NRPS-like	as7	Fungi	Ascomycota	Lecanoromycetes	Lecanorales	Parmeliaceae	Evernia	Evernia prunastri	no significant hits	rural
407	99	PAW59641_barcode07	Yellowgreen	Meijendel	evernia_prunastri	contig_250.region002.gbk	0.841271	yes	Polyketide	T1PKS	T1PKS	as7	Fungi	Ascomycota	Lecanoromycetes	Lecanorales	Parmeliaceae	Evernia	Evernia prunastri	no significant hits	rural
408	119	PAW59641_barcode07	Yellowgreen	Meijendel	evernia_prunastri	contig_142.region001.gbk	0.596733	yes	NRP	NRPS-like	NRPS-like	as7	Fungi	Ascomycota	Lecanoromycetes	Lecanorales	Parmeliaceae	Evernia	Evernia prunastri	clavaric acid	rural
409	53	PAW59641_barcode07	Yellowgreen	Meijendel	evernia_prunastri	contig_194.region001.gbk	0.37873	no	RiPP	fungal-RiPP-like	fungal-RiPP-like	as7	Fungi	Ascomycota	Lecanoromycetes	Lecanorales	Parmeliaceae	Evernia	Evernia prunastri	no significant hits	rural
410	58	PAW59641_barcode07	Yellowgreen	Meijendel	evernia_prunastri	contig_388.region001.gbk	0.779721	yes	Terpene	generic	terpene	as7	Fungi	Ascomycota	Lecanoromycetes	Lecanorales	Parmeliaceae	Evernia	Evernia prunastri	no significant hits	rural
411	109	PAW59641_barcode07	Yellowgreen	Meijendel	evernia_prunastri	contig_212.region001.gbk	0.696531	yes	Polyketide	T1PKS	T1PKS	as7	Fungi	Ascomycota	Lecanoromycetes	Lecanorales	Parmeliaceae	Evernia	Evernia prunastri	no significant hits	rural
412	3	PAW59641_barcode07	Yellowgreen	Meijendel	evernia_prunastri	contig_104.region001.gbk	0.166255	no	Terpene	generic	terpene	as7	Fungi	Ascomycota	Lecanoromycetes	Lecanorales	Parmeliaceae	Evernia	Evernia prunastri	no significant hits	rural
413	5	PAW59641_barcode07	Yellowgreen	Meijendel	evernia_prunastri	contig_267.region001.gbk	0.438285	no	NRP	NRPS-like	NRPS-like	as7	Fungi	Ascomycota	Lecanoromycetes	Lecanorales	Parmeliaceae	Evernia	Evernia prunastri	no significant hits	rural
414	115	PAW59641_barcode07	Yellowgreen	Meijendel	evernia_prunastri	contig_318.region001.gbk	0.120265	no	Polyketide	T1PKS	T1PKS	as7	Fungi	Ascomycota	Lecanoromycetes	Lecanorales	Parmeliaceae	Evernia	Evernia prunastri	grayanic acid	rural
415	126	PAW59641_barcode07	Yellowgreen	Meijendel	evernia_prunastri	contig_110.region001.gbk	0.335771	no	Polyketide	T1PKS	T1PKS	as7	Fungi	Ascomycota	Lecanoromycetes	Lecanorales	Parmeliaceae	Evernia	Evernia prunastri	no significant hits	rural
416	39	PAW59641_barcode07	Yellowgreen	Meijendel	evernia_prunastri	contig_416.region001.gbk	0.283469	no	RiPP	fungal-RiPP-like	fungal-RiPP-like	as7	Fungi	Ascomycota	Lecanoromycetes	Lecanorales	Parmeliaceae	Evernia	Evernia prunastri	no significant hits	rural
417	65	PAW59641_barcode07	Yellowgreen	Meijendel	evernia_prunastri	contig_2.region001.gbk	0.380519	no	NRP	NRPS-like	NRPS-like	as7	Fungi	Ascomycota	Lecanoromycetes	Lecanorales	Parmeliaceae	Evernia	Evernia prunastri	no significant hits	rural
418	111	PAW59641_barcode07	Yellowgreen	Meijendel	evernia_prunastri	contig_138.region001.gbk	0.2344	no	Polyketide	T1PKS	T1PKS	as7	Fungi	Ascomycota	Lecanoromycetes	Lecanorales	Parmeliaceae	Evernia	Evernia prunastri	2,4-dihydroxy-5,6-dimethyl benzaldehyde	rural
419	120	PAW59641_barcode07	Yellowgreen	Meijendel	evernia_prunastri	contig_174.region001.gbk	0.330208	no	Polyketide	T1PKS	T1PKS	as7	Fungi	Ascomycota	Lecanoromycetes	Lecanorales	Parmeliaceae	Evernia	Evernia prunastri	no significant hits	rural
420	35	PAW59641_barcode07	Yellowgreen	Meijendel	evernia_prunastri	contig_386.region002.gbk	0.326451	yes	NRP	NRPS-like	NRPS-like	as7	Fungi	Ascomycota	Lecanoromycetes	Lecanorales	Parmeliaceae	Evernia	Evernia prunastri	no significant hits	rural
421	19	PAW59641_barcode07	Yellowgreen	Meijendel	evernia_prunastri	contig_51.region002.gbk	0.128154	no	RiPP	fungal-RiPP-like	fungal-RiPP-like	as7	Fungi	Ascomycota	Lecanoromycetes	Lecanorales	Parmeliaceae	Evernia	Evernia prunastri	no significant hits	rural
422	136	PAW59641_barcode07	Yellowgreen	Meijendel	evernia_prunastri	contig_413.region001.gbk	0.280564	no	Polyketide	T1PKS	T1PKS	as7	Fungi	Ascomycota	Lecanoromycetes	Lecanorales	Parmeliaceae	Evernia	Evernia prunastri	no significant hits	rural
423	38	PAW59641_barcode05	Lightgreen	Leiden	evernia_prunastri	contig_468.region001.gbk	0.226601	no	NRP	NRPS-like	NRPS-like	as7	Fungi	Ascomycota	Lecanoromycetes	Lecanorales	Parmeliaceae	Evernia	Evernia prunastri	no significant hits	urban
424	102	PAW59641_barcode05	Lightgreen	Leiden	evernia_prunastri	contig_225.region001.gbk	0.533578	yes	Polyketide	T1PKS	T1PKS	as7	Fungi	Ascomycota	Lecanoromycetes	Lecanorales	Parmeliaceae	Evernia	Evernia prunastri	scytalone/T3HN	urban
425	109	PAW59641_barcode05	Lightgreen	Leiden	evernia_prunastri	contig_517.region001.gbk	0.680344	yes	Polyketide	T1PKS	T1PKS	as7	Fungi	Ascomycota	Lecanoromycetes	Lecanorales	Parmeliaceae	Evernia	Evernia prunastri	no significant hits	urban
426	98	PAW59641_barcode05	Lightgreen	Leiden	evernia_prunastri	contig_566.region002.gbk	0.252729	no	Polyketide	T1PKS	T1PKS	as7	Fungi	Ascomycota	Lecanoromycetes	Lecanorales	Parmeliaceae	Evernia	Evernia prunastri	no significant hits	urban
427	126	PAW59641_barcode05	Lightgreen	Leiden	evernia_prunastri	contig_435.region001.gbk	0.270876	no	Polyketide	T1PKS	T1PKS	as7	Fungi	Ascomycota	Lecanoromycetes	Lecanorales	Parmeliaceae	Evernia	Evernia prunastri	no significant hits	urban
428	116	PAW59641_barcode05	Lightgreen	Leiden	evernia_prunastri	contig_307.region001.gbk	0.314404	no	NRP	generic	NRPS	as7	Fungi	Ascomycota	Lecanoromycetes	Lecanorales	Parmeliaceae	Evernia	Evernia prunastri	no significant hits	urban
429	51	PAW59641_barcode05	Lightgreen	Leiden	evernia_prunastri	contig_47.region001.gbk	0.220348	no	NRP	NRPS-like	NRPS-like	as7	Fungi	Ascomycota	Lecanoromycetes	Lecanorales	Parmeliaceae	Evernia	Evernia prunastri	no significant hits	urban
430	124	PAW59641_barcode05	Lightgreen	Leiden	evernia_prunastri	contig_398.region001.gbk	0.076416	no	Polyketide	T1PKS	T1PKS	as7	Fungi	Ascomycota	Lecanoromycetes	Lecanorales	Parmeliaceae	Evernia	Evernia prunastri	no significant hits	urban
431	125	PAW59641_barcode05	Lightgreen	Leiden	evernia_prunastri	contig_143.region001.gbk	0.316977	no	Polyketide	T1PKS	T1PKS	as7	Fungi	Ascomycota	Lecanoromycetes	Lecanorales	Parmeliaceae	Evernia	Evernia prunastri	no significant hits	urban
432	128	PAW59641_barcode05	Lightgreen	Leiden	evernia_prunastri	contig_80.region001.gbk	0.314958	yes	Polyketide	T1PKS	T1PKS	as7	Fungi	Ascomycota	Lecanoromycetes	Lecanorales	Parmeliaceae	Evernia	Evernia prunastri	no significant hits	urban
433	48	PAW59641_barcode05	Lightgreen	Leiden	evernia_prunastri	contig_487.region001.gbk	0.847359	yes	Terpene	generic	terpene	as7	Fungi	Ascomycota	Lecanoromycetes	Lecanorales	Parmeliaceae	Evernia	Evernia prunastri	no significant hits	urban
434	52	PAW59641_barcode05	Lightgreen	Leiden	evernia_prunastri	contig_567.region001.gbk	0.442673	yes	NRP	NRPS-like	NRPS-like	as7	Fungi	Ascomycota	Lecanoromycetes	Lecanorales	Parmeliaceae	Evernia	Evernia prunastri	no significant hits	urban
435	106	PAW59641_barcode05	Lightgreen	Leiden	evernia_prunastri	contig_208.region001.gbk	2.11e-08	no	Polyketide	T1PKS	T1PKS	as7	Fungi	Ascomycota	Lecanoromycetes	Lecanorales	Parmeliaceae	Evernia	Evernia prunastri	no significant hits	urban
436	58	PAW59641_barcode05	Lightgreen	Leiden	evernia_prunastri	contig_430.region001.gbk	0.713565	yes	Terpene	generic	terpene	as7	Fungi	Ascomycota	Lecanoromycetes	Lecanorales	Parmeliaceae	Evernia	Evernia prunastri	no significant hits	urban
437	63	PAW59641_barcode05	Lightgreen	Leiden	evernia_prunastri	contig_42.region001.gbk	0.341304	yes	NRP	NRPS-like	NRPS-like	as7	Fungi	Ascomycota	Lecanoromycetes	Lecanorales	Parmeliaceae	Evernia	Evernia prunastri	no significant hits	urban
438	31	PAW59641_barcode05	Lightgreen	Leiden	evernia_prunastri	contig_315.region003.gbk	0.345056	no	RiPP	fungal-RiPP-like	fungal-RiPP-like	as7	Fungi	Ascomycota	Lecanoromycetes	Lecanorales	Parmeliaceae	Evernia	Evernia prunastri	no significant hits	urban
439	114	PAW59641_barcode05	Lightgreen	Leiden	evernia_prunastri	contig_642.region001.gbk	0.429424	no	Polyketide	T1PKS	T1PKS	as7	Fungi	Ascomycota	Lecanoromycetes	Lecanorales	Parmeliaceae	Evernia	Evernia prunastri	no significant hits	urban
440	45	PAW59641_barcode05	Lightgreen	Leiden	evernia_prunastri	contig_160.region002.gbk	0.134409	no	NRP	NRPS-like	NRPS-like	as7	Fungi	Ascomycota	Lecanoromycetes	Lecanorales	Parmeliaceae	Evernia	Evernia prunastri	no significant hits	urban
441	39	PAW59641_barcode05	Lightgreen	Leiden	evernia_prunastri	contig_331.region001.gbk	0.343741	no	RiPP	fungal-RiPP-like	fungal-RiPP-like	as7	Fungi	Ascomycota	Lecanoromycetes	Lecanorales	Parmeliaceae	Evernia	Evernia prunastri	no significant hits	urban
442	68	PAW59641_barcode05	Lightgreen	Leiden	evernia_prunastri	contig_344.region001.gbk	0.312734	no	RiPP	fungal-RiPP-like	fungal-RiPP-like	as7	Fungi	Ascomycota	Lecanoromycetes	Lecanorales	Parmeliaceae	Evernia	Evernia prunastri	no significant hits	urban
443	129	PAW59641_barcode05	Lightgreen	Leiden	evernia_prunastri	contig_100.region001.gbk	0.159149	yes	Polyketide	T1PKS	T1PKS	as7	Fungi	Ascomycota	Lecanoromycetes	Lecanorales	Parmeliaceae	Evernia	Evernia prunastri	no significant hits	urban
444	95	PAW59641_barcode05	Lightgreen	Leiden	evernia_prunastri	contig_48.region001.gbk	0.254387	yes	NRP	generic	NRPS	as7	Fungi	Ascomycota	Lecanoromycetes	Lecanorales	Parmeliaceae	Evernia	Evernia prunastri	no significant hits	urban
445	108	PAW59641_barcode05	Lightgreen	Leiden	evernia_prunastri	contig_593.region001.gbk	0.330467	no	Polyketide	T1PKS	T1PKS	as7	Fungi	Ascomycota	Lecanoromycetes	Lecanorales	Parmeliaceae	Evernia	Evernia prunastri	citrinin	urban
446	122	PAW59641_barcode05	Lightgreen	Leiden	evernia_prunastri	contig_74.region001.gbk	0.291325	no	Polyketide	T1PKS	T1PKS	as7	Fungi	Ascomycota	Lecanoromycetes	Lecanorales	Parmeliaceae	Evernia	Evernia prunastri	grayanic acid	urban
447	46	PAW59641_barcode05	Lightgreen	Leiden	evernia_prunastri	contig_15.region001.gbk	0.341855	no	NRP	generic	NRPS	as7	Fungi	Ascomycota	Lecanoromycetes	Lecanorales	Parmeliaceae	Evernia	Evernia prunastri	nanangelenin B/terreazepine	urban
448	99	PAW59641_barcode05	Lightgreen	Leiden	evernia_prunastri	contig_499.region001.gbk	0.236078	no	Polyketide	T1PKS	T1PKS	as7	Fungi	Ascomycota	Lecanoromycetes	Lecanorales	Parmeliaceae	Evernia	Evernia prunastri	grayanic acid	urban
449	135	PAW59641_barcode05	Lightgreen	Leiden	evernia_prunastri	contig_579.region001.gbk	0.220599	no	NRP	generic	NRPS	as7	Fungi	Ascomycota	Lecanoromycetes	Lecanorales	Parmeliaceae	Evernia	Evernia prunastri	atpenin B	urban
450	105	PAW59641_barcode05	Lightgreen	Leiden	evernia_prunastri	contig_116.region001.gbk	0.264679	no	Polyketide	T1PKS	T1PKS	as7	Fungi	Ascomycota	Lecanoromycetes	Lecanorales	Parmeliaceae	Evernia	Evernia prunastri	no significant hits	urban
451	3	PAW59641_barcode05	Lightgreen	Leiden	evernia_prunastri	contig_189.region001.gbk	0.166255	no	Terpene	generic	terpene	as7	Fungi	Ascomycota	Lecanoromycetes	Lecanorales	Parmeliaceae	Evernia	Evernia prunastri	no significant hits	urban
452	110	PAW59641_barcode05	Lightgreen	Leiden	evernia_prunastri	contig_17.region001.gbk	0.224495	yes	Polyketide	T1PKS	T1PKS	as7	Fungi	Ascomycota	Lecanoromycetes	Lecanorales	Parmeliaceae	Evernia	Evernia prunastri	no significant hits	urban
453	14	PAW59641_barcode05	Lightgreen	Leiden	evernia_prunastri	contig_322.region001.gbk	0.118206	no	Terpene	generic	terpene	as7	Fungi	Ascomycota	Lecanoromycetes	Lecanorales	Parmeliaceae	Evernia	Evernia prunastri	no significant hits	urban
454	100	PAW59641_barcode05	Lightgreen	Leiden	evernia_prunastri	contig_384.region001.gbk	0.622137	yes	Polyketide	T1PKS	T1PKS	as7	Fungi	Ascomycota	Lecanoromycetes	Lecanorales	Parmeliaceae	Evernia	Evernia prunastri	no significant hits	urban
455	113	PAW59641_barcode05	Lightgreen	Leiden	evernia_prunastri	contig_172.region001.gbk	0.540052	yes	NRP	NRPS-like	NRPS-like	as7	Fungi	Ascomycota	Lecanoromycetes	Lecanorales	Parmeliaceae	Evernia	Evernia prunastri	2,4-dihydroxy-5,6-dimethyl benzaldehyde	urban
456	91	PAW59641_barcode05	Lightgreen	Leiden	evernia_prunastri	contig_580.region001.gbk	0.286675	no	Polyketide	T1PKS	T1PKS	as7	Fungi	Ascomycota	Lecanoromycetes	Lecanorales	Parmeliaceae	Evernia	Evernia prunastri	no significant hits	urban
457	127	PAW59641_barcode05	Lightgreen	Leiden	evernia_prunastri	contig_566.region003.gbk	0.576931	yes	Polyketide	T1PKS	T1PKS	as7	Fungi	Ascomycota	Lecanoromycetes	Lecanorales	Parmeliaceae	Evernia	Evernia prunastri	agnestin A/agnestin B	urban
458	22	PAW59641_barcode05	Lightgreen	Leiden	evernia_prunastri	contig_8.region001.gbk	0.399273	no	Terpene	generic	terpene	as7	Fungi	Ascomycota	Lecanoromycetes	Lecanorales	Parmeliaceae	Evernia	Evernia prunastri	no significant hits	urban
459	61	PAW59641_barcode05	Lightgreen	Leiden	evernia_prunastri	contig_257.region001.gbk	0.274576	no	NRP	NRPS-like	NRPS-like	as7	Fungi	Ascomycota	Lecanoromycetes	Lecanorales	Parmeliaceae	Evernia	Evernia prunastri	no significant hits	urban
460	53	PAW59641_barcode05	Lightgreen	Leiden	evernia_prunastri	contig_222.region001.gbk	0.140563	no	RiPP	fungal-RiPP-like	fungal-RiPP-like	as7	Fungi	Ascomycota	Lecanoromycetes	Lecanorales	Parmeliaceae	Evernia	Evernia prunastri	no significant hits	urban
461	78	PAW59641_barcode05	Lightgreen	Leiden	evernia_prunastri	contig_96.region001.gbk	0.147079	no	NRP	generic	NRPS	as7	Fungi	Ascomycota	Lecanoromycetes	Lecanorales	Parmeliaceae	Evernia	Evernia prunastri	no significant hits	urban
462	59	PAW59641_barcode05	Lightgreen	Leiden	evernia_prunastri	contig_571.region001.gbk	0.235965	no	NRP	generic	NRPS	as7	Fungi	Ascomycota	Lecanoromycetes	Lecanorales	Parmeliaceae	Evernia	Evernia prunastri	no significant hits	urban
463	119	PAW59641_barcode05	Lightgreen	Leiden	evernia_prunastri	contig_19.region002.gbk	0.588071	yes	Polyketide	T1PKS	T1PKS	as7	Fungi	Ascomycota	Lecanoromycetes	Lecanorales	Parmeliaceae	Evernia	Evernia prunastri	YWA1	urban
464	139	PAW59641_barcode05	Lightgreen	Leiden	evernia_prunastri	contig_87.region001.gbk	0.298532	no	NRP	generic	NRPS	as7	Fungi	Ascomycota	Lecanoromycetes	Lecanorales	Parmeliaceae	Evernia	Evernia prunastri	no significant hits	urban
465	120	PAW59641_barcode05	Lightgreen	Leiden	evernia_prunastri	contig_446.region002.gbk	0.208174	no	Polyketide	T1PKS	T1PKS	as7	Fungi	Ascomycota	Lecanoromycetes	Lecanorales	Parmeliaceae	Evernia	Evernia prunastri	no significant hits	urban
466	74	PAW59641_barcode05	Lightgreen	Leiden	evernia_prunastri	contig_160.region003.gbk	0.955619	yes	Polyketide	T3PKS	T3PKS	as7	Fungi	Ascomycota	Lecanoromycetes	Lecanorales	Parmeliaceae	Evernia	Evernia prunastri	no significant hits	urban
467	133	PAW59641_barcode05	Lightgreen	Leiden	evernia_prunastri	contig_51.region001.gbk	0.28757	no	Polyketide	T1PKS	T1PKS	as7	Fungi	Ascomycota	Lecanoromycetes	Lecanorales	Parmeliaceae	Evernia	Evernia prunastri	no significant hits	urban
468	70	PAW59641_barcode05	Lightgreen	Leiden	evernia_prunastri	contig_20.region002.gbk	0.204953	no	NRP	NRPS-like	NRPS-like	as7	Fungi	Ascomycota	Lecanoromycetes	Lecanorales	Parmeliaceae	Evernia	Evernia prunastri	no significant hits	urban
469	7	PAW59641_barcode05	Lightgreen	Leiden	evernia_prunastri	contig_315.region002.gbk	0.16095	no	RiPP	fungal-RiPP-like	fungal-RiPP-like	as7	Fungi	Ascomycota	Lecanoromycetes	Lecanorales	Parmeliaceae	Evernia	Evernia prunastri	no significant hits	urban
470	25	PAW59641_barcode05	Lightgreen	Leiden	evernia_prunastri	contig_571.region002.gbk	0	no	RiPP	fungal-RiPP	fungal-RiPP	as7	Fungi	Ascomycota	Lecanoromycetes	Lecanorales	Parmeliaceae	Evernia	Evernia prunastri	no significant hits	urban
471	112	PAW59641_barcode05	Lightgreen	Leiden	evernia_prunastri	contig_593.region003.gbk	0.072484	no	Polyketide	T1PKS	T1PKS	as7	Fungi	Ascomycota	Lecanoromycetes	Lecanorales	Parmeliaceae	Evernia	Evernia prunastri	no significant hits	urban
472	8	PAW59641_barcode05	Lightgreen	Leiden	evernia_prunastri	contig_19.region001.gbk	0.355924	yes	Terpene	generic	terpene	as7	Fungi	Ascomycota	Lecanoromycetes	Lecanorales	Parmeliaceae	Evernia	Evernia prunastri	4-epi-15-epi-brefeldin A	urban
473	96	PAW59641_barcode05	Lightgreen	Leiden	evernia_prunastri	contig_593.region004.gbk	0.241373	yes	Polyketide	T1PKS	T1PKS	as7	Fungi	Ascomycota	Lecanoromycetes	Lecanorales	Parmeliaceae	Evernia	Evernia prunastri	no significant hits	urban
474	77	PAW59641_barcode05	Lightgreen	Leiden	evernia_prunastri	contig_257.region002.gbk	0.133206	no	NRP	NRPS-like	NRPS-like	as7	Fungi	Ascomycota	Lecanoromycetes	Lecanorales	Parmeliaceae	Evernia	Evernia prunastri	no significant hits	urban
475	121	PAW59641_barcode05	Lightgreen	Leiden	evernia_prunastri	contig_226.region001.gbk	0.408713	yes	Polyketide	T1PKS	T1PKS	as7	Fungi	Ascomycota	Lecanoromycetes	Lecanorales	Parmeliaceae	Evernia	Evernia prunastri	terreic acid	urban
476	19	PAW59641_barcode05	Lightgreen	Leiden	evernia_prunastri	contig_44.region001.gbk	0.128154	no	RiPP	fungal-RiPP-like	fungal-RiPP-like	as7	Fungi	Ascomycota	Lecanoromycetes	Lecanorales	Parmeliaceae	Evernia	Evernia prunastri	monascorubrin	urban
477	15	PAW59641_barcode05	Lightgreen	Leiden	evernia_prunastri	contig_285.region001.gbk	0.411988	no	Terpene	generic	terpene	as7	Fungi	Ascomycota	Lecanoromycetes	Lecanorales	Parmeliaceae	Evernia	Evernia prunastri	no significant hits	urban
478	13	PAW59641_barcode05	Lightgreen	Leiden	evernia_prunastri	contig_193.region001.gbk	0.910818	yes	Terpene	generic	terpene	as7	Fungi	Ascomycota	Lecanoromycetes	Lecanorales	Parmeliaceae	Evernia	Evernia prunastri	no significant hits	urban
479	43	PAW59641_barcode05	Lightgreen	Leiden	evernia_prunastri	contig_25.region001.gbk	0.417502	yes	NRP	NRPS-like	NRPS-like	as7	Fungi	Ascomycota	Lecanoromycetes	Lecanorales	Parmeliaceae	Evernia	Evernia prunastri	no significant hits	urban
480	111	PAW59641_barcode05	Lightgreen	Leiden	evernia_prunastri	contig_570.region001.gbk	0.254597	no	Polyketide	T1PKS	T1PKS	as7	Fungi	Ascomycota	Lecanoromycetes	Lecanorales	Parmeliaceae	Evernia	Evernia prunastri	no significant hits	urban
481	123	PAW59641_barcode05	Lightgreen	Leiden	evernia_prunastri	contig_490.region001.gbk	0.366472	no	Polyketide	T1PKS	T1PKS	as7	Fungi	Ascomycota	Lecanoromycetes	Lecanorales	Parmeliaceae	Evernia	Evernia prunastri	no significant hits	urban
482	80	PAW59641_barcode05	Lightgreen	Leiden	evernia_prunastri	contig_344.region003.gbk	0.264158	no	NRP	generic	NRPS	as7	Fungi	Ascomycota	Lecanoromycetes	Lecanorales	Parmeliaceae	Evernia	Evernia prunastri	no significant hits	urban
483	49	PAW59641_barcode05	Lightgreen	Leiden	evernia_prunastri	contig_51.region002.gbk	0.232049	no	RiPP	fungal-RiPP-like	fungal-RiPP-like	as7	Fungi	Ascomycota	Lecanoromycetes	Lecanorales	Parmeliaceae	Evernia	Evernia prunastri	no significant hits	urban
484	134	PAW59641_barcode05	Lightgreen	Leiden	evernia_prunastri	contig_20.region001.gbk	0.53964	yes	Polyketide	T1PKS	T1PKS	as7	Fungi	Ascomycota	Lecanoromycetes	Lecanorales	Parmeliaceae	Evernia	Evernia prunastri	no significant hits	urban
485	55	PAW59641_barcode05	Lightgreen	Leiden	evernia_prunastri	contig_315.region001.gbk	1.49e-08	no	Terpene	generic	terpene	as7	Fungi	Ascomycota	Lecanoromycetes	Lecanorales	Parmeliaceae	Evernia	Evernia prunastri	no significant hits	urban
486	34	PAW59641_barcode05	Lightgreen	Leiden	evernia_prunastri	contig_446.region001.gbk	0.311806	no	Terpene	generic	terpene	as7	Fungi	Ascomycota	Lecanoromycetes	Lecanorales	Parmeliaceae	Evernia	Evernia prunastri	botcinin H/botcinin I/botcinin J/cinbotolide D/botcinin K	urban
487	44	PAW59641_barcode05	Lightgreen	Leiden	evernia_prunastri	contig_189.region002.gbk	0.056288	no	NRP	NRPS-like	NRPS-like	as7	Fungi	Ascomycota	Lecanoromycetes	Lecanorales	Parmeliaceae	Evernia	Evernia prunastri	no significant hits	urban
488	118	PAW59641_barcode05	Lightgreen	Leiden	evernia_prunastri	contig_391.region001.gbk	0.380664	yes	Polyketide	T1PKS	T1PKS	as7	Fungi	Ascomycota	Lecanoromycetes	Lecanorales	Parmeliaceae	Evernia	Evernia prunastri	no significant hits	urban
489	16	PAW59641_barcode05	Lightgreen	Leiden	evernia_prunastri	contig_655.region001.gbk	0.603236	yes	NRP	NRPS-like	NRPS-like	as7	Fungi	Ascomycota	Lecanoromycetes	Lecanorales	Parmeliaceae	Evernia	Evernia prunastri	no significant hits	urban
490	11	PAW59641_barcode05	Lightgreen	Leiden	evernia_prunastri	contig_17.region002.gbk	0	no	Other	siderophore	NI-siderophore	as7	Fungi	Ascomycota	Lecanoromycetes	Lecanorales	Parmeliaceae	Evernia	Evernia prunastri	no significant hits	urban
491	17	PAW59641_barcode05	Lightgreen	Leiden	evernia_prunastri	contig_72.region001.gbk	0.114949	yes	Terpene	generic	terpene	as7	Fungi	Ascomycota	Lecanoromycetes	Lecanorales	Parmeliaceae	Evernia	Evernia prunastri	no significant hits	urban
492	62	PAW59641_barcode05	Lightgreen	Leiden	evernia_prunastri	contig_595.region001.gbk	0.186159	no	NRP	NRPS-like	NRPS-like	as7	Fungi	Ascomycota	Lecanoromycetes	Lecanorales	Parmeliaceae	Evernia	Evernia prunastri	no significant hits	urban
493	28	PAW59641_barcode05	Lightgreen	Leiden	evernia_prunastri	contig_9.region001.gbk	0.496364	no	Terpene	generic	terpene	as7	Fungi	Ascomycota	Lecanoromycetes	Lecanorales	Parmeliaceae	Evernia	Evernia prunastri	no significant hits	urban
494	89	PAW59641_barcode05	Lightgreen	Leiden	evernia_prunastri	contig_356.region001.gbk	0.724577	yes	NRP	NRPS-like	NRPS-like	as7	Fungi	Ascomycota	Lecanoromycetes	Lecanorales	Parmeliaceae	Evernia	Evernia prunastri	no significant hits	urban
495	54	PAW59641_barcode05	Lightgreen	Leiden	evernia_prunastri	contig_160.region001.gbk	0.215571	no	RiPP	fungal-RiPP-like	fungal-RiPP-like	as7	Fungi	Ascomycota	Lecanoromycetes	Lecanorales	Parmeliaceae	Evernia	Evernia prunastri	no significant hits	urban
496	4	PAW59641_barcode05	Lightgreen	Leiden	evernia_prunastri	contig_276.region001.gbk	0	no	RiPP	fungal-RiPP-like	fungal-RiPP-like	as7	Fungi	Ascomycota	Lecanoromycetes	Lecanorales	Parmeliaceae	Evernia	Evernia prunastri	no significant hits	urban
497	65	PAW59641_barcode05	Lightgreen	Leiden	evernia_prunastri	contig_396.region001.gbk	0.223606	no	NRP	NRPS-like	NRPS-like	as7	Fungi	Ascomycota	Lecanoromycetes	Lecanorales	Parmeliaceae	Evernia	Evernia prunastri	no significant hits	urban
498	40	PAW59641_barcode05	Lightgreen	Leiden	evernia_prunastri	contig_101.region001.gbk	0.805691	yes	RiPP	fungal-RiPP-like	fungal-RiPP-like	as7	Fungi	Ascomycota	Lecanoromycetes	Lecanorales	Parmeliaceae	Evernia	Evernia prunastri	no significant hits	urban
499	130	PAW59641_barcode05	Lightgreen	Leiden	evernia_prunastri	contig_75.region001.gbk	0.443884	yes	Polyketide	T1PKS	T1PKS	as7	Fungi	Ascomycota	Lecanoromycetes	Lecanorales	Parmeliaceae	Evernia	Evernia prunastri	no significant hits	urban
500	56	PAW59641_barcode05	Lightgreen	Leiden	evernia_prunastri	contig_684.region001.gbk	0.714035	yes	NRP	NRPS-like	NRPS-like	as7	Fungi	Ascomycota	Lecanoromycetes	Lecanorales	Parmeliaceae	Evernia	Evernia prunastri	no significant hits	urban
501	101	PAW59641_barcode05	Lightgreen	Leiden	evernia_prunastri	contig_344.region002.gbk	0.521378	no	Polyketide	T1PKS	T1PKS	as7	Fungi	Ascomycota	Lecanoromycetes	Lecanorales	Parmeliaceae	Evernia	Evernia prunastri	usnic acid	urban
502	64	PAW59641_barcode05	Lightgreen	Leiden	evernia_prunastri	contig_129.region001.gbk	0.474204	no	RiPP	fungal-RiPP-like	fungal-RiPP-like	as7	Fungi	Ascomycota	Lecanoromycetes	Lecanorales	Parmeliaceae	Evernia	Evernia prunastri	no significant hits	urban
503	118	PAW59641_barcode05	Lightgreen	Leiden	evernia_prunastri	contig_61.region001.gbk	0.90962	yes	Polyketide	T1PKS	T1PKS	as7	Fungi	Ascomycota	Lecanoromycetes	Lecanorales	Parmeliaceae	Evernia	Evernia prunastri	no significant hits	urban
504	67	PAW59641_barcode05	Lightgreen	Leiden	evernia_prunastri	contig_586.region001.gbk	0.40667	no	NRP	generic	NRPS	as7	Fungi	Ascomycota	Lecanoromycetes	Lecanorales	Parmeliaceae	Evernia	Evernia prunastri	no significant hits	urban
505	56	PAW59641_barcode05	Lightgreen	Leiden	evernia_prunastri	contig_39.region001.gbk	0.181972	no	NRP	NRPS-like	NRPS-like	as7	Fungi	Ascomycota	Lecanoromycetes	Lecanorales	Parmeliaceae	Evernia	Evernia prunastri	squalestatin S1	urban
506	118	PAW59641_barcode05	Lightgreen	Leiden	evernia_prunastri	contig_520.region001.gbk	0.718458	yes	Polyketide	T1PKS	T1PKS	as7	Fungi	Ascomycota	Lecanoromycetes	Lecanorales	Parmeliaceae	Evernia	Evernia prunastri	no significant hits	urban
507	131	PAW59641_barcode05	Lightgreen	Leiden	evernia_prunastri	contig_15.region002.gbk	0.240523	no	NRP	generic	NRPS	as7	Fungi	Ascomycota	Lecanoromycetes	Lecanorales	Parmeliaceae	Evernia	Evernia prunastri	burnettramic acid A	urban
508	33	PAW59641_barcode05	Lightgreen	Leiden	evernia_prunastri	contig_593.region002.gbk	0.167678	no	Terpene	generic	terpene	as7	Fungi	Ascomycota	Lecanoromycetes	Lecanorales	Parmeliaceae	Evernia	Evernia prunastri	squalestatin S1	urban
509	136	PAW59641_barcode05	Lightgreen	Leiden	evernia_prunastri	contig_221.region001.gbk	0.349986	no	Polyketide	T1PKS	T1PKS	as7	Fungi	Ascomycota	Lecanoromycetes	Lecanorales	Parmeliaceae	Evernia	Evernia prunastri	no significant hits	urban
510	109	PAW59641_barcode05	Lightgreen	Leiden	evernia_prunastri	contig_142.region001.gbk	0.385728	yes	Polyketide	T1PKS	T1PKS	as7	Fungi	Ascomycota	Lecanoromycetes	Lecanorales	Parmeliaceae	Evernia	Evernia prunastri	clavaric acid	urban
511	21	PAW59641_barcode05	Lightgreen	Leiden	evernia_prunastri	contig_566.region001.gbk	0.534796	yes	RiPP	fungal-RiPP-like	fungal-RiPP-like	as7	Fungi	Ascomycota	Lecanoromycetes	Lecanorales	Parmeliaceae	Evernia	Evernia prunastri	no significant hits	urban
512	115	PAW59641_barcode05	Lightgreen	Leiden	evernia_prunastri	contig_469.region001.gbk	0.092105	no	Polyketide	T1PKS	T1PKS	as7	Fungi	Ascomycota	Lecanoromycetes	Lecanorales	Parmeliaceae	Evernia	Evernia prunastri	grayanic acid	urban
513	117	PAW59641_barcode05	Lightgreen	Leiden	evernia_prunastri	contig_90.region001.gbk	0.328296	no	Polyketide	T1PKS	T1PKS	as7	Fungi	Ascomycota	Lecanoromycetes	Lecanorales	Parmeliaceae	Evernia	Evernia prunastri	solanapyrone A	urban
514	107	PAW59641_barcode05	Lightgreen	Leiden	evernia_prunastri	contig_84.region001.gbk	0.276006	no	Polyketide	T1PKS	T1PKS	as7	Fungi	Ascomycota	Lecanoromycetes	Lecanorales	Parmeliaceae	Evernia	Evernia prunastri	no significant hits	urban
515	67	PAW59641_barcode08	Lightgreen	Meijendel	evernia_prunastri	contig_49.region002.gbk	0.190691	no	NRP	generic	NRPS	as7	Fungi	Ascomycota	Lecanoromycetes	Lecanorales	Parmeliaceae	Evernia	Evernia prunastri	no significant hits	rural
516	120	PAW59641_barcode08	Lightgreen	Meijendel	evernia_prunastri	contig_344.region002.gbk	0.190645	no	Polyketide	T1PKS	T1PKS	as7	Fungi	Ascomycota	Lecanoromycetes	Lecanorales	Parmeliaceae	Evernia	Evernia prunastri	usnic acid	rural
517	117	PAW59641_barcode08	Lightgreen	Meijendel	evernia_prunastri	contig_10.region001.gbk	0.276259	yes	Polyketide	T1PKS	T1PKS	as7	Fungi	Ascomycota	Lecanoromycetes	Lecanorales	Parmeliaceae	Evernia	Evernia prunastri	no significant hits	rural
518	52	PAW59641_barcode08	Lightgreen	Meijendel	evernia_prunastri	contig_212.region001.gbk	0.262082	no	NRP	NRPS-like	NRPS-like	as7	Fungi	Ascomycota	Lecanoromycetes	Lecanorales	Parmeliaceae	Evernia	Evernia prunastri	no significant hits	rural
519	15	PAW59641_barcode08	Lightgreen	Meijendel	evernia_prunastri	contig_58.region002.gbk	0.148137	no	Terpene	generic	terpene	as7	Fungi	Ascomycota	Lecanoromycetes	Lecanorales	Parmeliaceae	Evernia	Evernia prunastri	clavaric acid	rural
520	129	PAW59641_barcode08	Lightgreen	Meijendel	evernia_prunastri	contig_29.region001.gbk	0.159149	no	Polyketide	T1PKS	T1PKS	as7	Fungi	Ascomycota	Lecanoromycetes	Lecanorales	Parmeliaceae	Evernia	Evernia prunastri	no significant hits	rural
521	41	PAW59641_barcode08	Lightgreen	Meijendel	evernia_prunastri	contig_110.region001.gbk	0.218249	no	RiPP	fungal-RiPP-like	fungal-RiPP-like	as7	Fungi	Ascomycota	Lecanoromycetes	Lecanorales	Parmeliaceae	Evernia	Evernia prunastri	no significant hits	rural
522	109	PAW59641_barcode08	Lightgreen	Meijendel	evernia_prunastri	contig_15.region001.gbk	0.68386	yes	Polyketide	T1PKS	T1PKS	as7	Fungi	Ascomycota	Lecanoromycetes	Lecanorales	Parmeliaceae	Evernia	Evernia prunastri	nanangelenin B/terreazepine	rural
523	28	PAW59641_barcode08	Lightgreen	Meijendel	evernia_prunastri	contig_138.region001.gbk	0.29668	no	Terpene	generic	terpene	as7	Fungi	Ascomycota	Lecanoromycetes	Lecanorales	Parmeliaceae	Evernia	Evernia prunastri	2,4-dihydroxy-5,6-dimethyl benzaldehyde	rural
524	105	PAW59641_barcode08	Lightgreen	Meijendel	evernia_prunastri	contig_254.region001.gbk	0.344064	yes	Polyketide	T1PKS	T1PKS	as7	Fungi	Ascomycota	Lecanoromycetes	Lecanorales	Parmeliaceae	Evernia	Evernia prunastri	no significant hits	rural
525	96	PAW59641_barcode08	Lightgreen	Meijendel	evernia_prunastri	contig_137.region001.gbk	0.525118	no	Polyketide	T1PKS	T1PKS	as7	Fungi	Ascomycota	Lecanoromycetes	Lecanorales	Parmeliaceae	Evernia	Evernia prunastri	mycophenolic acid	rural
526	123	PAW59641_barcode08	Lightgreen	Meijendel	evernia_prunastri	contig_235.region001.gbk	0.331849	no	Polyketide	T1PKS	T1PKS	as7	Fungi	Ascomycota	Lecanoromycetes	Lecanorales	Parmeliaceae	Evernia	Evernia prunastri	no significant hits	rural
527	43	PAW59641_barcode08	Lightgreen	Meijendel	evernia_prunastri	contig_376.region001.gbk	0.26249	no	NRP	NRPS-like	NRPS-like	as7	Fungi	Ascomycota	Lecanoromycetes	Lecanorales	Parmeliaceae	Evernia	Evernia prunastri	no significant hits	rural
528	39	PAW59641_barcode08	Lightgreen	Meijendel	evernia_prunastri	contig_388.region001.gbk	0.197145	no	RiPP	fungal-RiPP-like	fungal-RiPP-like	as7	Fungi	Ascomycota	Lecanoromycetes	Lecanorales	Parmeliaceae	Evernia	Evernia prunastri	no significant hits	rural
529	63	PAW59641_barcode08	Lightgreen	Meijendel	evernia_prunastri	contig_431.region001.gbk	0.239488	no	NRP	NRPS-like	NRPS-like	as7	Fungi	Ascomycota	Lecanoromycetes	Lecanorales	Parmeliaceae	Evernia	Evernia prunastri	botcinin H/botcinin I/botcinin J/cinbotolide D/botcinin K	rural
530	54	PAW59641_barcode08	Lightgreen	Meijendel	evernia_prunastri	contig_245.region001.gbk	0.625774	yes	RiPP	fungal-RiPP-like	fungal-RiPP-like	as7	Fungi	Ascomycota	Lecanoromycetes	Lecanorales	Parmeliaceae	Evernia	Evernia prunastri	no significant hits	rural
531	110	PAW59641_barcode08	Lightgreen	Meijendel	evernia_prunastri	contig_42.region001.gbk	0.181835	no	Polyketide	T1PKS	T1PKS	as7	Fungi	Ascomycota	Lecanoromycetes	Lecanorales	Parmeliaceae	Evernia	Evernia prunastri	no significant hits	rural
532	62	PAW59641_barcode08	Lightgreen	Meijendel	evernia_prunastri	contig_37.region001.gbk	0.376587	no	NRP	NRPS-like	NRPS-like	as7	Fungi	Ascomycota	Lecanoromycetes	Lecanorales	Parmeliaceae	Evernia	Evernia prunastri	no significant hits	rural
533	61	PAW59641_barcode08	Lightgreen	Meijendel	evernia_prunastri	contig_283.region002.gbk	0.27529	no	NRP	NRPS-like	NRPS-like	as7	Fungi	Ascomycota	Lecanoromycetes	Lecanorales	Parmeliaceae	Evernia	Evernia prunastri	no significant hits	rural
534	74	PAW59641_barcode08	Lightgreen	Meijendel	evernia_prunastri	contig_399.region001.gbk	0.721153	yes	Polyketide	T3PKS	T3PKS	as7	Fungi	Ascomycota	Lecanoromycetes	Lecanorales	Parmeliaceae	Evernia	Evernia prunastri	no significant hits	rural
535	101	PAW59641_barcode08	Lightgreen	Meijendel	evernia_prunastri	contig_27.region002.gbk	0.531749	no	Polyketide	T1PKS	T1PKS	as7	Fungi	Ascomycota	Lecanoromycetes	Lecanorales	Parmeliaceae	Evernia	Evernia prunastri	no significant hits	rural
536	99	PAW59641_barcode08	Lightgreen	Meijendel	evernia_prunastri	contig_179.region001.gbk	0.326764	no	Polyketide	T1PKS	T1PKS	as7	Fungi	Ascomycota	Lecanoromycetes	Lecanorales	Parmeliaceae	Evernia	Evernia prunastri	no significant hits	rural
537	116	PAW59641_barcode08	Lightgreen	Meijendel	evernia_prunastri	contig_54.region001.gbk	0.30552	no	NRP	generic	NRPS	as7	Fungi	Ascomycota	Lecanoromycetes	Lecanorales	Parmeliaceae	Evernia	Evernia prunastri	no significant hits	rural
538	135	PAW59641_barcode08	Lightgreen	Meijendel	evernia_prunastri	contig_5.region001.gbk	0.410532	no	NRP	generic	NRPS	as7	Fungi	Ascomycota	Lecanoromycetes	Lecanorales	Parmeliaceae	Evernia	Evernia prunastri	no significant hits	rural
539	7	PAW59641_barcode08	Lightgreen	Meijendel	evernia_prunastri	contig_237.region001.gbk	0.16095	no	RiPP	fungal-RiPP-like	fungal-RiPP-like	as7	Fungi	Ascomycota	Lecanoromycetes	Lecanorales	Parmeliaceae	Evernia	Evernia prunastri	no significant hits	rural
540	118	PAW59641_barcode08	Lightgreen	Meijendel	evernia_prunastri	contig_24.region001.gbk	0.353649	no	Polyketide	T1PKS	T1PKS	as7	Fungi	Ascomycota	Lecanoromycetes	Lecanorales	Parmeliaceae	Evernia	Evernia prunastri	no significant hits	rural
541	122	PAW59641_barcode08	Lightgreen	Meijendel	evernia_prunastri	contig_360.region001.gbk	0.231273	no	Polyketide	T1PKS	T1PKS	as7	Fungi	Ascomycota	Lecanoromycetes	Lecanorales	Parmeliaceae	Evernia	Evernia prunastri	no significant hits	rural
542	111	PAW59641_barcode08	Lightgreen	Meijendel	evernia_prunastri	contig_51.region001.gbk	0.37137	no	Polyketide	T1PKS	T1PKS	as7	Fungi	Ascomycota	Lecanoromycetes	Lecanorales	Parmeliaceae	Evernia	Evernia prunastri	no significant hits	rural
543	119	PAW59641_barcode08	Lightgreen	Meijendel	evernia_prunastri	contig_45.region001.gbk	0.32319	no	NRP	NRPS-like	NRPS-like	as7	Fungi	Ascomycota	Lecanoromycetes	Lecanorales	Parmeliaceae	Evernia	Evernia prunastri	no significant hits	rural
544	68	PAW59641_barcode08	Lightgreen	Meijendel	evernia_prunastri	contig_27.region003.gbk	0.259862	no	RiPP	fungal-RiPP-like	fungal-RiPP-like	as7	Fungi	Ascomycota	Lecanoromycetes	Lecanorales	Parmeliaceae	Evernia	Evernia prunastri	zopfiellin	rural
545	114	PAW59641_barcode08	Lightgreen	Meijendel	evernia_prunastri	contig_116.region002.gbk	0.266359	no	Polyketide	T1PKS	T1PKS	as7	Fungi	Ascomycota	Lecanoromycetes	Lecanorales	Parmeliaceae	Evernia	Evernia prunastri	squalestatin S1	rural
546	31	PAW59641_barcode08	Lightgreen	Meijendel	evernia_prunastri	contig_238.region001.gbk	0.325965	yes	RiPP	fungal-RiPP-like	fungal-RiPP-like	as7	Fungi	Ascomycota	Lecanoromycetes	Lecanorales	Parmeliaceae	Evernia	Evernia prunastri	no significant hits	rural
547	49	PAW59641_barcode08	Lightgreen	Meijendel	evernia_prunastri	contig_62.region001.gbk	0.454763	yes	RiPP	fungal-RiPP-like	fungal-RiPP-like	as7	Fungi	Ascomycota	Lecanoromycetes	Lecanorales	Parmeliaceae	Evernia	Evernia prunastri	monascorubrin	rural
548	44	PAW59641_barcode08	Lightgreen	Meijendel	evernia_prunastri	contig_228.region002.gbk	0.056288	no	NRP	NRPS-like	NRPS-like	as7	Fungi	Ascomycota	Lecanoromycetes	Lecanorales	Parmeliaceae	Evernia	Evernia prunastri	no significant hits	rural
549	17	PAW59641_barcode08	Lightgreen	Meijendel	evernia_prunastri	contig_76.region001.gbk	0.114949	yes	Terpene	generic	terpene	as7	Fungi	Ascomycota	Lecanoromycetes	Lecanorales	Parmeliaceae	Evernia	Evernia prunastri	no significant hits	rural
550	85	PAW59641_barcode08	Lightgreen	Meijendel	evernia_prunastri	contig_72.region002.gbk	0.346944	no	Polyketide	T1PKS	T1PKS	as7	Fungi	Ascomycota	Lecanoromycetes	Lecanorales	Parmeliaceae	Evernia	Evernia prunastri	no significant hits	rural
551	136	PAW59641_barcode08	Lightgreen	Meijendel	evernia_prunastri	contig_103.region001.gbk	0.44958	no	Polyketide	T1PKS	T1PKS	as7	Fungi	Ascomycota	Lecanoromycetes	Lecanorales	Parmeliaceae	Evernia	Evernia prunastri	no significant hits	rural
552	125	PAW59641_barcode08	Lightgreen	Meijendel	evernia_prunastri	contig_188.region001.gbk	0.545548	yes	Polyketide	T1PKS	T1PKS	as7	Fungi	Ascomycota	Lecanoromycetes	Lecanorales	Parmeliaceae	Evernia	Evernia prunastri	terreic acid	rural
553	22	PAW59641_barcode08	Lightgreen	Meijendel	evernia_prunastri	contig_342.region001.gbk	0.457997	no	Terpene	generic	terpene	as7	Fungi	Ascomycota	Lecanoromycetes	Lecanorales	Parmeliaceae	Evernia	Evernia prunastri	no significant hits	rural
554	24	PAW59641_barcode08	Lightgreen	Meijendel	evernia_prunastri	contig_67.region001.gbk	0	no	RiPP	fungal-RiPP-like	fungal-RiPP-like	as7	Fungi	Ascomycota	Lecanoromycetes	Lecanorales	Parmeliaceae	Evernia	Evernia prunastri	no significant hits	rural
555	38	PAW59641_barcode08	Lightgreen	Meijendel	evernia_prunastri	contig_116.region001.gbk	0.13531	no	NRP	NRPS-like	NRPS-like	as7	Fungi	Ascomycota	Lecanoromycetes	Lecanorales	Parmeliaceae	Evernia	Evernia prunastri	no significant hits	rural
556	128	PAW59641_barcode08	Lightgreen	Meijendel	evernia_prunastri	contig_42.region003.gbk	0.227563	no	Polyketide	T1PKS	T1PKS	as7	Fungi	Ascomycota	Lecanoromycetes	Lecanorales	Parmeliaceae	Evernia	Evernia prunastri	no significant hits	rural
557	124	PAW59641_barcode08	Lightgreen	Meijendel	evernia_prunastri	contig_42.region004.gbk	0.094241	no	Polyketide	T1PKS	T1PKS	as7	Fungi	Ascomycota	Lecanoromycetes	Lecanorales	Parmeliaceae	Evernia	Evernia prunastri	no significant hits	rural
558	3	PAW59641_barcode08	Lightgreen	Meijendel	evernia_prunastri	contig_228.region001.gbk	0.166255	no	Terpene	generic	terpene	as7	Fungi	Ascomycota	Lecanoromycetes	Lecanorales	Parmeliaceae	Evernia	Evernia prunastri	no significant hits	rural
559	106	PAW59641_barcode08	Lightgreen	Meijendel	evernia_prunastri	contig_72.region001.gbk	0.199903	yes	Polyketide	T1PKS	T1PKS	as7	Fungi	Ascomycota	Lecanoromycetes	Lecanorales	Parmeliaceae	Evernia	Evernia prunastri	no significant hits	rural
560	131	PAW59641_barcode08	Lightgreen	Meijendel	evernia_prunastri	contig_431.region003.gbk	0.481723	no	NRP	generic	NRPS	as7	Fungi	Ascomycota	Lecanoromycetes	Lecanorales	Parmeliaceae	Evernia	Evernia prunastri	burnettramic acid A	rural
561	134	PAW59641_barcode08	Lightgreen	Meijendel	evernia_prunastri	contig_16.region001.gbk	0.548058	yes	Polyketide	T1PKS	T1PKS	as7	Fungi	Ascomycota	Lecanoromycetes	Lecanorales	Parmeliaceae	Evernia	Evernia prunastri	no significant hits	rural
562	126	PAW59641_barcode08	Lightgreen	Meijendel	evernia_prunastri	contig_67.region002.gbk	0.370774	no	Polyketide	T1PKS	T1PKS	as7	Fungi	Ascomycota	Lecanoromycetes	Lecanorales	Parmeliaceae	Evernia	Evernia prunastri	no significant hits	rural
563	33	PAW59641_barcode08	Lightgreen	Meijendel	evernia_prunastri	contig_137.region003.gbk	0.193881	no	Terpene	generic	terpene	as7	Fungi	Ascomycota	Lecanoromycetes	Lecanorales	Parmeliaceae	Evernia	Evernia prunastri	squalestatin S1	rural
564	108	PAW59641_barcode08	Lightgreen	Meijendel	evernia_prunastri	contig_137.region004.gbk	0.204919	yes	Polyketide	T1PKS	T1PKS	as7	Fungi	Ascomycota	Lecanoromycetes	Lecanorales	Parmeliaceae	Evernia	Evernia prunastri	4-epi-15-epi-brefeldin A	rural
565	48	PAW59641_barcode08	Lightgreen	Meijendel	evernia_prunastri	contig_19.region001.gbk	0.862827	yes	Terpene	generic	terpene	as7	Fungi	Ascomycota	Lecanoromycetes	Lecanorales	Parmeliaceae	Evernia	Evernia prunastri	4-epi-15-epi-brefeldin A	rural
566	98	PAW59641_barcode08	Lightgreen	Meijendel	evernia_prunastri	contig_110.region004.gbk	0.537868	no	Polyketide	T1PKS	T1PKS	as7	Fungi	Ascomycota	Lecanoromycetes	Lecanorales	Parmeliaceae	Evernia	Evernia prunastri	no significant hits	rural
567	1	PAW59641_barcode08	Lightgreen	Meijendel	evernia_prunastri	contig_295.region001.gbk	0.797145	yes	RiPP	fungal-RiPP-like	fungal-RiPP-like	as7	Fungi	Ascomycota	Lecanoromycetes	Lecanorales	Parmeliaceae	Evernia	Evernia prunastri	no significant hits	rural
568	79	PAW59641_barcode08	Lightgreen	Meijendel	evernia_prunastri	contig_110.region003.gbk	0.275135	no	RiPP	fungal-RiPP-like	fungal-RiPP-like	as7	Fungi	Ascomycota	Lecanoromycetes	Lecanorales	Parmeliaceae	Evernia	Evernia prunastri	no significant hits	rural
569	19	PAW59641_barcode08	Lightgreen	Meijendel	evernia_prunastri	contig_233.region001.gbk	0.264355	no	RiPP	fungal-RiPP-like	fungal-RiPP-like	as7	Fungi	Ascomycota	Lecanoromycetes	Lecanorales	Parmeliaceae	Evernia	Evernia prunastri	no significant hits	rural
570	40	PAW59641_barcode08	Lightgreen	Meijendel	evernia_prunastri	contig_69.region001.gbk	0.626232	yes	RiPP	fungal-RiPP-like	fungal-RiPP-like	as7	Fungi	Ascomycota	Lecanoromycetes	Lecanorales	Parmeliaceae	Evernia	Evernia prunastri	no significant hits	rural
571	65	PAW59641_barcode08	Lightgreen	Meijendel	evernia_prunastri	contig_5.region002.gbk	0.438252	no	NRP	NRPS-like	NRPS-like	as7	Fungi	Ascomycota	Lecanoromycetes	Lecanorales	Parmeliaceae	Evernia	Evernia prunastri	no significant hits	rural
572	102	PAW59641_barcode08	Lightgreen	Meijendel	evernia_prunastri	contig_34.region001.gbk	0.24876	yes	Polyketide	T1PKS	T1PKS	as7	Fungi	Ascomycota	Lecanoromycetes	Lecanorales	Parmeliaceae	Evernia	Evernia prunastri	scytalone/T3HN	rural
573	115	PAW59641_barcode08	Lightgreen	Meijendel	evernia_prunastri	contig_55.region001.gbk	0.177815	no	Polyketide	T1PKS	T1PKS	as7	Fungi	Ascomycota	Lecanoromycetes	Lecanorales	Parmeliaceae	Evernia	Evernia prunastri	grayanic acid	rural
574	89	PAW59641_barcode08	Lightgreen	Meijendel	evernia_prunastri	contig_152.region001.gbk	0.285034	yes	NRP	NRPS-like	NRPS-like	as7	Fungi	Ascomycota	Lecanoromycetes	Lecanorales	Parmeliaceae	Evernia	Evernia prunastri	no significant hits	rural
575	112	PAW59641_barcode08	Lightgreen	Meijendel	evernia_prunastri	contig_137.region002.gbk	0.081482	no	Polyketide	T1PKS	T1PKS	as7	Fungi	Ascomycota	Lecanoromycetes	Lecanorales	Parmeliaceae	Evernia	Evernia prunastri	shanorellin	rural
576	46	PAW59641_barcode08	Lightgreen	Meijendel	evernia_prunastri	contig_431.region002.gbk	0.216044	no	NRP	generic	NRPS	as7	Fungi	Ascomycota	Lecanoromycetes	Lecanorales	Parmeliaceae	Evernia	Evernia prunastri	no significant hits	rural
577	64	PAW59641_barcode08	Lightgreen	Meijendel	evernia_prunastri	contig_366.region001.gbk	0.279854	no	RiPP	fungal-RiPP-like	fungal-RiPP-like	as7	Fungi	Ascomycota	Lecanoromycetes	Lecanorales	Parmeliaceae	Evernia	Evernia prunastri	no significant hits	rural
578	74	PAW59641_barcode08	Lightgreen	Meijendel	evernia_prunastri	contig_398.region001.gbk	0.818036	yes	Polyketide	T3PKS	T3PKS	as7	Fungi	Ascomycota	Lecanoromycetes	Lecanorales	Parmeliaceae	Evernia	Evernia prunastri	no significant hits	rural
579	81	PAW59641_barcode08	Lightgreen	Meijendel	evernia_prunastri	contig_22.region001.gbk	0.464543	no	NRP	generic	NRPS	as7	Fungi	Ascomycota	Lecanoromycetes	Lecanorales	Parmeliaceae	Evernia	Evernia prunastri	no significant hits	rural
580	130	PAW59641_barcode08	Lightgreen	Meijendel	evernia_prunastri	contig_90.region001.gbk	0.286385	no	Polyketide	T1PKS	T1PKS	as7	Fungi	Ascomycota	Lecanoromycetes	Lecanorales	Parmeliaceae	Evernia	Evernia prunastri	solanapyrone A	rural
581	77	PAW59641_barcode08	Lightgreen	Meijendel	evernia_prunastri	contig_283.region001.gbk	0.17617	no	NRP	NRPS-like	NRPS-like	as7	Fungi	Ascomycota	Lecanoromycetes	Lecanorales	Parmeliaceae	Evernia	Evernia prunastri	no significant hits	rural
582	45	PAW59641_barcode08	Lightgreen	Meijendel	evernia_prunastri	contig_399.region002.gbk	0.134409	no	NRP	NRPS-like	NRPS-like	as7	Fungi	Ascomycota	Lecanoromycetes	Lecanorales	Parmeliaceae	Evernia	Evernia prunastri	no significant hits	rural
583	80	PAW59641_barcode08	Lightgreen	Meijendel	evernia_prunastri	contig_27.region001.gbk	0.324608	no	NRP	generic	NRPS	as7	Fungi	Ascomycota	Lecanoromycetes	Lecanorales	Parmeliaceae	Evernia	Evernia prunastri	no significant hits	rural
584	109	PAW59641_barcode08	Lightgreen	Meijendel	evernia_prunastri	contig_297.region001.gbk	0.840835	yes	Polyketide	T1PKS	T1PKS	as7	Fungi	Ascomycota	Lecanoromycetes	Lecanorales	Parmeliaceae	Evernia	Evernia prunastri	no significant hits	rural
585	121	PAW59641_barcode08	Lightgreen	Meijendel	evernia_prunastri	contig_389.region001.gbk	0.434504	yes	Polyketide	T1PKS	T1PKS	as7	Fungi	Ascomycota	Lecanoromycetes	Lecanorales	Parmeliaceae	Evernia	Evernia prunastri	6-methylsalicyclic acid	rural
586	2	PAW59641_barcode08	Lightgreen	Meijendel	evernia_prunastri	contig_42.region002.gbk	0.390317	no	Other	siderophore	NI-siderophore	as7	Fungi	Ascomycota	Lecanoromycetes	Lecanorales	Parmeliaceae	Evernia	Evernia prunastri	no significant hits	rural
587	8	PAW59641_barcode08	Lightgreen	Meijendel	evernia_prunastri	contig_430.region001.gbk	0.488344	yes	Terpene	generic	terpene	as7	Fungi	Ascomycota	Lecanoromycetes	Lecanorales	Parmeliaceae	Evernia	Evernia prunastri	no significant hits	rural
588	133	PAW59641_barcode08	Lightgreen	Meijendel	evernia_prunastri	contig_378.region001.gbk	0.389004	no	Polyketide	T1PKS	T1PKS	as7	Fungi	Ascomycota	Lecanoromycetes	Lecanorales	Parmeliaceae	Evernia	Evernia prunastri	phomoidride	rural
589	139	PAW59641_barcode08	Lightgreen	Meijendel	evernia_prunastri	contig_49.region001.gbk	0.229778	no	NRP	generic	NRPS	as7	Fungi	Ascomycota	Lecanoromycetes	Lecanorales	Parmeliaceae	Evernia	Evernia prunastri	no significant hits	rural
590	78	PAW59641_barcode08	Lightgreen	Meijendel	evernia_prunastri	contig_105.region001.gbk	0.238679	no	NRP	generic	NRPS	as7	Fungi	Ascomycota	Lecanoromycetes	Lecanorales	Parmeliaceae	Evernia	Evernia prunastri	no significant hits	rural
591	1	PAW59641_barcode08	Lightgreen	Meijendel	evernia_prunastri	contig_14.region001.gbk	0.972306	yes	RiPP	fungal-RiPP-like	fungal-RiPP-like	as7	Fungi	Ascomycota	Lecanoromycetes	Lecanorales	Parmeliaceae	Evernia	Evernia prunastri	no significant hits	rural
592	34	PAW59641_barcode08	Lightgreen	Meijendel	evernia_prunastri	contig_344.region001.gbk	0.328131	no	Terpene	generic	terpene	as7	Fungi	Ascomycota	Lecanoromycetes	Lecanorales	Parmeliaceae	Evernia	Evernia prunastri	no significant hits	rural
593	100	PAW59641_barcode08	Lightgreen	Meijendel	evernia_prunastri	contig_331.region001.gbk	0.475105	yes	Polyketide	T1PKS	T1PKS	as7	Fungi	Ascomycota	Lecanoromycetes	Lecanorales	Parmeliaceae	Evernia	Evernia prunastri	no significant hits	rural
594	51	PAW59641_barcode08	Lightgreen	Meijendel	evernia_prunastri	contig_139.region001.gbk	0.22507	no	NRP	NRPS-like	NRPS-like	as7	Fungi	Ascomycota	Lecanoromycetes	Lecanorales	Parmeliaceae	Evernia	Evernia prunastri	no significant hits	rural
595	107	PAW59641_barcode08	Lightgreen	Meijendel	evernia_prunastri	contig_397.region001.gbk	0.140209	no	Polyketide	T1PKS	T1PKS	as7	Fungi	Ascomycota	Lecanoromycetes	Lecanorales	Parmeliaceae	Evernia	Evernia prunastri	citrinin	rural
596	53	PAW59641_barcode08	Lightgreen	Meijendel	evernia_prunastri	contig_58.region001.gbk	0.140563	no	RiPP	fungal-RiPP-like	fungal-RiPP-like	as7	Fungi	Ascomycota	Lecanoromycetes	Lecanorales	Parmeliaceae	Evernia	Evernia prunastri	no significant hits	rural
597	109	PAW59641_barcode08	Lightgreen	Meijendel	evernia_prunastri	contig_29.region002.gbk	0.391445	no	Polyketide	T1PKS	T1PKS	as7	Fungi	Ascomycota	Lecanoromycetes	Lecanorales	Parmeliaceae	Evernia	Evernia prunastri	no significant hits	rural
598	59	PAW59641_barcode08	Lightgreen	Meijendel	evernia_prunastri	contig_110.region002.gbk	0.463969	no	NRP	generic	NRPS	as7	Fungi	Ascomycota	Lecanoromycetes	Lecanorales	Parmeliaceae	Evernia	Evernia prunastri	no significant hits	rural
599	127	PAW59641_barcode08	Lightgreen	Meijendel	evernia_prunastri	contig_110.region005.gbk	0.410649	yes	Polyketide	T1PKS	T1PKS	as7	Fungi	Ascomycota	Lecanoromycetes	Lecanorales	Parmeliaceae	Evernia	Evernia prunastri	agnestin A/agnestin B	rural
600	56	PAW59641_barcode08	Lightgreen	Meijendel	evernia_prunastri	contig_212.region002.gbk	0.161931	no	NRP	NRPS-like	NRPS-like	as7	Fungi	Ascomycota	Lecanoromycetes	Lecanorales	Parmeliaceae	Evernia	Evernia prunastri	no significant hits	rural
601	135	PAW59641_barcode02	Green	Leiden	evernia_prunastri	contig_18.region001.gbk	0.178868	no	NRP	generic	NRPS	as7	Fungi	Ascomycota	Lecanoromycetes	Lecanorales	Parmeliaceae	Evernia	Evernia prunastri	harzianopyridone	urban
602	91	PAW59641_barcode02	Green	Leiden	evernia_prunastri	contig_101.region001.gbk	0.338734	no	Polyketide	T1PKS	T1PKS	as7	Fungi	Ascomycota	Lecanoromycetes	Lecanorales	Parmeliaceae	Evernia	Evernia prunastri	no significant hits	urban
603	74	PAW59641_barcode02	Green	Leiden	evernia_prunastri	contig_83.region002.gbk	0.704039	yes	Polyketide	T3PKS	T3PKS	as7	Fungi	Ascomycota	Lecanoromycetes	Lecanorales	Parmeliaceae	Evernia	Evernia prunastri	no significant hits	urban
604	31	PAW59641_barcode02	Green	Leiden	evernia_prunastri	contig_3.region003.gbk	0.207132	no	RiPP	fungal-RiPP-like	fungal-RiPP-like	as7	Fungi	Ascomycota	Lecanoromycetes	Lecanorales	Parmeliaceae	Evernia	Evernia prunastri	no significant hits	urban
605	77	PAW59641_barcode02	Green	Leiden	evernia_prunastri	contig_82.region001.gbk	0.235056	no	NRP	NRPS-like	NRPS-like	as7	Fungi	Ascomycota	Lecanoromycetes	Lecanorales	Parmeliaceae	Evernia	Evernia prunastri	no significant hits	urban
606	56	PAW59641_barcode02	Green	Leiden	evernia_prunastri	contig_165.region001.gbk	0.161931	no	NRP	NRPS-like	NRPS-like	as7	Fungi	Ascomycota	Lecanoromycetes	Lecanorales	Parmeliaceae	Evernia	Evernia prunastri	no significant hits	urban
607	46	PAW59641_barcode02	Green	Leiden	evernia_prunastri	contig_78.region002.gbk	0.405728	no	NRP	generic	NRPS	as7	Fungi	Ascomycota	Lecanoromycetes	Lecanorales	Parmeliaceae	Evernia	Evernia prunastri	no significant hits	urban
608	8	PAW59641_barcode02	Green	Leiden	evernia_prunastri	contig_3.region004.gbk	0.355924	no	Terpene	generic	terpene	as7	Fungi	Ascomycota	Lecanoromycetes	Lecanorales	Parmeliaceae	Evernia	Evernia prunastri	no significant hits	urban
609	109	PAW59641_barcode02	Green	Leiden	evernia_prunastri	contig_68.region001.gbk	0.254618	yes	Polyketide	T1PKS	T1PKS	as7	Fungi	Ascomycota	Lecanoromycetes	Lecanorales	Parmeliaceae	Evernia	Evernia prunastri	no significant hits	urban
610	124	PAW59641_barcode02	Green	Leiden	evernia_prunastri	contig_149.region002.gbk	0.076416	no	Polyketide	T1PKS	T1PKS	as7	Fungi	Ascomycota	Lecanoromycetes	Lecanorales	Parmeliaceae	Evernia	Evernia prunastri	no significant hits	urban
611	139	PAW59641_barcode02	Green	Leiden	evernia_prunastri	contig_240.region001.gbk	0.290459	no	NRP	generic	NRPS	as7	Fungi	Ascomycota	Lecanoromycetes	Lecanorales	Parmeliaceae	Evernia	Evernia prunastri	no significant hits	urban
612	111	PAW59641_barcode02	Green	Leiden	evernia_prunastri	contig_137.region001.gbk	0.256361	no	Polyketide	T1PKS	T1PKS	as7	Fungi	Ascomycota	Lecanoromycetes	Lecanorales	Parmeliaceae	Evernia	Evernia prunastri	mycophenolic acid	urban
613	34	PAW59641_barcode02	Green	Leiden	evernia_prunastri	contig_431.region001.gbk	0.405229	no	Terpene	generic	terpene	as7	Fungi	Ascomycota	Lecanoromycetes	Lecanorales	Parmeliaceae	Evernia	Evernia prunastri	botcinin H/botcinin I/botcinin J/cinbotolide D/botcinin K	urban
614	59	PAW59641_barcode02	Green	Leiden	evernia_prunastri	contig_4.region002.gbk	0.282876	no	NRP	generic	NRPS	as7	Fungi	Ascomycota	Lecanoromycetes	Lecanorales	Parmeliaceae	Evernia	Evernia prunastri	no significant hits	urban
615	117	PAW59641_barcode02	Green	Leiden	evernia_prunastri	contig_67.region001.gbk	0.197653	no	Polyketide	T1PKS	T1PKS	as7	Fungi	Ascomycota	Lecanoromycetes	Lecanorales	Parmeliaceae	Evernia	Evernia prunastri	no significant hits	urban
616	127	PAW59641_barcode02	Green	Leiden	evernia_prunastri	contig_4.region005.gbk	0.579746	yes	Polyketide	T1PKS	T1PKS	as7	Fungi	Ascomycota	Lecanoromycetes	Lecanorales	Parmeliaceae	Evernia	Evernia prunastri	agnestin A/agnestin B	urban
617	89	PAW59641_barcode02	Green	Leiden	evernia_prunastri	contig_362.region001.gbk	0.731762	yes	NRP	NRPS-like	NRPS-like	as7	Fungi	Ascomycota	Lecanoromycetes	Lecanorales	Parmeliaceae	Evernia	Evernia prunastri	no significant hits	urban
618	96	PAW59641_barcode02	Green	Leiden	evernia_prunastri	contig_52.region003.gbk	0.220385	no	Polyketide	T1PKS	T1PKS	as7	Fungi	Ascomycota	Lecanoromycetes	Lecanorales	Parmeliaceae	Evernia	Evernia prunastri	no significant hits	urban
619	27	PAW59641_barcode02	Green	Leiden	evernia_prunastri	contig_497.region001.gbk	0.959326	yes	NRP	generic	NRPS	as7	Fungi	Ascomycota	Lecanoromycetes	Lecanorales	Parmeliaceae	Evernia	Evernia prunastri	no significant hits	urban
620	48	PAW59641_barcode02	Green	Leiden	evernia_prunastri	contig_420.region001.gbk	0.862827	yes	Terpene	generic	terpene	as7	Fungi	Ascomycota	Lecanoromycetes	Lecanorales	Parmeliaceae	Evernia	Evernia prunastri	no significant hits	urban
621	121	PAW59641_barcode02	Green	Leiden	evernia_prunastri	contig_191.region001.gbk	0.42608	yes	Polyketide	T1PKS	T1PKS	as7	Fungi	Ascomycota	Lecanoromycetes	Lecanorales	Parmeliaceae	Evernia	Evernia prunastri	terreic acid	urban
622	14	PAW59641_barcode02	Green	Leiden	evernia_prunastri	contig_561.region001.gbk	0.118206	yes	Terpene	generic	terpene	as7	Fungi	Ascomycota	Lecanoromycetes	Lecanorales	Parmeliaceae	Evernia	Evernia prunastri	no significant hits	urban
623	109	PAW59641_barcode02	Green	Leiden	evernia_prunastri	contig_495.region001.gbk	0.640557	yes	Polyketide	T1PKS	T1PKS	as7	Fungi	Ascomycota	Lecanoromycetes	Lecanorales	Parmeliaceae	Evernia	Evernia prunastri	no significant hits	urban
624	126	PAW59641_barcode02	Green	Leiden	evernia_prunastri	contig_151.region001.gbk	0.391246	no	Polyketide	T1PKS	T1PKS	as7	Fungi	Ascomycota	Lecanoromycetes	Lecanorales	Parmeliaceae	Evernia	Evernia prunastri	scytalidin	urban
625	68	PAW59641_barcode02	Green	Leiden	evernia_prunastri	contig_285.region001.gbk	0.288646	no	RiPP	fungal-RiPP-like	fungal-RiPP-like	as7	Fungi	Ascomycota	Lecanoromycetes	Lecanorales	Parmeliaceae	Evernia	Evernia prunastri	no significant hits	urban
626	7	PAW59641_barcode02	Green	Leiden	evernia_prunastri	contig_3.region002.gbk	0.16095	no	RiPP	fungal-RiPP-like	fungal-RiPP-like	as7	Fungi	Ascomycota	Lecanoromycetes	Lecanorales	Parmeliaceae	Evernia	Evernia prunastri	no significant hits	urban
627	114	PAW59641_barcode02	Green	Leiden	evernia_prunastri	contig_7.region001.gbk	0.371845	no	Polyketide	T1PKS	T1PKS	as7	Fungi	Ascomycota	Lecanoromycetes	Lecanorales	Parmeliaceae	Evernia	Evernia prunastri	no significant hits	urban
628	17	PAW59641_barcode02	Green	Leiden	evernia_prunastri	contig_528.region001.gbk	0.114949	yes	Terpene	generic	terpene	as7	Fungi	Ascomycota	Lecanoromycetes	Lecanorales	Parmeliaceae	Evernia	Evernia prunastri	no significant hits	urban
629	56	PAW59641_barcode02	Green	Leiden	evernia_prunastri	contig_436.region001.gbk	0.767907	yes	NRP	NRPS-like	NRPS-like	as7	Fungi	Ascomycota	Lecanoromycetes	Lecanorales	Parmeliaceae	Evernia	Evernia prunastri	no significant hits	urban
630	63	PAW59641_barcode02	Green	Leiden	evernia_prunastri	contig_78.region003.gbk	0.252718	no	NRP	NRPS-like	NRPS-like	as7	Fungi	Ascomycota	Lecanoromycetes	Lecanorales	Parmeliaceae	Evernia	Evernia prunastri	no significant hits	urban
631	81	PAW59641_barcode02	Green	Leiden	evernia_prunastri	contig_570.region001.gbk	0.366489	no	NRP	generic	NRPS	as7	Fungi	Ascomycota	Lecanoromycetes	Lecanorales	Parmeliaceae	Evernia	Evernia prunastri	no significant hits	urban
632	130	PAW59641_barcode02	Green	Leiden	evernia_prunastri	contig_154.region001.gbk	0.303463	yes	Polyketide	T1PKS	T1PKS	as7	Fungi	Ascomycota	Lecanoromycetes	Lecanorales	Parmeliaceae	Evernia	Evernia prunastri	no significant hits	urban
633	3	PAW59641_barcode02	Green	Leiden	evernia_prunastri	contig_560.region002.gbk	0.166255	no	Terpene	generic	terpene	as7	Fungi	Ascomycota	Lecanoromycetes	Lecanorales	Parmeliaceae	Evernia	Evernia prunastri	no significant hits	urban
634	107	PAW59641_barcode02	Green	Leiden	evernia_prunastri	contig_140.region001.gbk	0.5676	no	Polyketide	T1PKS	T1PKS	as7	Fungi	Ascomycota	Lecanoromycetes	Lecanorales	Parmeliaceae	Evernia	Evernia prunastri	no significant hits	urban
635	58	PAW59641_barcode02	Green	Leiden	evernia_prunastri	contig_59.region001.gbk	0.713565	yes	Terpene	generic	terpene	as7	Fungi	Ascomycota	Lecanoromycetes	Lecanorales	Parmeliaceae	Evernia	Evernia prunastri	no significant hits	urban
636	52	PAW59641_barcode02	Green	Leiden	evernia_prunastri	contig_539.region001.gbk	0.2734	yes	NRP	NRPS-like	NRPS-like	as7	Fungi	Ascomycota	Lecanoromycetes	Lecanorales	Parmeliaceae	Evernia	Evernia prunastri	no significant hits	urban
637	116	PAW59641_barcode02	Green	Leiden	evernia_prunastri	contig_536.region001.gbk	0.206871	no	NRP	generic	NRPS	as7	Fungi	Ascomycota	Lecanoromycetes	Lecanorales	Parmeliaceae	Evernia	Evernia prunastri	no significant hits	urban
638	112	PAW59641_barcode02	Green	Leiden	evernia_prunastri	contig_52.region002.gbk	0.072484	no	Polyketide	T1PKS	T1PKS	as7	Fungi	Ascomycota	Lecanoromycetes	Lecanorales	Parmeliaceae	Evernia	Evernia prunastri	no significant hits	urban
639	133	PAW59641_barcode02	Green	Leiden	evernia_prunastri	contig_249.region002.gbk	0.344229	no	Polyketide	T1PKS	T1PKS	as7	Fungi	Ascomycota	Lecanoromycetes	Lecanorales	Parmeliaceae	Evernia	Evernia prunastri	no significant hits	urban
640	38	PAW59641_barcode02	Green	Leiden	evernia_prunastri	contig_414.region001.gbk	0.13531	no	NRP	NRPS-like	NRPS-like	as7	Fungi	Ascomycota	Lecanoromycetes	Lecanorales	Parmeliaceae	Evernia	Evernia prunastri	no significant hits	urban
641	118	PAW59641_barcode02	Green	Leiden	evernia_prunastri	contig_91.region001.gbk	0.888676	yes	Polyketide	T1PKS	T1PKS	as7	Fungi	Ascomycota	Lecanoromycetes	Lecanorales	Parmeliaceae	Evernia	Evernia prunastri	no significant hits	urban
642	53	PAW59641_barcode02	Green	Leiden	evernia_prunastri	contig_552.region001.gbk	0.213249	no	RiPP	fungal-RiPP-like	fungal-RiPP-like	as7	Fungi	Ascomycota	Lecanoromycetes	Lecanorales	Parmeliaceae	Evernia	Evernia prunastri	no significant hits	urban
643	98	PAW59641_barcode02	Green	Leiden	evernia_prunastri	contig_4.region004.gbk	0.30929	no	Polyketide	T1PKS	T1PKS	as7	Fungi	Ascomycota	Lecanoromycetes	Lecanorales	Parmeliaceae	Evernia	Evernia prunastri	no significant hits	urban
644	134	PAW59641_barcode02	Green	Leiden	evernia_prunastri	contig_274.region001.gbk	0.53964	yes	Polyketide	T1PKS	T1PKS	as7	Fungi	Ascomycota	Lecanoromycetes	Lecanorales	Parmeliaceae	Evernia	Evernia prunastri	no significant hits	urban
645	21	PAW59641_barcode02	Green	Leiden	evernia_prunastri	contig_4.region003.gbk	0.319878	no	RiPP	fungal-RiPP-like	fungal-RiPP-like	as7	Fungi	Ascomycota	Lecanoromycetes	Lecanorales	Parmeliaceae	Evernia	Evernia prunastri	no significant hits	urban
646	132	PAW59641_barcode02	Green	Leiden	evernia_prunastri	contig_464.region001.gbk	0	no	Polyketide	T1PKS	T1PKS	as7	Fungi	Ascomycota	Lecanoromycetes	Lecanorales	Parmeliaceae	Evernia	Evernia prunastri	no significant hits	urban
647	15	PAW59641_barcode02	Green	Leiden	evernia_prunastri	contig_53.region001.gbk	0.148137	no	Terpene	generic	terpene	as7	Fungi	Ascomycota	Lecanoromycetes	Lecanorales	Parmeliaceae	Evernia	Evernia prunastri	clavaric acid	urban
648	118	PAW59641_barcode02	Green	Leiden	evernia_prunastri	contig_229.region001.gbk	0.73313	yes	Polyketide	T1PKS	T1PKS	as7	Fungi	Ascomycota	Lecanoromycetes	Lecanorales	Parmeliaceae	Evernia	Evernia prunastri	HEx-pks23 polyketide	urban
649	51	PAW59641_barcode02	Green	Leiden	evernia_prunastri	contig_9.region001.gbk	0.218621	no	NRP	NRPS-like	NRPS-like	as7	Fungi	Ascomycota	Lecanoromycetes	Lecanorales	Parmeliaceae	Evernia	Evernia prunastri	no significant hits	urban
650	49	PAW59641_barcode02	Green	Leiden	evernia_prunastri	contig_249.region001.gbk	0.321267	no	RiPP	fungal-RiPP-like	fungal-RiPP-like	as7	Fungi	Ascomycota	Lecanoromycetes	Lecanorales	Parmeliaceae	Evernia	Evernia prunastri	no significant hits	urban
651	9	PAW59641_barcode02	Green	Leiden	evernia_prunastri	contig_52.region001.gbk	0.430213	no	Terpene	generic	terpene	as7	Fungi	Ascomycota	Lecanoromycetes	Lecanorales	Parmeliaceae	Evernia	Evernia prunastri	squalestatin S1	urban
652	43	PAW59641_barcode02	Green	Leiden	evernia_prunastri	contig_228.region001.gbk	0.571772	yes	NRP	NRPS-like	NRPS-like	as7	Fungi	Ascomycota	Lecanoromycetes	Lecanorales	Parmeliaceae	Evernia	Evernia prunastri	no significant hits	urban
653	70	PAW59641_barcode02	Green	Leiden	evernia_prunastri	contig_274.region002.gbk	0.419057	no	NRP	NRPS-like	NRPS-like	as7	Fungi	Ascomycota	Lecanoromycetes	Lecanorales	Parmeliaceae	Evernia	Evernia prunastri	no significant hits	urban
654	136	PAW59641_barcode02	Green	Leiden	evernia_prunastri	contig_166.region001.gbk	0.326512	no	Polyketide	T1PKS	T1PKS	as7	Fungi	Ascomycota	Lecanoromycetes	Lecanorales	Parmeliaceae	Evernia	Evernia prunastri	no significant hits	urban
655	62	PAW59641_barcode02	Green	Leiden	evernia_prunastri	contig_552.region002.gbk	0.196753	no	NRP	NRPS-like	NRPS-like	as7	Fungi	Ascomycota	Lecanoromycetes	Lecanorales	Parmeliaceae	Evernia	Evernia prunastri	no significant hits	urban
656	4	PAW59641_barcode02	Green	Leiden	evernia_prunastri	contig_264.region001.gbk	0	no	RiPP	fungal-RiPP-like	fungal-RiPP-like	as7	Fungi	Ascomycota	Lecanoromycetes	Lecanorales	Parmeliaceae	Evernia	Evernia prunastri	no significant hits	urban
657	106	PAW59641_barcode02	Green	Leiden	evernia_prunastri	contig_107.region001.gbk	0.061721	yes	Polyketide	T1PKS	T1PKS	as7	Fungi	Ascomycota	Lecanoromycetes	Lecanorales	Parmeliaceae	Evernia	Evernia prunastri	no significant hits	urban
658	39	PAW59641_barcode02	Green	Leiden	evernia_prunastri	contig_327.region001.gbk	0.386957	no	RiPP	fungal-RiPP-like	fungal-RiPP-like	as7	Fungi	Ascomycota	Lecanoromycetes	Lecanorales	Parmeliaceae	Evernia	Evernia prunastri	no significant hits	urban
659	102	PAW59641_barcode02	Green	Leiden	evernia_prunastri	contig_236.region001.gbk	0.718279	yes	Polyketide	T1PKS	T1PKS	as7	Fungi	Ascomycota	Lecanoromycetes	Lecanorales	Parmeliaceae	Evernia	Evernia prunastri	scytalone/T3HN	urban
660	40	PAW59641_barcode02	Green	Leiden	evernia_prunastri	contig_141.region001.gbk	0.823753	yes	RiPP	fungal-RiPP-like	fungal-RiPP-like	as7	Fungi	Ascomycota	Lecanoromycetes	Lecanorales	Parmeliaceae	Evernia	Evernia prunastri	no significant hits	urban
661	36	PAW59641_barcode02	Green	Leiden	evernia_prunastri	contig_3.region001.gbk	0.144338	no	Terpene	generic	terpene	as7	Fungi	Ascomycota	Lecanoromycetes	Lecanorales	Parmeliaceae	Evernia	Evernia prunastri	no significant hits	urban
662	101	PAW59641_barcode02	Green	Leiden	evernia_prunastri	contig_285.region002.gbk	0.173535	no	Polyketide	T1PKS	T1PKS	as7	Fungi	Ascomycota	Lecanoromycetes	Lecanorales	Parmeliaceae	Evernia	Evernia prunastri	usnic acid	urban
663	44	PAW59641_barcode02	Green	Leiden	evernia_prunastri	contig_560.region001.gbk	0.056288	no	NRP	NRPS-like	NRPS-like	as7	Fungi	Ascomycota	Lecanoromycetes	Lecanorales	Parmeliaceae	Evernia	Evernia prunastri	no significant hits	urban
664	118	PAW59641_barcode02	Green	Leiden	evernia_prunastri	contig_284.region001.gbk	0.298281	no	Polyketide	T1PKS	T1PKS	as7	Fungi	Ascomycota	Lecanoromycetes	Lecanorales	Parmeliaceae	Evernia	Evernia prunastri	no significant hits	urban
665	67	PAW59641_barcode02	Green	Leiden	evernia_prunastri	contig_311.region001.gbk	0.316658	no	NRP	generic	NRPS	as7	Fungi	Ascomycota	Lecanoromycetes	Lecanorales	Parmeliaceae	Evernia	Evernia prunastri	no significant hits	urban
666	125	PAW59641_barcode02	Green	Leiden	evernia_prunastri	contig_290.region001.gbk	0.266818	yes	Polyketide	T1PKS	T1PKS	as7	Fungi	Ascomycota	Lecanoromycetes	Lecanorales	Parmeliaceae	Evernia	Evernia prunastri	no significant hits	urban
667	105	PAW59641_barcode02	Green	Leiden	evernia_prunastri	contig_133.region001.gbk	0.288709	no	Polyketide	T1PKS	T1PKS	as7	Fungi	Ascomycota	Lecanoromycetes	Lecanorales	Parmeliaceae	Evernia	Evernia prunastri	no significant hits	urban
668	113	PAW59641_barcode02	Green	Leiden	evernia_prunastri	contig_190.region001.gbk	0.533693	yes	NRP	NRPS-like	NRPS-like	as7	Fungi	Ascomycota	Lecanoromycetes	Lecanorales	Parmeliaceae	Evernia	Evernia prunastri	no significant hits	urban
669	120	PAW59641_barcode02	Green	Leiden	evernia_prunastri	contig_431.region002.gbk	0.172562	no	Polyketide	T1PKS	T1PKS	as7	Fungi	Ascomycota	Lecanoromycetes	Lecanorales	Parmeliaceae	Evernia	Evernia prunastri	no significant hits	urban
670	41	PAW59641_barcode02	Green	Leiden	evernia_prunastri	contig_4.region001.gbk	0.223722	no	RiPP	fungal-RiPP-like	fungal-RiPP-like	as7	Fungi	Ascomycota	Lecanoromycetes	Lecanorales	Parmeliaceae	Evernia	Evernia prunastri	no significant hits	urban
671	19	PAW59641_barcode02	Green	Leiden	evernia_prunastri	contig_241.region001.gbk	0.128154	no	RiPP	fungal-RiPP-like	fungal-RiPP-like	as7	Fungi	Ascomycota	Lecanoromycetes	Lecanorales	Parmeliaceae	Evernia	Evernia prunastri	no significant hits	urban
672	129	PAW59641_barcode02	Green	Leiden	evernia_prunastri	contig_136.region001.gbk	0.174002	yes	Polyketide	T1PKS	T1PKS	as7	Fungi	Ascomycota	Lecanoromycetes	Lecanorales	Parmeliaceae	Evernia	Evernia prunastri	no significant hits	urban
673	123	PAW59641_barcode02	Green	Leiden	evernia_prunastri	contig_195.region001.gbk	0.227557	no	Polyketide	T1PKS	T1PKS	as7	Fungi	Ascomycota	Lecanoromycetes	Lecanorales	Parmeliaceae	Evernia	Evernia prunastri	no significant hits	urban
674	65	PAW59641_barcode02	Green	Leiden	evernia_prunastri	contig_283.region001.gbk	0.223606	no	NRP	NRPS-like	NRPS-like	as7	Fungi	Ascomycota	Lecanoromycetes	Lecanorales	Parmeliaceae	Evernia	Evernia prunastri	no significant hits	urban
675	16	PAW59641_barcode02	Green	Leiden	evernia_prunastri	contig_72.region001.gbk	0.258857	no	NRP	NRPS-like	NRPS-like	as7	Fungi	Ascomycota	Lecanoromycetes	Lecanorales	Parmeliaceae	Evernia	Evernia prunastri	no significant hits	urban
676	45	PAW59641_barcode02	Green	Leiden	evernia_prunastri	contig_83.region001.gbk	0.052747	no	NRP	NRPS-like	NRPS-like	as7	Fungi	Ascomycota	Lecanoromycetes	Lecanorales	Parmeliaceae	Evernia	Evernia prunastri	no significant hits	urban
677	119	PAW59641_barcode02	Green	Leiden	evernia_prunastri	contig_272.region001.gbk	0.550768	yes	Polyketide	T1PKS	T1PKS	as7	Fungi	Ascomycota	Lecanoromycetes	Lecanorales	Parmeliaceae	Evernia	Evernia prunastri	HEx-pks23 polyketide	urban
678	99	PAW59641_barcode02	Green	Leiden	evernia_prunastri	contig_521.region001.gbk	0.289581	no	Polyketide	T1PKS	T1PKS	as7	Fungi	Ascomycota	Lecanoromycetes	Lecanorales	Parmeliaceae	Evernia	Evernia prunastri	no significant hits	urban
679	110	PAW59641_barcode02	Green	Leiden	evernia_prunastri	contig_139.region001.gbk	0.280945	no	Polyketide	T1PKS	T1PKS	as7	Fungi	Ascomycota	Lecanoromycetes	Lecanorales	Parmeliaceae	Evernia	Evernia prunastri	no significant hits	urban
680	100	PAW59641_barcode02	Green	Leiden	evernia_prunastri	contig_509.region001.gbk	0.475105	yes	Polyketide	T1PKS	T1PKS	as7	Fungi	Ascomycota	Lecanoromycetes	Lecanorales	Parmeliaceae	Evernia	Evernia prunastri	no significant hits	urban
681	80	PAW59641_barcode02	Green	Leiden	evernia_prunastri	contig_285.region003.gbk	0.276029	no	NRP	generic	NRPS	as7	Fungi	Ascomycota	Lecanoromycetes	Lecanorales	Parmeliaceae	Evernia	Evernia prunastri	no significant hits	urban
682	108	PAW59641_barcode02	Green	Leiden	evernia_prunastri	contig_19.region001.gbk	0.201039	no	Polyketide	T1PKS	T1PKS	as7	Fungi	Ascomycota	Lecanoromycetes	Lecanorales	Parmeliaceae	Evernia	Evernia prunastri	4-epi-15-epi-brefeldin A	urban
683	61	PAW59641_barcode02	Green	Leiden	evernia_prunastri	contig_82.region002.gbk	0.274576	no	NRP	NRPS-like	NRPS-like	as7	Fungi	Ascomycota	Lecanoromycetes	Lecanorales	Parmeliaceae	Evernia	Evernia prunastri	no significant hits	urban
684	22	PAW59641_barcode02	Green	Leiden	evernia_prunastri	contig_86.region001.gbk	0.227145	no	Terpene	generic	terpene	as7	Fungi	Ascomycota	Lecanoromycetes	Lecanorales	Parmeliaceae	Evernia	Evernia prunastri	no significant hits	urban
685	131	PAW59641_barcode02	Green	Leiden	evernia_prunastri	contig_78.region001.gbk	0.276081	no	NRP	generic	NRPS	as7	Fungi	Ascomycota	Lecanoromycetes	Lecanorales	Parmeliaceae	Evernia	Evernia prunastri	burnettramic acid A	urban
686	115	PAW59641_barcode02	Green	Leiden	evernia_prunastri	contig_499.region001.gbk	0.123979	no	Polyketide	T1PKS	T1PKS	as7	Fungi	Ascomycota	Lecanoromycetes	Lecanorales	Parmeliaceae	Evernia	Evernia prunastri	grayanic acid	urban
687	78	PAW59641_barcode02	Green	Leiden	evernia_prunastri	contig_518.region001.gbk	0.147079	no	NRP	generic	NRPS	as7	Fungi	Ascomycota	Lecanoromycetes	Lecanorales	Parmeliaceae	Evernia	Evernia prunastri	no significant hits	urban
688	128	PAW59641_barcode02	Green	Leiden	evernia_prunastri	contig_149.region001.gbk	0.308484	yes	Polyketide	T1PKS	T1PKS	as7	Fungi	Ascomycota	Lecanoromycetes	Lecanorales	Parmeliaceae	Evernia	Evernia prunastri	no significant hits	urban
689	64	PAW59641_barcode02	Green	Leiden	evernia_prunastri	contig_50.region001.gbk	0.207842	no	RiPP	fungal-RiPP-like	fungal-RiPP-like	as7	Fungi	Ascomycota	Lecanoromycetes	Lecanorales	Parmeliaceae	Evernia	Evernia prunastri	no significant hits	urban
697	21	PAW59641_barcode01	Lightgreen	Leiden	evernia_prunastri	contig_130.region001.gbk	0.319878	no	RiPP	fungal-RiPP-like	fungal-RiPP-like	as7	Fungi	Ascomycota	Lecanoromycetes	Lecanorales	Parmeliaceae	Evernia	Evernia prunastri	no significant hits	urban
698	133	PAW59641_barcode01	Lightgreen	Leiden	evernia_prunastri	contig_151.region001.gbk	0.360903	no	Polyketide	T1PKS	T1PKS	as7	Fungi	Ascomycota	Lecanoromycetes	Lecanorales	Parmeliaceae	Evernia	Evernia prunastri	scytalidin	urban
699	125	PAW59641_barcode01	Lightgreen	Leiden	evernia_prunastri	contig_310.region001.gbk	0.208843	no	Polyketide	T1PKS	T1PKS	as7	Fungi	Ascomycota	Lecanoromycetes	Lecanorales	Parmeliaceae	Evernia	Evernia prunastri	no significant hits	urban
700	8	PAW59641_barcode01	Lightgreen	Leiden	evernia_prunastri	contig_289.region003.gbk	0.539127	no	Terpene	generic	terpene	as7	Fungi	Ascomycota	Lecanoromycetes	Lecanorales	Parmeliaceae	Evernia	Evernia prunastri	no significant hits	urban
701	96	PAW59641_barcode01	Lightgreen	Leiden	evernia_prunastri	contig_135.region006.gbk	0.253863	no	Polyketide	T1PKS	T1PKS	as7	Fungi	Ascomycota	Lecanoromycetes	Lecanorales	Parmeliaceae	Evernia	Evernia prunastri	no significant hits	urban
702	99	PAW59641_barcode01	Lightgreen	Leiden	evernia_prunastri	contig_154.region001.gbk	0.290384	no	Polyketide	T1PKS	T1PKS	as7	Fungi	Ascomycota	Lecanoromycetes	Lecanorales	Parmeliaceae	Evernia	Evernia prunastri	no significant hits	urban
703	105	PAW59641_barcode01	Lightgreen	Leiden	evernia_prunastri	contig_484.region001.gbk	0.399599	yes	Polyketide	T1PKS	T1PKS	as7	Fungi	Ascomycota	Lecanoromycetes	Lecanorales	Parmeliaceae	Evernia	Evernia prunastri	no significant hits	urban
704	26	PAW59641_barcode01	Lightgreen	Leiden	evernia_prunastri	contig_140.region001.gbk	0.517778	no	Terpene	generic	terpene	as7	Fungi	Ascomycota	Lecanoromycetes	Lecanorales	Parmeliaceae	Evernia	Evernia prunastri	no significant hits	urban
705	65	PAW59641_barcode01	Lightgreen	Leiden	evernia_prunastri	contig_256.region001.gbk	0.274544	no	NRP	NRPS-like	NRPS-like	as7	Fungi	Ascomycota	Lecanoromycetes	Lecanorales	Parmeliaceae	Evernia	Evernia prunastri	no significant hits	urban
706	114	PAW59641_barcode01	Lightgreen	Leiden	evernia_prunastri	contig_135.region001.gbk	0.243223	no	Polyketide	T1PKS	T1PKS	as7	Fungi	Ascomycota	Lecanoromycetes	Lecanorales	Parmeliaceae	Evernia	Evernia prunastri	no significant hits	urban
707	46	PAW59641_barcode01	Lightgreen	Leiden	evernia_prunastri	contig_423.region002.gbk	0.216384	no	NRP	generic	NRPS	as7	Fungi	Ascomycota	Lecanoromycetes	Lecanorales	Parmeliaceae	Evernia	Evernia prunastri	nanangelenin B/terreazepine	urban
708	136	PAW59641_barcode01	Lightgreen	Leiden	evernia_prunastri	contig_428.region001.gbk	0.292069	no	Polyketide	T1PKS	T1PKS	as7	Fungi	Ascomycota	Lecanoromycetes	Lecanorales	Parmeliaceae	Evernia	Evernia prunastri	no significant hits	urban
709	109	PAW59641_barcode01	Lightgreen	Leiden	evernia_prunastri	contig_449.region001.gbk	0.273606	yes	Polyketide	T1PKS	T1PKS	as7	Fungi	Ascomycota	Lecanoromycetes	Lecanorales	Parmeliaceae	Evernia	Evernia prunastri	no significant hits	urban
710	90	PAW59641_barcode01	Lightgreen	Leiden	evernia_prunastri	contig_438.region002.gbk	2.11e-08	no	Polyketide	T1PKS	T1PKS	as7	Fungi	Ascomycota	Lecanoromycetes	Lecanorales	Parmeliaceae	Evernia	Evernia prunastri	no significant hits	urban
711	43	PAW59641_barcode01	Lightgreen	Leiden	evernia_prunastri	contig_461.region001.gbk	0.357569	no	NRP	NRPS-like	NRPS-like	as7	Fungi	Ascomycota	Lecanoromycetes	Lecanorales	Parmeliaceae	Evernia	Evernia prunastri	no significant hits	urban
712	35	PAW59641_barcode01	Lightgreen	Leiden	evernia_prunastri	contig_249.region002.gbk	0.3254	no	NRP	NRPS-like	NRPS-like	as7	Fungi	Ascomycota	Lecanoromycetes	Lecanorales	Parmeliaceae	Evernia	Evernia prunastri	no significant hits	urban
713	124	PAW59641_barcode01	Lightgreen	Leiden	evernia_prunastri	contig_57.region001.gbk	0.204964	no	Polyketide	T1PKS	T1PKS	as7	Fungi	Ascomycota	Lecanoromycetes	Lecanorales	Parmeliaceae	Evernia	Evernia prunastri	no significant hits	urban
714	22	PAW59641_barcode01	Lightgreen	Leiden	evernia_prunastri	contig_103.region001.gbk	0.227145	no	Terpene	generic	terpene	as7	Fungi	Ascomycota	Lecanoromycetes	Lecanorales	Parmeliaceae	Evernia	Evernia prunastri	no significant hits	urban
715	6	PAW59641_barcode01	Lightgreen	Leiden	evernia_prunastri	contig_162.region001.gbk	0.347099	no	NRP	NRPS-like	NRPS-like	as7	Fungi	Ascomycota	Lecanoromycetes	Lecanorales	Parmeliaceae	Evernia	Evernia prunastri	no significant hits	urban
716	42	PAW59641_barcode01	Lightgreen	Leiden	evernia_prunastri	contig_166.region002.gbk	0	no	NRP	NRPS-like	NRPS-like	as7	Fungi	Ascomycota	Lecanoromycetes	Lecanorales	Parmeliaceae	Evernia	Evernia prunastri	no significant hits	urban
717	122	PAW59641_barcode01	Lightgreen	Leiden	evernia_prunastri	contig_411.region001.gbk	0.292138	no	Polyketide	T1PKS	T1PKS	as7	Fungi	Ascomycota	Lecanoromycetes	Lecanorales	Parmeliaceae	Evernia	Evernia prunastri	no significant hits	urban
718	128	PAW59641_barcode01	Lightgreen	Leiden	evernia_prunastri	contig_95.region001.gbk	0.23158	yes	Polyketide	T1PKS	T1PKS	as7	Fungi	Ascomycota	Lecanoromycetes	Lecanorales	Parmeliaceae	Evernia	Evernia prunastri	no significant hits	urban
719	119	PAW59641_barcode01	Lightgreen	Leiden	evernia_prunastri	contig_229.region001.gbk	0.353273	no	NRP	NRPS-like	NRPS-like	as7	Fungi	Ascomycota	Lecanoromycetes	Lecanorales	Parmeliaceae	Evernia	Evernia prunastri	HEx-pks23 polyketide	urban
720	80	PAW59641_barcode01	Lightgreen	Leiden	evernia_prunastri	contig_115.region001.gbk	0.572929	no	NRP	generic	NRPS	as7	Fungi	Ascomycota	Lecanoromycetes	Lecanorales	Parmeliaceae	Evernia	Evernia prunastri	no significant hits	urban
721	31	PAW59641_barcode01	Lightgreen	Leiden	evernia_prunastri	contig_289.region002.gbk	0.207132	no	RiPP	fungal-RiPP-like	fungal-RiPP-like	as7	Fungi	Ascomycota	Lecanoromycetes	Lecanorales	Parmeliaceae	Evernia	Evernia prunastri	no significant hits	urban
722	123	PAW59641_barcode01	Lightgreen	Leiden	evernia_prunastri	contig_159.region001.gbk	0.186093	no	Polyketide	T1PKS	T1PKS	as7	Fungi	Ascomycota	Lecanoromycetes	Lecanorales	Parmeliaceae	Evernia	Evernia prunastri	no significant hits	urban
723	120	PAW59641_barcode01	Lightgreen	Leiden	evernia_prunastri	contig_507.region001.gbk	0.354959	yes	Polyketide	T1PKS	T1PKS	as7	Fungi	Ascomycota	Lecanoromycetes	Lecanorales	Parmeliaceae	Evernia	Evernia prunastri	no significant hits	urban
724	118	PAW59641_barcode01	Lightgreen	Leiden	evernia_prunastri	contig_3.region001.gbk	0.362118	no	Polyketide	T1PKS	T1PKS	as7	Fungi	Ascomycota	Lecanoromycetes	Lecanorales	Parmeliaceae	Evernia	Evernia prunastri	no significant hits	urban
725	111	PAW59641_barcode01	Lightgreen	Leiden	evernia_prunastri	contig_156.region001.gbk	0.38503	no	Polyketide	T1PKS	T1PKS	as7	Fungi	Ascomycota	Lecanoromycetes	Lecanorales	Parmeliaceae	Evernia	Evernia prunastri	anditomin	urban
726	39	PAW59641_barcode01	Lightgreen	Leiden	evernia_prunastri	contig_221.region001.gbk	0.266416	no	RiPP	fungal-RiPP-like	fungal-RiPP-like	as7	Fungi	Ascomycota	Lecanoromycetes	Lecanorales	Parmeliaceae	Evernia	Evernia prunastri	no significant hits	urban
727	15	PAW59641_barcode01	Lightgreen	Leiden	evernia_prunastri	contig_142.region001.gbk	0.148137	no	Terpene	generic	terpene	as7	Fungi	Ascomycota	Lecanoromycetes	Lecanorales	Parmeliaceae	Evernia	Evernia prunastri	clavaric acid	urban
728	48	PAW59641_barcode01	Lightgreen	Leiden	evernia_prunastri	contig_254.region001.gbk	0.862827	yes	Terpene	generic	terpene	as7	Fungi	Ascomycota	Lecanoromycetes	Lecanorales	Parmeliaceae	Evernia	Evernia prunastri	no significant hits	urban
729	116	PAW59641_barcode01	Lightgreen	Leiden	evernia_prunastri	contig_425.region001.gbk	0.200809	no	NRP	generic	NRPS	as7	Fungi	Ascomycota	Lecanoromycetes	Lecanorales	Parmeliaceae	Evernia	Evernia prunastri	no significant hits	urban
730	1	PAW59641_barcode01	Lightgreen	Leiden	evernia_prunastri	contig_66.region001.gbk	0.274821	no	RiPP	fungal-RiPP-like	fungal-RiPP-like	as7	Fungi	Ascomycota	Lecanoromycetes	Lecanorales	Parmeliaceae	Evernia	Evernia prunastri	no significant hits	urban
731	109	PAW59641_barcode01	Lightgreen	Leiden	evernia_prunastri	contig_224.region001.gbk	0.662305	yes	Polyketide	T1PKS	T1PKS	as7	Fungi	Ascomycota	Lecanoromycetes	Lecanorales	Parmeliaceae	Evernia	Evernia prunastri	no significant hits	urban
732	139	PAW59641_barcode01	Lightgreen	Leiden	evernia_prunastri	contig_143.region002.gbk	0.378083	no	NRP	generic	NRPS	as7	Fungi	Ascomycota	Lecanoromycetes	Lecanorales	Parmeliaceae	Evernia	Evernia prunastri	ucs1025a	urban
733	135	PAW59641_barcode01	Lightgreen	Leiden	evernia_prunastri	contig_251.region001.gbk	0.208425	no	NRP	generic	NRPS	as7	Fungi	Ascomycota	Lecanoromycetes	Lecanorales	Parmeliaceae	Evernia	Evernia prunastri	atpenin B	urban
734	56	PAW59641_barcode01	Lightgreen	Leiden	evernia_prunastri	contig_88.region002.gbk	0.191802	no	NRP	NRPS-like	NRPS-like	as7	Fungi	Ascomycota	Lecanoromycetes	Lecanorales	Parmeliaceae	Evernia	Evernia prunastri	no significant hits	urban
735	102	PAW59641_barcode01	Lightgreen	Leiden	evernia_prunastri	contig_497.region001.gbk	0.764248	yes	Polyketide	T1PKS	T1PKS	as7	Fungi	Ascomycota	Lecanoromycetes	Lecanorales	Parmeliaceae	Evernia	Evernia prunastri	no significant hits	urban
736	115	PAW59641_barcode01	Lightgreen	Leiden	evernia_prunastri	contig_153.region001.gbk	0.148717	no	Polyketide	T1PKS	T1PKS	as7	Fungi	Ascomycota	Lecanoromycetes	Lecanorales	Parmeliaceae	Evernia	Evernia prunastri	grayanic acid	urban
737	110	PAW59641_barcode01	Lightgreen	Leiden	evernia_prunastri	contig_157.region002.gbk	0.139879	no	Polyketide	T1PKS	T1PKS	as7	Fungi	Ascomycota	Lecanoromycetes	Lecanorales	Parmeliaceae	Evernia	Evernia prunastri	no significant hits	urban
738	19	PAW59641_barcode01	Lightgreen	Leiden	evernia_prunastri	contig_409.region001.gbk	0.161226	no	RiPP	fungal-RiPP-like	fungal-RiPP-like	as7	Fungi	Ascomycota	Lecanoromycetes	Lecanorales	Parmeliaceae	Evernia	Evernia prunastri	no significant hits	urban
739	30	PAW59641_barcode01	Lightgreen	Leiden	evernia_prunastri	contig_507.region002.gbk	0	no	Terpene	generic	terpene	as7	Fungi	Ascomycota	Lecanoromycetes	Lecanorales	Parmeliaceae	Evernia	Evernia prunastri	botcinin H/botcinin I/botcinin J/cinbotolide D/botcinin K	urban
740	89	PAW59641_barcode01	Lightgreen	Leiden	evernia_prunastri	contig_190.region001.gbk	0.656657	yes	NRP	NRPS-like	NRPS-like	as7	Fungi	Ascomycota	Lecanoromycetes	Lecanorales	Parmeliaceae	Evernia	Evernia prunastri	no significant hits	urban
741	78	PAW59641_barcode01	Lightgreen	Leiden	evernia_prunastri	contig_122.region001.gbk	0.147079	no	NRP	generic	NRPS	as7	Fungi	Ascomycota	Lecanoromycetes	Lecanorales	Parmeliaceae	Evernia	Evernia prunastri	no significant hits	urban
742	52	PAW59641_barcode01	Lightgreen	Leiden	evernia_prunastri	contig_88.region001.gbk	0.162057	no	NRP	NRPS-like	NRPS-like	as7	Fungi	Ascomycota	Lecanoromycetes	Lecanorales	Parmeliaceae	Evernia	Evernia prunastri	no significant hits	urban
743	2	PAW59641_barcode01	Lightgreen	Leiden	evernia_prunastri	contig_157.region001.gbk	0.170735	no	Other	siderophore	NI-siderophore	as7	Fungi	Ascomycota	Lecanoromycetes	Lecanorales	Parmeliaceae	Evernia	Evernia prunastri	no significant hits	urban
744	58	PAW59641_barcode01	Lightgreen	Leiden	evernia_prunastri	contig_136.region001.gbk	0.493865	yes	Terpene	generic	terpene	as7	Fungi	Ascomycota	Lecanoromycetes	Lecanorales	Parmeliaceae	Evernia	Evernia prunastri	no significant hits	urban
745	67	PAW59641_barcode01	Lightgreen	Leiden	evernia_prunastri	contig_143.region001.gbk	0.295651	yes	NRP	generic	NRPS	as7	Fungi	Ascomycota	Lecanoromycetes	Lecanorales	Parmeliaceae	Evernia	Evernia prunastri	no significant hits	urban
746	126	PAW59641_barcode01	Lightgreen	Leiden	evernia_prunastri	contig_451.region001.gbk	0.352829	no	Polyketide	T1PKS	T1PKS	as7	Fungi	Ascomycota	Lecanoromycetes	Lecanorales	Parmeliaceae	Evernia	Evernia prunastri	no significant hits	urban
747	101	PAW59641_barcode01	Lightgreen	Leiden	evernia_prunastri	contig_115.region002.gbk	0.182148	no	Polyketide	T1PKS	T1PKS	as7	Fungi	Ascomycota	Lecanoromycetes	Lecanorales	Parmeliaceae	Evernia	Evernia prunastri	usnic acid	urban
748	9	PAW59641_barcode01	Lightgreen	Leiden	evernia_prunastri	contig_135.region004.gbk	0.4923	no	Terpene	generic	terpene	as7	Fungi	Ascomycota	Lecanoromycetes	Lecanorales	Parmeliaceae	Evernia	Evernia prunastri	squalestatin S1	urban
749	108	PAW59641_barcode01	Lightgreen	Leiden	evernia_prunastri	contig_135.region003.gbk	0.231633	no	Polyketide	T1PKS	T1PKS	as7	Fungi	Ascomycota	Lecanoromycetes	Lecanorales	Parmeliaceae	Evernia	Evernia prunastri	4-epi-15-epi-brefeldin A	urban
750	7	PAW59641_barcode01	Lightgreen	Leiden	evernia_prunastri	contig_289.region001.gbk	0.16095	no	RiPP	fungal-RiPP-like	fungal-RiPP-like	as7	Fungi	Ascomycota	Lecanoromycetes	Lecanorales	Parmeliaceae	Evernia	Evernia prunastri	no significant hits	urban
751	127	PAW59641_barcode01	Lightgreen	Leiden	evernia_prunastri	contig_130.region003.gbk	0.651898	yes	Polyketide	T1PKS	T1PKS	as7	Fungi	Ascomycota	Lecanoromycetes	Lecanorales	Parmeliaceae	Evernia	Evernia prunastri	agnestin A/agnestin B	urban
752	129	PAW59641_barcode01	Lightgreen	Leiden	evernia_prunastri	contig_449.region002.gbk	0.217027	yes	Polyketide	T1PKS	T1PKS	as7	Fungi	Ascomycota	Lecanoromycetes	Lecanorales	Parmeliaceae	Evernia	Evernia prunastri	no significant hits	urban
753	106	PAW59641_barcode01	Lightgreen	Leiden	evernia_prunastri	contig_438.region001.gbk	0.285213	yes	Polyketide	T1PKS	T1PKS	as7	Fungi	Ascomycota	Lecanoromycetes	Lecanorales	Parmeliaceae	Evernia	Evernia prunastri	no significant hits	urban
754	81	PAW59641_barcode01	Lightgreen	Leiden	evernia_prunastri	contig_249.region001.gbk	0.28662	no	NRP	generic	NRPS	as7	Fungi	Ascomycota	Lecanoromycetes	Lecanorales	Parmeliaceae	Evernia	Evernia prunastri	no significant hits	urban
755	130	PAW59641_barcode01	Lightgreen	Leiden	evernia_prunastri	contig_80.region001.gbk	0.286385	no	Polyketide	T1PKS	T1PKS	as7	Fungi	Ascomycota	Lecanoromycetes	Lecanorales	Parmeliaceae	Evernia	Evernia prunastri	no significant hits	urban
756	59	PAW59641_barcode01	Lightgreen	Leiden	evernia_prunastri	contig_410.region001.gbk	0.360914	no	NRP	generic	NRPS	as7	Fungi	Ascomycota	Lecanoromycetes	Lecanorales	Parmeliaceae	Evernia	Evernia prunastri	no significant hits	urban
757	102	PAW59641_barcode01	Lightgreen	Leiden	evernia_prunastri	contig_336.region001.gbk	0.207025	no	Polyketide	T1PKS	T1PKS	as7	Fungi	Ascomycota	Lecanoromycetes	Lecanorales	Parmeliaceae	Evernia	Evernia prunastri	1,3,6,8-tetrahydroxynaphthalene	urban
758	61	PAW59641_barcode01	Lightgreen	Leiden	evernia_prunastri	contig_166.region001.gbk	0.458938	no	NRP	NRPS-like	NRPS-like	as7	Fungi	Ascomycota	Lecanoromycetes	Lecanorales	Parmeliaceae	Evernia	Evernia prunastri	no significant hits	urban
759	3	PAW59641_barcode01	Lightgreen	Leiden	evernia_prunastri	contig_162.region002.gbk	0.166255	no	Terpene	generic	terpene	as7	Fungi	Ascomycota	Lecanoromycetes	Lecanorales	Parmeliaceae	Evernia	Evernia prunastri	no significant hits	urban
760	51	PAW59641_barcode01	Lightgreen	Leiden	evernia_prunastri	contig_113.region001.gbk	0.432529	no	NRP	NRPS-like	NRPS-like	as7	Fungi	Ascomycota	Lecanoromycetes	Lecanorales	Parmeliaceae	Evernia	Evernia prunastri	no significant hits	urban
761	1	PAW59641_barcode01	Lightgreen	Leiden	evernia_prunastri	contig_333.region001.gbk	0.339376	yes	RiPP	fungal-RiPP-like	fungal-RiPP-like	as7	Fungi	Ascomycota	Lecanoromycetes	Lecanorales	Parmeliaceae	Evernia	Evernia prunastri	no significant hits	urban
762	17	PAW59641_barcode01	Lightgreen	Leiden	evernia_prunastri	contig_155.region001.gbk	0.114949	no	Terpene	generic	terpene	as7	Fungi	Ascomycota	Lecanoromycetes	Lecanorales	Parmeliaceae	Evernia	Evernia prunastri	no significant hits	urban
763	100	PAW59641_barcode01	Lightgreen	Leiden	evernia_prunastri	contig_134.region001.gbk	0.385277	no	Polyketide	T1PKS	T1PKS	as7	Fungi	Ascomycota	Lecanoromycetes	Lecanorales	Parmeliaceae	Evernia	Evernia prunastri	no significant hits	urban
764	98	PAW59641_barcode01	Lightgreen	Leiden	evernia_prunastri	contig_130.region002.gbk	0.543897	no	Polyketide	T1PKS	T1PKS	as7	Fungi	Ascomycota	Lecanoromycetes	Lecanorales	Parmeliaceae	Evernia	Evernia prunastri	no significant hits	urban
765	40	PAW59641_barcode01	Lightgreen	Leiden	evernia_prunastri	contig_65.region001.gbk	0.599139	yes	RiPP	fungal-RiPP-like	fungal-RiPP-like	as7	Fungi	Ascomycota	Lecanoromycetes	Lecanorales	Parmeliaceae	Evernia	Evernia prunastri	no significant hits	urban
766	38	PAW59641_barcode01	Lightgreen	Leiden	evernia_prunastri	contig_135.region002.gbk	0.13531	no	NRP	NRPS-like	NRPS-like	as7	Fungi	Ascomycota	Lecanoromycetes	Lecanorales	Parmeliaceae	Evernia	Evernia prunastri	no significant hits	urban
767	112	PAW59641_barcode01	Lightgreen	Leiden	evernia_prunastri	contig_135.region005.gbk	0.575137	no	Polyketide	T1PKS	T1PKS	as7	Fungi	Ascomycota	Lecanoromycetes	Lecanorales	Parmeliaceae	Evernia	Evernia prunastri	shanorellin	urban
768	121	PAW59641_barcode01	Lightgreen	Leiden	evernia_prunastri	contig_154.region002.gbk	0.26046	yes	Polyketide	T1PKS	T1PKS	as7	Fungi	Ascomycota	Lecanoromycetes	Lecanorales	Parmeliaceae	Evernia	Evernia prunastri	terreic acid	urban
769	107	PAW59641_barcode01	Lightgreen	Leiden	evernia_prunastri	contig_125.region001.gbk	0.163254	no	Polyketide	T1PKS	T1PKS	as7	Fungi	Ascomycota	Lecanoromycetes	Lecanorales	Parmeliaceae	Evernia	Evernia prunastri	citrinin	urban
770	131	PAW59641_barcode01	Lightgreen	Leiden	evernia_prunastri	contig_423.region001.gbk	0.242048	no	NRP	generic	NRPS	as7	Fungi	Ascomycota	Lecanoromycetes	Lecanorales	Parmeliaceae	Evernia	Evernia prunastri	burnettramic acid A	urban
771	68	PAW59641_barcode01	Lightgreen	Leiden	evernia_prunastri	contig_115.region003.gbk	0.291178	no	RiPP	fungal-RiPP-like	fungal-RiPP-like	as7	Fungi	Ascomycota	Lecanoromycetes	Lecanorales	Parmeliaceae	Evernia	Evernia prunastri	no significant hits	urban
