# Supplementary material for: Functional redundancy and stability support the resilience of the Evernia prunastri holobiont under urbanization
Source: Environ Microbiome. 2026 Apr 9;21:65. doi: 10.1186/s40793-026-00886-8 (PMC13169696; doi:10.1186/s40793-026-00886-8)
Supplement: Supplementary file 6 — Supplementary Material 6. [file 40793_2026_886_MOESM6_ESM.xlsx]

## Sheet: Sheet1
bgc_id	gcf_id	barcode	file_group	filename	membership_value	on_contig_edge	chem_class	chem_subclass	chem_subclass_class_source	chem_subclass_type_source	Kingdom	Phylum	Class	Order	Family	Genus	Species	product_merge_field	mibig_hit_bgc_id	mibig_hit_product
5	30	PAW59641_PAW59566_barcode09	contig_1433	contig_1433.region001.gbk	1.1025	yes	Terpene	generic	terpene	as7	Fungi	Basidiomycota	Tremellomycetes	Tremellales	Unidentified	Unidentified	Unidentified	PAW59641_PAW59566_barcode09_contig_1433.region001.gbk	Unidentified	Unidentified
13	34	PAW59641_PAW59566_barcode09	contig_22372	contig_22372.region001.gbk	0.946764	yes	NRP	generic	NRPS	as7	Fungi	Ascomycota	Unidentified	Unidentified	Unidentified	Unidentified	Unidentified	PAW59641_PAW59566_barcode09_contig_22372.region001.gbk	Unidentified	Unidentified
85	7	PAW59641_PAW59566_barcode10	contig_10860	contig_10860.region001.gbk	1.04973	yes	Terpene	generic	terpene	as7	Fungi	Ascomycota	Unidentified	Unidentified	Unidentified	Unidentified	Unidentified	PAW59641_PAW59566_barcode10_contig_10860.region001.gbk	BGC0001839	squalestatin S1
86	28	PAW59641_PAW59566_barcode10	contig_14401	contig_14401.region001.gbk	0.91593	yes	NRP	NRPS-like	NRPS-like	as7	Fungi	Ascomycota	Arthoniomycetes	Arthoniales	Lecanographaceae	Alyxoria	Alyxoria varia	PAW59641_PAW59566_barcode10_contig_14401.region001.gbk	Unidentified	Unidentified
87	27	PAW59641_PAW59566_barcode10	contig_15060	contig_15060.region001.gbk	0.906042	yes	Terpene	generic	terpene	as7	Fungi	Ascomycota	Unidentified	Unidentified	Unidentified	Unidentified	Unidentified	PAW59641_PAW59566_barcode10_contig_15060.region001.gbk	Unidentified	Unidentified
88	53	PAW59641_PAW59566_barcode10	contig_17674	contig_17674.region001.gbk	0.975458	yes	Polyketide	T1PKS	T1PKS	as7	Fungi	Ascomycota	Lecanoromycetes	Teloschistales	Teloschistaceae	Xanthoria	Unidentified	PAW59641_PAW59566_barcode10_contig_17674.region001.gbk	Unidentified	Unidentified
90	28	PAW59641_PAW59566_barcode10	contig_19730	contig_19730.region001.gbk	1.13522	yes	NRP	NRPS-like	NRPS-like	as7	Fungi	Ascomycota	Dothideomycetes	Unidentified	Unidentified	Unidentified	Unidentified	PAW59641_PAW59566_barcode10_contig_19730.region001.gbk	Unidentified	Unidentified
91	53	PAW59641_PAW59566_barcode10	contig_20294	contig_20294.region001.gbk	1.14295	yes	Polyketide	T1PKS	T1PKS	as7	Fungi	Ascomycota	Lecanoromycetes	Teloschistales	Teloschistaceae	Xanthoria	Xanthoria steineri	PAW59641_PAW59566_barcode10_contig_20294.region001.gbk	Unidentified	Unidentified
92	53	PAW59641_PAW59566_barcode10	contig_20877	contig_20877.region001.gbk	0.751967	yes	Polyketide	T1PKS	T1PKS	as7	Fungi	Ascomycota	Lecanoromycetes	Teloschistales	Teloschistaceae	Xanthoria	Unidentified	PAW59641_PAW59566_barcode10_contig_20877.region001.gbk	Unidentified	Unidentified
94	53	PAW59641_PAW59566_barcode10	contig_21547	contig_21547.region001.gbk	0.759891	yes	Polyketide	T1PKS	T1PKS	as7	Fungi	Ascomycota	Lecanoromycetes	Teloschistales	Teloschistaceae	Xanthoria	Unidentified	PAW59641_PAW59566_barcode10_contig_21547.region001.gbk	BGC0002175	YWA1
95	24	PAW59641_PAW59566_barcode10	contig_2298	contig_2298.region001.gbk	1.04765	yes	Polyketide	T3PKS	T3PKS	as7	Fungi	Basidiomycota	Tremellomycetes	Tremellales	Unidentified	Unidentified	Unidentified	PAW59641_PAW59566_barcode10_contig_2298.region001.gbk	Unidentified	Unidentified
96	46	PAW59641_PAW59566_barcode10	contig_26208	contig_26208.region001.gbk	1.14807	yes	RiPP	fungal-RiPP-like	fungal-RiPP-like	as7	Fungi	Ascomycota	Unidentified	Unidentified	Unidentified	Unidentified	Unidentified	PAW59641_PAW59566_barcode10_contig_26208.region001.gbk	Unidentified	Unidentified
97	14	PAW59641_PAW59566_barcode10	contig_2655	contig_2655.region001.gbk	0.946198	yes	NRP	generic	NRPS	as7	Fungi	Ascomycota	Lecanoromycetes	Teloschistales	Teloschistaceae	Xanthoria	Unidentified	PAW59641_PAW59566_barcode10_contig_2655.region001.gbk	Unidentified	Unidentified
98	14	PAW59641_PAW59566_barcode10	contig_2704	contig_2704.region001.gbk	1.04894	yes	NRP	generic	NRPS	as7	Fungi	Ascomycota	Unidentified	Unidentified	Unidentified	Unidentified	Unidentified	PAW59641_PAW59566_barcode10_contig_2704.region001.gbk	Unidentified	Unidentified
99	55	PAW59641_PAW59566_barcode10	contig_28499	contig_28499.region001.gbk	1.07043	yes	Polyketide	T1PKS	T1PKS	as7	Fungi	Ascomycota	Unidentified	Unidentified	Unidentified	Unidentified	Unidentified	PAW59641_PAW59566_barcode10_contig_28499.region001.gbk	Unidentified	Unidentified
100	46	PAW59641_PAW59566_barcode10	contig_31960	contig_31960.region001.gbk	1.17476	yes	RiPP	fungal-RiPP-like	fungal-RiPP-like	as7	Fungi	Ascomycota	Eurotiomycetes	Chaetothyriales	Unidentified	Unidentified	Unidentified	PAW59641_PAW59566_barcode10_contig_31960.region001.gbk	Unidentified	Unidentified
102	16	PAW59641_PAW59566_barcode10	contig_33331	contig_33331.region001.gbk	1.09444	yes	RiPP	fungal-RiPP-like	fungal-RiPP-like	as7	Fungi	Ascomycota	Unidentified	Unidentified	Unidentified	Unidentified	Unidentified	PAW59641_PAW59566_barcode10_contig_33331.region001.gbk	Unidentified	Unidentified
103	27	PAW59641_PAW59566_barcode10	contig_33456	contig_33456.region001.gbk	0.962618	yes	Terpene	generic	terpene	as7	Fungi	Ascomycota	Unidentified	Unidentified	Unidentified	Unidentified	Unidentified	PAW59641_PAW59566_barcode10_contig_33456.region001.gbk	Unidentified	Unidentified
104	10	PAW59641_PAW59566_barcode10	contig_35239	contig_35239.region001.gbk	0.590721	yes	Terpene	generic	terpene	as7	Fungi	Ascomycota	Unidentified	Unidentified	Unidentified	Unidentified	Unidentified	PAW59641_PAW59566_barcode10_contig_35239.region001.gbk	Unidentified	Unidentified
107	20	PAW59641_PAW59566_barcode10	contig_35546	contig_35546.region001.gbk	0.919528	yes	RiPP	cyanobactin	cyanobactin	as7	Fungi	Ascomycota	Lecanoromycetes	Baeomycetales	Xylographaceae	Xylographa	Xylographa carneopallida	PAW59641_PAW59566_barcode10_contig_35546.region001.gbk	Unidentified	Unidentified
108	53	PAW59641_PAW59566_barcode10	contig_36577	contig_36577.region001.gbk	0.798002	yes	Polyketide	T1PKS	T1PKS	as7	Fungi	Ascomycota	Dothideomycetes	Unidentified	Unidentified	Unidentified	Unidentified	PAW59641_PAW59566_barcode10_contig_36577.region001.gbk	BGC0001258	1,3,6,8-tetrahydroxynaphthalene
109	28	PAW59641_PAW59566_barcode10	contig_36962	contig_36962.region001.gbk	1.06224	yes	NRP	NRPS-like	NRPS-like	as7	Fungi	Ascomycota	Arthoniomycetes	Arthoniales	Lecanographaceae	Alyxoria	Alyxoria varia	PAW59641_PAW59566_barcode10_contig_36962.region001.gbk	Unidentified	Unidentified
110	46	PAW59641_PAW59566_barcode10	contig_38863	contig_38863.region001.gbk	1.17476	yes	RiPP	fungal-RiPP-like	fungal-RiPP-like	as7	Fungi	Ascomycota	Unidentified	Unidentified	Unidentified	Unidentified	Unidentified	PAW59641_PAW59566_barcode10_contig_38863.region001.gbk	Unidentified	Unidentified
111	46	PAW59641_PAW59566_barcode10	contig_39897	contig_39897.region001.gbk	1.17476	yes	RiPP	fungal-RiPP-like	fungal-RiPP-like	as7	Fungi	Ascomycota	Dothideomycetes	Mycosphaerellales	Unidentified	Unidentified	Unidentified	PAW59641_PAW59566_barcode10_contig_39897.region001.gbk	Unidentified	Unidentified
112	7	PAW59641_PAW59566_barcode10	contig_39938	contig_39938.region001.gbk	0.994648	yes	Terpene	generic	terpene	as7	Fungi	Ascomycota	Dothideomycetes	Unidentified	Unidentified	Unidentified	Unidentified	PAW59641_PAW59566_barcode10_contig_39938.region001.gbk	Unidentified	Unidentified
148	53	PAW59641_PAW59566_barcode04	contig_12075	contig_12075.region001.gbk	0.762056	yes	Polyketide	T1PKS	T1PKS	as7	Fungi	Ascomycota	Unidentified	Unidentified	Unidentified	Unidentified	Unidentified	PAW59641_PAW59566_barcode04_contig_12075.region001.gbk	BGC0001257	1,3,6,8-tetrahydroxynaphthalene
150	46	PAW59641_PAW59566_barcode04	contig_2844	contig_2844.region001.gbk	1.17476	yes	RiPP	fungal-RiPP-like	fungal-RiPP-like	as7	Fungi	Ascomycota	Unidentified	Unidentified	Unidentified	Unidentified	Unidentified	PAW59641_PAW59566_barcode04_contig_2844.region001.gbk	Unidentified	Unidentified
151	46	PAW59641_PAW59566_barcode04	contig_29070	contig_29070.region001.gbk	1.14807	yes	RiPP	fungal-RiPP-like	fungal-RiPP-like	as7	Fungi	Ascomycota	Dothideomycetes	Unidentified	Unidentified	Unidentified	Unidentified	PAW59641_PAW59566_barcode04_contig_29070.region001.gbk	Unidentified	Unidentified
152	34	PAW59641_PAW59566_barcode04	contig_33689	contig_33689.region001.gbk	1.04151	yes	NRP	generic	NRPS	as7	Fungi	Ascomycota	Unidentified	Unidentified	Unidentified	Unidentified	Unidentified	PAW59641_PAW59566_barcode04_contig_33689.region001.gbk	Unidentified	Unidentified
153	34	PAW59641_PAW59566_barcode04	contig_34284	contig_34284.region001.gbk	0.858762	yes	NRP	generic	NRPS	as7	Fungi	Ascomycota	Unidentified	Unidentified	Unidentified	Unidentified	Unidentified	PAW59641_PAW59566_barcode04_contig_34284.region001.gbk	Unidentified	Unidentified
154	14	PAW59641_PAW59566_barcode04	contig_38706	contig_38706.region001.gbk	1.0497	yes	NRP	NRPS-like	NRPS-like	as7	Fungi	Ascomycota	Sordariomycetes	Hypocreales	Unidentified	Unidentified	Unidentified	PAW59641_PAW59566_barcode04_contig_38706.region001.gbk	Unidentified	Unidentified
155	49	PAW59641_PAW59566_barcode04	contig_40131	contig_40131.region001.gbk	1.07569	yes	NRP	NRPS-like	NRPS-like	as7	Fungi	Ascomycota	Dothideomycetes	Dothideales	Saccotheciaceae	Aureobasidium	Aureobasidium pullulans	PAW59641_PAW59566_barcode04_contig_40131.region001.gbk	Unidentified	Unidentified
156	14	PAW59641_PAW59566_barcode04	contig_40943	contig_40943.region001.gbk	0.998372	yes	NRP	generic	NRPS	as7	Fungi	Ascomycota	Sordariomycetes	Hypocreales	Unidentified	Unidentified	Unidentified	PAW59641_PAW59566_barcode04_contig_40943.region001.gbk	Unidentified	Unidentified
158	15	PAW59641_PAW59566_barcode04	contig_4408	contig_4408.region001.gbk	1.19675	yes	Polyketide	T3PKS	T3PKS	as7	Fungi	Ascomycota	Unidentified	Unidentified	Unidentified	Unidentified	Unidentified	PAW59641_PAW59566_barcode04_contig_4408.region001.gbk	Unidentified	Unidentified
160	53	PAW59641_PAW59566_barcode04	contig_47456	contig_47456.region001.gbk	0.824897	yes	Polyketide	T1PKS	T1PKS	as7	Fungi	Ascomycota	Unidentified	Unidentified	Unidentified	Unidentified	Unidentified	PAW59641_PAW59566_barcode04_contig_47456.region001.gbk	Unidentified	Unidentified
161	2	PAW59641_PAW59566_barcode04	contig_49188	contig_49188.region001.gbk	0.955243	yes	Terpene	generic	terpene	as7	Fungi	Basidiomycota	Cystobasidiomycetes	Cyphobasidiales	Unidentified	Unidentified	Cyphobasidiales sp. Tagirdzhanova-0007*	PAW59641_PAW59566_barcode04_contig_49188.region001.gbk	Unidentified	Unidentified
162	60	PAW59641_PAW59566_barcode04	contig_51672	contig_51672.region001.gbk	1.13797	yes	Polyketide	T1PKS	T1PKS	as7	Fungi	Ascomycota	Dothideomycetes	Unidentified	Unidentified	Unidentified	Unidentified	PAW59641_PAW59566_barcode04_contig_51672.region001.gbk	Unidentified	Unidentified
163	14	PAW59641_PAW59566_barcode04	contig_52100	contig_52100.region001.gbk	0.934089	yes	NRP	generic	NRPS	as7	Fungi	Ascomycota	Eurotiomycetes	Unidentified	Unidentified	Unidentified	Unidentified	PAW59641_PAW59566_barcode04_contig_52100.region001.gbk	Unidentified	Unidentified
164	10	PAW59641_PAW59566_barcode04	contig_54865	contig_54865.region001.gbk	0.536946	yes	Terpene	generic	terpene	as7	Fungi	Ascomycota	Unidentified	Unidentified	Unidentified	Unidentified	Unidentified	PAW59641_PAW59566_barcode04_contig_54865.region001.gbk	BGC0001248	clavaric acid
165	14	PAW59641_PAW59566_barcode04	contig_59739	contig_59739.region001.gbk	0.993798	yes	NRP	generic	NRPS	as7	Fungi	Ascomycota	Unidentified	Unidentified	Unidentified	Unidentified	Unidentified	PAW59641_PAW59566_barcode04_contig_59739.region001.gbk	Unidentified	Unidentified
166	46	PAW59641_PAW59566_barcode04	contig_61756	contig_61756.region001.gbk	1.17476	yes	RiPP	fungal-RiPP-like	fungal-RiPP-like	as7	Fungi	Ascomycota	Unidentified	Unidentified	Unidentified	Unidentified	Unidentified	PAW59641_PAW59566_barcode04_contig_61756.region001.gbk	Unidentified	Unidentified
167	14	PAW59641_PAW59566_barcode04	contig_66461	contig_66461.region001.gbk	0.92294	yes	NRP	generic	NRPS	as7	Fungi	Ascomycota	Eurotiomycetes	Chaetothyriales	Unidentified	Unidentified	Unidentified	PAW59641_PAW59566_barcode04_contig_66461.region001.gbk	Unidentified	Unidentified
168	46	PAW59641_PAW59566_barcode04	contig_68827	contig_68827.region001.gbk	1.17476	yes	RiPP	fungal-RiPP-like	fungal-RiPP-like	as7	Fungi	Ascomycota	Sordariomycetes	Xylariales	Sporocadaceae	Neopestalotiopsis	Neopestalotiopsis sp. 37M	PAW59641_PAW59566_barcode04_contig_68827.region001.gbk	Unidentified	Unidentified
169	14	PAW59641_PAW59566_barcode04	contig_69405	contig_69405.region001.gbk	0.99782	yes	NRP	generic	NRPS	as7	Fungi	Ascomycota	Eurotiomycetes	Unidentified	Unidentified	Unidentified	Unidentified	PAW59641_PAW59566_barcode04_contig_69405.region001.gbk	Unidentified	Unidentified
170	27	PAW59641_PAW59566_barcode04	contig_69918	contig_69918.region001.gbk	0.868978	yes	Terpene	generic	terpene	as7	Fungi	Ascomycota	Unidentified	Unidentified	Unidentified	Unidentified	Unidentified	PAW59641_PAW59566_barcode04_contig_69918.region001.gbk	Unidentified	Unidentified
172	60	PAW59641_PAW59566_barcode04	contig_78368	contig_78368.region001.gbk	0.80786	yes	Polyketide	T1PKS	T1PKS	as7	Fungi	Ascomycota	Unidentified	Unidentified	Unidentified	Unidentified	Unidentified	PAW59641_PAW59566_barcode04_contig_78368.region001.gbk	Unidentified	Unidentified
217	28	PAW59641_PAW59566_barcode07	contig_10388	contig_10388.region001.gbk	1.00331	yes	NRP	NRPS-like	NRPS-like	as7	Fungi	Basidiomycota	Tremellomycetes	Tremellales	Unidentified	Unidentified	Unidentified	PAW59641_PAW59566_barcode07_contig_10388.region001.gbk	Unidentified	Unidentified
218	12	PAW59641_PAW59566_barcode07	contig_10827	contig_10827.region001.gbk	1.11321	yes	Terpene	generic	terpene	as7	Fungi	Basidiomycota	Tremellomycetes	Tremellales	Unidentified	Unidentified	Unidentified	PAW59641_PAW59566_barcode07_contig_10827.region001.gbk	Unidentified	Unidentified
223	14	PAW59641_PAW59566_barcode07	contig_15916	contig_15916.region001.gbk	0.888655	yes	NRP	generic	NRPS	as7	Fungi	Ascomycota	Eurotiomycetes	Chaetothyriales	Unidentified	Unidentified	Unidentified	PAW59641_PAW59566_barcode07_contig_15916.region001.gbk	Unidentified	Unidentified
230	47	PAW59641_PAW59566_barcode07	contig_19231	contig_19231.region001.gbk	0.322208	yes	Terpene	generic	terpene	as7	Fungi	Ascomycota	Unidentified	Unidentified	Unidentified	Unidentified	Unidentified	PAW59641_PAW59566_barcode07_contig_19231.region001.gbk	Unidentified	Unidentified
235	28	PAW59641_PAW59566_barcode07	contig_21587	contig_21587.region001.gbk	1.08423	yes	NRP	NRPS-like	NRPS-like	as7	Fungi	Ascomycota	Lecanoromycetes	Unidentified	Unidentified	Unidentified	Unidentified	PAW59641_PAW59566_barcode07_contig_21587.region001.gbk	Unidentified	Unidentified
237	30	PAW59641_PAW59566_barcode07	contig_22249	contig_22249.region001.gbk	0.267809	no	Terpene	generic	terpene	as7	Fungi	Ascomycota	Lecanoromycetes	Unidentified	Unidentified	Unidentified	Unidentified	PAW59641_PAW59566_barcode07_contig_22249.region001.gbk	Unidentified	Unidentified
244	14	PAW59641_PAW59566_barcode07	contig_4705	contig_4705.region001.gbk	1.10559	yes	NRP	NRPS-like	NRPS-like	as7	Fungi	Basidiomycota	Tremellomycetes	Tremellales	Unidentified	Unidentified	Unidentified	PAW59641_PAW59566_barcode07_contig_4705.region001.gbk	Unidentified	Unidentified
322	46	PAW59641_PAW59566_barcode05	contig_102028	contig_102028.region001.gbk	1.23199	yes	RiPP	fungal-RiPP-like	fungal-RiPP-like	as7	Fungi	Ascomycota	Unidentified	Unidentified	Unidentified	Unidentified	Unidentified	PAW59641_PAW59566_barcode05_contig_102028.region001.gbk	Unidentified	Unidentified
323	20	PAW59641_PAW59566_barcode05	contig_106964	contig_106964.region001.gbk	1.3585	yes	Terpene	generic	terpene	as7	Fungi	Ascomycota	Eurotiomycetes	Chaetothyriales	Unidentified	Unidentified	Unidentified	PAW59641_PAW59566_barcode05_contig_106964.region001.gbk	Unidentified	Unidentified
324	60	PAW59641_PAW59566_barcode05	contig_11405	contig_11405.region001.gbk	0.843338	yes	Polyketide	T1PKS	T1PKS	as7	Fungi	Ascomycota	Unidentified	Unidentified	Unidentified	Unidentified	Unidentified	PAW59641_PAW59566_barcode05_contig_11405.region001.gbk	Unidentified	Unidentified
325	34	PAW59641_PAW59566_barcode05	contig_114703	contig_114703.region001.gbk	0.966139	yes	NRP	generic	NRPS	as7	Fungi	Ascomycota	Sordariomycetes	Unidentified	Unidentified	Unidentified	Unidentified	PAW59641_PAW59566_barcode05_contig_114703.region001.gbk	BGC0002164	peramine
326	47	PAW59641_PAW59566_barcode05	contig_11678	contig_11678.region001.gbk	1.0245	yes	Terpene	generic	terpene	as7	Fungi	Ascomycota	Lecanoromycetes	Caliciales	Physciaceae	Unidentified	Unidentified	PAW59641_PAW59566_barcode05_contig_11678.region001.gbk	Unidentified	Unidentified
327	44	PAW59641_PAW59566_barcode05	contig_12633	contig_12633.region001.gbk	1.3421	yes	Other	phosphonate-like	phosphonate-like	as7	Fungi	Ascomycota	Unidentified	Unidentified	Unidentified	Unidentified	Unidentified	PAW59641_PAW59566_barcode05_contig_12633.region001.gbk	Unidentified	Unidentified
328	52	PAW59641_PAW59566_barcode05	contig_12645	contig_12645.region001.gbk	1.34352	yes	Other	indole	indole	as7	Fungi	Ascomycota	Unidentified	Unidentified	Unidentified	Unidentified	Unidentified	PAW59641_PAW59566_barcode05_contig_12645.region001.gbk	Unidentified	Unidentified
329	14	PAW59641_PAW59566_barcode05	contig_129837	contig_129837.region001.gbk	0.925889	yes	NRP	generic	NRPS	as7	Fungi	Ascomycota	Lecanoromycetes	Teloschistales	Teloschistaceae	Unidentified	Unidentified	PAW59641_PAW59566_barcode05_contig_129837.region001.gbk	Unidentified	Unidentified
330	28	PAW59641_PAW59566_barcode05	contig_131969	contig_131969.region001.gbk	1.09686	yes	NRP	NRPS-like	NRPS-like	as7	Fungi	Ascomycota	Unidentified	Unidentified	Unidentified	Unidentified	Unidentified	PAW59641_PAW59566_barcode05_contig_131969.region001.gbk	Unidentified	Unidentified
331	53	PAW59641_PAW59566_barcode05	contig_133673	contig_133673.region001.gbk	0.830124	yes	Polyketide	T1PKS	T1PKS	as7	Fungi	Ascomycota	Unidentified	Unidentified	Unidentified	Unidentified	Unidentified	PAW59641_PAW59566_barcode05_contig_133673.region001.gbk	BGC0002062	agnestin A/agnestin B
332	27	PAW59641_PAW59566_barcode05	contig_141595	contig_141595.region001.gbk	0.925019	yes	Terpene	generic	terpene	as7	Fungi	Ascomycota	Eurotiomycetes	Chaetothyriales	Herpotrichiellaceae	Unidentified	Unidentified	PAW59641_PAW59566_barcode05_contig_141595.region001.gbk	Unidentified	Unidentified
333	34	PAW59641_PAW59566_barcode05	contig_149669	contig_149669.region001.gbk	0.925783	yes	NRP	generic	NRPS	as7	Fungi	Ascomycota	Sordariomycetes	Hypocreales	Unidentified	Unidentified	Unidentified	PAW59641_PAW59566_barcode05_contig_149669.region001.gbk	Unidentified	Unidentified
334	20	PAW59641_PAW59566_barcode05	contig_149989	contig_149989.region001.gbk	1.3585	yes	Other	indole	indole	as7	Fungi	Ascomycota	Lecanoromycetes	Caliciales	Physciaceae	Physcia	Physcia stellaris	PAW59641_PAW59566_barcode05_contig_149989.region001.gbk	Unidentified	Unidentified
336	14	PAW59641_PAW59566_barcode05	contig_154404	contig_154404.region001.gbk	0.934089	yes	NRP	generic	NRPS	as7	Fungi	Ascomycota	Sordariomycetes	Hypocreales	Nectriaceae	Unidentified	Unidentified	PAW59641_PAW59566_barcode05_contig_154404.region001.gbk	BGC0002164	peramine
338	53	PAW59641_PAW59566_barcode05	contig_162664	contig_162664.region001.gbk	0.746299	yes	Polyketide	T1PKS	T1PKS	as7	Fungi	Ascomycota	Lecanoromycetes	Caliciales	Physciaceae	Unidentified	Unidentified	PAW59641_PAW59566_barcode05_contig_162664.region001.gbk	BGC0002154	1,3,5,8-tetrahydroxynapthalene/1-(alpha-l-(2-O-methyl)-6-deoxymannopyranosyloxy)-3,6,8-trimethoxynaphthalene
339	47	PAW59641_PAW59566_barcode05	contig_162820	contig_162820.region001.gbk	1.04585	yes	Terpene	generic	terpene	as7	Fungi	Ascomycota	Unidentified	Unidentified	Unidentified	Unidentified	Unidentified	PAW59641_PAW59566_barcode05_contig_162820.region001.gbk	Unidentified	Unidentified
340	2	PAW59641_PAW59566_barcode05	contig_169178	contig_169178.region001.gbk	1.05392	yes	Terpene	generic	terpene	as7	Fungi	Ascomycota	Unidentified	Unidentified	Unidentified	Unidentified	Unidentified	PAW59641_PAW59566_barcode05_contig_169178.region001.gbk	Unidentified	Unidentified
341	14	PAW59641_PAW59566_barcode05	contig_169275	contig_169275.region001.gbk	1.05149	yes	NRP	generic	NRPS	as7	Fungi	Ascomycota	Sordariomycetes	Hypocreales	Unidentified	Unidentified	Unidentified	PAW59641_PAW59566_barcode05_contig_169275.region001.gbk	Unidentified	Unidentified
342	14	PAW59641_PAW59566_barcode05	contig_176356	contig_176356.region001.gbk	0.942804	yes	NRP	NRPS-like	NRPS-like	as7	Fungi	Ascomycota	Sordariomycetes	Unidentified	Unidentified	Unidentified	Unidentified	PAW59641_PAW59566_barcode05_contig_176356.region001.gbk	Unidentified	Unidentified
343	14	PAW59641_PAW59566_barcode05	contig_178754	contig_178754.region001.gbk	0.797808	yes	NRP	generic	NRPS	as7	Fungi	Ascomycota	Eurotiomycetes	Eurotiales	Aspergillaceae	Unidentified	Unidentified	PAW59641_PAW59566_barcode05_contig_178754.region001.gbk	Unidentified	Unidentified
344	28	PAW59641_PAW59566_barcode05	contig_18168	contig_18168.region001.gbk	1.04752	yes	NRP	NRPS-like	NRPS-like	as7	Fungi	Ascomycota	Unidentified	Unidentified	Unidentified	Unidentified	Unidentified	PAW59641_PAW59566_barcode05_contig_18168.region001.gbk	Unidentified	Unidentified
345	47	PAW59641_PAW59566_barcode05	contig_18266	contig_18266.region001.gbk	1.0875	yes	Polyketide	T3PKS	T3PKS	as7	Fungi	Ascomycota	Lecanoromycetes	Unidentified	Unidentified	Unidentified	Unidentified	PAW59641_PAW59566_barcode05_contig_18266.region001.gbk	Unidentified	Unidentified
346	14	PAW59641_PAW59566_barcode05	contig_185065	contig_185065.region001.gbk	0.996765	yes	NRP	generic	NRPS	as7	Fungi	Ascomycota	Sordariomycetes	Hypocreales	Unidentified	Trichothecium	Trichothecium roseum	PAW59641_PAW59566_barcode05_contig_185065.region001.gbk	Unidentified	Unidentified
347	27	PAW59641_PAW59566_barcode05	contig_18515	contig_18515.region001.gbk	1.49e-08	no	Terpene	generic	terpene	as7	Fungi	Ascomycota	Unidentified	Unidentified	Unidentified	Unidentified	Unidentified	PAW59641_PAW59566_barcode05_contig_18515.region001.gbk	Unidentified	Unidentified
348	14	PAW59641_PAW59566_barcode05	contig_194043	contig_194043.region001.gbk	1.08065	yes	NRP	NRPS-like	NRPS-like	as7	Fungi	Ascomycota	Eurotiomycetes	Chaetothyriales	Unidentified	Unidentified	Unidentified	PAW59641_PAW59566_barcode05_contig_194043.region001.gbk	Unidentified	Unidentified
349	37	PAW59641_PAW59566_barcode05	contig_194617	contig_194617.region001.gbk	1.02138	yes	NRP	generic	NRPS	as7	Fungi	Ascomycota	Sordariomycetes	Hypocreales	Unidentified	Unidentified	Unidentified	PAW59641_PAW59566_barcode05_contig_194617.region001.gbk	Unidentified	Unidentified
350	27	PAW59641_PAW59566_barcode05	contig_194915	contig_194915.region001.gbk	0.854543	yes	Terpene	generic	terpene	as7	Fungi	Ascomycota	Unidentified	Unidentified	Unidentified	Unidentified	Unidentified	PAW59641_PAW59566_barcode05_contig_194915.region001.gbk	Unidentified	Unidentified
351	53	PAW59641_PAW59566_barcode05	contig_196595	contig_196595.region001.gbk	0.780748	yes	Polyketide	T1PKS	T1PKS	as7	Fungi	Ascomycota	Unidentified	Unidentified	Unidentified	Unidentified	Unidentified	PAW59641_PAW59566_barcode05_contig_196595.region001.gbk	BGC0001563	curvupallide-B
352	28	PAW59641_PAW59566_barcode05	contig_196641	contig_196641.region001.gbk	0.963322	yes	NRP	NRPS-like	NRPS-like	as7	Fungi	Ascomycota	Eurotiomycetes	Chaetothyriales	Herpotrichiellaceae	Unidentified	Unidentified	PAW59641_PAW59566_barcode05_contig_196641.region001.gbk	Unidentified	Unidentified
353	14	PAW59641_PAW59566_barcode05	contig_19695	contig_19695.region001.gbk	0.968904	yes	NRP	generic	NRPS	as7	Fungi	Ascomycota	Unidentified	Unidentified	Unidentified	Unidentified	Unidentified	PAW59641_PAW59566_barcode05_contig_19695.region001.gbk	Unidentified	Unidentified
354	43	PAW59641_PAW59566_barcode05	contig_197294	contig_197294.region001.gbk	0.99437	yes	NRP	generic	NRPS	as7	Fungi	Ascomycota	Lecanoromycetes	Caliciales	Physciaceae	Unidentified	Unidentified	PAW59641_PAW59566_barcode05_contig_197294.region001.gbk	Unidentified	Unidentified
355	34	PAW59641_PAW59566_barcode05	contig_197295	contig_197295.region001.gbk	0.864394	yes	NRP	generic	NRPS	as7	Fungi	Ascomycota	Lecanoromycetes	Caliciales	Physciaceae	Unidentified	Unidentified	PAW59641_PAW59566_barcode05_contig_197295.region001.gbk	Unidentified	Unidentified
356	16	PAW59641_PAW59566_barcode05	contig_197678	contig_197678.region001.gbk	0.954799	yes	NRP	generic	NRPS	as7	Fungi	Ascomycota	Unidentified	Unidentified	Unidentified	Unidentified	Unidentified	PAW59641_PAW59566_barcode05_contig_197678.region001.gbk	BGC0002256	fusarochromanone/desacetylfusarochromene/fusarochromene/4-hydroxykynurenine
357	24	PAW59641_PAW59566_barcode05	contig_197899	contig_197899.region001.gbk	1.23793	yes	Polyketide	T3PKS	T3PKS	as7	Fungi	Ascomycota	Unidentified	Unidentified	Unidentified	Unidentified	Unidentified	PAW59641_PAW59566_barcode05_contig_197899.region001.gbk	Unidentified	Unidentified
358	24	PAW59641_PAW59566_barcode05	contig_197950	contig_197950.region001.gbk	1.23389	yes	Polyketide	T3PKS	T3PKS	as7	Fungi	Ascomycota	Unidentified	Unidentified	Unidentified	Unidentified	Unidentified	PAW59641_PAW59566_barcode05_contig_197950.region001.gbk	Unidentified	Unidentified
359	38	PAW59641_PAW59566_barcode05	contig_198264	contig_198264.region001.gbk	0.847084	yes	NRP	generic	NRPS	as7	Fungi	Ascomycota	Eurotiomycetes	Chaetothyriales	Herpotrichiellaceae	Unidentified	Unidentified	PAW59641_PAW59566_barcode05_contig_198264.region001.gbk	Unidentified	Unidentified
360	14	PAW59641_PAW59566_barcode05	contig_198413	contig_198413.region001.gbk	0.969941	yes	NRP	generic	NRPS	as7	Fungi	Ascomycota	Sordariomycetes	Hypocreales	Unidentified	Unidentified	Unidentified	PAW59641_PAW59566_barcode05_contig_198413.region001.gbk	Unidentified	Unidentified
361	53	PAW59641_PAW59566_barcode05	contig_198509	contig_198509.region001.gbk	0.757915	yes	Polyketide	T1PKS	T1PKS	as7	Fungi	Ascomycota	Unidentified	Unidentified	Unidentified	Unidentified	Unidentified	PAW59641_PAW59566_barcode05_contig_198509.region001.gbk	BGC0000099	monascorubrin
362	10	PAW59641_PAW59566_barcode05	contig_198720	contig_198720.region001.gbk	0.612502	yes	Terpene	generic	terpene	as7	Fungi	Ascomycota	Unidentified	Unidentified	Unidentified	Unidentified	Unidentified	PAW59641_PAW59566_barcode05_contig_198720.region001.gbk	BGC0001248	clavaric acid
363	14	PAW59641_PAW59566_barcode05	contig_198723	contig_198723.region001.gbk	1.00572	yes	NRP	generic	NRPS	as7	Fungi	Ascomycota	Unidentified	Unidentified	Unidentified	Unidentified	Unidentified	PAW59641_PAW59566_barcode05_contig_198723.region001.gbk	Unidentified	Unidentified
364	48	PAW59641_PAW59566_barcode05	contig_198810	contig_198810.region001.gbk	1.34698	yes	Terpene	generic	terpene	as7	Fungi	Ascomycota	Unidentified	Unidentified	Unidentified	Unidentified	Unidentified	PAW59641_PAW59566_barcode05_contig_198810.region001.gbk	Unidentified	Unidentified
365	47	PAW59641_PAW59566_barcode05	contig_199074	contig_199074.region001.gbk	1.127	yes	Terpene	generic	terpene	as7	Fungi	Ascomycota	Sordariomycetes	Hypocreales	Unidentified	Unidentified	Unidentified	PAW59641_PAW59566_barcode05_contig_199074.region001.gbk	Unidentified	Unidentified
366	53	PAW59641_PAW59566_barcode05	contig_199085	contig_199085.region001.gbk	0.821884	yes	Polyketide	T1PKS	T1PKS	as7	Fungi	Ascomycota	Unidentified	Unidentified	Unidentified	Unidentified	Unidentified	PAW59641_PAW59566_barcode05_contig_199085.region001.gbk	BGC0001258	1,3,6,8-tetrahydroxynaphthalene
367	38	PAW59641_PAW59566_barcode05	contig_200850	contig_200850.region001.gbk	0.965707	yes	NRP	generic	NRPS	as7	Fungi	Ascomycota	Unidentified	Unidentified	Unidentified	Unidentified	Unidentified	PAW59641_PAW59566_barcode05_contig_200850.region001.gbk	Unidentified	Unidentified
368	28	PAW59641_PAW59566_barcode05	contig_200907	contig_200907.region001.gbk	1.13457	yes	NRP	NRPS-like	NRPS-like	as7	Fungi	Ascomycota	Unidentified	Unidentified	Unidentified	Unidentified	Unidentified	PAW59641_PAW59566_barcode05_contig_200907.region001.gbk	Unidentified	Unidentified
369	60	PAW59641_PAW59566_barcode05	contig_201742	contig_201742.region001.gbk	1.00088	yes	Polyketide	T1PKS	T1PKS	as7	Fungi	Ascomycota	Unidentified	Unidentified	Unidentified	Unidentified	Unidentified	PAW59641_PAW59566_barcode05_contig_201742.region001.gbk	BGC0002168	decumbenone a/calbistrin A/calbistrin C/decumbenone B/decumbenone c/dioic acid moiety
370	60	PAW59641_PAW59566_barcode05	contig_202132	contig_202132.region001.gbk	0.753373	yes	Polyketide	T1PKS	T1PKS	as7	Fungi	Ascomycota	Lecanoromycetes	Teloschistales	Teloschistaceae	Unidentified	Unidentified	PAW59641_PAW59566_barcode05_contig_202132.region001.gbk	Unidentified	Unidentified
371	28	PAW59641_PAW59566_barcode05	contig_20223	contig_20223.region001.gbk	1.06501	yes	NRP	NRPS-like	NRPS-like	as7	Fungi	Ascomycota	Eurotiomycetes	Unidentified	Unidentified	Unidentified	Unidentified	PAW59641_PAW59566_barcode05_contig_20223.region001.gbk	Unidentified	Unidentified
372	47	PAW59641_PAW59566_barcode05	contig_203226	contig_203226.region001.gbk	1.10634	yes	Terpene	generic	terpene	as7	Fungi	Ascomycota	Eurotiomycetes	Chaetothyriales	Herpotrichiellaceae	Unidentified	Unidentified	PAW59641_PAW59566_barcode05_contig_203226.region001.gbk	Unidentified	Unidentified
373	47	PAW59641_PAW59566_barcode05	contig_203350	contig_203350.region001.gbk	1.14034	yes	NRP	NRPS-like	NRPS-like	as7	Fungi	Ascomycota	Sordariomycetes	Unidentified	Unidentified	Unidentified	Unidentified	PAW59641_PAW59566_barcode05_contig_203350.region001.gbk	BGC0001923	ascochlorin
374	30	PAW59641_PAW59566_barcode05	contig_203655	contig_203655.region001.gbk	0.926799	yes	Terpene	generic	terpene	as7	Fungi	Ascomycota	Sordariomycetes	Hypocreales	Unidentified	Unidentified	Unidentified	PAW59641_PAW59566_barcode05_contig_203655.region001.gbk	Unidentified	Unidentified
375	14	PAW59641_PAW59566_barcode05	contig_205813	contig_205813.region001.gbk	1.00717	yes	NRP	generic	NRPS	as7	Fungi	Ascomycota	Unidentified	Unidentified	Unidentified	Unidentified	Unidentified	PAW59641_PAW59566_barcode05_contig_205813.region001.gbk	Unidentified	Unidentified
376	53	PAW59641_PAW59566_barcode05	contig_206012	contig_206012.region001.gbk	0.668801	yes	Polyketide	T1PKS	T1PKS	as7	Fungi	Ascomycota	Unidentified	Unidentified	Unidentified	Unidentified	Unidentified	PAW59641_PAW59566_barcode05_contig_206012.region001.gbk	Unidentified	Unidentified
377	16	PAW59641_PAW59566_barcode05	contig_206108	contig_206108.region001.gbk	1.15759	yes	Other	betalactone	betalactone	as7	Fungi	Ascomycota	Eurotiomycetes	Chaetothyriales	Herpotrichiellaceae	Unidentified	Unidentified	PAW59641_PAW59566_barcode05_contig_206108.region001.gbk	Unidentified	Unidentified
378	28	PAW59641_PAW59566_barcode05	contig_207028	contig_207028.region001.gbk	1.11245	yes	NRP	NRPS-like	NRPS-like	as7	Fungi	Ascomycota	Lecanoromycetes	Unidentified	Unidentified	Unidentified	Unidentified	PAW59641_PAW59566_barcode05_contig_207028.region001.gbk	Unidentified	Unidentified
380	14	PAW59641_PAW59566_barcode05	contig_208441	contig_208441.region001.gbk	1.03302	yes	NRP	NRPS-like	NRPS-like	as7	Fungi	Ascomycota	Eurotiomycetes	Chaetothyriales	Herpotrichiellaceae	Unidentified	Unidentified	PAW59641_PAW59566_barcode05_contig_208441.region001.gbk	Unidentified	Unidentified
381	7	PAW59641_PAW59566_barcode05	contig_208869	contig_208869.region001.gbk	0.908651	yes	Terpene	generic	terpene	as7	Fungi	Ascomycota	Unidentified	Unidentified	Unidentified	Unidentified	Unidentified	PAW59641_PAW59566_barcode05_contig_208869.region001.gbk	BGC0001839	squalestatin S1
382	10	PAW59641_PAW59566_barcode05	contig_209241	contig_209241.region001.gbk	0.431117	yes	Terpene	generic	terpene	as7	Fungi	Ascomycota	Unidentified	Unidentified	Unidentified	Unidentified	Unidentified	PAW59641_PAW59566_barcode05_contig_209241.region001.gbk	BGC0001248	clavaric acid
383	34	PAW59641_PAW59566_barcode05	contig_209383	contig_209383.region001.gbk	0.889458	yes	NRP	generic	NRPS	as7	Fungi	Ascomycota	Unidentified	Unidentified	Unidentified	Unidentified	Unidentified	PAW59641_PAW59566_barcode05_contig_209383.region001.gbk	Unidentified	Unidentified
385	28	PAW59641_PAW59566_barcode05	contig_209847	contig_209847.region001.gbk	1.15616	yes	NRP	NRPS-like	NRPS-like	as7	Fungi	Ascomycota	Unidentified	Unidentified	Unidentified	Unidentified	Unidentified	PAW59641_PAW59566_barcode05_contig_209847.region001.gbk	Unidentified	Unidentified
386	12	PAW59641_PAW59566_barcode05	contig_210768	contig_210768.region001.gbk	1.0206	yes	Terpene	generic	terpene	as7	Fungi	Ascomycota	Lecanoromycetes	Unidentified	Unidentified	Unidentified	Unidentified	PAW59641_PAW59566_barcode05_contig_210768.region001.gbk	Unidentified	Unidentified
387	53	PAW59641_PAW59566_barcode05	contig_210910	contig_210910.region001.gbk	0.703002	yes	Polyketide	T1PKS	T1PKS	as7	Fungi	Ascomycota	Eurotiomycetes	Chaetothyriales	Unidentified	Unidentified	Unidentified	PAW59641_PAW59566_barcode05_contig_210910.region001.gbk	Unidentified	Unidentified
388	47	PAW59641_PAW59566_barcode05	contig_211268	contig_211268.region001.gbk	1.004	yes	Terpene	generic	terpene	as7	Fungi	Ascomycota	Unidentified	Unidentified	Unidentified	Unidentified	Unidentified	PAW59641_PAW59566_barcode05_contig_211268.region001.gbk	Unidentified	Unidentified
389	48	PAW59641_PAW59566_barcode05	contig_21226	contig_21226.region001.gbk	0.995677	yes	NRP	NRPS-like	NRPS-like	as7	Fungi	Ascomycota	Unidentified	Unidentified	Unidentified	Unidentified	Unidentified	PAW59641_PAW59566_barcode05_contig_21226.region001.gbk	Unidentified	Unidentified
390	60	PAW59641_PAW59566_barcode05	contig_212835	contig_212835.region001.gbk	0.810565	yes	Polyketide	T1PKS	T1PKS	as7	Fungi	Ascomycota	Lecanoromycetes	Unidentified	Unidentified	Unidentified	Unidentified	PAW59641_PAW59566_barcode05_contig_212835.region001.gbk	Unidentified	Unidentified
391	34	PAW59641_PAW59566_barcode05	contig_213988	contig_213988.region001.gbk	0.935488	yes	NRP	generic	NRPS	as7	Fungi	Ascomycota	Sordariomycetes	Hypocreales	Unidentified	Unidentified	Unidentified	PAW59641_PAW59566_barcode05_contig_213988.region001.gbk	Unidentified	Unidentified
392	14	PAW59641_PAW59566_barcode05	contig_215412	contig_215412.region001.gbk	0.927416	yes	NRP	generic	NRPS	as7	Fungi	Ascomycota	Sordariomycetes	Hypocreales	Unidentified	Trichothecium	Trichothecium roseum	PAW59641_PAW59566_barcode05_contig_215412.region001.gbk	Unidentified	Unidentified
393	22	PAW59641_PAW59566_barcode05	contig_215495	contig_215495.region001.gbk	1.33308	yes	Other	indole	indole	as7	Fungi	Ascomycota	Unidentified	Unidentified	Unidentified	Unidentified	Unidentified	PAW59641_PAW59566_barcode05_contig_215495.region001.gbk	Unidentified	Unidentified
394	14	PAW59641_PAW59566_barcode05	contig_215723	contig_215723.region001.gbk	1.02534	yes	NRP	generic	NRPS	as7	Fungi	Ascomycota	Unidentified	Unidentified	Unidentified	Unidentified	Unidentified	PAW59641_PAW59566_barcode05_contig_215723.region001.gbk	Unidentified	Unidentified
395	49	PAW59641_PAW59566_barcode05	contig_215783	contig_215783.region001.gbk	0.982276	yes	NRP	NRPS-like	NRPS-like	as7	Fungi	Ascomycota	Unidentified	Unidentified	Unidentified	Unidentified	Unidentified	PAW59641_PAW59566_barcode05_contig_215783.region001.gbk	Unidentified	Unidentified
396	14	PAW59641_PAW59566_barcode05	contig_216558	contig_216558.region001.gbk	0.992372	yes	NRP	generic	NRPS	as7	Fungi	Ascomycota	Eurotiomycetes	Chaetothyriales	Unidentified	Unidentified	Unidentified	PAW59641_PAW59566_barcode05_contig_216558.region001.gbk	BGC0001187	xenolozoyenone
397	14	PAW59641_PAW59566_barcode05	contig_216619	contig_216619.region001.gbk	1.03756	yes	NRP	generic	NRPS	as7	Fungi	Ascomycota	Sordariomycetes	Hypocreales	Unidentified	Trichothecium	Trichothecium roseum	PAW59641_PAW59566_barcode05_contig_216619.region001.gbk	Unidentified	Unidentified
398	14	PAW59641_PAW59566_barcode05	contig_21666	contig_21666.region001.gbk	1.02295	yes	NRP	generic	NRPS	as7	Fungi	Ascomycota	Lecanoromycetes	Teloschistales	Unidentified	Unidentified	Unidentified	PAW59641_PAW59566_barcode05_contig_21666.region001.gbk	Unidentified	Unidentified
399	53	PAW59641_PAW59566_barcode05	contig_217384	contig_217384.region001.gbk	1.17433	yes	NRP	NRPS-like	NRPS-like	as7	Fungi	Ascomycota	Lecanoromycetes	Caliciales	Physciaceae	Heterodermia	Heterodermia speciosa	PAW59641_PAW59566_barcode05_contig_217384.region001.gbk	Unidentified	Unidentified
400	20	PAW59641_PAW59566_barcode05	contig_217573	contig_217573.region001.gbk	1.3585	yes	Other	indole	indole	as7	Fungi	Ascomycota	Lecanoromycetes	Unidentified	Unidentified	Unidentified	Unidentified	PAW59641_PAW59566_barcode05_contig_217573.region001.gbk	Unidentified	Unidentified
401	10	PAW59641_PAW59566_barcode05	contig_217785	contig_217785.region001.gbk	0.586302	yes	Terpene	generic	terpene	as7	Fungi	Ascomycota	Unidentified	Unidentified	Unidentified	Unidentified	Unidentified	PAW59641_PAW59566_barcode05_contig_217785.region001.gbk	BGC0001248	clavaric acid
402	28	PAW59641_PAW59566_barcode05	contig_218230	contig_218230.region001.gbk	1.13491	yes	NRP	NRPS-like	NRPS-like	as7	Fungi	Ascomycota	Unidentified	Unidentified	Unidentified	Unidentified	Unidentified	PAW59641_PAW59566_barcode05_contig_218230.region001.gbk	Unidentified	Unidentified
403	60	PAW59641_PAW59566_barcode05	contig_218576	contig_218576.region001.gbk	0.816754	yes	Polyketide	T1PKS	T1PKS	as7	Fungi	Ascomycota	Unidentified	Unidentified	Unidentified	Unidentified	Unidentified	PAW59641_PAW59566_barcode05_contig_218576.region001.gbk	Unidentified	Unidentified
404	14	PAW59641_PAW59566_barcode05	contig_219481	contig_219481.region001.gbk	0.938512	yes	NRP	generic	NRPS	as7	Fungi	Ascomycota	Sordariomycetes	Hypocreales	Unidentified	Trichothecium	Trichothecium roseum	PAW59641_PAW59566_barcode05_contig_219481.region001.gbk	Unidentified	Unidentified
405	16	PAW59641_PAW59566_barcode05	contig_220177	contig_220177.region001.gbk	1.3056	yes	Other	betalactone	betalactone	as7	Fungi	Ascomycota	Unidentified	Unidentified	Unidentified	Unidentified	Unidentified	PAW59641_PAW59566_barcode05_contig_220177.region001.gbk	Unidentified	Unidentified
406	37	PAW59641_PAW59566_barcode05	contig_220535	contig_220535.region001.gbk	0.958763	yes	NRP	generic	NRPS	as7	Fungi	Ascomycota	Eurotiomycetes	Chaetothyriales	Herpotrichiellaceae	Unidentified	Unidentified	PAW59641_PAW59566_barcode05_contig_220535.region001.gbk	Unidentified	Unidentified
407	14	PAW59641_PAW59566_barcode05	contig_25311	contig_25311.region001.gbk	1.00869	yes	NRP	generic	NRPS	as7	Fungi	Ascomycota	Sordariomycetes	Hypocreales	Unidentified	Unidentified	Unidentified	PAW59641_PAW59566_barcode05_contig_25311.region001.gbk	Unidentified	Unidentified
408	50	PAW59641_PAW59566_barcode05	contig_30015	contig_30015.region001.gbk	1.3539	yes	Terpene	generic	terpene	as7	Fungi	Ascomycota	Unidentified	Unidentified	Unidentified	Unidentified	Unidentified	PAW59641_PAW59566_barcode05_contig_30015.region001.gbk	Unidentified	Unidentified
409	34	PAW59641_PAW59566_barcode05	contig_30485	contig_30485.region001.gbk	0.912399	yes	NRP	generic	NRPS	as7	Fungi	Ascomycota	Sordariomycetes	Unidentified	Unidentified	Unidentified	Unidentified	PAW59641_PAW59566_barcode05_contig_30485.region001.gbk	Unidentified	Unidentified
410	14	PAW59641_PAW59566_barcode05	contig_31707	contig_31707.region001.gbk	0.977414	yes	NRP	generic	NRPS	as7	Fungi	Ascomycota	Sordariomycetes	Hypocreales	Unidentified	Unidentified	Unidentified	PAW59641_PAW59566_barcode05_contig_31707.region001.gbk	Unidentified	Unidentified
413	24	PAW59641_PAW59566_barcode05	contig_35698	contig_35698.region001.gbk	1.10452	yes	Polyketide	T3PKS	T3PKS	as7	Fungi	Ascomycota	Sordariomycetes	Hypocreales	Unidentified	Unidentified	Unidentified	PAW59641_PAW59566_barcode05_contig_35698.region001.gbk	Unidentified	Unidentified
414	20	PAW59641_PAW59566_barcode05	contig_36805	contig_36805.region001.gbk	1.3585	yes	Terpene	generic	terpene	as7	Fungi	Ascomycota	Lecanoromycetes	Teloschistales	Teloschistaceae	Variospora	Variospora aurantia	PAW59641_PAW59566_barcode05_contig_36805.region001.gbk	Unidentified	Unidentified
415	37	PAW59641_PAW59566_barcode05	contig_36816	contig_36816.region001.gbk	0.895699	yes	NRP	generic	NRPS	as7	Fungi	Ascomycota	Eurotiomycetes	Eurotiales	Trichocomaceae	Talaromyces	Unidentified	PAW59641_PAW59566_barcode05_contig_36816.region001.gbk	Unidentified	Unidentified
416	37	PAW59641_PAW59566_barcode05	contig_39479	contig_39479.region001.gbk	0.879107	yes	NRP	generic	NRPS	as7	Fungi	Ascomycota	Lecanoromycetes	Caliciales	Physciaceae	Physcia	Physcia stellaris	PAW59641_PAW59566_barcode05_contig_39479.region001.gbk	Unidentified	Unidentified
417	14	PAW59641_PAW59566_barcode05	contig_4191	contig_4191.region001.gbk	0.988316	yes	NRP	generic	NRPS	as7	Fungi	Ascomycota	Sordariomycetes	Hypocreales	Unidentified	Unidentified	Unidentified	PAW59641_PAW59566_barcode05_contig_4191.region001.gbk	Unidentified	Unidentified
418	53	PAW59641_PAW59566_barcode05	contig_45386	contig_45386.region001.gbk	0.70855	yes	Polyketide	T1PKS	T1PKS	as7	Fungi	Ascomycota	Sordariomycetes	Hypocreales	Unidentified	Unidentified	Unidentified	PAW59641_PAW59566_barcode05_contig_45386.region001.gbk	Unidentified	Unidentified
420	14	PAW59641_PAW59566_barcode05	contig_48538	contig_48538.region001.gbk	0.898078	yes	NRP	generic	NRPS	as7	Fungi	Ascomycota	Unidentified	Unidentified	Unidentified	Unidentified	Unidentified	PAW59641_PAW59566_barcode05_contig_48538.region001.gbk	Unidentified	Unidentified
421	53	PAW59641_PAW59566_barcode05	contig_4889	contig_4889.region001.gbk	0.717895	yes	Polyketide	T1PKS	T1PKS	as7	Fungi	Ascomycota	Lecanoromycetes	Caliciales	Physciaceae	Physcia	Physcia stellaris	PAW59641_PAW59566_barcode05_contig_4889.region001.gbk	Unidentified	Unidentified
422	34	PAW59641_PAW59566_barcode05	contig_49446	contig_49446.region001.gbk	0.873353	yes	NRP	generic	NRPS	as7	Fungi	Ascomycota	Sordariomycetes	Xylariales	Unidentified	Unidentified	Unidentified	PAW59641_PAW59566_barcode05_contig_49446.region001.gbk	Unidentified	Unidentified
423	14	PAW59641_PAW59566_barcode05	contig_51998	contig_51998.region001.gbk	0.940715	yes	NRP	generic	NRPS	as7	Fungi	Ascomycota	Sordariomycetes	Hypocreales	Unidentified	Trichothecium	Trichothecium roseum	PAW59641_PAW59566_barcode05_contig_51998.region001.gbk	Unidentified	Unidentified
424	60	PAW59641_PAW59566_barcode05	contig_52179	contig_52179.region001.gbk	0.801083	yes	Polyketide	T1PKS	T1PKS	as7	Fungi	Ascomycota	Lecanoromycetes	Teloschistales	Teloschistaceae	Unidentified	Unidentified	PAW59641_PAW59566_barcode05_contig_52179.region001.gbk	BGC0000046	depudecin
425	20	PAW59641_PAW59566_barcode05	contig_52412	contig_52412.region001.gbk	1.3585	yes	Other	indole	indole	as7	Fungi	Ascomycota	Sordariomycetes	Xylariales	Unidentified	Unidentified	Unidentified	PAW59641_PAW59566_barcode05_contig_52412.region001.gbk	Unidentified	Unidentified
427	28	PAW59641_PAW59566_barcode05	contig_5556	contig_5556.region001.gbk	1.11723	yes	NRP	NRPS-like	NRPS-like	as7	Fungi	Ascomycota	Eurotiomycetes	Chaetothyriales	Herpotrichiellaceae	Unidentified	Unidentified	PAW59641_PAW59566_barcode05_contig_5556.region001.gbk	Unidentified	Unidentified
428	46	PAW59641_PAW59566_barcode05	contig_5714	contig_5714.region001.gbk	1.22982	yes	RiPP	fungal-RiPP-like	fungal-RiPP-like	as7	Fungi	Ascomycota	Lecanoromycetes	Teloschistales	Teloschistaceae	Unidentified	Unidentified	PAW59641_PAW59566_barcode05_contig_5714.region001.gbk	Unidentified	Unidentified
429	37	PAW59641_PAW59566_barcode05	contig_58982	contig_58982.region001.gbk	0.979808	yes	NRP	generic	NRPS	as7	Fungi	Ascomycota	Lecanoromycetes	Unidentified	Unidentified	Unidentified	Unidentified	PAW59641_PAW59566_barcode05_contig_58982.region001.gbk	Unidentified	Unidentified
430	14	PAW59641_PAW59566_barcode05	contig_6038	contig_6038.region001.gbk	0.936303	yes	NRP	generic	NRPS	as7	Fungi	Ascomycota	Unidentified	Unidentified	Unidentified	Unidentified	Unidentified	PAW59641_PAW59566_barcode05_contig_6038.region001.gbk	Unidentified	Unidentified
431	14	PAW59641_PAW59566_barcode05	contig_60427	contig_60427.region001.gbk	0.899932	yes	NRP	generic	NRPS	as7	Fungi	Ascomycota	Sordariomycetes	Hypocreales	Unidentified	Unidentified	Unidentified	PAW59641_PAW59566_barcode05_contig_60427.region001.gbk	Unidentified	Unidentified
433	24	PAW59641_PAW59566_barcode05	contig_62055	contig_62055.region001.gbk	0.758532	yes	Polyketide	T3PKS	T3PKS	as7	Fungi	Ascomycota	Lecanoromycetes	Unidentified	Unidentified	Unidentified	Unidentified	PAW59641_PAW59566_barcode05_contig_62055.region001.gbk	Unidentified	Unidentified
435	48	PAW59641_PAW59566_barcode05	contig_6430	contig_6430.region001.gbk	1.02555	yes	NRP	NRPS-like	NRPS-like	as7	Fungi	Ascomycota	Unidentified	Unidentified	Unidentified	Unidentified	Unidentified	PAW59641_PAW59566_barcode05_contig_6430.region001.gbk	Unidentified	Unidentified
437	10	PAW59641_PAW59566_barcode05	contig_65234	contig_65234.region001.gbk	0.431117	yes	Terpene	generic	terpene	as7	Fungi	Ascomycota	Unidentified	Unidentified	Unidentified	Unidentified	Unidentified	PAW59641_PAW59566_barcode05_contig_65234.region001.gbk	BGC0001248	clavaric acid
438	14	PAW59641_PAW59566_barcode05	contig_67490	contig_67490.region001.gbk	1.03231	yes	NRP	generic	NRPS	as7	Fungi	Ascomycota	Sordariomycetes	Unidentified	Unidentified	Unidentified	Unidentified	PAW59641_PAW59566_barcode05_contig_67490.region001.gbk	Unidentified	Unidentified
439	46	PAW59641_PAW59566_barcode05	contig_75210	contig_75210.region001.gbk	1.21369	yes	RiPP	fungal-RiPP-like	fungal-RiPP-like	as7	Fungi	Ascomycota	Unidentified	Unidentified	Unidentified	Unidentified	Unidentified	PAW59641_PAW59566_barcode05_contig_75210.region001.gbk	Unidentified	Unidentified
440	28	PAW59641_PAW59566_barcode05	contig_7547	contig_7547.region001.gbk	1.00058	yes	NRP	NRPS-like	NRPS-like	as7	Fungi	Ascomycota	Unidentified	Unidentified	Unidentified	Unidentified	Unidentified	PAW59641_PAW59566_barcode05_contig_7547.region001.gbk	Unidentified	Unidentified
441	14	PAW59641_PAW59566_barcode05	contig_77190	contig_77190.region001.gbk	0.935522	yes	NRP	generic	NRPS	as7	Fungi	Ascomycota	Unidentified	Unidentified	Unidentified	Unidentified	Unidentified	PAW59641_PAW59566_barcode05_contig_77190.region001.gbk	Unidentified	Unidentified
442	48	PAW59641_PAW59566_barcode05	contig_77342	contig_77342.region001.gbk	1.31387	yes	Other	indole	indole	as7	Fungi	Ascomycota	Unidentified	Unidentified	Unidentified	Unidentified	Unidentified	PAW59641_PAW59566_barcode05_contig_77342.region001.gbk	BGC0002256	fusarochromanone/desacetylfusarochromene/fusarochromene/4-hydroxykynurenine
443	14	PAW59641_PAW59566_barcode05	contig_77529	contig_77529.region001.gbk	0.984897	yes	NRP	NRPS-like	NRPS-like	as7	Fungi	Ascomycota	Lecanoromycetes	Caliciales	Physciaceae	Unidentified	Unidentified	PAW59641_PAW59566_barcode05_contig_77529.region001.gbk	Unidentified	Unidentified
444	10	PAW59641_PAW59566_barcode05	contig_78197	contig_78197.region001.gbk	0.176777	yes	Terpene	generic	terpene	as7	Fungi	Ascomycota	Dothideomycetes	Mycosphaerellales	Unidentified	Unidentified	Unidentified	PAW59641_PAW59566_barcode05_contig_78197.region001.gbk	BGC0001248	clavaric acid
445	7	PAW59641_PAW59566_barcode05	contig_82466	contig_82466.region001.gbk	0.82411	yes	Terpene	generic	terpene	as7	Fungi	Ascomycota	Unidentified	Unidentified	Unidentified	Unidentified	Unidentified	PAW59641_PAW59566_barcode05_contig_82466.region001.gbk	BGC0001839	squalestatin S1
446	37	PAW59641_PAW59566_barcode05	contig_82659	contig_82659.region001.gbk	0.92394	yes	NRP	generic	NRPS	as7	Fungi	Ascomycota	Eurotiomycetes	Unidentified	Unidentified	Unidentified	Unidentified	PAW59641_PAW59566_barcode05_contig_82659.region001.gbk	Unidentified	Unidentified
447	20	PAW59641_PAW59566_barcode05	contig_82832	contig_82832.region001.gbk	1.3585	yes	RiPP	RiPP-like	RiPP-like	as7	Fungi	Ascomycota	Unidentified	Unidentified	Unidentified	Unidentified	Unidentified	PAW59641_PAW59566_barcode05_contig_82832.region001.gbk	Unidentified	Unidentified
448	14	PAW59641_PAW59566_barcode05	contig_85310	contig_85310.region001.gbk	0.96198	yes	NRP	generic	NRPS	as7	Fungi	Ascomycota	Sordariomycetes	Unidentified	Unidentified	Unidentified	Unidentified	PAW59641_PAW59566_barcode05_contig_85310.region001.gbk	Unidentified	Unidentified
449	49	PAW59641_PAW59566_barcode05	contig_8645	contig_8645.region001.gbk	1.07875	yes	NRP	NRPS-like	NRPS-like	as7	Fungi	Ascomycota	Unidentified	Unidentified	Unidentified	Unidentified	Unidentified	PAW59641_PAW59566_barcode05_contig_8645.region001.gbk	Unidentified	Unidentified
450	53	PAW59641_PAW59566_barcode05	contig_87376	contig_87376.region001.gbk	0.964222	yes	Polyketide	T1PKS	T1PKS	as7	Fungi	Ascomycota	Sordariomycetes	Unidentified	Unidentified	Unidentified	Unidentified	PAW59641_PAW59566_barcode05_contig_87376.region001.gbk	Unidentified	Unidentified
451	53	PAW59641_PAW59566_barcode05	contig_90044	contig_90044.region001.gbk	0.810147	yes	Polyketide	T1PKS	T1PKS	as7	Fungi	Ascomycota	Lecanoromycetes	Caliciales	Physciaceae	Heterodermia	Heterodermia speciosa	PAW59641_PAW59566_barcode05_contig_90044.region001.gbk	Unidentified	Unidentified
452	53	PAW59641_PAW59566_barcode05	contig_90916	contig_90916.region001.gbk	0.847629	yes	NRP	NRPS-like	NRPS-like	as7	Fungi	Ascomycota	Sordariomycetes	Unidentified	Unidentified	Unidentified	Unidentified	PAW59641_PAW59566_barcode05_contig_90916.region001.gbk	Unidentified	Unidentified
453	60	PAW59641_PAW59566_barcode05	contig_9350	contig_9350.region001.gbk	0.84293	yes	Polyketide	T1PKS	T1PKS	as7	Fungi	Ascomycota	Unidentified	Unidentified	Unidentified	Unidentified	Unidentified	PAW59641_PAW59566_barcode05_contig_9350.region001.gbk	Unidentified	Unidentified
454	53	PAW59641_PAW59566_barcode08	contig_10417	contig_10417.region001.gbk	0.944216	yes	Polyketide	T1PKS	T1PKS	as7	Fungi	Ascomycota	Unidentified	Unidentified	Unidentified	Unidentified	Unidentified	PAW59641_PAW59566_barcode08_contig_10417.region001.gbk	Unidentified	Unidentified
455	14	PAW59641_PAW59566_barcode08	contig_10847	contig_10847.region001.gbk	0.987643	yes	NRP	NRPS-like	NRPS-like	as7	Fungi	Ascomycota	Lecanoromycetes	Unidentified	Unidentified	Unidentified	Unidentified	PAW59641_PAW59566_barcode08_contig_10847.region001.gbk	Unidentified	Unidentified
456	14	PAW59641_PAW59566_barcode08	contig_11477	contig_11477.region001.gbk	1.11529	yes	NRP	NRPS-like	NRPS-like	as7	Fungi	Ascomycota	Eurotiomycetes	Eurotiales	Aspergillaceae	Penicillium	Unidentified	PAW59641_PAW59566_barcode08_contig_11477.region001.gbk	Unidentified	Unidentified
458	13	PAW59641_PAW59566_barcode08	contig_12899	contig_12899.region001.gbk	1.32942	yes	Other	phosphonate	phosphonate	as7	Fungi	Ascomycota	Lecanoromycetes	Lecanorales	Parmeliaceae	Unidentified	Unidentified	PAW59641_PAW59566_barcode08_contig_12899.region001.gbk	BGC0002670	fosfonochlorin
459	60	PAW59641_PAW59566_barcode08	contig_12899	contig_12899.region002.gbk	0.829446	yes	Polyketide	T1PKS	T1PKS	as7	Fungi	Ascomycota	Lecanoromycetes	Lecanorales	Parmeliaceae	Unidentified	Unidentified	PAW59641_PAW59566_barcode08_contig_12899.region002.gbk	BGC0002234	flavoglaucin
460	16	PAW59641_PAW59566_barcode08	contig_14856	contig_14856.region001.gbk	1.24697	yes	Other	betalactone	betalactone	as7	Fungi	Ascomycota	Dothideomycetes	Mycosphaerellales	Unidentified	Unidentified	Unidentified	PAW59641_PAW59566_barcode08_contig_14856.region001.gbk	Unidentified	Unidentified
461	53	PAW59641_PAW59566_barcode08	contig_14892	contig_14892.region001.gbk	0.949929	yes	Polyketide	T1PKS	T1PKS	as7	Fungi	Ascomycota	Lecanoromycetes	Lecanorales	Unidentified	Unidentified	Unidentified	PAW59641_PAW59566_barcode08_contig_14892.region001.gbk	BGC0001258	1,3,6,8-tetrahydroxynaphthalene
462	53	PAW59641_PAW59566_barcode08	contig_15329	contig_15329.region001.gbk	0.821587	yes	Polyketide	T1PKS	T1PKS	as7	Fungi	Ascomycota	Unidentified	Unidentified	Unidentified	Unidentified	Unidentified	PAW59641_PAW59566_barcode08_contig_15329.region001.gbk	Unidentified	Unidentified
463	14	PAW59641_PAW59566_barcode08	contig_15389	contig_15389.region001.gbk	0.981642	yes	NRP	generic	NRPS	as7	Fungi	Ascomycota	Lecanoromycetes	Unidentified	Unidentified	Unidentified	Unidentified	PAW59641_PAW59566_barcode08_contig_15389.region001.gbk	Unidentified	Unidentified
465	53	PAW59641_PAW59566_barcode08	contig_17396	contig_17396.region001.gbk	0.785736	yes	Polyketide	T1PKS	T1PKS	as7	Fungi	Ascomycota	Lecanoromycetes	Unidentified	Unidentified	Unidentified	Unidentified	PAW59641_PAW59566_barcode08_contig_17396.region001.gbk	Unidentified	Unidentified
466	28	PAW59641_PAW59566_barcode08	contig_1867	contig_1867.region001.gbk	1.02207	yes	NRP	NRPS-like	NRPS-like	as7	Fungi	Ascomycota	Lecanoromycetes	Unidentified	Unidentified	Unidentified	Unidentified	PAW59641_PAW59566_barcode08_contig_1867.region001.gbk	Unidentified	Unidentified
467	14	PAW59641_PAW59566_barcode08	contig_19021	contig_19021.region001.gbk	0.901559	yes	NRP	NRPS-like	NRPS-like	as7	Fungi	Ascomycota	Lecanoromycetes	Caliciales	Physciaceae	Physcia	Physcia stellaris	PAW59641_PAW59566_barcode08_contig_19021.region001.gbk	Unidentified	Unidentified
468	48	PAW59641_PAW59566_barcode08	contig_2035	contig_2035.region001.gbk	0.919599	yes	NRP	NRPS-like	NRPS-like	as7	Fungi	Ascomycota	Unidentified	Unidentified	Unidentified	Unidentified	Unidentified	PAW59641_PAW59566_barcode08_contig_2035.region001.gbk	Unidentified	Unidentified
471	32	PAW59641_PAW59566_barcode08	contig_21630	contig_21630.region001.gbk	1.07763	yes	NRP	NRPS-like	NRPS-like	as7	Fungi	Ascomycota	Lecanoromycetes	Caliciales	Physciaceae	Unidentified	Unidentified	PAW59641_PAW59566_barcode08_contig_21630.region001.gbk	Unidentified	Unidentified
473	53	PAW59641_PAW59566_barcode08	contig_22306	contig_22306.region001.gbk	0.771983	yes	Polyketide	T1PKS	T1PKS	as7	Fungi	Ascomycota	Dothideomycetes	Unidentified	Unidentified	Unidentified	Unidentified	PAW59641_PAW59566_barcode08_contig_22306.region001.gbk	BGC0000107	naphthopyrone
474	14	PAW59641_PAW59566_barcode08	contig_23314	contig_23314.region001.gbk	0.985669	yes	NRP	NRPS-like	NRPS-like	as7	Fungi	Ascomycota	Unidentified	Unidentified	Unidentified	Unidentified	Unidentified	PAW59641_PAW59566_barcode08_contig_23314.region001.gbk	Unidentified	Unidentified
475	46	PAW59641_PAW59566_barcode08	contig_23809	contig_23809.region001.gbk	1.05725	yes	RiPP	fungal-RiPP-like	fungal-RiPP-like	as7	Fungi	Ascomycota	Unidentified	Unidentified	Unidentified	Unidentified	Unidentified	PAW59641_PAW59566_barcode08_contig_23809.region001.gbk	Unidentified	Unidentified
476	46	PAW59641_PAW59566_barcode08	contig_24753	contig_24753.region001.gbk	1.17476	yes	RiPP	fungal-RiPP-like	fungal-RiPP-like	as7	Fungi	Ascomycota	Unidentified	Unidentified	Unidentified	Unidentified	Unidentified	PAW59641_PAW59566_barcode08_contig_24753.region001.gbk	Unidentified	Unidentified
477	46	PAW59641_PAW59566_barcode08	contig_2591	contig_2591.region001.gbk	1.17476	yes	RiPP	fungal-RiPP-like	fungal-RiPP-like	as7	Fungi	Ascomycota	Lecanoromycetes	Lecanorales	Parmeliaceae	Alectoria	Unidentified	PAW59641_PAW59566_barcode08_contig_2591.region001.gbk	Unidentified	Unidentified
478	7	PAW59641_PAW59566_barcode08	contig_27261	contig_27261.region001.gbk	0.978749	yes	Terpene	generic	terpene	as7	Fungi	Ascomycota	Unidentified	Unidentified	Unidentified	Unidentified	Unidentified	PAW59641_PAW59566_barcode08_contig_27261.region001.gbk	Unidentified	Unidentified
480	46	PAW59641_PAW59566_barcode08	contig_2833	contig_2833.region001.gbk	1.31113	yes	RiPP	fungal-RiPP-like	fungal-RiPP-like	as7	Fungi	Ascomycota	Lecanoromycetes	Lecanorales	Parmeliaceae	Unidentified	Unidentified	PAW59641_PAW59566_barcode08_contig_2833.region001.gbk	Unidentified	Unidentified
481	12	PAW59641_PAW59566_barcode08	contig_2866	contig_2866.region001.gbk	1.0385	yes	Terpene	generic	terpene	as7	Fungi	Basidiomycota	Tremellomycetes	Unidentified	Unidentified	Unidentified	Unidentified	PAW59641_PAW59566_barcode08_contig_2866.region001.gbk	Unidentified	Unidentified
482	14	PAW59641_PAW59566_barcode08	contig_29308	contig_29308.region001.gbk	1.08713	yes	NRP	NRPS-like	NRPS-like	as7	Fungi	Ascomycota	Lecanoromycetes	Lecanorales	Cladoniaceae	Cladonia	Cladonia borealis	PAW59641_PAW59566_barcode08_contig_29308.region001.gbk	BGC0002274	aspulvinone H/aspulvinone B1
483	53	PAW59641_PAW59566_barcode08	contig_31045	contig_31045.region001.gbk	1.09052	yes	Polyketide	T1PKS	T1PKS	as7	Fungi	Ascomycota	Lecanoromycetes	Lecanorales	Ramalinaceae	Ramalina	Ramalina farinacea	PAW59641_PAW59566_barcode08_contig_31045.region001.gbk	Unidentified	Unidentified
484	48	PAW59641_PAW59566_barcode08	contig_31441	contig_31441.region001.gbk	0.850042	yes	NRP	NRPS-like	NRPS-like	as7	Fungi	Ascomycota	Unidentified	Unidentified	Unidentified	Unidentified	Unidentified	PAW59641_PAW59566_barcode08_contig_31441.region001.gbk	Unidentified	Unidentified
486	46	PAW59641_PAW59566_barcode08	contig_3349	contig_3349.region001.gbk	0.995218	yes	RiPP	fungal-RiPP-like	fungal-RiPP-like	as7	Fungi	Ascomycota	Lecanoromycetes	Unidentified	Unidentified	Unidentified	Unidentified	PAW59641_PAW59566_barcode08_contig_3349.region001.gbk	Unidentified	Unidentified
487	46	PAW59641_PAW59566_barcode08	contig_35408	contig_35408.region001.gbk	1.28971	yes	RiPP	fungal-RiPP-like	fungal-RiPP-like	as7	Fungi	Ascomycota	Lecanoromycetes	Unidentified	Unidentified	Unidentified	Unidentified	PAW59641_PAW59566_barcode08_contig_35408.region001.gbk	Unidentified	Unidentified
489	30	PAW59641_PAW59566_barcode08	contig_36212	contig_36212.region001.gbk	0.932697	yes	Terpene	generic	terpene	as7	Fungi	Ascomycota	Dothideomycetes	Unidentified	Unidentified	Unidentified	Unidentified	PAW59641_PAW59566_barcode08_contig_36212.region001.gbk	Unidentified	Unidentified
490	10	PAW59641_PAW59566_barcode08	contig_36370	contig_36370.region001.gbk	0.423864	yes	Terpene	generic	terpene	as7	Fungi	Ascomycota	Lecanoromycetes	Lecanorales	Unidentified	Unidentified	Unidentified	PAW59641_PAW59566_barcode08_contig_36370.region001.gbk	BGC0001248	clavaric acid
492	14	PAW59641_PAW59566_barcode08	contig_37302	contig_37302.region001.gbk	1.01278	yes	NRP	generic	NRPS	as7	Fungi	Ascomycota	Lecanoromycetes	Unidentified	Unidentified	Unidentified	Unidentified	PAW59641_PAW59566_barcode08_contig_37302.region001.gbk	Unidentified	Unidentified
493	47	PAW59641_PAW59566_barcode08	contig_3837	contig_3837.region001.gbk	1.18532	yes	NRP	NRPS-like	NRPS-like	as7	Fungi	Ascomycota	Lecanoromycetes	Unidentified	Unidentified	Unidentified	Unidentified	PAW59641_PAW59566_barcode08_contig_3837.region001.gbk	Unidentified	Unidentified
494	46	PAW59641_PAW59566_barcode08	contig_43209	contig_43209.region001.gbk	1.21369	yes	RiPP	fungal-RiPP-like	fungal-RiPP-like	as7	Fungi	Ascomycota	Dothideomycetes	Unidentified	Unidentified	Unidentified	Unidentified	PAW59641_PAW59566_barcode08_contig_43209.region001.gbk	Unidentified	Unidentified
495	46	PAW59641_PAW59566_barcode08	contig_46092	contig_46092.region001.gbk	1.28887	yes	RiPP	fungal-RiPP-like	fungal-RiPP-like	as7	Fungi	Ascomycota	Unidentified	Unidentified	Unidentified	Unidentified	Unidentified	PAW59641_PAW59566_barcode08_contig_46092.region001.gbk	Unidentified	Unidentified
496	14	PAW59641_PAW59566_barcode08	contig_46713	contig_46713.region001.gbk	0.955997	yes	NRP	generic	NRPS	as7	Fungi	Ascomycota	Unidentified	Unidentified	Unidentified	Unidentified	Unidentified	PAW59641_PAW59566_barcode08_contig_46713.region001.gbk	Unidentified	Unidentified
497	53	PAW59641_PAW59566_barcode08	contig_46840	contig_46840.region001.gbk	0.775522	yes	Polyketide	T1PKS	T1PKS	as7	Fungi	Ascomycota	Dothideomycetes	Pleosporales	Melanommataceae	Melanomma	Melanomma pulvis-pyrius	PAW59641_PAW59566_barcode08_contig_46840.region001.gbk	Unidentified	Unidentified
498	51	PAW59641_PAW59566_barcode08	contig_47442	contig_47442.region001.gbk	1.34689	yes	Terpene	generic	terpene	as7	Fungi	Ascomycota	Unidentified	Unidentified	Unidentified	Unidentified	Unidentified	PAW59641_PAW59566_barcode08_contig_47442.region001.gbk	BGC0000667	PR-toxin
500	46	PAW59641_PAW59566_barcode08	contig_52277	contig_52277.region001.gbk	1.17476	yes	RiPP	fungal-RiPP-like	fungal-RiPP-like	as7	Fungi	Ascomycota	Unidentified	Unidentified	Unidentified	Unidentified	Unidentified	PAW59641_PAW59566_barcode08_contig_52277.region001.gbk	Unidentified	Unidentified
501	46	PAW59641_PAW59566_barcode08	contig_5238	contig_5238.region001.gbk	1.21425	yes	RiPP	fungal-RiPP-like	fungal-RiPP-like	as7	Fungi	Ascomycota	Unidentified	Unidentified	Unidentified	Unidentified	Unidentified	PAW59641_PAW59566_barcode08_contig_5238.region001.gbk	Unidentified	Unidentified
503	37	PAW59641_PAW59566_barcode08	contig_55558	contig_55558.region001.gbk	0.915821	yes	NRP	generic	NRPS	as7	Fungi	Ascomycota	Unidentified	Unidentified	Unidentified	Unidentified	Unidentified	PAW59641_PAW59566_barcode08_contig_55558.region001.gbk	Unidentified	Unidentified
504	14	PAW59641_PAW59566_barcode08	contig_56032	contig_56032.region001.gbk	0.869817	yes	NRP	generic	NRPS	as7	Fungi	Ascomycota	Unidentified	Unidentified	Unidentified	Unidentified	Unidentified	PAW59641_PAW59566_barcode08_contig_56032.region001.gbk	Unidentified	Unidentified
505	46	PAW59641_PAW59566_barcode08	contig_56502	contig_56502.region001.gbk	1.23474	yes	RiPP	fungal-RiPP-like	fungal-RiPP-like	as7	Fungi	Ascomycota	Unidentified	Unidentified	Unidentified	Unidentified	Unidentified	PAW59641_PAW59566_barcode08_contig_56502.region001.gbk	Unidentified	Unidentified
506	32	PAW59641_PAW59566_barcode08	contig_57202	contig_57202.region001.gbk	1.04646	yes	NRP	NRPS-like	NRPS-like	as7	Fungi	Ascomycota	Unidentified	Unidentified	Unidentified	Unidentified	Unidentified	PAW59641_PAW59566_barcode08_contig_57202.region001.gbk	BGC0002274	aspulvinone H/aspulvinone B1
507	7	PAW59641_PAW59566_barcode08	contig_57281	contig_57281.region001.gbk	0.853167	yes	Terpene	generic	terpene	as7	Fungi	Ascomycota	Dothideomycetes	Unidentified	Unidentified	Unidentified	Unidentified	PAW59641_PAW59566_barcode08_contig_57281.region001.gbk	Unidentified	Unidentified
508	64	PAW59641_PAW59566_barcode08	contig_574	contig_574.region001.gbk	1.49e-08	no	Polyketide	T1PKS	T1PKS	as7	Fungi	Ascomycota	Lecanoromycetes	Lecanorales	Parmeliaceae	Unidentified	Unidentified	PAW59641_PAW59566_barcode08_contig_574.region001.gbk	Unidentified	Unidentified
509	27	PAW59641_PAW59566_barcode08	contig_57996	contig_57996.region001.gbk	0.890204	yes	Terpene	generic	terpene	as7	Fungi	Ascomycota	Lecanoromycetes	Lecanorales	Unidentified	Unidentified	Unidentified	PAW59641_PAW59566_barcode08_contig_57996.region001.gbk	Unidentified	Unidentified
511	55	PAW59641_PAW59566_barcode08	contig_58966	contig_58966.region001.gbk	0.949546	yes	NRP	generic	NRPS	as7	Fungi	Ascomycota	Unidentified	Unidentified	Unidentified	Unidentified	Unidentified	PAW59641_PAW59566_barcode08_contig_58966.region001.gbk	BGC0001254	ACT-Toxin II
512	15	PAW59641_PAW59566_barcode08	contig_60655	contig_60655.region001.gbk	0.884106	yes	Polyketide	T3PKS	T3PKS	as7	Fungi	Ascomycota	Lecanoromycetes	Unidentified	Unidentified	Unidentified	Unidentified	PAW59641_PAW59566_barcode08_contig_60655.region001.gbk	Unidentified	Unidentified
513	14	PAW59641_PAW59566_barcode08	contig_62545	contig_62545.region001.gbk	1.11529	yes	NRP	NRPS-like	NRPS-like	as7	Fungi	Ascomycota	Lecanoromycetes	Peltigerales	Peltigeraceae	Peltigera	Peltigera leucophlebia	PAW59641_PAW59566_barcode08_contig_62545.region001.gbk	Unidentified	Unidentified
515	7	PAW59641_PAW59566_barcode08	contig_63021	contig_63021.region001.gbk	0.978749	yes	Terpene	generic	terpene	as7	Fungi	Ascomycota	Unidentified	Unidentified	Unidentified	Unidentified	Unidentified	PAW59641_PAW59566_barcode08_contig_63021.region001.gbk	Unidentified	Unidentified
516	34	PAW59641_PAW59566_barcode08	contig_63242	contig_63242.region001.gbk	0.987575	yes	NRP	NRPS-like	NRPS-like	as7	Fungi	Ascomycota	Unidentified	Unidentified	Unidentified	Unidentified	Unidentified	PAW59641_PAW59566_barcode08_contig_63242.region001.gbk	Unidentified	Unidentified
517	14	PAW59641_PAW59566_barcode08	contig_63550	contig_63550.region001.gbk	0.991451	yes	NRP	generic	NRPS	as7	Fungi	Ascomycota	Dothideomycetes	Mycosphaerellales	Unidentified	Unidentified	Unidentified	PAW59641_PAW59566_barcode08_contig_63550.region001.gbk	Unidentified	Unidentified
520	53	PAW59641_PAW59566_barcode08	contig_65901	contig_65901.region001.gbk	0.875081	yes	Polyketide	T1PKS	T1PKS	as7	Fungi	Ascomycota	Unidentified	Unidentified	Unidentified	Unidentified	Unidentified	PAW59641_PAW59566_barcode08_contig_65901.region001.gbk	Unidentified	Unidentified
521	24	PAW59641_PAW59566_barcode08	contig_66693	contig_66693.region001.gbk	1.25536	yes	Polyketide	T3PKS	T3PKS	as7	Fungi	Ascomycota	Unidentified	Unidentified	Unidentified	Unidentified	Unidentified	PAW59641_PAW59566_barcode08_contig_66693.region001.gbk	Unidentified	Unidentified
524	60	PAW59641_PAW59566_barcode08	contig_69960	contig_69960.region001.gbk	0.881756	yes	Polyketide	T1PKS	T1PKS	as7	Fungi	Ascomycota	Lecanoromycetes	Lecanorales	Parmeliaceae	Unidentified	Unidentified	PAW59641_PAW59566_barcode08_contig_69960.region001.gbk	Unidentified	Unidentified
525	24	PAW59641_PAW59566_barcode08	contig_71499	contig_71499.region001.gbk	1.09664	yes	Polyketide	T3PKS	T3PKS	as7	Fungi	Ascomycota	Unidentified	Unidentified	Unidentified	Unidentified	Unidentified	PAW59641_PAW59566_barcode08_contig_71499.region001.gbk	Unidentified	Unidentified
526	60	PAW59641_PAW59566_barcode08	contig_71694	contig_71694.region001.gbk	0.943687	yes	Polyketide	T1PKS	T1PKS	as7	Fungi	Ascomycota	Lecanoromycetes	Lecanorales	Parmeliaceae	Alectoria	Alectoria sarmentosa	PAW59641_PAW59566_barcode08_contig_71694.region001.gbk	Unidentified	Unidentified
527	28	PAW59641_PAW59566_barcode08	contig_71838	contig_71838.region001.gbk	0.993205	yes	NRP	NRPS-like	NRPS-like	as7	Fungi	Ascomycota	Lecanoromycetes	Lecanorales	Parmeliaceae	Unidentified	Unidentified	PAW59641_PAW59566_barcode08_contig_71838.region001.gbk	Unidentified	Unidentified
528	27	PAW59641_PAW59566_barcode08	contig_72103	contig_72103.region001.gbk	0.855963	yes	Terpene	generic	terpene	as7	Fungi	Ascomycota	Dothideomycetes	Unidentified	Unidentified	Unidentified	Unidentified	PAW59641_PAW59566_barcode08_contig_72103.region001.gbk	Unidentified	Unidentified
529	60	PAW59641_PAW59566_barcode08	contig_72611	contig_72611.region001.gbk	0.880876	yes	Polyketide	T1PKS	T1PKS	as7	Fungi	Ascomycota	Lecanoromycetes	Lecanorales	Parmeliaceae	Alectoria	Alectoria sarmentosa	PAW59641_PAW59566_barcode08_contig_72611.region001.gbk	BGC0000667	PR-toxin
530	60	PAW59641_PAW59566_barcode08	contig_72665	contig_72665.region001.gbk	0.825967	yes	Polyketide	T1PKS	T1PKS	as7	Fungi	Ascomycota	Unidentified	Unidentified	Unidentified	Unidentified	Unidentified	PAW59641_PAW59566_barcode08_contig_72665.region001.gbk	BGC0002228	CIML B/CIML A/CIML D/CIML C
531	46	PAW59641_PAW59566_barcode08	contig_7346	contig_7346.region001.gbk	1.17476	yes	RiPP	fungal-RiPP-like	fungal-RiPP-like	as7	Fungi	Ascomycota	Unidentified	Unidentified	Unidentified	Unidentified	Unidentified	PAW59641_PAW59566_barcode08_contig_7346.region001.gbk	Unidentified	Unidentified
532	14	PAW59641_PAW59566_barcode08	contig_74372	contig_74372.region001.gbk	0.937409	yes	NRP	generic	NRPS	as7	Fungi	Ascomycota	Sordariomycetes	Hypocreales	Ophiocordycipitaceae	Tolypocladium	Unidentified	PAW59641_PAW59566_barcode08_contig_74372.region001.gbk	Unidentified	Unidentified
533	51	PAW59641_PAW59566_barcode08	contig_74447	contig_74447.region001.gbk	0	no	NRP	NRPS-like	NRPS-like	as7	Fungi	Ascomycota	Lecanoromycetes	Unidentified	Unidentified	Unidentified	Unidentified	PAW59641_PAW59566_barcode08_contig_74447.region001.gbk	Unidentified	Unidentified
534	53	PAW59641_PAW59566_barcode08	contig_75407	contig_75407.region001.gbk	0.803814	yes	Polyketide	T1PKS	T1PKS	as7	Fungi	Ascomycota	Unidentified	Unidentified	Unidentified	Unidentified	Unidentified	PAW59641_PAW59566_barcode08_contig_75407.region001.gbk	BGC0002154	1,3,5,8-tetrahydroxynapthalene/1-(alpha-l-(2-O-methyl)-6-deoxymannopyranosyloxy)-3,6,8-trimethoxynaphthalene
535	16	PAW59641_PAW59566_barcode08	contig_76484	contig_76484.region001.gbk	1.05387	yes	NRP	NRPS-like	NRPS-like	as7	Fungi	Ascomycota	Dothideomycetes	Mycosphaerellales	Unidentified	Unidentified	Unidentified	PAW59641_PAW59566_barcode08_contig_76484.region001.gbk	BGC0002276	choline
536	46	PAW59641_PAW59566_barcode08	contig_77023	contig_77023.region001.gbk	1.17476	yes	RiPP	fungal-RiPP-like	fungal-RiPP-like	as7	Fungi	Ascomycota	Unidentified	Unidentified	Unidentified	Unidentified	Unidentified	PAW59641_PAW59566_barcode08_contig_77023.region001.gbk	Unidentified	Unidentified
537	60	PAW59641_PAW59566_barcode08	contig_78312	contig_78312.region001.gbk	0.752466	yes	Polyketide	T1PKS	T1PKS	as7	Fungi	Ascomycota	Lecanoromycetes	Lecanorales	Parmeliaceae	Imshaugia	Imshaugia aleurites*	PAW59641_PAW59566_barcode08_contig_78312.region001.gbk	Unidentified	Unidentified
538	53	PAW59641_PAW59566_barcode08	contig_78360	contig_78360.region001.gbk	0.83751	yes	Polyketide	T1PKS	T1PKS	as7	Fungi	Ascomycota	Unidentified	Unidentified	Unidentified	Unidentified	Unidentified	PAW59641_PAW59566_barcode08_contig_78360.region001.gbk	Unidentified	Unidentified
540	60	PAW59641_PAW59566_barcode08	contig_78546	contig_78546.region001.gbk	0.868916	yes	Polyketide	T1PKS	T1PKS	as7	Fungi	Ascomycota	Lecanoromycetes	Lecanorales	Parmeliaceae	Unidentified	Unidentified	PAW59641_PAW59566_barcode08_contig_78546.region001.gbk	Unidentified	Unidentified
541	60	PAW59641_PAW59566_barcode08	contig_79127	contig_79127.region001.gbk	0.813397	yes	Polyketide	T1PKS	T1PKS	as7	Fungi	Ascomycota	Unidentified	Unidentified	Unidentified	Unidentified	Unidentified	PAW59641_PAW59566_barcode08_contig_79127.region001.gbk	BGC0002615	4-oxomacrophorin A/macrophorin A/5'-epimacrophorin B
543	52	PAW59641_PAW59566_barcode08	contig_79941	contig_79941.region001.gbk	1.30799	yes	Other	siderophore	NI-siderophore	as7	Fungi	Ascomycota	Lecanoromycetes	Unidentified	Unidentified	Unidentified	Unidentified	PAW59641_PAW59566_barcode08_contig_79941.region001.gbk	Unidentified	Unidentified
544	14	PAW59641_PAW59566_barcode08	contig_80333	contig_80333.region001.gbk	1.06433	yes	NRP	generic	NRPS	as7	Fungi	Ascomycota	Lecanoromycetes	Lecanorales	Cladoniaceae	Cladonia	Cladonia borealis	PAW59641_PAW59566_barcode08_contig_80333.region001.gbk	Unidentified	Unidentified
545	14	PAW59641_PAW59566_barcode08	contig_80548	contig_80548.region001.gbk	0.969736	yes	NRP	generic	NRPS	as7	Fungi	Ascomycota	Lecanoromycetes	Pertusariales	Unidentified	Unidentified	Unidentified	PAW59641_PAW59566_barcode08_contig_80548.region001.gbk	Unidentified	Unidentified
546	24	PAW59641_PAW59566_barcode08	contig_80975	contig_80975.region001.gbk	1.23302	yes	Polyketide	T3PKS	T3PKS	as7	Fungi	Ascomycota	Lecanoromycetes	Unidentified	Unidentified	Unidentified	Unidentified	PAW59641_PAW59566_barcode08_contig_80975.region001.gbk	Unidentified	Unidentified
548	20	PAW59641_PAW59566_barcode08	contig_81916	contig_81916.region001.gbk	1.3585	yes	Other	indole	indole	as7	Fungi	Ascomycota	Lecanoromycetes	Lecanorales	Parmeliaceae	Letharia	Unidentified	PAW59641_PAW59566_barcode08_contig_81916.region001.gbk	Unidentified	Unidentified
549	60	PAW59641_PAW59566_barcode08	contig_82289	contig_82289.region001.gbk	0.899338	yes	Polyketide	T1PKS	T1PKS	as7	Fungi	Ascomycota	Unidentified	Unidentified	Unidentified	Unidentified	Unidentified	PAW59641_PAW59566_barcode08_contig_82289.region001.gbk	BGC0001988	neosartorin
551	28	PAW59641_PAW59566_barcode08	contig_82672	contig_82672.region001.gbk	1.08124	yes	NRP	NRPS-like	NRPS-like	as7	Fungi	Ascomycota	Lecanoromycetes	Lecanorales	Parmeliaceae	Unidentified	Unidentified	PAW59641_PAW59566_barcode08_contig_82672.region001.gbk	Unidentified	Unidentified
552	32	PAW59641_PAW59566_barcode08	contig_82763	contig_82763.region001.gbk	0.766436	yes	NRP	NRPS-like	NRPS-like	as7	Fungi	Ascomycota	Lecanoromycetes	Lecanorales	Unidentified	Puttea	Puttea exsequens	PAW59641_PAW59566_barcode08_contig_82763.region001.gbk	Unidentified	Unidentified
553	32	PAW59641_PAW59566_barcode08	contig_82764	contig_82764.region001.gbk	0.6907	yes	NRP	NRPS-like	NRPS-like	as7	Fungi	Ascomycota	Lecanoromycetes	Lecanorales	Unidentified	Puttea	Puttea exsequens	PAW59641_PAW59566_barcode08_contig_82764.region001.gbk	Unidentified	Unidentified
554	20	PAW59641_PAW59566_barcode08	contig_8302	contig_8302.region001.gbk	1.3585	yes	Other	indole	indole	as7	Fungi	Ascomycota	Lecanoromycetes	Lecanorales	Parmeliaceae	Letharia	Unidentified	PAW59641_PAW59566_barcode08_contig_8302.region001.gbk	Unidentified	Unidentified
555	47	PAW59641_PAW59566_barcode08	contig_83214	contig_83214.region001.gbk	1.24712	yes	Terpene	generic	terpene	as7	Fungi	Ascomycota	Lecanoromycetes	Lecanorales	Unidentified	Unidentified	Unidentified	PAW59641_PAW59566_barcode08_contig_83214.region001.gbk	Unidentified	Unidentified
556	28	PAW59641_PAW59566_barcode08	contig_83632	contig_83632.region001.gbk	1.09341	yes	NRP	NRPS-like	NRPS-like	as7	Fungi	Ascomycota	Lecanoromycetes	Lecanorales	Parmeliaceae	Unidentified	Unidentified	PAW59641_PAW59566_barcode08_contig_83632.region001.gbk	Unidentified	Unidentified
557	28	PAW59641_PAW59566_barcode08	contig_83780	contig_83780.region001.gbk	0.999711	yes	NRP	NRPS-like	NRPS-like	as7	Fungi	Ascomycota	Lecanoromycetes	Unidentified	Unidentified	Unidentified	Unidentified	PAW59641_PAW59566_barcode08_contig_83780.region001.gbk	Unidentified	Unidentified
558	16	PAW59641_PAW59566_barcode08	contig_84082	contig_84082.region001.gbk	1.22614	yes	NRP	generic	NRPS	as7	Fungi	Ascomycota	Lecanoromycetes	Unidentified	Unidentified	Unidentified	Unidentified	PAW59641_PAW59566_barcode08_contig_84082.region001.gbk	Unidentified	Unidentified
559	28	PAW59641_PAW59566_barcode08	contig_84400	contig_84400.region001.gbk	0.985204	yes	NRP	NRPS-like	NRPS-like	as7	Fungi	Ascomycota	Unidentified	Unidentified	Unidentified	Unidentified	Unidentified	PAW59641_PAW59566_barcode08_contig_84400.region001.gbk	Unidentified	Unidentified
560	60	PAW59641_PAW59566_barcode08	contig_84980	contig_84980.region001.gbk	0.877041	yes	Polyketide	T1PKS	T1PKS	as7	Fungi	Ascomycota	Lecanoromycetes	Lecanorales	Unidentified	Unidentified	Unidentified	PAW59641_PAW59566_barcode08_contig_84980.region001.gbk	Unidentified	Unidentified
561	10	PAW59641_PAW59566_barcode08	contig_85449	contig_85449.region001.gbk	1.0174	yes	Terpene	generic	terpene	as7	Fungi	Ascomycota	Lecanoromycetes	Lecanorales	Parmeliaceae	Unidentified	Unidentified	PAW59641_PAW59566_barcode08_contig_85449.region001.gbk	Unidentified	Unidentified
562	14	PAW59641_PAW59566_barcode08	contig_85511	contig_85511.region001.gbk	1.11905	yes	NRP	generic	NRPS	as7	Fungi	Ascomycota	Lecanoromycetes	Lecanorales	Parmeliaceae	Unidentified	Unidentified	PAW59641_PAW59566_barcode08_contig_85511.region001.gbk	Unidentified	Unidentified
564	46	PAW59641_PAW59566_barcode08	contig_9430	contig_9430.region001.gbk	1.22034	yes	RiPP	fungal-RiPP-like	fungal-RiPP-like	as7	Fungi	Ascomycota	Unidentified	Unidentified	Unidentified	Unidentified	Unidentified	PAW59641_PAW59566_barcode08_contig_9430.region001.gbk	Unidentified	Unidentified
565	53	PAW59641_PAW59566_barcode08	contig_9539	contig_9539.region001.gbk	0.684234	yes	Polyketide	T1PKS	T1PKS	as7	Fungi	Ascomycota	Lecanoromycetes	Lecanorales	Cladoniaceae	Cladonia	Cladonia borealis	PAW59641_PAW59566_barcode08_contig_9539.region001.gbk	Unidentified	Unidentified
678	14	PAW59641_PAW59566_barcode02	contig_100381	contig_100381.region001.gbk	0.904816	yes	NRP	generic	NRPS	as7	Fungi	Ascomycota	Unidentified	Unidentified	Unidentified	Unidentified	Unidentified	PAW59641_PAW59566_barcode02_contig_100381.region001.gbk	Unidentified	Unidentified
679	27	PAW59641_PAW59566_barcode02	contig_104335	contig_104335.region001.gbk	0.767554	yes	Terpene	generic	terpene	as7	Fungi	Ascomycota	Eurotiomycetes	Chaetothyriales	Herpotrichiellaceae	Unidentified	Unidentified	PAW59641_PAW59566_barcode02_contig_104335.region001.gbk	Unidentified	Unidentified
681	22	PAW59641_PAW59566_barcode02	contig_107018	contig_107018.region001.gbk	1.32928	yes	Other	indole	indole	as7	Fungi	Ascomycota	Unidentified	Unidentified	Unidentified	Unidentified	Unidentified	PAW59641_PAW59566_barcode02_contig_107018.region001.gbk	Unidentified	Unidentified
682	28	PAW59641_PAW59566_barcode02	contig_107755	contig_107755.region001.gbk	0.990377	yes	NRP	NRPS-like	NRPS-like	as7	Fungi	Ascomycota	Unidentified	Unidentified	Unidentified	Unidentified	Unidentified	PAW59641_PAW59566_barcode02_contig_107755.region001.gbk	Unidentified	Unidentified
683	53	PAW59641_PAW59566_barcode02	contig_108700	contig_108700.region001.gbk	0.772028	yes	Polyketide	T1PKS	T1PKS	as7	Fungi	Ascomycota	Unidentified	Unidentified	Unidentified	Unidentified	Unidentified	PAW59641_PAW59566_barcode02_contig_108700.region001.gbk	Unidentified	Unidentified
684	14	PAW59641_PAW59566_barcode02	contig_109963	contig_109963.region001.gbk	1.01585	yes	NRP	generic	NRPS	as7	Fungi	Ascomycota	Sordariomycetes	Unidentified	Unidentified	Unidentified	Unidentified	PAW59641_PAW59566_barcode02_contig_109963.region001.gbk	Unidentified	Unidentified
687	37	PAW59641_PAW59566_barcode02	contig_119300	contig_119300.region001.gbk	0.970557	yes	NRP	generic	NRPS	as7	Fungi	Ascomycota	Sordariomycetes	Hypocreales	Unidentified	Unidentified	Unidentified	PAW59641_PAW59566_barcode02_contig_119300.region001.gbk	Unidentified	Unidentified
688	43	PAW59641_PAW59566_barcode02	contig_121150	contig_121150.region001.gbk	0.988432	yes	NRP	generic	NRPS	as7	Fungi	Ascomycota	Unidentified	Unidentified	Unidentified	Unidentified	Unidentified	PAW59641_PAW59566_barcode02_contig_121150.region001.gbk	BGC0002164	peramine
689	20	PAW59641_PAW59566_barcode02	contig_123042	contig_123042.region001.gbk	0.919528	yes	Other	phosphonate	phosphonate	as7	Fungi	Ascomycota	Eurotiomycetes	Chaetothyriales	Herpotrichiellaceae	Unidentified	Unidentified	PAW59641_PAW59566_barcode02_contig_123042.region001.gbk	Unidentified	Unidentified
690	14	PAW59641_PAW59566_barcode02	contig_123438	contig_123438.region001.gbk	1.05199	yes	NRP	generic	NRPS	as7	Fungi	Ascomycota	Unidentified	Unidentified	Unidentified	Unidentified	Unidentified	PAW59641_PAW59566_barcode02_contig_123438.region001.gbk	Unidentified	Unidentified
691	48	PAW59641_PAW59566_barcode02	contig_12785	contig_12785.region001.gbk	0.907941	yes	NRP	NRPS-like	NRPS-like	as7	Fungi	Ascomycota	Unidentified	Unidentified	Unidentified	Unidentified	Unidentified	PAW59641_PAW59566_barcode02_contig_12785.region001.gbk	Unidentified	Unidentified
692	14	PAW59641_PAW59566_barcode02	contig_136547	contig_136547.region001.gbk	0.986641	yes	NRP	generic	NRPS	as7	Fungi	Ascomycota	Sordariomycetes	Hypocreales	Unidentified	Trichothecium	Trichothecium roseum	PAW59641_PAW59566_barcode02_contig_136547.region001.gbk	Unidentified	Unidentified
693	48	PAW59641_PAW59566_barcode02	contig_142437	contig_142437.region001.gbk	1.32088	yes	Terpene	generic	terpene	as7	Fungi	Ascomycota	Sordariomycetes	Unidentified	Unidentified	Unidentified	Unidentified	PAW59641_PAW59566_barcode02_contig_142437.region001.gbk	Unidentified	Unidentified
694	7	PAW59641_PAW59566_barcode02	contig_145082	contig_145082.region001.gbk	0.863512	yes	Terpene	generic	terpene	as7	Fungi	Ascomycota	Eurotiomycetes	Chaetothyriales	Herpotrichiellaceae	Unidentified	Unidentified	PAW59641_PAW59566_barcode02_contig_145082.region001.gbk	BGC0001839	squalestatin S1
695	24	PAW59641_PAW59566_barcode02	contig_146733	contig_146733.region001.gbk	1.13155	yes	Polyketide	T3PKS	T3PKS	as7	Fungi	Ascomycota	Eurotiomycetes	Chaetothyriales	Herpotrichiellaceae	Unidentified	Unidentified	PAW59641_PAW59566_barcode02_contig_146733.region001.gbk	Unidentified	Unidentified
696	37	PAW59641_PAW59566_barcode02	contig_147353	contig_147353.region001.gbk	0.939787	yes	NRP	generic	NRPS	as7	Fungi	Ascomycota	Eurotiomycetes	Chaetothyriales	Herpotrichiellaceae	Unidentified	Unidentified	PAW59641_PAW59566_barcode02_contig_147353.region001.gbk	Unidentified	Unidentified
697	46	PAW59641_PAW59566_barcode02	contig_158778	contig_158778.region001.gbk	1.17476	yes	RiPP	fungal-RiPP-like	fungal-RiPP-like	as7	Fungi	Ascomycota	Lecanoromycetes	Teloschistales	Letrouitiaceae	Letrouitia	Letrouitia transgressa	PAW59641_PAW59566_barcode02_contig_158778.region001.gbk	Unidentified	Unidentified
698	14	PAW59641_PAW59566_barcode02	contig_160307	contig_160307.region001.gbk	1.11529	yes	NRP	NRPS-like	NRPS-like	as7	Fungi	Ascomycota	Unidentified	Unidentified	Unidentified	Unidentified	Unidentified	PAW59641_PAW59566_barcode02_contig_160307.region001.gbk	Unidentified	Unidentified
701	60	PAW59641_PAW59566_barcode02	contig_177142	contig_177142.region001.gbk	1.07727	yes	Polyketide	T1PKS	T1PKS	as7	Fungi	Ascomycota	Unidentified	Unidentified	Unidentified	Unidentified	Unidentified	PAW59641_PAW59566_barcode02_contig_177142.region001.gbk	BGC0001886	secalonic acids
702	14	PAW59641_PAW59566_barcode02	contig_1780	contig_1780.region001.gbk	0.996296	yes	NRP	generic	NRPS	as7	Fungi	Ascomycota	Sordariomycetes	Hypocreales	Unidentified	Trichothecium	Trichothecium roseum	PAW59641_PAW59566_barcode02_contig_1780.region001.gbk	Unidentified	Unidentified
703	28	PAW59641_PAW59566_barcode02	contig_17996	contig_17996.region001.gbk	0.992384	yes	NRP	NRPS-like	NRPS-like	as7	Fungi	Ascomycota	Lecanoromycetes	Lecanorales	Parmeliaceae	Alectoria	Alectoria sarmentosa	PAW59641_PAW59566_barcode02_contig_17996.region001.gbk	Unidentified	Unidentified
704	28	PAW59641_PAW59566_barcode02	contig_185489	contig_185489.region001.gbk	0.968262	yes	NRP	NRPS-like	NRPS-like	as7	Fungi	Ascomycota	Eurotiomycetes	Chaetothyriales	Herpotrichiellaceae	Unidentified	Unidentified	PAW59641_PAW59566_barcode02_contig_185489.region001.gbk	Unidentified	Unidentified
705	14	PAW59641_PAW59566_barcode02	contig_18844	contig_18844.region001.gbk	1.04486	yes	NRP	NRPS-like	NRPS-like	as7	Fungi	Ascomycota	Unidentified	Unidentified	Unidentified	Unidentified	Unidentified	PAW59641_PAW59566_barcode02_contig_18844.region001.gbk	Unidentified	Unidentified
706	14	PAW59641_PAW59566_barcode02	contig_189115	contig_189115.region001.gbk	0.927416	yes	NRP	generic	NRPS	as7	Fungi	Ascomycota	Sordariomycetes	Hypocreales	Unidentified	Unidentified	Unidentified	PAW59641_PAW59566_barcode02_contig_189115.region001.gbk	Unidentified	Unidentified
707	14	PAW59641_PAW59566_barcode02	contig_194572	contig_194572.region001.gbk	1.02279	yes	NRP	generic	NRPS	as7	Fungi	Ascomycota	Sordariomycetes	Hypocreales	Sarocladiaceae	Sarocladium	Sarocladium implicatum	PAW59641_PAW59566_barcode02_contig_194572.region001.gbk	Unidentified	Unidentified
708	14	PAW59641_PAW59566_barcode02	contig_195270	contig_195270.region001.gbk	0.987949	yes	NRP	generic	NRPS	as7	Fungi	Ascomycota	Sordariomycetes	Hypocreales	Unidentified	Unidentified	Unidentified	PAW59641_PAW59566_barcode02_contig_195270.region001.gbk	Unidentified	Unidentified
709	2	PAW59641_PAW59566_barcode02	contig_20007	contig_20007.region001.gbk	0.875794	yes	Terpene	generic	terpene	as7	Fungi	Ascomycota	Unidentified	Unidentified	Unidentified	Unidentified	Unidentified	PAW59641_PAW59566_barcode02_contig_20007.region001.gbk	Unidentified	Unidentified
710	14	PAW59641_PAW59566_barcode02	contig_204438	contig_204438.region001.gbk	0.996296	yes	NRP	generic	NRPS	as7	Fungi	Ascomycota	Sordariomycetes	Hypocreales	Unidentified	Unidentified	Unidentified	PAW59641_PAW59566_barcode02_contig_204438.region001.gbk	Unidentified	Unidentified
711	52	PAW59641_PAW59566_barcode02	contig_205390	contig_205390.region001.gbk	1.18733	yes	Polyketide	T3PKS	T3PKS	as7	Fungi	Ascomycota	Eurotiomycetes	Chaetothyriales	Herpotrichiellaceae	Unidentified	Unidentified	PAW59641_PAW59566_barcode02_contig_205390.region001.gbk	Unidentified	Unidentified
712	46	PAW59641_PAW59566_barcode02	contig_206214	contig_206214.region001.gbk	1.20338	yes	RiPP	fungal-RiPP-like	fungal-RiPP-like	as7	Fungi	Ascomycota	Eurotiomycetes	Chaetothyriales	Herpotrichiellaceae	Unidentified	Unidentified	PAW59641_PAW59566_barcode02_contig_206214.region001.gbk	Unidentified	Unidentified
713	14	PAW59641_PAW59566_barcode02	contig_206841	contig_206841.region001.gbk	1.03342	yes	NRP	generic	NRPS	as7	Fungi	Ascomycota	Eurotiomycetes	Chaetothyriales	Herpotrichiellaceae	Unidentified	Unidentified	PAW59641_PAW59566_barcode02_contig_206841.region001.gbk	BGC0000357	cyclo-(D-Phe-L-Phe-D-Val-L-Val)/cyclo-(D-Tyr-L-Phe-D-Val-L-Val)/cyclo-(D-Tyr-L-Trp-D-Val-L-Val)/cyclo-(D-Phe-L-Trp-D-Val-L-Val)/cyclo-(D-Phe-L-Phe-D-Val-L-Ile)/cyclo-(D-Phe-L-Phe-D-Ile-L-Val)/cyclo-(D-Tyr-L-Trp-D-Val-L-Ile)/cyclo-(D-Tyr-L-Trp-D-Ile-L-Val)/cyclo-(D-Tyr-L-Phe-D-Val-L-Ile)/cyclo-(D-Tyr-L-Phe-D-Ile-L-Val)
715	47	PAW59641_PAW59566_barcode02	contig_208281	contig_208281.region001.gbk	1.10634	yes	Terpene	generic	terpene	as7	Fungi	Ascomycota	Eurotiomycetes	Chaetothyriales	Herpotrichiellaceae	Unidentified	Unidentified	PAW59641_PAW59566_barcode02_contig_208281.region001.gbk	Unidentified	Unidentified
716	16	PAW59641_PAW59566_barcode02	contig_209202	contig_209202.region001.gbk	1.22362	yes	Other	indole	indole	as7	Fungi	Ascomycota	Sordariomycetes	Unidentified	Unidentified	Unidentified	Unidentified	PAW59641_PAW59566_barcode02_contig_209202.region001.gbk	BGC0002164	peramine
717	28	PAW59641_PAW59566_barcode02	contig_209205	contig_209205.region001.gbk	1.01507	yes	NRP	NRPS-like	NRPS-like	as7	Fungi	Ascomycota	Eurotiomycetes	Chaetothyriales	Herpotrichiellaceae	Unidentified	Unidentified	PAW59641_PAW59566_barcode02_contig_209205.region001.gbk	Unidentified	Unidentified
720	53	PAW59641_PAW59566_barcode02	contig_210535	contig_210535.region001.gbk	0.81015	yes	Polyketide	T1PKS	T1PKS	as7	Fungi	Ascomycota	Unidentified	Unidentified	Unidentified	Unidentified	Unidentified	PAW59641_PAW59566_barcode02_contig_210535.region001.gbk	BGC0002154	1,3,5,8-tetrahydroxynapthalene/1-(alpha-l-(2-O-methyl)-6-deoxymannopyranosyloxy)-3,6,8-trimethoxynaphthalene
721	14	PAW59641_PAW59566_barcode02	contig_211250	contig_211250.region001.gbk	0.992131	yes	NRP	generic	NRPS	as7	Fungi	Ascomycota	Sordariomycetes	Hypocreales	Unidentified	Unidentified	Unidentified	PAW59641_PAW59566_barcode02_contig_211250.region001.gbk	Unidentified	Unidentified
722	28	PAW59641_PAW59566_barcode02	contig_211361	contig_211361.region001.gbk	1.04829	yes	NRP	NRPS-like	NRPS-like	as7	Fungi	Ascomycota	Unidentified	Unidentified	Unidentified	Unidentified	Unidentified	PAW59641_PAW59566_barcode02_contig_211361.region001.gbk	Unidentified	Unidentified
723	49	PAW59641_PAW59566_barcode02	contig_211602	contig_211602.region001.gbk	1.01639	yes	NRP	NRPS-like	NRPS-like	as7	Fungi	Ascomycota	Unidentified	Unidentified	Unidentified	Unidentified	Unidentified	PAW59641_PAW59566_barcode02_contig_211602.region001.gbk	Unidentified	Unidentified
724	16	PAW59641_PAW59566_barcode02	contig_211654	contig_211654.region001.gbk	0.980431	yes	NRP	generic	NRPS	as7	Fungi	Ascomycota	Sordariomycetes	Hypocreales	Unidentified	Trichothecium	Trichothecium roseum	PAW59641_PAW59566_barcode02_contig_211654.region001.gbk	Unidentified	Unidentified
725	28	PAW59641_PAW59566_barcode02	contig_213434	contig_213434.region001.gbk	1.04249	yes	NRP	NRPS-like	NRPS-like	as7	Fungi	Ascomycota	Eurotiomycetes	Chaetothyriales	Herpotrichiellaceae	Unidentified	Unidentified	PAW59641_PAW59566_barcode02_contig_213434.region001.gbk	Unidentified	Unidentified
726	16	PAW59641_PAW59566_barcode02	contig_214120	contig_214120.region001.gbk	1.20014	yes	Other	betalactone	betalactone	as7	Fungi	Ascomycota	Eurotiomycetes	Chaetothyriales	Herpotrichiellaceae	Unidentified	Unidentified	PAW59641_PAW59566_barcode02_contig_214120.region001.gbk	Unidentified	Unidentified
727	28	PAW59641_PAW59566_barcode02	contig_214758	contig_214758.region001.gbk	1.0901	yes	NRP	NRPS-like	NRPS-like	as7	Fungi	Ascomycota	Eurotiomycetes	Chaetothyriales	Herpotrichiellaceae	Unidentified	Unidentified	PAW59641_PAW59566_barcode02_contig_214758.region001.gbk	BGC0002276	choline
728	16	PAW59641_PAW59566_barcode02	contig_216199	contig_216199.region001.gbk	0.961728	yes	NRP	generic	NRPS	as7	Fungi	Ascomycota	Unidentified	Unidentified	Unidentified	Unidentified	Unidentified	PAW59641_PAW59566_barcode02_contig_216199.region001.gbk	Unidentified	Unidentified
729	14	PAW59641_PAW59566_barcode02	contig_22034	contig_22034.region001.gbk	1.04523	yes	NRP	generic	NRPS	as7	Fungi	Ascomycota	Unidentified	Unidentified	Unidentified	Unidentified	Unidentified	PAW59641_PAW59566_barcode02_contig_22034.region001.gbk	Unidentified	Unidentified
730	10	PAW59641_PAW59566_barcode02	contig_2531	contig_2531.region001.gbk	0.612502	yes	Terpene	generic	terpene	as7	Fungi	Ascomycota	Unidentified	Unidentified	Unidentified	Unidentified	Unidentified	PAW59641_PAW59566_barcode02_contig_2531.region001.gbk	BGC0001248	clavaric acid
731	16	PAW59641_PAW59566_barcode02	contig_28950	contig_28950.region001.gbk	1.14455	yes	Other	betalactone	betalactone	as7	Fungi	Ascomycota	Unidentified	Unidentified	Unidentified	Unidentified	Unidentified	PAW59641_PAW59566_barcode02_contig_28950.region001.gbk	Unidentified	Unidentified
732	48	PAW59641_PAW59566_barcode02	contig_30489	contig_30489.region001.gbk	0.985308	yes	NRP	generic	NRPS	as7	Fungi	Ascomycota	Eurotiomycetes	Chaetothyriales	Herpotrichiellaceae	Unidentified	Unidentified	PAW59641_PAW59566_barcode02_contig_30489.region001.gbk	Unidentified	Unidentified
734	46	PAW59641_PAW59566_barcode02	contig_41531	contig_41531.region001.gbk	1.26471	yes	RiPP	fungal-RiPP-like	fungal-RiPP-like	as7	Fungi	Ascomycota	Eurotiomycetes	Chaetothyriales	Herpotrichiellaceae	Unidentified	Unidentified	PAW59641_PAW59566_barcode02_contig_41531.region001.gbk	Unidentified	Unidentified
736	14	PAW59641_PAW59566_barcode02	contig_49111	contig_49111.region001.gbk	0.947295	yes	NRP	generic	NRPS	as7	Fungi	Ascomycota	Sordariomycetes	Unidentified	Unidentified	Unidentified	Unidentified	PAW59641_PAW59566_barcode02_contig_49111.region001.gbk	Unidentified	Unidentified
737	34	PAW59641_PAW59566_barcode02	contig_51456	contig_51456.region001.gbk	0.937578	yes	NRP	generic	NRPS	as7	Fungi	Ascomycota	Sordariomycetes	Hypocreales	Sarocladiaceae	Sarocladium	Sarocladium implicatum	PAW59641_PAW59566_barcode02_contig_51456.region001.gbk	Unidentified	Unidentified
739	10	PAW59641_PAW59566_barcode02	contig_59782	contig_59782.region001.gbk	0.586302	yes	Terpene	generic	terpene	as7	Fungi	Ascomycota	Sordariomycetes	Hypocreales	Unidentified	Unidentified	Unidentified	PAW59641_PAW59566_barcode02_contig_59782.region001.gbk	Unidentified	Unidentified
740	14	PAW59641_PAW59566_barcode02	contig_60923	contig_60923.region001.gbk	1.02699	yes	NRP	generic	NRPS	as7	Fungi	Ascomycota	Sordariomycetes	Xylariales	Unidentified	Unidentified	Unidentified	PAW59641_PAW59566_barcode02_contig_60923.region001.gbk	Unidentified	Unidentified
741	34	PAW59641_PAW59566_barcode02	contig_64818	contig_64818.region001.gbk	0.94752	yes	NRP	generic	NRPS	as7	Fungi	Ascomycota	Sordariomycetes	Hypocreales	Unidentified	Trichothecium	Trichothecium roseum	PAW59641_PAW59566_barcode02_contig_64818.region001.gbk	BGC0001166	HC-toxin
742	34	PAW59641_PAW59566_barcode02	contig_659	contig_659.region001.gbk	0.99446	yes	NRP	generic	NRPS	as7	Fungi	Ascomycota	Sordariomycetes	Hypocreales	Unidentified	Unidentified	Unidentified	PAW59641_PAW59566_barcode02_contig_659.region001.gbk	Unidentified	Unidentified
743	38	PAW59641_PAW59566_barcode02	contig_68217	contig_68217.region001.gbk	1.00645	yes	NRP	generic	NRPS	as7	Fungi	Ascomycota	Eurotiomycetes	Chaetothyriales	Herpotrichiellaceae	Cladophialophora	Cladophialophora chaetospira	PAW59641_PAW59566_barcode02_contig_68217.region001.gbk	Unidentified	Unidentified
744	27	PAW59641_PAW59566_barcode02	contig_740	contig_740.region001.gbk	0.925019	yes	Terpene	generic	terpene	as7	Fungi	Ascomycota	Eurotiomycetes	Chaetothyriales	Herpotrichiellaceae	Unidentified	Unidentified	PAW59641_PAW59566_barcode02_contig_740.region001.gbk	Unidentified	Unidentified
745	28	PAW59641_PAW59566_barcode02	contig_74255	contig_74255.region001.gbk	0.892134	yes	NRP	NRPS-like	NRPS-like	as7	Fungi	Ascomycota	Dothideomycetes	Mycosphaerellales	Unidentified	Unidentified	Unidentified	PAW59641_PAW59566_barcode02_contig_74255.region001.gbk	Unidentified	Unidentified
746	16	PAW59641_PAW59566_barcode02	contig_7429	contig_7429.region001.gbk	1.09465	yes	NRP	generic	NRPS	as7	Fungi	Ascomycota	Sordariomycetes	Hypocreales	Unidentified	Trichothecium	Trichothecium roseum	PAW59641_PAW59566_barcode02_contig_7429.region001.gbk	Unidentified	Unidentified
747	53	PAW59641_PAW59566_barcode02	contig_77855	contig_77855.region001.gbk	0.788101	yes	Polyketide	T1PKS	T1PKS	as7	Fungi	Ascomycota	Sordariomycetes	Hypocreales	Unidentified	Unidentified	Unidentified	PAW59641_PAW59566_barcode02_contig_77855.region001.gbk	Unidentified	Unidentified
748	14	PAW59641_PAW59566_barcode02	contig_78286	contig_78286.region001.gbk	0.960319	yes	NRP	generic	NRPS	as7	Fungi	Ascomycota	Unidentified	Unidentified	Unidentified	Unidentified	Unidentified	PAW59641_PAW59566_barcode02_contig_78286.region001.gbk	Unidentified	Unidentified
749	53	PAW59641_PAW59566_barcode01	contig_9118	contig_9118.region001.gbk	0.714071	yes	Polyketide	T1PKS	T1PKS	as7	Fungi	Ascomycota	Unidentified	Unidentified	Unidentified	Unidentified	Unidentified	PAW59641_PAW59566_barcode01_contig_9118.region001.gbk	Unidentified	Unidentified
