# Supplementary material for: Functional redundancy and stability support the resilience of the Evernia prunastri holobiont under urbanization
Source: Environ Microbiome. 2026 Apr 9;21:65. doi: 10.1186/s40793-026-00886-8 (PMC13169696; doi:10.1186/s40793-026-00886-8)
Supplement: Supplementary file 7 — Supplementary Material 7. [file 40793_2026_886_MOESM7_ESM.xlsx]

## Sheet: bacteria_bgcs_bigslice_with_pro
bgc_id	gcf_id	barcode	file_group	filename	membership_value	on_contig_edge	chem_class	chem_subclass	chem_subclass_class_source	chem_subclass_type_source	Kingdom	Phylum	Class	Order	Family	Genus	Species	product_merge_field	mibig_hit_bgc_id	mibig_hit_product	location
1	72	PAW59641_PAW59566_barcode09	contig_10998	contig_10998.region001.gbk	1.00896	yes	Polyketide	T3PKS	T3PKS	as7	Bacteria	Pseudomonadota	no support	no support	no support	no support	no support	PAW59641_PAW59566_barcode09_contig_10998.region001.gbk		unidentified	rural
2	64	PAW59641_PAW59566_barcode09	contig_12383	contig_12383.region001.gbk	1.05441	yes	Terpene	generic	terpene	as7	Bacteria	no support	no support	no support	no support	no support	no support	PAW59641_PAW59566_barcode09_contig_12383.region001.gbk		unidentified	rural
3	92	PAW59641_PAW59566_barcode09	contig_15046	contig_15046.region001.gbk	1.31886	yes	Other	phosphonate	phosphonate	as7	Bacteria	Pseudomonadota	Alphaproteobacteria	Caulobacterales	Caulobacteraceae	Caulobacter	no support	PAW59641_PAW59566_barcode09_contig_15046.region001.gbk		unidentified	rural
4	117	PAW59641_PAW59566_barcode09	contig_15404	contig_15404.region001.gbk	1.14929	yes	Polyketide	T3PKS	T3PKS	as7	Bacteria	Planctomycetota	no support	no support	no support	no support	no support	PAW59641_PAW59566_barcode09_contig_15404.region001.gbk		unidentified	rural
5	36	PAW59641_PAW59566_barcode09	contig_15444	contig_15444.region001.gbk	0.566765	yes	RiPP	RiPP-like	RiPP-like	as7	Bacteria	Pseudomonadota	Alphaproteobacteria	Hyphomicrobiales	Beijerinckiaceae	no support	no support	PAW59641_PAW59566_barcode09_contig_15444.region001.gbk		unidentified	rural
6	72	PAW59641_PAW59566_barcode09	contig_18403	contig_18403.region001.gbk	1.13202	yes	Polyketide	T3PKS	T3PKS	as7	Bacteria	Acidobacteriota	Terriglobia	Terriglobales	Acidobacteriaceae	Terriglobus	Terriglobus roseus	PAW59641_PAW59566_barcode09_contig_18403.region001.gbk		unidentified	rural
7	16	PAW59641_PAW59566_barcode09	contig_2051	contig_2051.region001.gbk	2.11e-08	no	Terpene	generic	terpene	as7	Bacteria	Pseudomonadota	Alphaproteobacteria	Hyphomicrobiales	Lichenihabitantaceae	Lichenibacterium	no support	PAW59641_PAW59566_barcode09_contig_2051.region001.gbk	BGC0000635	carotenoid	rural
8	110	PAW59641_PAW59566_barcode09	contig_20875	contig_20875.region001.gbk	1.15469	yes	Polyketide	T3PKS	T3PKS	as7	Bacteria	Acidobacteriota	no support	no support	no support	no support	no support	PAW59641_PAW59566_barcode09_contig_20875.region001.gbk		unidentified	rural
9	90	PAW59641_PAW59566_barcode09	contig_22146	contig_22146.region001.gbk	1.03114	yes	Polyketide	T3PKS	T3PKS	as7	Bacteria	no support	no support	no support	no support	no support	no support	PAW59641_PAW59566_barcode09_contig_22146.region001.gbk		unidentified	rural
10	16	PAW59641_PAW59566_barcode09	contig_22640	contig_22640.region001.gbk	0.920098	yes	Terpene	generic	terpene	as7	Bacteria	no support	no support	no support	no support	no support	no support	PAW59641_PAW59566_barcode09_contig_22640.region001.gbk		unidentified	rural
11	54	PAW59641_PAW59566_barcode09	contig_25817	contig_25817.region001.gbk	0.876178	yes	NRP	NRPS-like	NRPS-like	as7	Bacteria	Pseudomonadota	no support	no support	no support	no support	no support	PAW59641_PAW59566_barcode09_contig_25817.region001.gbk		unidentified	rural
12	42	PAW59641_PAW59566_barcode09	contig_27805	contig_27805.region001.gbk	0.70063	yes	RiPP	RiPP-like	RiPP-like	as7	Bacteria	Pseudomonadota	Alphaproteobacteria	no support	no support	no support	no support	PAW59641_PAW59566_barcode09_contig_27805.region001.gbk		unidentified	rural
13	47	PAW59641_PAW59566_barcode09	contig_27887	contig_27887.region001.gbk	0.922462	yes	RiPP	RRE-containing	RRE-containing	as7	Bacteria	Acidobacteriota	no support	no support	no support	no support	no support	PAW59641_PAW59566_barcode09_contig_27887.region001.gbk		unidentified	rural
14	4	PAW59641_PAW59566_barcode09	contig_28208	contig_28208.region001.gbk	1.24929	yes	Other	hserlactone	hserlactone	as7	Bacteria	Pseudomonadota	Alphaproteobacteria	no support	no support	no support	no support	PAW59641_PAW59566_barcode09_contig_28208.region001.gbk		unidentified	rural
15	21	PAW59641_PAW59566_barcode09	contig_29273	contig_29273.region001.gbk	1.23838	yes	Terpene	generic	terpene	as7	Bacteria	Armatimonadota	no support	no support	no support	no support	no support	PAW59641_PAW59566_barcode09_contig_29273.region001.gbk		unidentified	rural
17	83	PAW59641_PAW59566_barcode09	contig_32489	contig_32489.region001.gbk	1.02333	yes	Polyketide	T3PKS	T3PKS	as7	Bacteria	no support	no support	no support	no support	no support	no support	PAW59641_PAW59566_barcode09_contig_32489.region001.gbk		unidentified	rural
18	112	PAW59641_PAW59566_barcode09	contig_32587	contig_32587.region001.gbk	1.07145	yes	Terpene	generic	terpene	as7	Bacteria	no support	no support	no support	no support	no support	no support	PAW59641_PAW59566_barcode09_contig_32587.region001.gbk		unidentified	rural
19	11	PAW59641_PAW59566_barcode09	contig_32648	contig_32648.region001.gbk	0.847618	yes	Terpene	generic	terpene	as7	Bacteria	Pseudomonadota	Alphaproteobacteria	Hyphomicrobiales	Lichenihabitantaceae	Lichenibacterium	no support	PAW59641_PAW59566_barcode09_contig_32648.region001.gbk		unidentified	rural
20	58	PAW59641_PAW59566_barcode09	contig_33127	contig_33127.region001.gbk	0.8904	yes	Terpene	generic	terpene	as7	Bacteria	no support	no support	no support	no support	no support	no support	PAW59641_PAW59566_barcode09_contig_33127.region001.gbk		unidentified	rural
21	17	PAW59641_PAW59566_barcode09	contig_3380	contig_3380.region001.gbk	0.87957	yes	Terpene	generic	terpene	as7	Bacteria	no support	no support	no support	no support	no support	no support	PAW59641_PAW59566_barcode09_contig_3380.region001.gbk		unidentified	rural
22	91	PAW59641_PAW59566_barcode09	contig_4026	contig_4026.region001.gbk	1.23814	yes	RiPP	RRE-containing	RRE-containing	as7	Bacteria	Armatimonadota	no support	no support	no support	no support	no support	PAW59641_PAW59566_barcode09_contig_4026.region001.gbk		unidentified	rural
23	17	PAW59641_PAW59566_barcode09	contig_4240	contig_4240.region001.gbk	0.879412	yes	Terpene	generic	terpene	as7	Bacteria	Pseudomonadota	Alphaproteobacteria	Hyphomicrobiales	Beijerinckiaceae	no support	no support	PAW59641_PAW59566_barcode09_contig_4240.region001.gbk		unidentified	rural
24	125	PAW59641_PAW59566_barcode09	contig_5697	contig_5697.region001.gbk	0.857566	yes	Terpene	generic	terpene	as7	Bacteria	no support	no support	no support	no support	no support	no support	PAW59641_PAW59566_barcode09_contig_5697.region001.gbk		unidentified	rural
25	17	PAW59641_PAW59566_barcode09	contig_7443	contig_7443.region001.gbk	0.494502	yes	Terpene	generic	terpene	as7	Bacteria	Pseudomonadota	Alphaproteobacteria	Hyphomicrobiales	no support	no support	no support	PAW59641_PAW59566_barcode09_contig_7443.region001.gbk		unidentified	rural
26	96	PAW59641_PAW59566_barcode09	contig_7675	contig_7675.region001.gbk	1.12048	yes	Polyketide	T3PKS	T3PKS	as7	Bacteria	no support	no support	no support	no support	no support	no support	PAW59641_PAW59566_barcode09_contig_7675.region001.gbk	BGC0002669	TVA-YJ-2	rural
27	112	PAW59641_PAW59566_barcode09	contig_8193	contig_8193.region001.gbk	0.936345	yes	Terpene	generic	terpene	as7	Bacteria	Pseudomonadota	no support	no support	no support	no support	no support	PAW59641_PAW59566_barcode09_contig_8193.region001.gbk		unidentified	rural
28	12	PAW59641_PAW59566_barcode09	contig_8785	contig_8785.region001.gbk	0.84459	yes	Terpene	generic	terpene	as7	Bacteria	Pseudomonadota	Alphaproteobacteria	Hyphomicrobiales	Lichenihabitantaceae	Lichenibacterium	no support	PAW59641_PAW59566_barcode09_contig_8785.region001.gbk		unidentified	rural
29	53	PAW59641_PAW59566_barcode09	contig_8966	contig_8966.region001.gbk	1.28976	yes	Other	hserlactone	hserlactone	as7	Bacteria	Pseudomonadota	no support	no support	no support	no support	no support	PAW59641_PAW59566_barcode09_contig_8966.region001.gbk		unidentified	rural
30	84	PAW59641_PAW59566_barcode09	2	contig_1055.region001.gbk	0.845284	yes	Terpene	generic	terpene	as7	Bacteria	Pseudomonadota	Alphaproteobacteria	Hyphomicrobiales	Beijerinckiaceae	no support	no support	PAW59641_PAW59566_barcode09_contig_1055.region001.gbk		unidentified	rural
31	27	PAW59641_PAW59566_barcode09	2	contig_11719.region001.gbk	0.482937	yes	Terpene	generic	terpene	as7	Bacteria	Pseudomonadota	Alphaproteobacteria	Hyphomicrobiales	Beijerinckiaceae	no support	no support	PAW59641_PAW59566_barcode09_contig_11719.region001.gbk	BGC0000647	carotenoid	rural
32	47	PAW59641_PAW59566_barcode09	2	contig_28351.region001.gbk	0.64765	yes	RiPP	RRE-containing	RRE-containing	as7	Bacteria	Pseudomonadota	Alphaproteobacteria	Hyphomicrobiales	Beijerinckiaceae	no support	no support	PAW59641_PAW59566_barcode09_contig_28351.region001.gbk		unidentified	rural
33	17	PAW59641_PAW59566_barcode09	2	contig_33341.region001.gbk	1.2069	yes	Terpene	generic	terpene	as7	Bacteria	Pseudomonadota	Alphaproteobacteria	Hyphomicrobiales	Beijerinckiaceae	no support	no support	PAW59641_PAW59566_barcode09_contig_33341.region001.gbk		unidentified	rural
34	36	PAW59641_PAW59566_barcode09	2	contig_35566.region001.gbk	0.840687	yes	RiPP	RiPP-like	RiPP-like	as7	Bacteria	Pseudomonadota	Alphaproteobacteria	Hyphomicrobiales	Beijerinckiaceae	no support	no support	PAW59641_PAW59566_barcode09_contig_35566.region001.gbk		unidentified	rural
35	94	PAW59641_PAW59566_barcode09	2	contig_35833.region001.gbk	0.790587	yes	Terpene	generic	terpene	as7	Bacteria	Pseudomonadota	Alphaproteobacteria	Hyphomicrobiales	Beijerinckiaceae	no support	no support	PAW59641_PAW59566_barcode09_contig_35833.region001.gbk		unidentified	rural
36	16	PAW59641_PAW59566_barcode09	2	contig_38176.region001.gbk	0.779345	yes	Terpene	generic	terpene	as7	Bacteria	Pseudomonadota	Alphaproteobacteria	Hyphomicrobiales	Beijerinckiaceae	no support	no support	PAW59641_PAW59566_barcode09_contig_38176.region001.gbk		unidentified	rural
37	96	PAW59641_PAW59566_barcode09	2	contig_38413.region001.gbk	0.971157	yes	Polyketide	T3PKS	T3PKS	as7	Bacteria	Pseudomonadota	Alphaproteobacteria	Hyphomicrobiales	Beijerinckiaceae	no support	no support	PAW59641_PAW59566_barcode09_contig_38413.region001.gbk		unidentified	rural
38	138	PAW59641_PAW59566_barcode09	2	contig_6618.region001.gbk	0.6499	yes	Polyketide	T1PKS	T1PKS	as7	Bacteria	Pseudomonadota	Alphaproteobacteria	Hyphomicrobiales	Beijerinckiaceae	no support	no support	PAW59641_PAW59566_barcode09_contig_6618.region001.gbk		unidentified	rural
39	126	PAW59641_PAW59566_barcode09	2	contig_9298.region001.gbk	0.220091	yes	Terpene	generic	terpene	as7	Bacteria	Pseudomonadota	Alphaproteobacteria	Hyphomicrobiales	Beijerinckiaceae	no support	no support	PAW59641_PAW59566_barcode09_contig_9298.region001.gbk		unidentified	rural
40	127	PAW59641_PAW59566_barcode09	22	contig_11285.region001.gbk	0.132493	no	NRP	generic	NRPS	as7	Bacteria	Acidobacteriota	Terriglobia	Terriglobales	Acidobacteriaceae	no support	no support	PAW59641_PAW59566_barcode09_contig_11285.region001.gbk		unidentified	rural
41	34	PAW59641_PAW59566_barcode09	22	contig_1261.region001.gbk	0.0874176	no	Other	betalactone	betalactone	as7	Bacteria	Acidobacteriota	Terriglobia	Terriglobales	Acidobacteriaceae	no support	no support	PAW59641_PAW59566_barcode09_contig_1261.region001.gbk		unidentified	rural
42	55	PAW59641_PAW59566_barcode09	22	contig_206.region001.gbk	0.206576	no	Terpene	generic	terpene	as7	Bacteria	Acidobacteriota	Terriglobia	Terriglobales	Acidobacteriaceae	no support	no support	PAW59641_PAW59566_barcode09_contig_206.region001.gbk		unidentified	rural
43	72	PAW59641_PAW59566_barcode09	22	contig_206.region002.gbk	0.173171	no	Polyketide	T3PKS	T3PKS	as7	Bacteria	Acidobacteriota	Terriglobia	Terriglobales	Acidobacteriaceae	no support	no support	PAW59641_PAW59566_barcode09_contig_206.region002.gbk		unidentified	rural
44	11	PAW59641_PAW59566_barcode09	22	contig_206.region003.gbk	0.229278	no	Terpene	generic	terpene	as7	Bacteria	Acidobacteriota	Terriglobia	Terriglobales	Acidobacteriaceae	no support	no support	PAW59641_PAW59566_barcode09_contig_206.region003.gbk		unidentified	rural
45	70	PAW59641_PAW59566_barcode09	22	contig_5047.region001.gbk	0.283014	no	Terpene	generic	terpene	as7	Bacteria	Acidobacteriota	Terriglobia	Terriglobales	Acidobacteriaceae	no support	no support	PAW59641_PAW59566_barcode09_contig_5047.region001.gbk		unidentified	rural
46	64	PAW59641_PAW59566_barcode09	22	contig_655.region001.gbk	0.217416	no	Terpene	generic	terpene	as7	Bacteria	Acidobacteriota	Terriglobia	Terriglobales	Acidobacteriaceae	no support	no support	PAW59641_PAW59566_barcode09_contig_655.region001.gbk		unidentified	rural
47	92	PAW59641_PAW59566_barcode09	22	contig_655.region002.gbk	0.198603	no	NRP	NRPS-like	NRPS-like	as7	Bacteria	Acidobacteriota	Terriglobia	Terriglobales	Acidobacteriaceae	no support	no support	PAW59641_PAW59566_barcode09_contig_655.region002.gbk		unidentified	rural
61	89	PAW59641_PAW59566_barcode10	contig_10333	contig_10333.region001.gbk	0.921935	yes	Polyketide	T3PKS	T3PKS	as7	Bacteria	Pseudomonadota	Alphaproteobacteria	Caulobacterales	no support	no support	no support	PAW59641_PAW59566_barcode10_contig_10333.region001.gbk		unidentified	rural
62	70	PAW59641_PAW59566_barcode10	contig_10491	contig_10491.region001.gbk	0.682949	yes	Terpene	generic	terpene	as7	Bacteria	Acidobacteriota	no support	no support	no support	no support	no support	PAW59641_PAW59566_barcode10_contig_10491.region001.gbk		unidentified	rural
63	135	PAW59641_PAW59566_barcode10	contig_10749	contig_10749.region001.gbk	0.867919	yes	Polyketide	T3PKS	T3PKS	as7	Bacteria	Pseudomonadota	Alphaproteobacteria	Rhodospirillales	Acetobacteraceae	Acidisphaera	Acidisphaera sp. L21	PAW59641_PAW59566_barcode10_contig_10749.region001.gbk		unidentified	rural
64	11	PAW59641_PAW59566_barcode10	contig_10826	contig_10826.region001.gbk	0.825148	yes	Terpene	generic	terpene	as7	Bacteria	Acidobacteriota	no support	no support	no support	no support	no support	PAW59641_PAW59566_barcode10_contig_10826.region001.gbk		unidentified	rural
65	34	PAW59641_PAW59566_barcode10	contig_10827	contig_10827.region001.gbk	1.23322	yes	Other	betalactone	betalactone	as7	Bacteria	no support	no support	no support	no support	no support	no support	PAW59641_PAW59566_barcode10_contig_10827.region001.gbk		unidentified	rural
66	104	PAW59641_PAW59566_barcode10	contig_11150	contig_11150.region001.gbk	0.776869	yes	Polyketide	T3PKS	T3PKS	as7	Bacteria	Pseudomonadota	Alphaproteobacteria	Caulobacterales	Caulobacteraceae	Caulobacter	Caulobacter sp.	PAW59641_PAW59566_barcode10_contig_11150.region001.gbk		unidentified	rural
67	43	PAW59641_PAW59566_barcode10	contig_1174	contig_1174.region001.gbk	1.3227	yes	RiPP	lassopeptide	lassopeptide	as7	Bacteria	Pseudomonadota	Alphaproteobacteria	no support	no support	no support	no support	PAW59641_PAW59566_barcode10_contig_1174.region001.gbk		unidentified	rural
68	75	PAW59641_PAW59566_barcode10	contig_1197	contig_1197.region001.gbk	1.28252	yes	Other	acyl_amino_acids	acyl_amino_acids	as7	Bacteria	Pseudomonadota	Gammaproteobacteria	no support	no support	no support	no support	PAW59641_PAW59566_barcode10_contig_1197.region001.gbk		unidentified	rural
69	1	PAW59641_PAW59566_barcode10	contig_12007	contig_12007.region001.gbk	0.932505	yes	RiPP	RiPP-like	RiPP-like	as7	Bacteria	no support	no support	no support	no support	no support	no support	PAW59641_PAW59566_barcode10_contig_12007.region001.gbk		unidentified	rural
70	11	PAW59641_PAW59566_barcode10	contig_12269	contig_12269.region001.gbk	0.825969	yes	Terpene	generic	terpene	as7	Bacteria	Pseudomonadota	no support	no support	no support	no support	no support	PAW59641_PAW59566_barcode10_contig_12269.region001.gbk		unidentified	rural
71	64	PAW59641_PAW59566_barcode10	contig_12420	contig_12420.region001.gbk	1.23872	yes	Terpene	generic	terpene	as7	Bacteria	Pseudomonadota	no support	no support	no support	no support	no support	PAW59641_PAW59566_barcode10_contig_12420.region001.gbk		unidentified	rural
72	35	PAW59641_PAW59566_barcode10	contig_12616	contig_12616.region001.gbk	0.940506	yes	Terpene	generic	terpene	as7	Bacteria	Pseudomonadota	Alphaproteobacteria	Sphingomonadales	Sphingomonadaceae	no support	no support	PAW59641_PAW59566_barcode10_contig_12616.region001.gbk	BGC0001588	exopolysaccharides	rural
73	47	PAW59641_PAW59566_barcode10	contig_12706	contig_12706.region001.gbk	1.35628	yes	Other	siderophore	NI-siderophore	as7	Bacteria	Actinomycetota	Actinomycetes	no support	no support	no support	no support	PAW59641_PAW59566_barcode10_contig_12706.region001.gbk	BGC0000643	carotenoid	rural
74	58	PAW59641_PAW59566_barcode10	contig_12927	contig_12927.region001.gbk	1.16848	yes	RiPP	RRE-containing	RRE-containing	as7	Bacteria	Deinococcota	Deinococci	Deinococcales	Deinococcaceae	Deinococcus	no support	PAW59641_PAW59566_barcode10_contig_12927.region001.gbk	BGC0000941	desferrioxamin B	rural
75	4	PAW59641_PAW59566_barcode10	contig_12985	contig_12985.region001.gbk	1.14746	yes	Other	hserlactone	hserlactone	as7	Bacteria	no support	no support	no support	no support	no support	no support	PAW59641_PAW59566_barcode10_contig_12985.region001.gbk		unidentified	rural
76	115	PAW59641_PAW59566_barcode10	contig_13674	contig_13674.region001.gbk	0.868444	yes	Terpene	generic	terpene	as7	Bacteria	Pseudomonadota	Alphaproteobacteria	Caulobacterales	Caulobacteraceae	Caulobacter	Caulobacter sp.	PAW59641_PAW59566_barcode10_contig_13674.region001.gbk		unidentified	rural
77	21	PAW59641_PAW59566_barcode10	contig_13737	contig_13737.region001.gbk	1.14503	yes	Terpene	generic	terpene	as7	Bacteria	Armatimonadota	no support	no support	no support	no support	no support	PAW59641_PAW59566_barcode10_contig_13737.region001.gbk		unidentified	rural
78	114	PAW59641_PAW59566_barcode10	contig_1385	contig_1385.region001.gbk	1.15212	yes	NRP	generic	NRPS	as7	Bacteria	no support	no support	no support	no support	no support	no support	PAW59641_PAW59566_barcode10_contig_1385.region001.gbk		unidentified	rural
79	17	PAW59641_PAW59566_barcode10	contig_13969	contig_13969.region001.gbk	0.505277	no	Terpene	generic	terpene	as7	Bacteria	Pseudomonadota	Alphaproteobacteria	no support	no support	no support	no support	PAW59641_PAW59566_barcode10_contig_13969.region001.gbk		unidentified	rural
80	70	PAW59641_PAW59566_barcode10	contig_14119	contig_14119.region001.gbk	1.11604	yes	NRP	NRPS-like	NRPS-like	as7	Bacteria	Actinomycetota	Actinomycetes	no support	no support	no support	no support	PAW59641_PAW59566_barcode10_contig_14119.region001.gbk	BGC0002669	TVA-YJ-2	rural
81	43	PAW59641_PAW59566_barcode10	contig_15428	contig_15428.region001.gbk	1.134	yes	Terpene	generic	terpene	as7	Bacteria	Pseudomonadota	Alphaproteobacteria	Sphingomonadales	Sphingomonadaceae	no support	no support	PAW59641_PAW59566_barcode10_contig_15428.region001.gbk		unidentified	rural
82	83	PAW59641_PAW59566_barcode10	contig_15734	contig_15734.region001.gbk	0.902026	yes	Polyketide	T3PKS	T3PKS	as7	Bacteria	no support	no support	no support	no support	no support	no support	PAW59641_PAW59566_barcode10_contig_15734.region001.gbk	BGC0000656	zeaxanthin	rural
83	116	PAW59641_PAW59566_barcode10	contig_15927	contig_15927.region001.gbk	1.06618	yes	RiPP	ranthipeptide	ranthipeptide	as7	Bacteria	Actinomycetota	no support	no support	no support	no support	no support	PAW59641_PAW59566_barcode10_contig_15927.region001.gbk		unidentified	rural
84	133	PAW59641_PAW59566_barcode10	contig_16559	contig_16559.region001.gbk	1.00216	yes	NRP	NRPS-like	NRPS-like	as7	Bacteria	Pseudomonadota	Alphaproteobacteria	Rhodospirillales	Acetobacteraceae	Acidisphaera	Acidisphaera sp. L21	PAW59641_PAW59566_barcode10_contig_16559.region001.gbk		unidentified	rural
85	96	PAW59641_PAW59566_barcode10	contig_16878	contig_16878.region001.gbk	1.10406	yes	Polyketide	T3PKS	T3PKS	as7	Bacteria	Pseudomonadota	Alphaproteobacteria	Caulobacterales	Caulobacteraceae	Caulobacter	Caulobacter sp.	PAW59641_PAW59566_barcode10_contig_16878.region001.gbk	BGC0000954	ajudazol A	rural
86	38	PAW59641_PAW59566_barcode10	contig_16985	contig_16985.region001.gbk	1.14652	yes	NRP	generic	NRPS	as7	Bacteria	no support	no support	no support	no support	no support	no support	PAW59641_PAW59566_barcode10_contig_16985.region001.gbk		unidentified	rural
87	115	PAW59641_PAW59566_barcode10	contig_17033	contig_17033.region001.gbk	0.978997	yes	Terpene	generic	terpene	as7	Bacteria	Pseudomonadota	no support	no support	no support	no support	no support	PAW59641_PAW59566_barcode10_contig_17033.region001.gbk		unidentified	rural
88	73	PAW59641_PAW59566_barcode10	contig_17217	contig_17217.region001.gbk	1.07836	yes	RiPP	RiPP-like	RiPP-like	as7	Bacteria	Pseudomonadota	Alphaproteobacteria	Rhodospirillales	Acetobacteraceae	Acidisphaera	Acidisphaera sp. L21	PAW59641_PAW59566_barcode10_contig_17217.region001.gbk		unidentified	rural
89	72	PAW59641_PAW59566_barcode10	contig_17313	contig_17313.region001.gbk	1.21826	yes	Polyketide	T3PKS	T3PKS	as7	Bacteria	Pseudomonadota	no support	no support	no support	no support	no support	PAW59641_PAW59566_barcode10_contig_17313.region001.gbk		unidentified	rural
90	124	PAW59641_PAW59566_barcode10	contig_17582	contig_17582.region001.gbk	1.15418	yes	Other	arylpolyene	arylpolyene	as7	Bacteria	Pseudomonadota	Alphaproteobacteria	Hyphomicrobiales	Lichenihabitantaceae	Lichenibacterium	no support	PAW59641_PAW59566_barcode10_contig_17582.region001.gbk		unidentified	rural
91	7	PAW59641_PAW59566_barcode10	contig_17919	contig_17919.region001.gbk	0.919402	yes	Other	phosphonate	phosphonate	as7	Bacteria	Pseudomonadota	Alphaproteobacteria	Rhodospirillales	Acetobacteraceae	no support	no support	PAW59641_PAW59566_barcode10_contig_17919.region001.gbk		unidentified	rural
92	104	PAW59641_PAW59566_barcode10	contig_18140	contig_18140.region001.gbk	1.22905	yes	Other	betalactone	betalactone	as7	Bacteria	Pseudomonadota	no support	no support	no support	no support	no support	PAW59641_PAW59566_barcode10_contig_18140.region001.gbk		unidentified	rural
93	77	PAW59641_PAW59566_barcode10	contig_189	contig_189.region001.gbk	0.766709	yes	RiPP	RiPP-like	RiPP-like	as7	Bacteria	Pseudomonadota	Alphaproteobacteria	Caulobacterales	Caulobacteraceae	Caulobacter	no support	PAW59641_PAW59566_barcode10_contig_189.region001.gbk		unidentified	rural
94	72	PAW59641_PAW59566_barcode10	contig_20454	contig_20454.region001.gbk	1.18819	yes	Polyketide	T3PKS	T3PKS	as7	Bacteria	no support	no support	no support	no support	no support	no support	PAW59641_PAW59566_barcode10_contig_20454.region001.gbk		unidentified	rural
95	76	PAW59641_PAW59566_barcode10	contig_210	contig_210.region001.gbk	0.728251	yes	Terpene	generic	terpene	as7	Bacteria	Pseudomonadota	Alphaproteobacteria	Hyphomicrobiales	Lichenihabitantaceae	Lichenibacterium	no support	PAW59641_PAW59566_barcode10_contig_210.region001.gbk		unidentified	rural
96	96	PAW59641_PAW59566_barcode10	contig_21506	contig_21506.region001.gbk	1.12786	yes	Polyketide	T3PKS	T3PKS	as7	Bacteria	Pseudomonadota	Alphaproteobacteria	Caulobacterales	Caulobacteraceae	Caulobacter	Caulobacter sp.	PAW59641_PAW59566_barcode10_contig_21506.region001.gbk		unidentified	rural
97	60	PAW59641_PAW59566_barcode10	contig_21805	contig_21805.region001.gbk	1.16236	yes	Terpene	generic	terpene	as7	Bacteria	Actinomycetota	Actinomycetes	no support	no support	no support	no support	PAW59641_PAW59566_barcode10_contig_21805.region001.gbk		unidentified	rural
98	40	PAW59641_PAW59566_barcode10	contig_21824	contig_21824.region001.gbk	1.1189	yes	RiPP	lanthipeptide	lanthipeptide-class-i	as7	Bacteria	Actinomycetota	Actinomycetes	no support	no support	no support	no support	PAW59641_PAW59566_barcode10_contig_21824.region001.gbk		unidentified	rural
99	82	PAW59641_PAW59566_barcode10	contig_21860	contig_21860.region001.gbk	1.12184	yes	Polyketide	T3PKS	T3PKS	as7	Bacteria	Acidobacteriota	no support	no support	no support	no support	no support	PAW59641_PAW59566_barcode10_contig_21860.region001.gbk	BGC0002316	cebulantin	rural
100	80	PAW59641_PAW59566_barcode10	contig_22035	contig_22035.region001.gbk	1.11581	yes	Unknown	unknown			Bacteria	Pseudomonadota	Alphaproteobacteria	no support	no support	no support	no support	PAW59641_PAW59566_barcode10_contig_22035.region001.gbk		unidentified	rural
101	33	PAW59641_PAW59566_barcode10	contig_22548	contig_22548.region001.gbk	1.04585	yes	RiPP	thioamitides	thioamitides	as7	Bacteria	Pseudomonadota	Alphaproteobacteria	no support	no support	no support	no support	PAW59641_PAW59566_barcode10_contig_22548.region001.gbk		unidentified	rural
102	47	PAW59641_PAW59566_barcode10	contig_22664	contig_22664.region001.gbk	1.10716	yes	RiPP	RRE-containing	RRE-containing	as7	Bacteria	Armatimonadota	no support	no support	no support	no support	no support	PAW59641_PAW59566_barcode10_contig_22664.region001.gbk		unidentified	rural
103	42	PAW59641_PAW59566_barcode10	contig_23462	contig_23462.region001.gbk	0.708577	yes	RiPP	RiPP-like	RiPP-like	as7	Bacteria	Pseudomonadota	Alphaproteobacteria	Caulobacterales	Caulobacteraceae	Caulobacter	no support	PAW59641_PAW59566_barcode10_contig_23462.region001.gbk		unidentified	rural
104	124	PAW59641_PAW59566_barcode10	contig_23490	contig_23490.region001.gbk	1.29717	yes	Other	arylpolyene	arylpolyene	as7	Bacteria	no support	no support	no support	no support	no support	no support	PAW59641_PAW59566_barcode10_contig_23490.region001.gbk		unidentified	rural
105	32	PAW59641_PAW59566_barcode10	contig_2361	contig_2361.region001.gbk	1.11689	yes	Terpene	generic	terpene	as7	Bacteria	no support	no support	no support	no support	no support	no support	PAW59641_PAW59566_barcode10_contig_2361.region001.gbk		unidentified	rural
106	35	PAW59641_PAW59566_barcode10	contig_24364	contig_24364.region001.gbk	1.09256	yes	Terpene	generic	terpene	as7	Bacteria	Pseudomonadota	no support	no support	no support	no support	no support	PAW59641_PAW59566_barcode10_contig_24364.region001.gbk		unidentified	rural
107	96	PAW59641_PAW59566_barcode10	contig_24441	contig_24441.region001.gbk	0.926126	yes	Polyketide	T3PKS	T3PKS	as7	Bacteria	Pseudomonadota	Alphaproteobacteria	Hyphomicrobiales	no support	no support	no support	PAW59641_PAW59566_barcode10_contig_24441.region001.gbk		unidentified	rural
108	89	PAW59641_PAW59566_barcode10	contig_24544	contig_24544.region001.gbk	1.02492	yes	Polyketide	T3PKS	T3PKS	as7	Bacteria	Pseudomonadota	Alphaproteobacteria	Caulobacterales	Caulobacteraceae	Caulobacter	Caulobacter sp. S45	PAW59641_PAW59566_barcode10_contig_24544.region001.gbk		unidentified	rural
109	43	PAW59641_PAW59566_barcode10	contig_24830	contig_24830.region001.gbk	0.849561	yes	Terpene	generic	terpene	as7	Bacteria	Pseudomonadota	Alphaproteobacteria	Hyphomicrobiales	Lichenihabitantaceae	Lichenibacterium	no support	PAW59641_PAW59566_barcode10_contig_24830.region001.gbk		unidentified	rural
110	45	PAW59641_PAW59566_barcode10	contig_25105	contig_25105.region001.gbk	0.985897	yes	Terpene	generic	terpene	as7	Bacteria	Actinomycetota	Actinomycetes	Micrococcales	Microbacteriaceae	Glaciibacter	Glaciibacter flavus	PAW59641_PAW59566_barcode10_contig_25105.region001.gbk	BGC0000656	zeaxanthin	rural
111	42	PAW59641_PAW59566_barcode10	contig_2552	contig_2552.region001.gbk	0.95635	yes	RiPP	RiPP-like	RiPP-like	as7	Bacteria	Pseudomonadota	Alphaproteobacteria	Caulobacterales	Caulobacteraceae	Caulobacter	Caulobacter sp.	PAW59641_PAW59566_barcode10_contig_2552.region001.gbk	BGC0000636	carotenoid	rural
112	72	PAW59641_PAW59566_barcode10	contig_25621	contig_25621.region001.gbk	1.04526	yes	Polyketide	T3PKS	T3PKS	as7	Bacteria	no support	no support	no support	no support	no support	no support	PAW59641_PAW59566_barcode10_contig_25621.region001.gbk		unidentified	rural
113	48	PAW59641_PAW59566_barcode10	contig_26107	contig_26107.region001.gbk	1.07471	yes	Terpene	generic	terpene	as7	Bacteria	Pseudomonadota	Alphaproteobacteria	Hyphomicrobiales	Beijerinckiaceae	no support	no support	PAW59641_PAW59566_barcode10_contig_26107.region001.gbk		unidentified	rural
114	123	PAW59641_PAW59566_barcode10	contig_26175	contig_26175.region001.gbk	1.16124	yes	Polyketide	T3PKS	T3PKS	as7	Bacteria	Pseudomonadota	Alphaproteobacteria	no support	no support	no support	no support	PAW59641_PAW59566_barcode10_contig_26175.region001.gbk		unidentified	rural
115	11	PAW59641_PAW59566_barcode10	contig_2648	contig_2648.region001.gbk	1.06431	yes	Terpene	generic	terpene	as7	Bacteria	Actinomycetota	Thermoleophilia	Solirubrobacterales	Solirubrobacteraceae	NA	Solirubrobacteraceae bacterium*	PAW59641_PAW59566_barcode10_contig_2648.region001.gbk		unidentified	rural
116	133	PAW59641_PAW59566_barcode10	contig_26876	contig_26876.region001.gbk	0.967731	yes	Polyketide	T1PKS	T1PKS	as7	no support	no support	no support	no support	no support	no support	no support	PAW59641_PAW59566_barcode10_contig_26876.region001.gbk	BGC0000663	hopene	rural
117	31	PAW59641_PAW59566_barcode10	contig_27065	contig_27065.region001.gbk	1.22409	yes	NRP	generic	NRPS	as7	Bacteria	no support	no support	no support	no support	no support	no support	PAW59641_PAW59566_barcode10_contig_27065.region001.gbk		unidentified	rural
118	72	PAW59641_PAW59566_barcode10	contig_27205	contig_27205.region001.gbk	0.998909	yes	Polyketide	T3PKS	T3PKS	as7	Bacteria	Acidobacteriota	Terriglobia	Terriglobales	Acidobacteriaceae	NA	Acidobacteriaceae bacterium*	PAW59641_PAW59566_barcode10_contig_27205.region001.gbk		unidentified	rural
119	64	PAW59641_PAW59566_barcode10	contig_27290	contig_27290.region001.gbk	1.15714	yes	Terpene	generic	terpene	as7	Bacteria	Acidobacteriota	no support	no support	no support	no support	no support	PAW59641_PAW59566_barcode10_contig_27290.region001.gbk		unidentified	rural
120	17	PAW59641_PAW59566_barcode10	contig_27375	contig_27375.region001.gbk	0.879255	yes	Terpene	generic	terpene	as7	Bacteria	Pseudomonadota	Alphaproteobacteria	Hyphomicrobiales	Beijerinckiaceae	no support	no support	PAW59641_PAW59566_barcode10_contig_27375.region001.gbk		unidentified	rural
121	4	PAW59641_PAW59566_barcode10	contig_2745	contig_2745.region001.gbk	1.26593	yes	Other	hserlactone	hserlactone	as7	Bacteria	Pseudomonadota	Alphaproteobacteria	no support	no support	no support	no support	PAW59641_PAW59566_barcode10_contig_2745.region001.gbk		unidentified	rural
122	16	PAW59641_PAW59566_barcode10	contig_27656	contig_27656.region001.gbk	0.897531	yes	Terpene	generic	terpene	as7	Bacteria	Pseudomonadota	Alphaproteobacteria	Hyphomicrobiales	Lichenihabitantaceae	no support	no support	PAW59641_PAW59566_barcode10_contig_27656.region001.gbk		unidentified	rural
123	43	PAW59641_PAW59566_barcode10	contig_27815	contig_27815.region001.gbk	1.00688	yes	Terpene	generic	terpene	as7	Bacteria	Pseudomonadota	no support	no support	no support	no support	no support	PAW59641_PAW59566_barcode10_contig_27815.region001.gbk		unidentified	rural
124	72	PAW59641_PAW59566_barcode10	contig_27912	contig_27912.region001.gbk	1.11986	yes	Polyketide	T3PKS	T3PKS	as7	Bacteria	Pseudomonadota	Alphaproteobacteria	Rhodospirillales	Acetobacteraceae	NA	Acetobacteraceae bacterium	PAW59641_PAW59566_barcode10_contig_27912.region001.gbk	BGC0000630	(2R,3S,3'S)-2-hydroxyastaxanthin	rural
125	50	PAW59641_PAW59566_barcode10	contig_28149	contig_28149.region001.gbk	0.958744	yes	Terpene	generic	terpene	as7	Bacteria	Pseudomonadota	Alphaproteobacteria	Caulobacterales	Caulobacteraceae	Caulobacter	Caulobacter sp. S45	PAW59641_PAW59566_barcode10_contig_28149.region001.gbk		unidentified	rural
126	36	PAW59641_PAW59566_barcode10	contig_28488	contig_28488.region001.gbk	0.8476	yes	RiPP	RiPP-like	RiPP-like	as7	Bacteria	Pseudomonadota	Alphaproteobacteria	no support	no support	no support	no support	PAW59641_PAW59566_barcode10_contig_28488.region001.gbk	BGC0000656	zeaxanthin	rural
127	96	PAW59641_PAW59566_barcode10	contig_28819	contig_28819.region001.gbk	0.775819	yes	Polyketide	T3PKS	T3PKS	as7	Bacteria	Pseudomonadota	Alphaproteobacteria	no support	no support	no support	no support	PAW59641_PAW59566_barcode10_contig_28819.region001.gbk		unidentified	rural
128	11	PAW59641_PAW59566_barcode10	contig_28836	contig_28836.region001.gbk	0.88707	yes	Terpene	generic	terpene	as7	Bacteria	Pseudomonadota	Alphaproteobacteria	no support	no support	no support	no support	PAW59641_PAW59566_barcode10_contig_28836.region001.gbk		unidentified	rural
129	49	PAW59641_PAW59566_barcode10	contig_29118	contig_29118.region001.gbk	0.783086	yes	Terpene	generic	terpene	as7	Bacteria	no support	no support	no support	no support	no support	no support	PAW59641_PAW59566_barcode10_contig_29118.region001.gbk		unidentified	rural
130	51	PAW59641_PAW59566_barcode10	contig_29158	contig_29158.region001.gbk	1.01531	yes	NRP	NRPS-like	NRPS-like	as7	Bacteria	Pseudomonadota	Alphaproteobacteria	no support	no support	no support	no support	PAW59641_PAW59566_barcode10_contig_29158.region001.gbk		unidentified	rural
131	47	PAW59641_PAW59566_barcode10	contig_2919	contig_2919.region001.gbk	0.754431	yes	RiPP	ranthipeptide	ranthipeptide	as7	Bacteria	Pseudomonadota	Alphaproteobacteria	Hyphomicrobiales	Lichenihabitantaceae	Lichenibacterium	no support	PAW59641_PAW59566_barcode10_contig_2919.region001.gbk		unidentified	rural
132	11	PAW59641_PAW59566_barcode10	contig_29441	contig_29441.region001.gbk	1.08657	yes	Terpene	generic	terpene	as7	Bacteria	Pseudomonadota	Alphaproteobacteria	Hyphomicrobiales	Lichenihabitantaceae	no support	no support	PAW59641_PAW59566_barcode10_contig_29441.region001.gbk		unidentified	rural
133	42	PAW59641_PAW59566_barcode10	contig_29592	contig_29592.region001.gbk	0.692188	yes	RiPP	RiPP-like	RiPP-like	as7	Bacteria	no support	no support	no support	no support	no support	no support	PAW59641_PAW59566_barcode10_contig_29592.region001.gbk		unidentified	rural
134	7	PAW59641_PAW59566_barcode10	contig_29758	contig_29758.region001.gbk	0.716728	yes	Other	phosphonate	phosphonate	as7	Bacteria	Pseudomonadota	Alphaproteobacteria	Caulobacterales	Caulobacteraceae	Caulobacter	Caulobacter sp. S45	PAW59641_PAW59566_barcode10_contig_29758.region001.gbk		unidentified	rural
135	43	PAW59641_PAW59566_barcode10	contig_30236	contig_30236.region001.gbk	1.17615	yes	Terpene	generic	terpene	as7	Bacteria	Pseudomonadota	Alphaproteobacteria	Caulobacterales	Caulobacteraceae	Caulobacter	Caulobacter sp. S45	PAW59641_PAW59566_barcode10_contig_30236.region001.gbk		unidentified	rural
136	38	PAW59641_PAW59566_barcode10	contig_30943	contig_30943.region001.gbk	1.23194	yes	NRP	NRPS-like	NRPS-like	as7	Bacteria	no support	no support	no support	no support	no support	no support	PAW59641_PAW59566_barcode10_contig_30943.region001.gbk	BGC0000634	carotenoid	rural
137	96	PAW59641_PAW59566_barcode10	contig_3101	contig_3101.region001.gbk	1.32135	yes	RiPP	RiPP-like	RiPP-like	as7	Bacteria	Actinomycetota	no support	no support	no support	no support	no support	PAW59641_PAW59566_barcode10_contig_3101.region001.gbk	BGC0001135	bicornutin A1/bicornutin A2	rural
138	64	PAW59641_PAW59566_barcode10	contig_31136	contig_31136.region001.gbk	1.03521	yes	Terpene	generic	terpene	as7	Bacteria	Acidobacteriota	no support	no support	no support	no support	no support	PAW59641_PAW59566_barcode10_contig_31136.region001.gbk		unidentified	rural
139	66	PAW59641_PAW59566_barcode10	contig_31226	contig_31226.region001.gbk	0.945792	yes	Terpene	generic	terpene	as7	Bacteria	Pseudomonadota	no support	no support	no support	no support	no support	PAW59641_PAW59566_barcode10_contig_31226.region001.gbk		unidentified	rural
140	42	PAW59641_PAW59566_barcode10	contig_31249	contig_31249.region001.gbk	0.597235	yes	RiPP	RiPP-like	RiPP-like	as7	Bacteria	Pseudomonadota	no support	no support	no support	no support	no support	PAW59641_PAW59566_barcode10_contig_31249.region001.gbk		unidentified	rural
141	38	PAW59641_PAW59566_barcode10	contig_31610	contig_31610.region001.gbk	1.19262	yes	NRP	NRPS-like	NRPS-like	as7	Bacteria	no support	no support	no support	no support	no support	no support	PAW59641_PAW59566_barcode10_contig_31610.region001.gbk		unidentified	rural
142	4	PAW59641_PAW59566_barcode10	contig_31918	contig_31918.region001.gbk	1.16854	yes	Other	hserlactone	hserlactone	as7	Bacteria	Pseudomonadota	no support	no support	no support	no support	no support	PAW59641_PAW59566_barcode10_contig_31918.region001.gbk		unidentified	rural
143	115	PAW59641_PAW59566_barcode10	contig_32278	contig_32278.region001.gbk	0.965723	yes	Terpene	generic	terpene	as7	Bacteria	Pseudomonadota	no support	no support	no support	no support	no support	PAW59641_PAW59566_barcode10_contig_32278.region001.gbk		unidentified	rural
144	72	PAW59641_PAW59566_barcode10	contig_32468	contig_32468.region001.gbk	1.13874	yes	Polyketide	T3PKS	T3PKS	as7	Bacteria	Pseudomonadota	no support	no support	no support	no support	no support	PAW59641_PAW59566_barcode10_contig_32468.region001.gbk		unidentified	rural
145	129	PAW59641_PAW59566_barcode10	contig_32872	contig_32872.region001.gbk	1.23411	yes	Other	arylpolyene	arylpolyene	as7	Bacteria	Pseudomonadota	no support	no support	no support	no support	no support	PAW59641_PAW59566_barcode10_contig_32872.region001.gbk		unidentified	rural
146	116	PAW59641_PAW59566_barcode10	contig_32920	contig_32920.region001.gbk	1.09669	yes	RiPP	RRE-containing	RRE-containing	as7	Bacteria	Actinomycetota	no support	no support	no support	no support	no support	PAW59641_PAW59566_barcode10_contig_32920.region001.gbk		unidentified	rural
147	3	PAW59641_PAW59566_barcode10	contig_33059	contig_33059.region001.gbk	0.976961	yes	RiPP	RiPP-like	RiPP-like	as7	Bacteria	Actinomycetota	no support	no support	no support	no support	no support	PAW59641_PAW59566_barcode10_contig_33059.region001.gbk		unidentified	rural
148	134	PAW59641_PAW59566_barcode10	contig_33298	contig_33298.region001.gbk	0.965879	yes	Other	hserlactone	hserlactone	as7	Bacteria	no support	no support	no support	no support	no support	no support	PAW59641_PAW59566_barcode10_contig_33298.region001.gbk		unidentified	rural
149	3	PAW59641_PAW59566_barcode10	contig_33702	contig_33702.region001.gbk	0.911897	yes	RiPP	RiPP-like	RiPP-like	as7	Bacteria	Actinomycetota	Actinomycetes	Propionibacteriales	no support	no support	no support	PAW59641_PAW59566_barcode10_contig_33702.region001.gbk		unidentified	rural
150	70	PAW59641_PAW59566_barcode10	contig_33715	contig_33715.region001.gbk	0.74602	yes	Terpene	generic	terpene	as7	Bacteria	Acidobacteriota	no support	no support	no support	no support	no support	PAW59641_PAW59566_barcode10_contig_33715.region001.gbk		unidentified	rural
151	35	PAW59641_PAW59566_barcode10	contig_33738	contig_33738.region001.gbk	1.09104	yes	Terpene	generic	terpene	as7	Bacteria	Pseudomonadota	no support	no support	no support	no support	no support	PAW59641_PAW59566_barcode10_contig_33738.region001.gbk		unidentified	rural
152	42	PAW59641_PAW59566_barcode10	contig_34370	contig_34370.region001.gbk	0.986041	yes	RiPP	RiPP-like	RiPP-like	as7	Bacteria	Pseudomonadota	Alphaproteobacteria	no support	no support	no support	no support	PAW59641_PAW59566_barcode10_contig_34370.region001.gbk	BGC0000643	carotenoid	rural
153	66	PAW59641_PAW59566_barcode10	contig_34398	contig_34398.region001.gbk	0.858592	yes	Terpene	generic	terpene	as7	Bacteria	Pseudomonadota	Alphaproteobacteria	Hyphomicrobiales	Beijerinckiaceae	no support	no support	PAW59641_PAW59566_barcode10_contig_34398.region001.gbk		unidentified	rural
154	38	PAW59641_PAW59566_barcode10	contig_35048	contig_35048.region001.gbk	1.13027	yes	NRP	generic	NRPS	as7	Bacteria	Pseudomonadota	Alphaproteobacteria	Rhodospirillales	Acetobacteraceae	Acidisphaera	Acidisphaera sp. L21	PAW59641_PAW59566_barcode10_contig_35048.region001.gbk		unidentified	rural
155	97	PAW59641_PAW59566_barcode10	contig_35086	contig_35086.region001.gbk	1.13485	yes	Terpene	generic	terpene	as7	Bacteria	Pseudomonadota	no support	no support	no support	no support	no support	PAW59641_PAW59566_barcode10_contig_35086.region001.gbk		unidentified	rural
156	84	PAW59641_PAW59566_barcode10	contig_35461	contig_35461.region001.gbk	1.01198	yes	Terpene	generic	terpene	as7	Bacteria	Pseudomonadota	no support	no support	no support	no support	no support	PAW59641_PAW59566_barcode10_contig_35461.region001.gbk		unidentified	rural
157	38	PAW59641_PAW59566_barcode10	contig_35646	contig_35646.region001.gbk	1.23921	yes	NRP	generic	NRPS	as7	Bacteria	no support	no support	no support	no support	no support	no support	PAW59641_PAW59566_barcode10_contig_35646.region001.gbk	BGC0000647	carotenoid	rural
158	135	PAW59641_PAW59566_barcode10	contig_35800	contig_35800.region001.gbk	0.788809	yes	Polyketide	T3PKS	T3PKS	as7	Bacteria	no support	no support	no support	no support	no support	no support	PAW59641_PAW59566_barcode10_contig_35800.region001.gbk	BGC0001509	anikasin	rural
159	98	PAW59641_PAW59566_barcode10	contig_36165	contig_36165.region001.gbk	1.17075	yes	Terpene	generic	terpene	as7	Bacteria	Actinomycetota	Actinomycetes	no support	no support	no support	no support	PAW59641_PAW59566_barcode10_contig_36165.region001.gbk		unidentified	rural
160	96	PAW59641_PAW59566_barcode10	contig_36199	contig_36199.region001.gbk	1.24126	yes	Polyketide	T3PKS	T3PKS	as7	Bacteria	Actinomycetota	no support	no support	no support	no support	no support	PAW59641_PAW59566_barcode10_contig_36199.region001.gbk	BGC0000664	isorenieratene	rural
161	43	PAW59641_PAW59566_barcode10	contig_36226	contig_36226.region001.gbk	1.31793	yes	Polyketide	T3PKS	T3PKS	as7	Bacteria	no support	no support	no support	no support	no support	no support	PAW59641_PAW59566_barcode10_contig_36226.region001.gbk		unidentified	rural
162	115	PAW59641_PAW59566_barcode10	contig_36381	contig_36381.region001.gbk	0.902735	yes	Terpene	generic	terpene	as7	Bacteria	Pseudomonadota	no support	no support	no support	no support	no support	PAW59641_PAW59566_barcode10_contig_36381.region001.gbk	BGC0000934	5-acetyl-5,10-dihydrophenazine-1-carboxylic acid/5-(2-hydroxyacetyl)-5,10-dihydrophenazine-1-carboxylic acid/endophenazine A1/endophenazine F/endophenazine G	rural
163	35	PAW59641_PAW59566_barcode10	contig_36594	contig_36594.region001.gbk	0.864244	yes	Terpene	generic	terpene	as7	Bacteria	no support	no support	no support	no support	no support	no support	PAW59641_PAW59566_barcode10_contig_36594.region001.gbk		unidentified	rural
164	115	PAW59641_PAW59566_barcode10	contig_36793	contig_36793.region001.gbk	0.954192	yes	Terpene	generic	terpene	as7	Bacteria	Pseudomonadota	no support	no support	no support	no support	no support	PAW59641_PAW59566_barcode10_contig_36793.region001.gbk	BGC0000643	carotenoid	rural
165	64	PAW59641_PAW59566_barcode10	contig_36849	contig_36849.region001.gbk	1.16941	yes	Terpene	generic	terpene	as7	Bacteria	Actinomycetota	Actinomycetes	no support	no support	no support	no support	PAW59641_PAW59566_barcode10_contig_36849.region001.gbk		unidentified	rural
166	91	PAW59641_PAW59566_barcode10	contig_3782	contig_3782.region001.gbk	1.2022	yes	RiPP	lassopeptide	lassopeptide	as7	Bacteria	Pseudomonadota	no support	no support	no support	no support	no support	PAW59641_PAW59566_barcode10_contig_3782.region001.gbk		unidentified	rural
167	90	PAW59641_PAW59566_barcode10	contig_37935	contig_37935.region001.gbk	0.904897	yes	Polyketide	T3PKS	T3PKS	as7	Bacteria	no support	no support	no support	no support	no support	no support	PAW59641_PAW59566_barcode10_contig_37935.region001.gbk		unidentified	rural
168	136	PAW59641_PAW59566_barcode10	contig_37957	contig_37957.region001.gbk	1.09169	yes	NRP	generic	NRPS	as7	Bacteria	Acidobacteriota	Terriglobia	Terriglobales	Acidobacteriaceae	no support	no support	PAW59641_PAW59566_barcode10_contig_37957.region001.gbk		unidentified	rural
169	47	PAW59641_PAW59566_barcode10	contig_38414	contig_38414.region001.gbk	1.2863	yes	RiPP	proteusin	proteusin	as7	Bacteria	Actinomycetota	Actinomycetes	Streptosporangiales	Streptosporangiaceae	NA	Streptosporangiaceae bacterium	PAW59641_PAW59566_barcode10_contig_38414.region001.gbk	BGC0002532	anachelin	rural
170	53	PAW59641_PAW59566_barcode10	contig_38543	contig_38543.region001.gbk	1.28964	yes	Other	nucleoside	nucleoside	as7	Bacteria	no support	no support	no support	no support	no support	no support	PAW59641_PAW59566_barcode10_contig_38543.region001.gbk		unidentified	rural
171	11	PAW59641_PAW59566_barcode10	contig_39490	contig_39490.region001.gbk	0.858843	yes	Terpene	generic	terpene	as7	Bacteria	Pseudomonadota	no support	no support	no support	no support	no support	PAW59641_PAW59566_barcode10_contig_39490.region001.gbk		unidentified	rural
172	42	PAW59641_PAW59566_barcode10	contig_39641	contig_39641.region001.gbk	0.660015	yes	RiPP	RiPP-like	RiPP-like	as7	Bacteria	Pseudomonadota	Alphaproteobacteria	Hyphomicrobiales	Lichenihabitantaceae	Lichenihabitans	no support	PAW59641_PAW59566_barcode10_contig_39641.region001.gbk		unidentified	rural
173	45	PAW59641_PAW59566_barcode10	contig_3995	contig_3995.region001.gbk	1.09684	yes	Terpene	generic	terpene	as7	Bacteria	Armatimonadota	no support	no support	no support	no support	no support	PAW59641_PAW59566_barcode10_contig_3995.region001.gbk		unidentified	rural
174	11	PAW59641_PAW59566_barcode10	contig_3999	contig_3999.region001.gbk	1.10735	yes	Terpene	generic	terpene	as7	Bacteria	Actinomycetota	no support	no support	no support	no support	no support	PAW59641_PAW59566_barcode10_contig_3999.region001.gbk		unidentified	rural
175	77	PAW59641_PAW59566_barcode10	contig_40483	contig_40483.region001.gbk	1.35967	yes	NRP	CDPS	CDPS	as7	Bacteria	Pseudomonadota	Alphaproteobacteria	no support	no support	no support	no support	PAW59641_PAW59566_barcode10_contig_40483.region001.gbk	BGC0000663	hopene	rural
176	121	PAW59641_PAW59566_barcode10	contig_40509	contig_40509.region001.gbk	0.793542	yes	Polyketide	T3PKS	T3PKS	as7	Bacteria	Actinomycetota	Actinomycetes	Micrococcales	Microbacteriaceae	Glaciibacter	Glaciibacter flavus	PAW59641_PAW59566_barcode10_contig_40509.region001.gbk		unidentified	rural
177	42	PAW59641_PAW59566_barcode10	contig_40533	contig_40533.region001.gbk	0.86069	yes	RiPP	RiPP-like	RiPP-like	as7	Bacteria	no support	no support	no support	no support	no support	no support	PAW59641_PAW59566_barcode10_contig_40533.region001.gbk		unidentified	rural
178	104	PAW59641_PAW59566_barcode10	contig_40814	contig_40814.region001.gbk	1.07943	yes	Polyketide	T3PKS	T3PKS	as7	Bacteria	Pseudomonadota	Alphaproteobacteria	Hyphomicrobiales	Lichenihabitantaceae	Lichenibacterium	no support	PAW59641_PAW59566_barcode10_contig_40814.region001.gbk		unidentified	rural
179	33	PAW59641_PAW59566_barcode10	contig_41068	contig_41068.region001.gbk	1.21122	yes	RiPP	thioamitides	thioamitides	as7	Bacteria	Pseudomonadota	Alphaproteobacteria	Rhodospirillales	Acetobacteraceae	no support	no support	PAW59641_PAW59566_barcode10_contig_41068.region001.gbk	BGC0001106	oxalomycin B	rural
180	125	PAW59641_PAW59566_barcode10	contig_41138	contig_41138.region001.gbk	0.656043	yes	Terpene	generic	terpene	as7	Bacteria	Pseudomonadota	Alphaproteobacteria	Caulobacterales	Caulobacteraceae	Caulobacter	Caulobacter sp. S45	PAW59641_PAW59566_barcode10_contig_41138.region001.gbk		unidentified	rural
181	84	PAW59641_PAW59566_barcode10	contig_41227	contig_41227.region001.gbk	0.844632	yes	Terpene	generic	terpene	as7	Bacteria	Pseudomonadota	Alphaproteobacteria	Hyphomicrobiales	no support	no support	no support	PAW59641_PAW59566_barcode10_contig_41227.region001.gbk		unidentified	rural
182	34	PAW59641_PAW59566_barcode10	contig_41460	contig_41460.region001.gbk	0.786029	yes	Other	betalactone	betalactone	as7	Bacteria	no support	no support	no support	no support	no support	no support	PAW59641_PAW59566_barcode10_contig_41460.region001.gbk	BGC0000647	carotenoid	rural
183	84	PAW59641_PAW59566_barcode10	contig_41482	contig_41482.region001.gbk	0.831235	yes	Terpene	generic	terpene	as7	Bacteria	Pseudomonadota	Alphaproteobacteria	no support	no support	no support	no support	PAW59641_PAW59566_barcode10_contig_41482.region001.gbk	BGC0000240	lomaiviticin A/lomaiviticin C/lomaiviticin D/lomaiviticin E	rural
184	43	PAW59641_PAW59566_barcode10	contig_41717	contig_41717.region001.gbk	0.620169	yes	Terpene	generic	terpene	as7	Bacteria	Pseudomonadota	Alphaproteobacteria	Hyphomicrobiales	Lichenihabitantaceae	Lichenibacterium	no support	PAW59641_PAW59566_barcode10_contig_41717.region001.gbk		unidentified	rural
185	4	PAW59641_PAW59566_barcode10	contig_41851	contig_41851.region001.gbk	1.31168	yes	Other	hserlactone	hserlactone	as7	Bacteria	Pseudomonadota	no support	no support	no support	no support	no support	PAW59641_PAW59566_barcode10_contig_41851.region001.gbk		unidentified	rural
186	38	PAW59641_PAW59566_barcode10	contig_41917	contig_41917.region001.gbk	1.19261	yes	NRP	generic	NRPS	as7	Bacteria	no support	no support	no support	no support	no support	no support	PAW59641_PAW59566_barcode10_contig_41917.region001.gbk	BGC0000573	caulonodin I/caulonodin II	rural
187	51	PAW59641_PAW59566_barcode10	contig_41989	contig_41989.region001.gbk	1.07818	yes	NRP	NRPS-like	NRPS-like	as7	Bacteria	Pseudomonadota	no support	no support	no support	no support	no support	PAW59641_PAW59566_barcode10_contig_41989.region001.gbk	BGC0002572	heinamide A1/heinamide A2/heinamide A3/heinamide B1/heinamide B2/heinamide B3/heinamide B4/heinamide B5	rural
188	10	PAW59641_PAW59566_barcode10	contig_42063	contig_42063.region001.gbk	1.10703	yes	Other	hserlactone	hserlactone	as7	Bacteria	Pseudomonadota	Alphaproteobacteria	Hyphomicrobiales	Lichenihabitantaceae	Lichenibacterium	no support	PAW59641_PAW59566_barcode10_contig_42063.region001.gbk		unidentified	rural
189	70	PAW59641_PAW59566_barcode10	contig_42139	contig_42139.region001.gbk	1.28072	yes	Other	phenazine	phenazine	as7	Bacteria	Armatimonadota	no support	no support	no support	no support	no support	PAW59641_PAW59566_barcode10_contig_42139.region001.gbk		unidentified	rural
190	52	PAW59641_PAW59566_barcode10	contig_42316	contig_42316.region001.gbk	0.753581	yes	RiPP	RiPP-like	RiPP-like	as7	Bacteria	Pseudomonadota	Alphaproteobacteria	Hyphomicrobiales	Lichenihabitantaceae	Lichenibacterium	no support	PAW59641_PAW59566_barcode10_contig_42316.region001.gbk		unidentified	rural
191	38	PAW59641_PAW59566_barcode10	contig_42359	contig_42359.region001.gbk	0.854475	yes	NRP	NRPS-like	NRPS-like	as7	Bacteria	Pseudomonadota	Alphaproteobacteria	Hyphomicrobiales	Lichenihabitantaceae	Lichenibacterium	no support	PAW59641_PAW59566_barcode10_contig_42359.region001.gbk		unidentified	rural
192	63	PAW59641_PAW59566_barcode10	contig_42577	contig_42577.region001.gbk	0.833253	yes	Terpene	generic	terpene	as7	Bacteria	Pseudomonadota	Alphaproteobacteria	Hyphomicrobiales	Lichenihabitantaceae	Lichenibacterium	no support	PAW59641_PAW59566_barcode10_contig_42577.region001.gbk		unidentified	rural
193	16	PAW59641_PAW59566_barcode10	contig_42657	contig_42657.region001.gbk	0.770829	yes	Terpene	generic	terpene	as7	Bacteria	Pseudomonadota	Alphaproteobacteria	Hyphomicrobiales	Lichenihabitantaceae	no support	no support	PAW59641_PAW59566_barcode10_contig_42657.region001.gbk		unidentified	rural
194	133	PAW59641_PAW59566_barcode10	contig_42667	contig_42667.region001.gbk	0.942971	yes	Polyketide	T1PKS	T1PKS	as7	Bacteria	Pseudomonadota	no support	no support	no support	no support	no support	PAW59641_PAW59566_barcode10_contig_42667.region001.gbk		unidentified	rural
195	91	PAW59641_PAW59566_barcode10	contig_42805	contig_42805.region001.gbk	1.14794	yes	RiPP	lassopeptide	lassopeptide	as7	Bacteria	Pseudomonadota	Alphaproteobacteria	Sphingomonadales	Sphingomonadaceae	Sphingomonas	Sphingomonas koreensis	PAW59641_PAW59566_barcode10_contig_42805.region001.gbk		unidentified	rural
196	66	PAW59641_PAW59566_barcode10	contig_42842	contig_42842.region001.gbk	0.695712	yes	Terpene	generic	terpene	as7	Bacteria	Pseudomonadota	Alphaproteobacteria	Hyphomicrobiales	Beijerinckiaceae	no support	no support	PAW59641_PAW59566_barcode10_contig_42842.region001.gbk		unidentified	rural
197	115	PAW59641_PAW59566_barcode10	contig_42897	contig_42897.region001.gbk	1.09734	yes	Terpene	generic	terpene	as7	Bacteria	Pseudomonadota	no support	no support	no support	no support	no support	PAW59641_PAW59566_barcode10_contig_42897.region001.gbk		unidentified	rural
198	42	PAW59641_PAW59566_barcode10	contig_43251	contig_43251.region001.gbk	1.31021	yes	RiPP	RiPP-like	RiPP-like	as7	Bacteria	Pseudomonadota	no support	no support	no support	no support	no support	PAW59641_PAW59566_barcode10_contig_43251.region001.gbk		unidentified	rural
199	38	PAW59641_PAW59566_barcode10	contig_43334	contig_43334.region001.gbk	1.10622	yes	Other	NAPAA	NAPAA	as7	Bacteria	Pseudomonadota	Alphaproteobacteria	Caulobacterales	Caulobacteraceae	Caulobacter	Caulobacter sp. S45	PAW59641_PAW59566_barcode10_contig_43334.region001.gbk		unidentified	rural
200	133	PAW59641_PAW59566_barcode10	contig_43352	contig_43352.region001.gbk	0.487764	yes	Polyketide	T1PKS	T1PKS	as7	Bacteria	Pseudomonadota	Alphaproteobacteria	no support	no support	no support	no support	PAW59641_PAW59566_barcode10_contig_43352.region001.gbk		unidentified	rural
201	48	PAW59641_PAW59566_barcode10	contig_43378	contig_43378.region001.gbk	0.689769	yes	Terpene	generic	terpene	as7	Bacteria	Pseudomonadota	Alphaproteobacteria	Hyphomicrobiales	Lichenihabitantaceae	no support	no support	PAW59641_PAW59566_barcode10_contig_43378.region001.gbk	BGC0001420	myxochromide D	rural
202	115	PAW59641_PAW59566_barcode10	contig_43599	contig_43599.region001.gbk	0.882538	yes	Terpene	generic	terpene	as7	Bacteria	Pseudomonadota	Alphaproteobacteria	Rhodospirillales	Acetobacteraceae	NA	Acetobacteraceae bacterium	PAW59641_PAW59566_barcode10_contig_43599.region001.gbk		unidentified	rural
203	115	PAW59641_PAW59566_barcode10	contig_43686	contig_43686.region001.gbk	1.09789	yes	Terpene	generic	terpene	as7	Bacteria	Actinomycetota	Actinomycetes	no support	no support	no support	no support	PAW59641_PAW59566_barcode10_contig_43686.region001.gbk		unidentified	rural
204	129	PAW59641_PAW59566_barcode10	contig_43748	contig_43748.region001.gbk	0.826291	yes	Other	arylpolyene	arylpolyene	as7	Bacteria	Pseudomonadota	Alphaproteobacteria	Rhodospirillales	Acetobacteraceae	no support	no support	PAW59641_PAW59566_barcode10_contig_43748.region001.gbk	BGC0000663	hopene	rural
205	133	PAW59641_PAW59566_barcode10	contig_43778	contig_43778.region001.gbk	1.30833	yes	Other	arylpolyene	arylpolyene	as7	Bacteria	Pseudomonadota	Alphaproteobacteria	Hyphomicrobiales	no support	no support	no support	PAW59641_PAW59566_barcode10_contig_43778.region001.gbk	BGC0000840	xanthomonadin I	rural
206	77	PAW59641_PAW59566_barcode10	contig_44000	contig_44000.region001.gbk	1.35967	yes	RiPP	RiPP-like	RiPP-like	as7	Bacteria	no support	no support	no support	no support	no support	no support	PAW59641_PAW59566_barcode10_contig_44000.region001.gbk		unidentified	rural
207	96	PAW59641_PAW59566_barcode10	contig_4745	contig_4745.region001.gbk	1.06038	yes	Polyketide	T3PKS	T3PKS	as7	Bacteria	Actinomycetota	Actinomycetes	no support	no support	no support	no support	PAW59641_PAW59566_barcode10_contig_4745.region001.gbk		unidentified	rural
208	53	PAW59641_PAW59566_barcode10	contig_5252	contig_5252.region001.gbk	0.643488	yes	Terpene	generic	terpene	as7	Bacteria	Pseudomonadota	Alphaproteobacteria	Hyphomicrobiales	no support	no support	no support	PAW59641_PAW59566_barcode10_contig_5252.region001.gbk	BGC0000282	alkylresorcinol	rural
209	92	PAW59641_PAW59566_barcode10	contig_5488	contig_5488.region001.gbk	1.2964	yes	Other	siderophore	NI-siderophore	as7	Bacteria	Actinomycetota	Actinomycetes	no support	no support	no support	no support	PAW59641_PAW59566_barcode10_contig_5488.region001.gbk	BGC0000761	exopolysaccharide	rural
210	135	PAW59641_PAW59566_barcode10	contig_5766	contig_5766.region001.gbk	0.844792	yes	Polyketide	T3PKS	T3PKS	as7	Bacteria	Pseudomonadota	Alphaproteobacteria	Rhodospirillales	Acetobacteraceae	Acidisphaera	Acidisphaera sp. L21	PAW59641_PAW59566_barcode10_contig_5766.region001.gbk		unidentified	rural
211	42	PAW59641_PAW59566_barcode10	contig_5791	contig_5791.region001.gbk	0.832755	yes	RiPP	LAP	LAP	as7	Bacteria	Pseudomonadota	Alphaproteobacteria	Caulobacterales	Caulobacteraceae	Caulobacter	Caulobacter sp. S45	PAW59641_PAW59566_barcode10_contig_5791.region001.gbk		unidentified	rural
212	43	PAW59641_PAW59566_barcode10	contig_5822	contig_5822.region001.gbk	1.27841	yes	Terpene	generic	terpene	as7	Bacteria	Pseudomonadota	Alphaproteobacteria	Hyphomicrobiales	Lichenihabitantaceae	no support	no support	PAW59641_PAW59566_barcode10_contig_5822.region001.gbk		unidentified	rural
213	7	PAW59641_PAW59566_barcode10	contig_589	contig_589.region001.gbk	0.780295	yes	Other	phosphonate	phosphonate	as7	Bacteria	Pseudomonadota	Alphaproteobacteria	Caulobacterales	Caulobacteraceae	Caulobacter	Caulobacter sp.	PAW59641_PAW59566_barcode10_contig_589.region001.gbk	BGC0000641	carotenoid	rural
214	43	PAW59641_PAW59566_barcode10	contig_6194	contig_6194.region001.gbk	0.950602	yes	Terpene	generic	terpene	as7	Bacteria	Pseudomonadota	Alphaproteobacteria	Hyphomicrobiales	Lichenihabitantaceae	Lichenibacterium	Lichenibacterium ramalinae	PAW59641_PAW59566_barcode10_contig_6194.region001.gbk		unidentified	rural
215	124	PAW59641_PAW59566_barcode10	contig_6551	contig_6551.region001.gbk	1.18468	yes	Other	arylpolyene	arylpolyene	as7	Bacteria	no support	no support	no support	no support	no support	no support	PAW59641_PAW59566_barcode10_contig_6551.region001.gbk		unidentified	rural
216	72	PAW59641_PAW59566_barcode10	contig_6896	contig_6896.region001.gbk	1.223	yes	Polyketide	T3PKS	T3PKS	as7	Bacteria	Pseudomonadota	no support	no support	no support	no support	no support	PAW59641_PAW59566_barcode10_contig_6896.region001.gbk		unidentified	rural
217	4	PAW59641_PAW59566_barcode10	contig_6941	contig_6941.region001.gbk	1.19192	yes	Other	hserlactone	hserlactone	as7	Bacteria	Pseudomonadota	no support	no support	no support	no support	no support	PAW59641_PAW59566_barcode10_contig_6941.region001.gbk		unidentified	rural
218	110	PAW59641_PAW59566_barcode10	contig_7119	contig_7119.region001.gbk	1.31737	yes	NRP	CDPS	CDPS	as7	Bacteria	no support	no support	no support	no support	no support	no support	PAW59641_PAW59566_barcode10_contig_7119.region001.gbk		unidentified	rural
219	115	PAW59641_PAW59566_barcode10	contig_7187	contig_7187.region001.gbk	0.978791	yes	Terpene	generic	terpene	as7	Bacteria	Pseudomonadota	no support	no support	no support	no support	no support	PAW59641_PAW59566_barcode10_contig_7187.region001.gbk		unidentified	rural
220	116	PAW59641_PAW59566_barcode10	contig_7238	contig_7238.region001.gbk	1.24727	yes	RiPP	RRE-containing	RRE-containing	as7	Bacteria	Actinomycetota	no support	no support	no support	no support	no support	PAW59641_PAW59566_barcode10_contig_7238.region001.gbk		unidentified	rural
221	45	PAW59641_PAW59566_barcode10	contig_7487	contig_7487.region001.gbk	1.21765	yes	Terpene	generic	terpene	as7	Bacteria	Actinomycetota	no support	no support	no support	no support	no support	PAW59641_PAW59566_barcode10_contig_7487.region001.gbk		unidentified	rural
222	66	PAW59641_PAW59566_barcode10	contig_7572	contig_7572.region001.gbk	0.901259	yes	Terpene	generic	terpene	as7	Bacteria	Pseudomonadota	Alphaproteobacteria	Caulobacterales	Caulobacteraceae	Caulobacter	Caulobacter sp.	PAW59641_PAW59566_barcode10_contig_7572.region001.gbk	BGC0000664	isorenieratene	rural
223	37	PAW59641_PAW59566_barcode10	contig_7961	contig_7961.region001.gbk	1.05128	yes	Terpene	generic	terpene	as7	Bacteria	Pseudomonadota	Alphaproteobacteria	no support	no support	no support	no support	PAW59641_PAW59566_barcode10_contig_7961.region001.gbk		unidentified	rural
224	43	PAW59641_PAW59566_barcode10	contig_8293	contig_8293.region001.gbk	1.03869	yes	Terpene	generic	terpene	as7	Bacteria	Pseudomonadota	Alphaproteobacteria	no support	no support	no support	no support	PAW59641_PAW59566_barcode10_contig_8293.region001.gbk		unidentified	rural
225	129	PAW59641_PAW59566_barcode10	contig_8462	contig_8462.region001.gbk	1.17602	yes	Other	arylpolyene	arylpolyene	as7	Bacteria	Pseudomonadota	no support	no support	no support	no support	no support	PAW59641_PAW59566_barcode10_contig_8462.region001.gbk		unidentified	rural
226	43	PAW59641_PAW59566_barcode10	contig_8466	contig_8466.region001.gbk	1.04781	yes	Terpene	generic	terpene	as7	Bacteria	Pseudomonadota	no support	no support	no support	no support	no support	PAW59641_PAW59566_barcode10_contig_8466.region001.gbk		unidentified	rural
227	33	PAW59641_PAW59566_barcode10	contig_8530	contig_8530.region001.gbk	1.22908	yes	RiPP	lanthipeptide	lanthipeptide-class-ii	as7	Bacteria	Actinomycetota	Actinomycetes	no support	no support	no support	no support	PAW59641_PAW59566_barcode10_contig_8530.region001.gbk	BGC0000634	carotenoid	rural
228	66	PAW59641_PAW59566_barcode10	contig_8785	contig_8785.region001.gbk	0.965348	yes	Terpene	generic	terpene	as7	Bacteria	Pseudomonadota	Alphaproteobacteria	Rhodospirillales	Acetobacteraceae	NA	Acetobacteraceae bacterium	PAW59641_PAW59566_barcode10_contig_8785.region001.gbk	BGC0002656	oryzanaphthopyran A/oryzanaphthopyran B/oryzanaphthopyran C/oryzanthrone A/oryzanthrone B/chlororyzanthrone A/chlororyzanthrone B	rural
229	89	PAW59641_PAW59566_barcode10	contig_8965	contig_8965.region001.gbk	0.942764	yes	Polyketide	T3PKS	T3PKS	as7	Bacteria	Pseudomonadota	Alphaproteobacteria	Caulobacterales	Caulobacteraceae	Caulobacter	Caulobacter sp.	PAW59641_PAW59566_barcode10_contig_8965.region001.gbk		unidentified	rural
230	129	PAW59641_PAW59566_barcode10	contig_907	contig_907.region001.gbk	0.870309	yes	Other	arylpolyene	arylpolyene	as7	no support	no support	no support	no support	no support	no support	no support	PAW59641_PAW59566_barcode10_contig_907.region001.gbk		unidentified	rural
231	82	PAW59641_PAW59566_barcode10	contig_9080	contig_9080.region001.gbk	1.08727	yes	Polyketide	T3PKS	T3PKS	as7	Bacteria	Actinomycetota	Actinomycetes	no support	no support	no support	no support	PAW59641_PAW59566_barcode10_contig_9080.region001.gbk		unidentified	rural
239	102	PAW59641_PAW59566_barcode10	18	contig_126.region001.gbk	1.29627	yes	Other	acyl_amino_acids	acyl_amino_acids	as7	Bacteria	Pseudomonadota	Alphaproteobacteria	Rhodospirillales	Acetobacteraceae	Lichenicoccus	no support	PAW59641_PAW59566_barcode10_contig_126.region001.gbk		unidentified	rural
240	115	PAW59641_PAW59566_barcode10	18	contig_21981.region001.gbk	0.688633	yes	Terpene	generic	terpene	as7	Bacteria	Pseudomonadota	Alphaproteobacteria	Rhodospirillales	Acetobacteraceae	Lichenicoccus	no support	PAW59641_PAW59566_barcode10_contig_21981.region001.gbk	BGC0000466	yatakemycin	rural
241	134	PAW59641_PAW59566_barcode10	18	contig_40782.region001.gbk	2.11e-08	no	Polyketide	T3PKS	T3PKS	as7	Bacteria	Pseudomonadota	Alphaproteobacteria	Rhodospirillales	Acetobacteraceae	Lichenicoccus	no support	PAW59641_PAW59566_barcode10_contig_40782.region001.gbk		unidentified	rural
242	113	PAW59641_PAW59566_barcode10	18	contig_40951.region001.gbk	0	no	Terpene	generic	terpene	as7	Bacteria	Pseudomonadota	Alphaproteobacteria	Rhodospirillales	Acetobacteraceae	Lichenicoccus	no support	PAW59641_PAW59566_barcode10_contig_40951.region001.gbk	BGC0001200	lorneic acid A	rural
243	81	PAW59641_PAW59566_barcode10	18	contig_42140.region001.gbk	1.49e-08	no	RiPP	RiPP-like	RiPP-like	as7	Bacteria	Pseudomonadota	Alphaproteobacteria	Rhodospirillales	Acetobacteraceae	Lichenicoccus	no support	PAW59641_PAW59566_barcode10_contig_42140.region001.gbk		unidentified	rural
244	116	PAW59641_PAW59566_barcode10	26	contig_19275.region001.gbk	0.942888	yes	RiPP	redox-cofactor	redox-cofactor	as7	Bacteria	Actinomycetota	Actinomycetes	Propionibacteriales	Nocardioidaceae	no support	no support	PAW59641_PAW59566_barcode10_contig_19275.region001.gbk		unidentified	rural
245	70	PAW59641_PAW59566_barcode10	26	contig_42124.region001.gbk	1.23791	yes	RiPP	RRE-containing	RRE-containing	as7	Bacteria	Actinomycetota	Actinomycetes	Propionibacteriales	Nocardioidaceae	no support	no support	PAW59641_PAW59566_barcode10_contig_42124.region001.gbk	BGC0002657	deoxyhangtaimycin	rural
246	96	PAW59641_PAW59566_barcode10	26	contig_43121.region001.gbk	1.17634	yes	Polyketide	T3PKS	T3PKS	as7	Bacteria	Actinomycetota	Actinomycetes	Propionibacteriales	Nocardioidaceae	no support	no support	PAW59641_PAW59566_barcode10_contig_43121.region001.gbk		unidentified	rural
248	96	PAW59641_PAW59566_barcode10	33	contig_24254.region001.gbk	1.13494	yes	Polyketide	T3PKS	T3PKS	as7	Bacteria	Acidobacteriota	Terriglobia	Terriglobales	Acidobacteriaceae	Acidipila	Acidipila sp. EB88	PAW59641_PAW59566_barcode10_contig_24254.region001.gbk	BGC0000282	alkylresorcinol	rural
249	132	PAW59641_PAW59566_barcode10	33	contig_26065.region001.gbk	1.49e-08	no	NRP	NRPS-like	NRPS-like	as7	Bacteria	Acidobacteriota	Terriglobia	Terriglobales	Acidobacteriaceae	Acidipila	Acidipila sp. EB88	PAW59641_PAW59566_barcode10_contig_26065.region001.gbk		unidentified	rural
250	119	PAW59641_PAW59566_barcode10	33	contig_26065.region002.gbk	0.292924	no	Terpene	generic	terpene	as7	Bacteria	Acidobacteriota	Terriglobia	Terriglobales	Acidobacteriaceae	Acidipila	Acidipila sp. EB88	PAW59641_PAW59566_barcode10_contig_26065.region002.gbk		unidentified	rural
251	32	PAW59641_PAW59566_barcode10	33	contig_40878.region001.gbk	0	no	Terpene	generic	terpene	as7	Bacteria	Acidobacteriota	Terriglobia	Terriglobales	Acidobacteriaceae	Acidipila	Acidipila sp. EB88	PAW59641_PAW59566_barcode10_contig_40878.region001.gbk		unidentified	rural
252	93	PAW59641_PAW59566_barcode10	33	contig_41270.region001.gbk	0	no	Other	betalactone	betalactone	as7	Bacteria	Acidobacteriota	Terriglobia	Terriglobales	Acidobacteriaceae	Acidipila	Acidipila sp. EB88	PAW59641_PAW59566_barcode10_contig_41270.region001.gbk		unidentified	rural
253	132	PAW59641_PAW59566_barcode10	41	contig_13895.region001.gbk	1.17031	yes	NRP	NRPS-like	NRPS-like	as7	Bacteria	Acidobacteriota	Terriglobia	Terriglobales	Acidobacteriaceae	Acidipila	Acidipila sp. EB88	PAW59641_PAW59566_barcode10_contig_13895.region001.gbk	BGC0001441	belactosin A/belactosin C	rural
254	82	PAW59641_PAW59566_barcode10	41	contig_40715.region001.gbk	0	no	Polyketide	T3PKS	T3PKS	as7	Bacteria	Acidobacteriota	Terriglobia	Terriglobales	Acidobacteriaceae	Acidipila	Acidipila sp. EB88	PAW59641_PAW59566_barcode10_contig_40715.region001.gbk		unidentified	rural
255	58	PAW59641_PAW59566_barcode10	41	contig_41043.region001.gbk	0	no	RiPP	RRE-containing	RRE-containing	as7	Bacteria	Acidobacteriota	Terriglobia	Terriglobales	Acidobacteriaceae	Acidipila	Acidipila sp. EB88	PAW59641_PAW59566_barcode10_contig_41043.region001.gbk		unidentified	rural
256	119	PAW59641_PAW59566_barcode10	41	contig_41050.region001.gbk	0.292924	no	Terpene	generic	terpene	as7	Bacteria	Acidobacteriota	Terriglobia	Terriglobales	Acidobacteriaceae	Acidipila	Acidipila sp. EB88	PAW59641_PAW59566_barcode10_contig_41050.region001.gbk		unidentified	rural
257	114	PAW59641_PAW59566_barcode10	41	contig_41921.region001.gbk	1.20455	yes	NRP	NRPS-like	NRPS-like	as7	Bacteria	Acidobacteriota	Terriglobia	Terriglobales	Acidobacteriaceae	Acidipila	Acidipila sp. EB88	PAW59641_PAW59566_barcode10_contig_41921.region001.gbk		unidentified	rural
258	11	PAW59641_PAW59566_barcode10	57	contig_183.region001.gbk	0.703753	no	Terpene	generic	terpene	as7	Bacteria	Acidobacteriota	Terriglobia	Terriglobales	Acidobacteriaceae	no support	no support	PAW59641_PAW59566_barcode10_contig_183.region001.gbk		unidentified	rural
259	83	PAW59641_PAW59566_barcode10	57	contig_183.region002.gbk	2.11e-08	no	Polyketide	T3PKS	T3PKS	as7	Bacteria	Acidobacteriota	Terriglobia	Terriglobales	Acidobacteriaceae	no support	no support	PAW59641_PAW59566_barcode10_contig_183.region002.gbk		unidentified	rural
260	101	PAW59641_PAW59566_barcode10	57	contig_183.region003.gbk	0	no	NRP	NRPS-like	NRPS-like	as7	Bacteria	Acidobacteriota	Terriglobia	Terriglobales	Acidobacteriaceae	no support	no support	PAW59641_PAW59566_barcode10_contig_183.region003.gbk		unidentified	rural
261	34	PAW59641_PAW59566_barcode10	57	contig_183.region004.gbk	0.154003	no	Other	betalactone	betalactone	as7	Bacteria	Acidobacteriota	Terriglobia	Terriglobales	Acidobacteriaceae	no support	no support	PAW59641_PAW59566_barcode10_contig_183.region004.gbk		unidentified	rural
262	70	PAW59641_PAW59566_barcode10	57	contig_887.region001.gbk	0.410128	no	Terpene	generic	terpene	as7	Bacteria	Acidobacteriota	Terriglobia	Terriglobales	Acidobacteriaceae	no support	no support	PAW59641_PAW59566_barcode10_contig_887.region001.gbk		unidentified	rural
263	64	PAW59641_PAW59566_barcode10	57	contig_887.region002.gbk	0.975635	yes	NRP	NRPS-like	NRPS-like	as7	Bacteria	Acidobacteriota	Terriglobia	Terriglobales	Acidobacteriaceae	no support	no support	PAW59641_PAW59566_barcode10_contig_887.region002.gbk		unidentified	rural
264	115	PAW59641_PAW59566_barcode10	61	contig_1886.region001.gbk	0.216742	no	Terpene	generic	terpene	as7	Bacteria	Pseudomonadota	Alphaproteobacteria	Rhodospirillales	Acetobacteraceae	no support	no support	PAW59641_PAW59566_barcode10_contig_1886.region001.gbk		unidentified	rural
265	43	PAW59641_PAW59566_barcode10	61	contig_41458.region001.gbk	1.06511	yes	Terpene	generic	terpene	as7	Bacteria	Pseudomonadota	Alphaproteobacteria	Rhodospirillales	Acetobacteraceae	no support	no support	PAW59641_PAW59566_barcode10_contig_41458.region001.gbk		unidentified	rural
266	86	PAW59641_PAW59566_barcode10	61	contig_4304.region001.gbk	0.0709031	no	Other	phosphonate	phosphonate	as7	Bacteria	Pseudomonadota	Alphaproteobacteria	Rhodospirillales	Acetobacteraceae	no support	no support	PAW59641_PAW59566_barcode10_contig_4304.region001.gbk	BGC0000639	carotenoid	rural
267	103	PAW59641_PAW59566_barcode10	61	contig_6278.region001.gbk	0.529995	yes	RiPP	thiopeptide	thiopeptide	as7	Bacteria	Pseudomonadota	Alphaproteobacteria	Rhodospirillales	Acetobacteraceae	no support	no support	PAW59641_PAW59566_barcode10_contig_6278.region001.gbk	BGC0000406	phosphinothricintripeptide	rural
268	110	PAW59641_PAW59566_barcode10	61	contig_6278.region002.gbk	0.238693	no	Polyketide	T3PKS	T3PKS	as7	Bacteria	Pseudomonadota	Alphaproteobacteria	Rhodospirillales	Acetobacteraceae	no support	no support	PAW59641_PAW59566_barcode10_contig_6278.region002.gbk		unidentified	rural
279	22	PAW59641_PAW59566_barcode04	contig_10409	contig_10409.region001.gbk	0.540253	yes	Terpene	generic	terpene	as7	Bacteria	Pseudomonadota	Alphaproteobacteria	Hyphomicrobiales	Lichenihabitantaceae	Lichenibacterium	Lichenibacterium ramalinae	PAW59641_PAW59566_barcode04_contig_10409.region001.gbk	BGC0002362	loseolamycin A1/loseolamycin A2	rural
280	64	PAW59641_PAW59566_barcode04	contig_11664	contig_11664.region001.gbk	1.00586	yes	Terpene	generic	terpene	as7	Bacteria	Acidobacteriota	no support	no support	no support	no support	no support	PAW59641_PAW59566_barcode04_contig_11664.region001.gbk	BGC0000268	Sch-47554/Sch-47555	urban
281	110	PAW59641_PAW59566_barcode04	contig_12678	contig_12678.region001.gbk	1.1051	yes	Polyketide	T3PKS	T3PKS	as7	Bacteria	no support	no support	no support	no support	no support	no support	PAW59641_PAW59566_barcode04_contig_12678.region001.gbk		unidentified	urban
282	47	PAW59641_PAW59566_barcode04	contig_12849	contig_12849.region001.gbk	0.423687	yes	RiPP	redox-cofactor	redox-cofactor	as7	Bacteria	Pseudomonadota	Alphaproteobacteria	Hyphomicrobiales	Beijerinckiaceae	no support	no support	PAW59641_PAW59566_barcode04_contig_12849.region001.gbk		unidentified	urban
283	12	PAW59641_PAW59566_barcode04	contig_13228	contig_13228.region001.gbk	0.752841	yes	Terpene	generic	terpene	as7	Bacteria	Pseudomonadota	Alphaproteobacteria	Hyphomicrobiales	Lichenihabitantaceae	Lichenibacterium	no support	PAW59641_PAW59566_barcode04_contig_13228.region001.gbk		unidentified	urban
284	42	PAW59641_PAW59566_barcode04	contig_13838	contig_13838.region001.gbk	0.918967	yes	RiPP	RiPP-like	RiPP-like	as7	Bacteria	Pseudomonadota	Alphaproteobacteria	Hyphomicrobiales	Lichenihabitantaceae	Lichenibacterium	no support	PAW59641_PAW59566_barcode04_contig_13838.region001.gbk		unidentified	urban
285	71	PAW59641_PAW59566_barcode04	contig_13987	contig_13987.region001.gbk	1.33074	yes	Other	butyrolactone	butyrolactone	as7	Bacteria	Pseudomonadota	Betaproteobacteria	Burkholderiales	Burkholderiaceae	no support	no support	PAW59641_PAW59566_barcode04_contig_13987.region001.gbk		unidentified	urban
286	38	PAW59641_PAW59566_barcode04	contig_14435	contig_14435.region001.gbk	1.15844	yes	NRP	generic	NRPS	as7	Bacteria	no support	no support	no support	no support	no support	no support	PAW59641_PAW59566_barcode04_contig_14435.region001.gbk		unidentified	urban
287	42	PAW59641_PAW59566_barcode04	contig_14664	contig_14664.region001.gbk	1.05646	yes	RiPP	RiPP-like	RiPP-like	as7	Bacteria	Pseudomonadota	Alphaproteobacteria	no support	no support	no support	no support	PAW59641_PAW59566_barcode04_contig_14664.region001.gbk		unidentified	urban
288	43	PAW59641_PAW59566_barcode04	contig_16600	contig_16600.region001.gbk	1.04205	yes	Terpene	generic	terpene	as7	Bacteria	Pseudomonadota	Alphaproteobacteria	Hyphomicrobiales	Lichenihabitantaceae	Lichenibacterium	Lichenibacterium ramalinae	PAW59641_PAW59566_barcode04_contig_16600.region001.gbk		unidentified	urban
289	21	PAW59641_PAW59566_barcode04	contig_1685	contig_1685.region001.gbk	1.08213	yes	Terpene	generic	terpene	as7	Bacteria	Armatimonadota	no support	no support	no support	no support	no support	PAW59641_PAW59566_barcode04_contig_1685.region001.gbk		unidentified	urban
290	33	PAW59641_PAW59566_barcode04	contig_19067	contig_19067.region001.gbk	1.00612	yes	RiPP	RiPP-like	RiPP-like	as7	Bacteria	Pseudomonadota	Alphaproteobacteria	Hyphomicrobiales	no support	no support	no support	PAW59641_PAW59566_barcode04_contig_19067.region001.gbk		unidentified	urban
291	41	PAW59641_PAW59566_barcode04	contig_19281	contig_19281.region001.gbk	0.929545	yes	RiPP	RiPP-like	RiPP-like	as7	Bacteria	Pseudomonadota	Alphaproteobacteria	no support	no support	no support	no support	PAW59641_PAW59566_barcode04_contig_19281.region001.gbk		unidentified	urban
292	64	PAW59641_PAW59566_barcode04	contig_20527	contig_20527.region001.gbk	1.09235	yes	Terpene	generic	terpene	as7	Bacteria	Armatimonadota	no support	no support	no support	no support	no support	PAW59641_PAW59566_barcode04_contig_20527.region001.gbk		unidentified	urban
293	3	PAW59641_PAW59566_barcode04	contig_21225	contig_21225.region001.gbk	1.06984	yes	RiPP	RiPP-like	RiPP-like	as7	Bacteria	Pseudomonadota	Alphaproteobacteria	Hyphomicrobiales	Lichenihabitantaceae	Lichenibacterium	no support	PAW59641_PAW59566_barcode04_contig_21225.region001.gbk		unidentified	urban
294	72	PAW59641_PAW59566_barcode04	contig_21258	contig_21258.region001.gbk	1.27358	yes	Saccharide	amglyccycl	amglyccycl	as7	Bacteria	Pseudomonadota	Alphaproteobacteria	no support	no support	no support	no support	PAW59641_PAW59566_barcode04_contig_21258.region001.gbk		unidentified	urban
295	128	PAW59641_PAW59566_barcode04	contig_2363	contig_2363.region001.gbk	1.23672	yes	NRP	NRPS-like	NRPS-like	as7	Bacteria	no support	no support	no support	no support	no support	no support	PAW59641_PAW59566_barcode04_contig_2363.region001.gbk		unidentified	urban
296	16	PAW59641_PAW59566_barcode04	contig_25312	contig_25312.region001.gbk	0.879033	yes	Terpene	generic	terpene	as7	Bacteria	Pseudomonadota	Alphaproteobacteria	Caulobacterales	Caulobacteraceae	Caulobacter	Caulobacter sp. S45	PAW59641_PAW59566_barcode04_contig_25312.region001.gbk	BGC0001019	microsclerodermin M	urban
297	11	PAW59641_PAW59566_barcode04	contig_26766	contig_26766.region001.gbk	0.858843	yes	Terpene	generic	terpene	as7	Bacteria	Pseudomonadota	Alphaproteobacteria	Hyphomicrobiales	Lichenihabitantaceae	Lichenibacterium	Lichenibacterium ramalinae	PAW59641_PAW59566_barcode04_contig_26766.region001.gbk	BGC0000663	hopene	urban
298	12	PAW59641_PAW59566_barcode04	contig_27230	contig_27230.region001.gbk	0.831354	yes	Terpene	generic	terpene	as7	Bacteria	Pseudomonadota	Alphaproteobacteria	Hyphomicrobiales	Lichenihabitantaceae	no support	no support	PAW59641_PAW59566_barcode04_contig_27230.region001.gbk		unidentified	urban
299	64	PAW59641_PAW59566_barcode04	contig_2773	contig_2773.region001.gbk	0.916276	yes	Terpene	generic	terpene	as7	Bacteria	Acidobacteriota	no support	no support	no support	no support	no support	PAW59641_PAW59566_barcode04_contig_2773.region001.gbk		unidentified	urban
300	11	PAW59641_PAW59566_barcode04	contig_28008	contig_28008.region001.gbk	0.825148	yes	Terpene	generic	terpene	as7	Bacteria	Acidobacteriota	Terriglobia	Terriglobales	Acidobacteriaceae	Terriglobus	no support	PAW59641_PAW59566_barcode04_contig_28008.region001.gbk		unidentified	urban
301	77	PAW59641_PAW59566_barcode04	contig_28394	contig_28394.region001.gbk	1.35967	yes	NRP	CDPS	CDPS	as7	Bacteria	Pseudomonadota	no support	no support	no support	no support	no support	PAW59641_PAW59566_barcode04_contig_28394.region001.gbk	BGC0000663	hopene	urban
302	54	PAW59641_PAW59566_barcode04	contig_28777	contig_28777.region001.gbk	1.22881	yes	NRP	NRPS-like	NRPS-like	as7	Bacteria	Actinomycetota	Actinomycetes	no support	no support	no support	no support	PAW59641_PAW59566_barcode04_contig_28777.region001.gbk		unidentified	urban
303	77	PAW59641_PAW59566_barcode04	contig_29172	contig_29172.region001.gbk	1.35967	yes	Other	siderophore	NI-siderophore	as7	Bacteria	no support	no support	no support	no support	no support	no support	PAW59641_PAW59566_barcode04_contig_29172.region001.gbk		unidentified	urban
304	115	PAW59641_PAW59566_barcode04	contig_3063	contig_3063.region001.gbk	0.859534	yes	Terpene	generic	terpene	as7	Bacteria	Pseudomonadota	no support	no support	no support	no support	no support	PAW59641_PAW59566_barcode04_contig_3063.region001.gbk		unidentified	urban
305	125	PAW59641_PAW59566_barcode04	contig_3141	contig_3141.region001.gbk	0	no	Terpene	generic	terpene	as7	Bacteria	Pseudomonadota	Alphaproteobacteria	Caulobacterales	no support	no support	no support	PAW59641_PAW59566_barcode04_contig_3141.region001.gbk		unidentified	urban
306	19	PAW59641_PAW59566_barcode04	contig_31759	contig_31759.region001.gbk	0.956038	yes	Unknown	unknown			Bacteria	Actinomycetota	no support	no support	no support	no support	no support	PAW59641_PAW59566_barcode04_contig_31759.region001.gbk	BGC0001140	platensimycin/platencin/thioplatensimycin/thioplatencin	urban
307	129	PAW59641_PAW59566_barcode04	contig_32097	contig_32097.region001.gbk	1.01033	yes	Other	arylpolyene	arylpolyene	as7	Bacteria	Pseudomonadota	Gammaproteobacteria	Lysobacterales	no support	no support	no support	PAW59641_PAW59566_barcode04_contig_32097.region001.gbk		unidentified	urban
308	21	PAW59641_PAW59566_barcode04	contig_33875	contig_33875.region001.gbk	1.12802	yes	Terpene	generic	terpene	as7	Bacteria	no support	no support	no support	no support	no support	no support	PAW59641_PAW59566_barcode04_contig_33875.region001.gbk	BGC0000836	APE Ec	urban
309	88	PAW59641_PAW59566_barcode04	contig_33908	contig_33908.region001.gbk	1.18251	yes	NRP	NRPS-like	NRPS-like	as7	Bacteria	no support	no support	no support	no support	no support	no support	PAW59641_PAW59566_barcode04_contig_33908.region001.gbk		unidentified	urban
310	42	PAW59641_PAW59566_barcode04	contig_3452	contig_3452.region001.gbk	1.03049	yes	RiPP	RiPP-like	RiPP-like	as7	Bacteria	no support	no support	no support	no support	no support	no support	PAW59641_PAW59566_barcode04_contig_3452.region001.gbk		unidentified	urban
311	115	PAW59641_PAW59566_barcode04	contig_35215	contig_35215.region001.gbk	1.12684	yes	Terpene	generic	terpene	as7	Bacteria	Pseudomonadota	Alphaproteobacteria	no support	no support	no support	no support	PAW59641_PAW59566_barcode04_contig_35215.region001.gbk		unidentified	urban
312	42	PAW59641_PAW59566_barcode04	contig_35510	contig_35510.region001.gbk	0.957784	yes	RiPP	RiPP-like	RiPP-like	as7	Bacteria	no support	no support	no support	no support	no support	no support	PAW59641_PAW59566_barcode04_contig_35510.region001.gbk		unidentified	urban
313	91	PAW59641_PAW59566_barcode04	contig_35694	contig_35694.region001.gbk	1.20235	yes	RiPP	lassopeptide	lassopeptide	as7	Bacteria	Actinomycetota	Thermoleophilia	Solirubrobacterales	no support	no support	no support	PAW59641_PAW59566_barcode04_contig_35694.region001.gbk		unidentified	urban
314	49	PAW59641_PAW59566_barcode04	contig_35875	contig_35875.region001.gbk	0.968757	yes	Terpene	generic	terpene	as7	Bacteria	Acidobacteriota	Terriglobia	Terriglobales	Acidobacteriaceae	Terriglobus	Terriglobus aquaticus	PAW59641_PAW59566_barcode04_contig_35875.region001.gbk		unidentified	urban
315	5	PAW59641_PAW59566_barcode04	contig_37148	contig_37148.region001.gbk	1.05898	yes	Other	hserlactone	hserlactone	as7	Bacteria	Pseudomonadota	Alphaproteobacteria	no support	no support	no support	no support	PAW59641_PAW59566_barcode04_contig_37148.region001.gbk		unidentified	urban
316	3	PAW59641_PAW59566_barcode04	contig_37306	contig_37306.region001.gbk	1.17992	yes	RiPP	RiPP-like	RiPP-like	as7	Bacteria	no support	no support	no support	no support	no support	no support	PAW59641_PAW59566_barcode04_contig_37306.region001.gbk		unidentified	urban
317	42	PAW59641_PAW59566_barcode04	contig_3850	contig_3850.region001.gbk	0.697488	yes	RiPP	RiPP-like	RiPP-like	as7	Bacteria	Pseudomonadota	Alphaproteobacteria	Caulobacterales	Caulobacteraceae	Caulobacter	no support	PAW59641_PAW59566_barcode04_contig_3850.region001.gbk		unidentified	urban
318	37	PAW59641_PAW59566_barcode04	contig_38551	contig_38551.region001.gbk	1.04454	yes	Terpene	generic	terpene	as7	Bacteria	Pseudomonadota	Alphaproteobacteria	Hyphomicrobiales	Lichenihabitantaceae	Lichenibacterium	no support	PAW59641_PAW59566_barcode04_contig_38551.region001.gbk		unidentified	urban
319	136	PAW59641_PAW59566_barcode04	contig_38957	contig_38957.region001.gbk	1.07288	yes	NRP	NRPS-like	NRPS-like	as7	Bacteria	Pseudomonadota	Gammaproteobacteria	Lysobacterales	Rhodanobacteraceae	no support	no support	PAW59641_PAW59566_barcode04_contig_38957.region001.gbk		unidentified	urban
320	64	PAW59641_PAW59566_barcode04	contig_40123	contig_40123.region001.gbk	0.54187	yes	Terpene	generic	terpene	as7	Bacteria	Acidobacteriota	no support	no support	no support	no support	no support	PAW59641_PAW59566_barcode04_contig_40123.region001.gbk	BGC0001740	phthoxazolin	urban
321	11	PAW59641_PAW59566_barcode04	contig_41387	contig_41387.region001.gbk	0.825969	yes	Terpene	generic	terpene	as7	Bacteria	Pseudomonadota	Alphaproteobacteria	Hyphomicrobiales	Lichenihabitantaceae	Lichenibacterium	no support	PAW59641_PAW59566_barcode04_contig_41387.region001.gbk		unidentified	urban
322	45	PAW59641_PAW59566_barcode04	contig_41921	contig_41921.region001.gbk	0.890373	yes	Terpene	generic	terpene	as7	Bacteria	Actinomycetota	Actinomycetes	Micrococcales	Microbacteriaceae	Microbacterium	no support	PAW59641_PAW59566_barcode04_contig_41921.region001.gbk		unidentified	urban
323	16	PAW59641_PAW59566_barcode04	contig_42985	contig_42985.region001.gbk	0.881785	yes	Terpene	generic	terpene	as7	Bacteria	Pseudomonadota	Alphaproteobacteria	Hyphomicrobiales	Lichenihabitantaceae	Lichenibacterium	no support	PAW59641_PAW59566_barcode04_contig_42985.region001.gbk	BGC0000636	carotenoid	urban
324	82	PAW59641_PAW59566_barcode04	contig_44010	contig_44010.region001.gbk	1.23712	yes	Polyketide	T3PKS	T3PKS	as7	Eukaryota	Chlorophyta	Pyramimonadophyceae	Pyramimonadales	Pyramimonadaceae	Cymbomonas	Cymbomonas tetramitiformis	PAW59641_PAW59566_barcode04_contig_44010.region001.gbk		unidentified	urban
325	42	PAW59641_PAW59566_barcode04	contig_44432	contig_44432.region001.gbk	0.901478	yes	RiPP	RiPP-like	RiPP-like	as7	Bacteria	Pseudomonadota	Alphaproteobacteria	no support	no support	no support	no support	PAW59641_PAW59566_barcode04_contig_44432.region001.gbk		unidentified	urban
326	11	PAW59641_PAW59566_barcode04	contig_44598	contig_44598.region001.gbk	0.783945	yes	Terpene	generic	terpene	as7	Bacteria	Pseudomonadota	Alphaproteobacteria	Hyphomicrobiales	Lichenihabitantaceae	Lichenibacterium	no support	PAW59641_PAW59566_barcode04_contig_44598.region001.gbk		unidentified	urban
327	48	PAW59641_PAW59566_barcode04	contig_45774	contig_45774.region001.gbk	1.11072	yes	Terpene	generic	terpene	as7	Bacteria	Pseudomonadota	no support	no support	no support	no support	no support	PAW59641_PAW59566_barcode04_contig_45774.region001.gbk		unidentified	urban
328	89	PAW59641_PAW59566_barcode04	contig_45946	contig_45946.region001.gbk	1.08871	yes	Polyketide	T3PKS	T3PKS	as7	Bacteria	Pseudomonadota	Alphaproteobacteria	Hyphomicrobiales	no support	no support	no support	PAW59641_PAW59566_barcode04_contig_45946.region001.gbk		unidentified	urban
329	70	PAW59641_PAW59566_barcode04	contig_46062	contig_46062.region001.gbk	0.47639	yes	Terpene	generic	terpene	as7	Bacteria	Acidobacteriota	no support	no support	no support	no support	no support	PAW59641_PAW59566_barcode04_contig_46062.region001.gbk		unidentified	urban
330	37	PAW59641_PAW59566_barcode04	contig_47284	contig_47284.region001.gbk	1.15854	yes	Terpene	generic	terpene	as7	Bacteria	Pseudomonadota	Alphaproteobacteria	Rhodospirillales	no support	no support	no support	PAW59641_PAW59566_barcode04_contig_47284.region001.gbk		unidentified	urban
331	8	PAW59641_PAW59566_barcode04	contig_47405	contig_47405.region001.gbk	0.959666	yes	Terpene	generic	terpene	as7	Bacteria	Pseudomonadota	Alphaproteobacteria	Caulobacterales	Caulobacteraceae	Caulobacter	Caulobacter sp.	PAW59641_PAW59566_barcode04_contig_47405.region001.gbk		unidentified	urban
332	124	PAW59641_PAW59566_barcode04	contig_47656	contig_47656.region001.gbk	1.17735	yes	Other	arylpolyene	arylpolyene	as7	Bacteria	Bacteroidota	Cytophagia	Cytophagales	Spirosomataceae	Dyadobacter	no support	PAW59641_PAW59566_barcode04_contig_47656.region001.gbk		unidentified	urban
333	110	PAW59641_PAW59566_barcode04	contig_48604	contig_48604.region001.gbk	1.0686	yes	Polyketide	T3PKS	T3PKS	as7	Bacteria	Pseudomonadota	Alphaproteobacteria	Rhodospirillales	Acetobacteraceae	NA	Acetobacteraceae bacterium	PAW59641_PAW59566_barcode04_contig_48604.region001.gbk	BGC0000838	flexirubin	urban
334	115	PAW59641_PAW59566_barcode04	contig_48627	contig_48627.region001.gbk	1.10315	yes	Terpene	generic	terpene	as7	Bacteria	Pseudomonadota	no support	no support	no support	no support	no support	PAW59641_PAW59566_barcode04_contig_48627.region001.gbk		unidentified	urban
335	56	PAW59641_PAW59566_barcode04	contig_49322	contig_49322.region001.gbk	1.15464	yes	Terpene	generic	terpene	as7	Bacteria	Pseudomonadota	Alphaproteobacteria	Caulobacterales	Caulobacteraceae	Caulobacter	Caulobacter sp. S45	PAW59641_PAW59566_barcode04_contig_49322.region001.gbk		unidentified	urban
336	38	PAW59641_PAW59566_barcode04	contig_49795	contig_49795.region001.gbk	1.11513	yes	NRP	NRPS-like	NRPS-like	as7	Bacteria	Acidobacteriota	Terriglobia	Bryobacterales	Bryobacteraceae	NA	Bryobacteraceae bacterium	PAW59641_PAW59566_barcode04_contig_49795.region001.gbk		unidentified	urban
337	7	PAW59641_PAW59566_barcode04	contig_5005	contig_5005.region001.gbk	0.994805	yes	Other	phosphonate	phosphonate	as7	Bacteria	Pseudomonadota	Alphaproteobacteria	Caulobacterales	Caulobacteraceae	Caulobacter	Caulobacter sp. S45	PAW59641_PAW59566_barcode04_contig_5005.region001.gbk		unidentified	urban
338	36	PAW59641_PAW59566_barcode04	contig_50521	contig_50521.region001.gbk	1.08085	yes	RiPP	RiPP-like	RiPP-like	as7	Bacteria	Pseudomonadota	Alphaproteobacteria	Hyphomicrobiales	Lichenihabitantaceae	Lichenibacterium	no support	PAW59641_PAW59566_barcode04_contig_50521.region001.gbk		unidentified	urban
339	43	PAW59641_PAW59566_barcode04	contig_51110	contig_51110.region001.gbk	0.891373	yes	Terpene	generic	terpene	as7	Bacteria	Pseudomonadota	Alphaproteobacteria	Hyphomicrobiales	Lichenihabitantaceae	Lichenibacterium	no support	PAW59641_PAW59566_barcode04_contig_51110.region001.gbk		unidentified	urban
340	42	PAW59641_PAW59566_barcode04	contig_5119	contig_5119.region001.gbk	0.894629	yes	RiPP	RiPP-like	RiPP-like	as7	Bacteria	Pseudomonadota	Alphaproteobacteria	Caulobacterales	Caulobacteraceae	Caulobacter	no support	PAW59641_PAW59566_barcode04_contig_5119.region001.gbk	BGC0000656	zeaxanthin	urban
341	135	PAW59641_PAW59566_barcode04	contig_52560	contig_52560.region001.gbk	0.990615	yes	Polyketide	T3PKS	T3PKS	as7	Bacteria	Acidobacteriota	no support	no support	no support	no support	no support	PAW59641_PAW59566_barcode04_contig_52560.region001.gbk		unidentified	urban
342	43	PAW59641_PAW59566_barcode04	contig_53057	contig_53057.region001.gbk	0.881697	yes	Terpene	generic	terpene	as7	Bacteria	Pseudomonadota	Alphaproteobacteria	Hyphomicrobiales	Lichenihabitantaceae	Lichenibacterium	Lichenibacterium ramalinae	PAW59641_PAW59566_barcode04_contig_53057.region001.gbk		unidentified	urban
343	16	PAW59641_PAW59566_barcode04	contig_53400	contig_53400.region001.gbk	0.871606	yes	Terpene	generic	terpene	as7	Bacteria	Pseudomonadota	Alphaproteobacteria	Hyphomicrobiales	Lichenihabitantaceae	Lichenibacterium	no support	PAW59641_PAW59566_barcode04_contig_53400.region001.gbk	BGC0000656	zeaxanthin	urban
344	135	PAW59641_PAW59566_barcode04	contig_53615	contig_53615.region001.gbk	1.03267	yes	Other	arylpolyene	arylpolyene	as7	Bacteria	Bacteroidota	no support	no support	no support	no support	no support	PAW59641_PAW59566_barcode04_contig_53615.region001.gbk		unidentified	urban
345	26	PAW59641_PAW59566_barcode04	contig_53726	contig_53726.region001.gbk	0.887954	yes	RiPP	RRE-containing	RRE-containing	as7	Bacteria	Pseudomonadota	Alphaproteobacteria	Hyphomicrobiales	Beijerinckiaceae	no support	no support	PAW59641_PAW59566_barcode04_contig_53726.region001.gbk		unidentified	urban
346	4	PAW59641_PAW59566_barcode04	contig_58915	contig_58915.region001.gbk	1.29266	yes	Other	hserlactone	hserlactone	as7	Bacteria	Pseudomonadota	Alphaproteobacteria	Hyphomicrobiales	Methylobacteriaceae	Methylobacterium	no support	PAW59641_PAW59566_barcode04_contig_58915.region001.gbk		unidentified	urban
347	3	PAW59641_PAW59566_barcode04	contig_5894	contig_5894.region001.gbk	1.05527	yes	RiPP	RiPP-like	RiPP-like	as7	Bacteria	Pseudomonadota	Alphaproteobacteria	Hyphomicrobiales	no support	no support	no support	PAW59641_PAW59566_barcode04_contig_5894.region001.gbk		unidentified	urban
348	18	PAW59641_PAW59566_barcode04	contig_59698	contig_59698.region001.gbk	1.10951	yes	Terpene	generic	terpene	as7	Bacteria	Armatimonadota	no support	no support	no support	no support	no support	PAW59641_PAW59566_barcode04_contig_59698.region001.gbk		unidentified	urban
349	48	PAW59641_PAW59566_barcode04	contig_60053	contig_60053.region001.gbk	0.920869	yes	Terpene	generic	terpene	as7	Bacteria	Pseudomonadota	Alphaproteobacteria	Hyphomicrobiales	Lichenihabitantaceae	Lichenibacterium	no support	PAW59641_PAW59566_barcode04_contig_60053.region001.gbk		unidentified	urban
350	83	PAW59641_PAW59566_barcode04	contig_60073	contig_60073.region001.gbk	1.05304	yes	Polyketide	T3PKS	T3PKS	as7	Bacteria	Acidobacteriota	Terriglobia	Terriglobales	Acidobacteriaceae	NA	Acidobacteriaceae bacterium*	PAW59641_PAW59566_barcode04_contig_60073.region001.gbk		unidentified	urban
351	17	PAW59641_PAW59566_barcode04	contig_60107	contig_60107.region001.gbk	1.14784	yes	Terpene	generic	terpene	as7	Bacteria	Verrucomicrobiota	no support	no support	no support	no support	no support	PAW59641_PAW59566_barcode04_contig_60107.region001.gbk		unidentified	urban
352	11	PAW59641_PAW59566_barcode04	contig_60227	contig_60227.region001.gbk	0.825148	yes	Terpene	generic	terpene	as7	Bacteria	Pseudomonadota	Alphaproteobacteria	Hyphomicrobiales	Lichenihabitantaceae	Lichenibacterium	no support	PAW59641_PAW59566_barcode04_contig_60227.region001.gbk		unidentified	urban
353	11	PAW59641_PAW59566_barcode04	contig_60382	contig_60382.region001.gbk	0.834307	yes	Terpene	generic	terpene	as7	Bacteria	Pseudomonadota	Alphaproteobacteria	Hyphomicrobiales	Lichenihabitantaceae	Lichenibacterium	no support	PAW59641_PAW59566_barcode04_contig_60382.region001.gbk		unidentified	urban
354	85	PAW59641_PAW59566_barcode04	contig_60466	contig_60466.region001.gbk	0.664728	yes	Polyketide	T3PKS	T3PKS	as7	Bacteria	Acidobacteriota	no support	no support	no support	no support	no support	PAW59641_PAW59566_barcode04_contig_60466.region001.gbk		unidentified	urban
355	17	PAW59641_PAW59566_barcode04	contig_60594	contig_60594.region001.gbk	1.20548	yes	Terpene	generic	terpene	as7	Bacteria	Pseudomonadota	no support	no support	no support	no support	no support	PAW59641_PAW59566_barcode04_contig_60594.region001.gbk		unidentified	urban
356	14	PAW59641_PAW59566_barcode04	contig_61002	contig_61002.region001.gbk	1.23391	yes	Polyketide	PKS-like	PKS-like	as7	Bacteria	Pseudomonadota	Betaproteobacteria	Burkholderiales	Burkholderiaceae	no support	no support	PAW59641_PAW59566_barcode04_contig_61002.region001.gbk		unidentified	urban
357	14	PAW59641_PAW59566_barcode04	contig_61583	contig_61583.region001.gbk	0.514929	yes	Unknown	unknown			Bacteria	Pseudomonadota	Alphaproteobacteria	Hyphomicrobiales	Lichenihabitantaceae	Lichenibacterium	Lichenibacterium ramalinae	PAW59641_PAW59566_barcode04_contig_61583.region001.gbk		unidentified	urban
358	47	PAW59641_PAW59566_barcode04	contig_62272	contig_62272.region001.gbk	0.871672	yes	RiPP	RRE-containing	RRE-containing	as7	Bacteria	Pseudomonadota	Alphaproteobacteria	no support	no support	no support	no support	PAW59641_PAW59566_barcode04_contig_62272.region001.gbk		unidentified	urban
359	10	PAW59641_PAW59566_barcode04	contig_6282	contig_6282.region001.gbk	0.653392	yes	Other	hserlactone	hserlactone	as7	Bacteria	Pseudomonadota	Alphaproteobacteria	Hyphomicrobiales	Lichenihabitantaceae	Lichenibacterium	Lichenibacterium ramalinae	PAW59641_PAW59566_barcode04_contig_6282.region001.gbk		unidentified	urban
360	121	PAW59641_PAW59566_barcode04	contig_63069	contig_63069.region001.gbk	1.04692	yes	Polyketide	T3PKS	T3PKS	as7	Bacteria	Actinomycetota	Actinomycetes	Micrococcales	Microbacteriaceae	Glaciibacter	Glaciibacter flavus	PAW59641_PAW59566_barcode04_contig_63069.region001.gbk		unidentified	urban
361	92	PAW59641_PAW59566_barcode04	contig_63177	contig_63177.region001.gbk	1.2756	yes	Other	arylpolyene	arylpolyene	as7	Bacteria	Pseudomonadota	Alphaproteobacteria	Hyphomicrobiales	Lichenihabitantaceae	Lichenibacterium	no support	PAW59641_PAW59566_barcode04_contig_63177.region001.gbk		unidentified	urban
362	32	PAW59641_PAW59566_barcode04	contig_63556	contig_63556.region001.gbk	0.891184	yes	Terpene	generic	terpene	as7	Bacteria	no support	no support	no support	no support	no support	no support	PAW59641_PAW59566_barcode04_contig_63556.region001.gbk		unidentified	urban
363	77	PAW59641_PAW59566_barcode04	contig_63772	contig_63772.region001.gbk	1.31506	yes	RiPP	thiopeptide	thiopeptide	as7	Bacteria	Pseudomonadota	Gammaproteobacteria	no support	no support	no support	no support	PAW59641_PAW59566_barcode04_contig_63772.region001.gbk		unidentified	urban
364	47	PAW59641_PAW59566_barcode04	contig_64255	contig_64255.region001.gbk	1.04822	yes	RiPP	RRE-containing	RRE-containing	as7	Bacteria	Armatimonadota	no support	no support	no support	no support	no support	PAW59641_PAW59566_barcode04_contig_64255.region001.gbk		unidentified	urban
365	64	PAW59641_PAW59566_barcode04	contig_64334	contig_64334.region001.gbk	0.797876	yes	Terpene	generic	terpene	as7	Bacteria	Acidobacteriota	no support	no support	no support	no support	no support	PAW59641_PAW59566_barcode04_contig_64334.region001.gbk		unidentified	urban
366	64	PAW59641_PAW59566_barcode04	contig_64811	contig_64811.region001.gbk	1.11189	yes	Terpene	generic	terpene	as7	Bacteria	Acidobacteriota	no support	no support	no support	no support	no support	PAW59641_PAW59566_barcode04_contig_64811.region001.gbk		unidentified	urban
367	42	PAW59641_PAW59566_barcode04	contig_6487	contig_6487.region001.gbk	0.601948	yes	RiPP	RiPP-like	RiPP-like	as7	Bacteria	Pseudomonadota	Alphaproteobacteria	Hyphomicrobiales	Lichenihabitantaceae	Lichenibacterium	no support	PAW59641_PAW59566_barcode04_contig_6487.region001.gbk		unidentified	urban
368	43	PAW59641_PAW59566_barcode04	contig_65450	contig_65450.region001.gbk	0.844074	yes	Terpene	generic	terpene	as7	Bacteria	Pseudomonadota	Alphaproteobacteria	Hyphomicrobiales	Lichenihabitantaceae	Lichenibacterium	no support	PAW59641_PAW59566_barcode04_contig_65450.region001.gbk		unidentified	urban
369	11	PAW59641_PAW59566_barcode04	contig_65599	contig_65599.region001.gbk	0.756668	yes	Terpene	generic	terpene	as7	Bacteria	Pseudomonadota	Alphaproteobacteria	Hyphomicrobiales	Lichenihabitantaceae	Lichenibacterium	no support	PAW59641_PAW59566_barcode04_contig_65599.region001.gbk	BGC0000640	carotenoid	urban
370	72	PAW59641_PAW59566_barcode04	contig_67288	contig_67288.region001.gbk	1.18727	yes	Polyketide	T3PKS	T3PKS	as7	Bacteria	no support	no support	no support	no support	no support	no support	PAW59641_PAW59566_barcode04_contig_67288.region001.gbk		unidentified	urban
371	133	PAW59641_PAW59566_barcode04	contig_67697	contig_67697.region001.gbk	0.863589	yes	Polyketide	T1PKS	T1PKS	as7	Bacteria	Pseudomonadota	Alphaproteobacteria	Rhodospirillales	no support	no support	no support	PAW59641_PAW59566_barcode04_contig_67697.region001.gbk		unidentified	urban
372	45	PAW59641_PAW59566_barcode04	contig_6805	contig_6805.region001.gbk	0.919498	yes	Terpene	generic	terpene	as7	Bacteria	Actinomycetota	Actinomycetes	Micrococcales	Microbacteriaceae	Glaciibacter	Glaciibacter flavus	PAW59641_PAW59566_barcode04_contig_6805.region001.gbk		unidentified	urban
373	43	PAW59641_PAW59566_barcode04	contig_68134	contig_68134.region001.gbk	0.701029	yes	Terpene	generic	terpene	as7	Bacteria	Pseudomonadota	Alphaproteobacteria	Hyphomicrobiales	Lichenihabitantaceae	Lichenibacterium	Lichenibacterium ramalinae	PAW59641_PAW59566_barcode04_contig_68134.region001.gbk	BGC0000644	carotenoid	urban
374	38	PAW59641_PAW59566_barcode04	contig_68743	contig_68743.region001.gbk	1.20633	yes	NRP	NRPS-like	NRPS-like	as7	Bacteria	Acidobacteriota	Terriglobia	Bryobacterales	Bryobacteraceae	NA	Bryobacteraceae bacterium	PAW59641_PAW59566_barcode04_contig_68743.region001.gbk	BGC0000656	zeaxanthin	urban
375	56	PAW59641_PAW59566_barcode04	contig_68833	contig_68833.region001.gbk	1.11405	yes	Terpene	generic	terpene	as7	Bacteria	Pseudomonadota	Alphaproteobacteria	Caulobacterales	Caulobacteraceae	Caulobacter	Caulobacter sp.	PAW59641_PAW59566_barcode04_contig_68833.region001.gbk	BGC0001128	gamexpeptide C	urban
376	1	PAW59641_PAW59566_barcode04	contig_69093	contig_69093.region001.gbk	1.14993	yes	RiPP	RiPP-like	RiPP-like	as7	Bacteria	Pseudomonadota	Alphaproteobacteria	Hyphomicrobiales	Lichenihabitantaceae	no support	no support	PAW59641_PAW59566_barcode04_contig_69093.region001.gbk		unidentified	urban
377	134	PAW59641_PAW59566_barcode04	contig_69714	contig_69714.region001.gbk	0.996429	yes	NRP	CDPS	CDPS	as7	Bacteria	Pseudomonadota	Alphaproteobacteria	no support	no support	no support	no support	PAW59641_PAW59566_barcode04_contig_69714.region001.gbk		unidentified	urban
378	119	PAW59641_PAW59566_barcode04	contig_70503	contig_70503.region001.gbk	1.07321	yes	Terpene	generic	terpene	as7	Bacteria	Acidobacteriota	no support	no support	no support	no support	no support	PAW59641_PAW59566_barcode04_contig_70503.region001.gbk	BGC0000187	asukamycin	urban
379	5	PAW59641_PAW59566_barcode04	contig_70866	contig_70866.region001.gbk	0.936686	yes	Other	hserlactone	hserlactone	as7	Bacteria	Pseudomonadota	Alphaproteobacteria	Hyphomicrobiales	Lichenihabitantaceae	Lichenibacterium	Lichenibacterium ramalinae	PAW59641_PAW59566_barcode04_contig_70866.region001.gbk		unidentified	urban
380	16	PAW59641_PAW59566_barcode04	contig_71315	contig_71315.region001.gbk	0.927394	yes	Terpene	generic	terpene	as7	Bacteria	Pseudomonadota	no support	no support	no support	no support	no support	PAW59641_PAW59566_barcode04_contig_71315.region001.gbk		unidentified	urban
381	53	PAW59641_PAW59566_barcode04	contig_7204	contig_7204.region001.gbk	1.31097	yes	Other	hserlactone	hserlactone	as7	Bacteria	Pseudomonadota	no support	no support	no support	no support	no support	PAW59641_PAW59566_barcode04_contig_7204.region001.gbk		unidentified	urban
382	64	PAW59641_PAW59566_barcode04	contig_72644	contig_72644.region001.gbk	1.11225	yes	Terpene	generic	terpene	as7	Bacteria	Armatimonadota	no support	no support	no support	no support	no support	PAW59641_PAW59566_barcode04_contig_72644.region001.gbk		unidentified	urban
383	12	PAW59641_PAW59566_barcode04	contig_72909	contig_72909.region001.gbk	0.779944	yes	Terpene	generic	terpene	as7	Bacteria	Pseudomonadota	Alphaproteobacteria	Hyphomicrobiales	Lichenihabitantaceae	no support	no support	PAW59641_PAW59566_barcode04_contig_72909.region001.gbk		unidentified	urban
384	44	PAW59641_PAW59566_barcode04	contig_73408	contig_73408.region001.gbk	0	no	Other	phosphonate	phosphonate	as7	Bacteria	Pseudomonadota	Alphaproteobacteria	Caulobacterales	no support	no support	no support	PAW59641_PAW59566_barcode04_contig_73408.region001.gbk		unidentified	urban
385	14	PAW59641_PAW59566_barcode04	contig_73724	contig_73724.region001.gbk	0.616291	yes	Unknown	unknown			Bacteria	Pseudomonadota	Alphaproteobacteria	Hyphomicrobiales	Lichenihabitantaceae	Lichenibacterium	Lichenibacterium ramalinae	PAW59641_PAW59566_barcode04_contig_73724.region001.gbk		unidentified	urban
386	36	PAW59641_PAW59566_barcode04	contig_73849	contig_73849.region001.gbk	0.564217	yes	RiPP	RiPP-like	RiPP-like	as7	Bacteria	Pseudomonadota	Alphaproteobacteria	Hyphomicrobiales	Beijerinckiaceae	no support	no support	PAW59641_PAW59566_barcode04_contig_73849.region001.gbk		unidentified	urban
387	67	PAW59641_PAW59566_barcode04	contig_75751	contig_75751.region001.gbk	0.463043	yes	RiPP	RiPP-like	RiPP-like	as7	Bacteria	Pseudomonadota	Alphaproteobacteria	Hyphomicrobiales	Lichenihabitantaceae	Lichenibacterium	Lichenibacterium ramalinae	PAW59641_PAW59566_barcode04_contig_75751.region001.gbk		unidentified	urban
388	85	PAW59641_PAW59566_barcode04	contig_76269	contig_76269.region001.gbk	0.690103	yes	Polyketide	T3PKS	T3PKS	as7	Bacteria	no support	no support	no support	no support	no support	no support	PAW59641_PAW59566_barcode04_contig_76269.region001.gbk		unidentified	urban
389	117	PAW59641_PAW59566_barcode04	contig_76332	contig_76332.region001.gbk	0.993293	yes	Polyketide	T3PKS	T3PKS	as7	Bacteria	Pseudomonadota	Alphaproteobacteria	Hyphomicrobiales	Lichenihabitantaceae	Lichenibacterium	no support	PAW59641_PAW59566_barcode04_contig_76332.region001.gbk		unidentified	urban
390	70	PAW59641_PAW59566_barcode04	contig_76956	contig_76956.region001.gbk	0.833468	yes	Terpene	generic	terpene	as7	Bacteria	Acidobacteriota	no support	no support	no support	no support	no support	PAW59641_PAW59566_barcode04_contig_76956.region001.gbk		unidentified	urban
391	48	PAW59641_PAW59566_barcode04	contig_77276	contig_77276.region001.gbk	0.951574	yes	Terpene	generic	terpene	as7	Bacteria	Pseudomonadota	Alphaproteobacteria	Hyphomicrobiales	Lichenihabitantaceae	Lichenibacterium	no support	PAW59641_PAW59566_barcode04_contig_77276.region001.gbk	BGC0000663	hopene	urban
392	22	PAW59641_PAW59566_barcode04	contig_77567	contig_77567.region001.gbk	0.638646	yes	Terpene	generic	terpene	as7	Bacteria	Pseudomonadota	Alphaproteobacteria	Hyphomicrobiales	Lichenihabitantaceae	Lichenibacterium	Lichenibacterium ramalinae	PAW59641_PAW59566_barcode04_contig_77567.region001.gbk	BGC0002715	HTTPCA/prepiscibactin/piscibactin	urban
393	42	PAW59641_PAW59566_barcode04	contig_77747	contig_77747.region001.gbk	1.00221	yes	RiPP	RiPP-like	RiPP-like	as7	Bacteria	no support	no support	no support	no support	no support	no support	PAW59641_PAW59566_barcode04_contig_77747.region001.gbk		unidentified	urban
394	90	PAW59641_PAW59566_barcode04	contig_77892	contig_77892.region001.gbk	1.0838	yes	Polyketide	T3PKS	T3PKS	as7	Bacteria	Acidobacteriota	Terriglobia	Bryobacterales	Bryobacteraceae	NA	Bryobacteraceae bacterium	PAW59641_PAW59566_barcode04_contig_77892.region001.gbk		unidentified	urban
395	69	PAW59641_PAW59566_barcode04	contig_78806	contig_78806.region001.gbk	0.739244	yes	NRP	NRPS-like	NRPS-like	as7	Bacteria	Pseudomonadota	Alphaproteobacteria	Hyphomicrobiales	Lichenihabitantaceae	Lichenibacterium	no support	PAW59641_PAW59566_barcode04_contig_78806.region001.gbk		unidentified	urban
396	77	PAW59641_PAW59566_barcode04	contig_79489	contig_79489.region001.gbk	1.09677	yes	Other	hserlactone	hserlactone	as7	Bacteria	Pseudomonadota	no support	no support	no support	no support	no support	PAW59641_PAW59566_barcode04_contig_79489.region001.gbk		unidentified	urban
397	8	PAW59641_PAW59566_barcode04	contig_79526	contig_79526.region001.gbk	1.00275	yes	Terpene	generic	terpene	as7	Bacteria	Pseudomonadota	Alphaproteobacteria	Caulobacterales	Caulobacteraceae	no support	no support	PAW59641_PAW59566_barcode04_contig_79526.region001.gbk		unidentified	urban
398	49	PAW59641_PAW59566_barcode04	contig_79629	contig_79629.region001.gbk	0.975445	yes	Terpene	generic	terpene	as7	Bacteria	Acidobacteriota	no support	no support	no support	no support	no support	PAW59641_PAW59566_barcode04_contig_79629.region001.gbk		unidentified	urban
399	47	PAW59641_PAW59566_barcode04	contig_79693	contig_79693.region001.gbk	0.511434	yes	RiPP	redox-cofactor	redox-cofactor	as7	Bacteria	Pseudomonadota	Alphaproteobacteria	Hyphomicrobiales	Lichenihabitantaceae	Lichenibacterium	Lichenibacterium ramalinae	PAW59641_PAW59566_barcode04_contig_79693.region001.gbk		unidentified	urban
400	37	PAW59641_PAW59566_barcode04	contig_8132	contig_8132.region001.gbk	0.825621	yes	Terpene	generic	terpene	as7	Bacteria	Pseudomonadota	Alphaproteobacteria	Hyphomicrobiales	Lichenihabitantaceae	Lichenibacterium	Lichenibacterium ramalinae	PAW59641_PAW59566_barcode04_contig_8132.region001.gbk	BGC0000814	K-252a	urban
401	43	PAW59641_PAW59566_barcode04	contig_8745	contig_8745.region001.gbk	0.993439	yes	Terpene	generic	terpene	as7	Bacteria	Pseudomonadota	Alphaproteobacteria	Caulobacterales	Caulobacteraceae	Caulobacter	Caulobacter sp. S45	PAW59641_PAW59566_barcode04_contig_8745.region001.gbk		unidentified	urban
402	10	PAW59641_PAW59566_barcode04	contig_8954	contig_8954.region001.gbk	1.20575	yes	Other	acyl_amino_acids	acyl_amino_acids	as7	no support	no support	no support	no support	no support	no support	no support	PAW59641_PAW59566_barcode04_contig_8954.region001.gbk	BGC0000656	zeaxanthin	urban
403	43	PAW59641_PAW59566_barcode04	contig_9164	contig_9164.region001.gbk	0.855281	yes	Terpene	generic	terpene	as7	Bacteria	Pseudomonadota	Alphaproteobacteria	Hyphomicrobiales	Lichenihabitantaceae	Lichenibacterium	no support	PAW59641_PAW59566_barcode04_contig_9164.region001.gbk		unidentified	urban
404	11	PAW59641_PAW59566_barcode04	contig_9640	contig_9640.region001.gbk	0.833198	yes	Terpene	generic	terpene	as7	Bacteria	Acidobacteriota	no support	no support	no support	no support	no support	PAW59641_PAW59566_barcode04_contig_9640.region001.gbk	BGC0000656	zeaxanthin	urban
405	16	PAW59641_PAW59566_barcode04	contig_9764	contig_9764.region001.gbk	0.926845	yes	Terpene	generic	terpene	as7	Bacteria	Pseudomonadota	Alphaproteobacteria	Hyphomicrobiales	Lichenihabitantaceae	Lichenibacterium	no support	PAW59641_PAW59566_barcode04_contig_9764.region001.gbk		unidentified	urban
406	43	PAW59641_PAW59566_barcode04	2	contig_470.region001.gbk	1.07534	yes	Terpene	generic	terpene	as7	Bacteria	Pseudomonadota	Alphaproteobacteria	Rhodospirillales	Acetobacteraceae	no support	no support	PAW59641_PAW59566_barcode04_contig_470.region001.gbk		unidentified	urban
407	86	PAW59641_PAW59566_barcode04	2	contig_73753.region001.gbk	0.457772	yes	Other	phosphonate	phosphonate	as7	Bacteria	Pseudomonadota	Alphaproteobacteria	Rhodospirillales	Acetobacteraceae	no support	no support	PAW59641_PAW59566_barcode04_contig_73753.region001.gbk	BGC0000639	carotenoid	urban
408	115	PAW59641_PAW59566_barcode04	2	contig_73830.region001.gbk	0.780389	yes	Terpene	generic	terpene	as7	Bacteria	Pseudomonadota	Alphaproteobacteria	Rhodospirillales	Acetobacteraceae	no support	no support	PAW59641_PAW59566_barcode04_contig_73830.region001.gbk	BGC0000406	phosphinothricintripeptide	urban
409	47	PAW59641_PAW59566_barcode04	2	contig_74192.region001.gbk	0.802131	yes	RiPP	RRE-containing	RRE-containing	as7	Bacteria	Pseudomonadota	Alphaproteobacteria	Rhodospirillales	Acetobacteraceae	no support	no support	PAW59641_PAW59566_barcode04_contig_74192.region001.gbk		unidentified	urban
410	110	PAW59641_PAW59566_barcode04	2	contig_74686.region001.gbk	0.722095	yes	Polyketide	T3PKS	T3PKS	as7	Bacteria	Pseudomonadota	Alphaproteobacteria	Rhodospirillales	Acetobacteraceae	no support	no support	PAW59641_PAW59566_barcode04_contig_74686.region001.gbk		unidentified	urban
411	103	PAW59641_PAW59566_barcode04	2	contig_78047.region001.gbk	0.558825	yes	RiPP	thiopeptide	thiopeptide	as7	Bacteria	Pseudomonadota	Alphaproteobacteria	Rhodospirillales	Acetobacteraceae	no support	no support	PAW59641_PAW59566_barcode04_contig_78047.region001.gbk		unidentified	urban
412	67	PAW59641_PAW59566_barcode04	2	contig_9095.region001.gbk	1.19021	yes	RiPP	RiPP-like	RiPP-like	as7	Bacteria	Pseudomonadota	Alphaproteobacteria	Rhodospirillales	Acetobacteraceae	no support	no support	PAW59641_PAW59566_barcode04_contig_9095.region001.gbk		unidentified	urban
421	21	PAW59641_PAW59566_barcode04	29	contig_28862.region001.gbk	1.279	yes	Terpene	generic	terpene	as7	Bacteria	Armatimonadota	NA	NA	NA	NA	Armatimonadota bacterium	PAW59641_PAW59566_barcode04_contig_28862.region001.gbk		unidentified	urban
422	47	PAW59641_PAW59566_barcode04	29	contig_34566.region001.gbk	1.20645	yes	RiPP	RRE-containing	RRE-containing	as7	Bacteria	Armatimonadota	NA	NA	NA	NA	Armatimonadota bacterium	PAW59641_PAW59566_barcode04_contig_34566.region001.gbk		unidentified	urban
423	126	PAW59641_PAW59566_barcode04	56	contig_1222.region001.gbk	0.408593	yes	Terpene	generic	terpene	as7	Bacteria	Pseudomonadota	Alphaproteobacteria	Hyphomicrobiales	Beijerinckiaceae	no support	no support	PAW59641_PAW59566_barcode04_contig_1222.region001.gbk		unidentified	urban
424	104	PAW59641_PAW59566_barcode04	56	contig_38583.region001.gbk	0.950312	yes	Polyketide	T3PKS	T3PKS	as7	Bacteria	Pseudomonadota	Alphaproteobacteria	Hyphomicrobiales	Beijerinckiaceae	no support	no support	PAW59641_PAW59566_barcode04_contig_38583.region001.gbk		unidentified	urban
425	47	PAW59641_PAW59566_barcode04	56	contig_73152.region001.gbk	0.64765	yes	RiPP	RRE-containing	RRE-containing	as7	Bacteria	Pseudomonadota	Alphaproteobacteria	Hyphomicrobiales	Beijerinckiaceae	no support	no support	PAW59641_PAW59566_barcode04_contig_73152.region001.gbk		unidentified	urban
426	46	PAW59641_PAW59566_barcode04	56	contig_73516.region001.gbk	0.285744	yes	Terpene	generic	terpene	as7	Bacteria	Pseudomonadota	Alphaproteobacteria	Hyphomicrobiales	Beijerinckiaceae	no support	no support	PAW59641_PAW59566_barcode04_contig_73516.region001.gbk		unidentified	urban
427	94	PAW59641_PAW59566_barcode04	56	contig_74344.region001.gbk	0.361345	yes	Terpene	generic	terpene	as7	Bacteria	Pseudomonadota	Alphaproteobacteria	Hyphomicrobiales	Beijerinckiaceae	no support	no support	PAW59641_PAW59566_barcode04_contig_74344.region001.gbk		unidentified	urban
428	27	PAW59641_PAW59566_barcode04	56	contig_75485.region001.gbk	0.885636	yes	Terpene	generic	terpene	as7	Bacteria	Pseudomonadota	Alphaproteobacteria	Hyphomicrobiales	Beijerinckiaceae	no support	no support	PAW59641_PAW59566_barcode04_contig_75485.region001.gbk		unidentified	urban
429	138	PAW59641_PAW59566_barcode04	56	contig_77684.region001.gbk	0.706033	yes	Polyketide	T1PKS	T1PKS	as7	Bacteria	Pseudomonadota	Alphaproteobacteria	Hyphomicrobiales	Beijerinckiaceae	no support	no support	PAW59641_PAW59566_barcode04_contig_77684.region001.gbk		unidentified	urban
430	84	PAW59641_PAW59566_barcode04	56	contig_78848.region001.gbk	0.511139	yes	Terpene	generic	terpene	as7	Bacteria	Pseudomonadota	Alphaproteobacteria	Hyphomicrobiales	Beijerinckiaceae	no support	no support	PAW59641_PAW59566_barcode04_contig_78848.region001.gbk		unidentified	urban
431	8	PAW59641_PAW59566_barcode04	58	contig_10189.region001.gbk	0	no	Terpene	generic	terpene	as7	Bacteria	Pseudomonadota	Alphaproteobacteria	Caulobacterales	Caulobacteraceae	Caulobacter	Caulobacter sp.	PAW59641_PAW59566_barcode04_contig_10189.region001.gbk	BGC0000647	carotenoid	urban
432	104	PAW59641_PAW59566_barcode04	58	contig_13192.region001.gbk	0	no	Polyketide	T3PKS	T3PKS	as7	Bacteria	Pseudomonadota	Alphaproteobacteria	Caulobacterales	Caulobacteraceae	Caulobacter	Caulobacter sp.	PAW59641_PAW59566_barcode04_contig_13192.region001.gbk		unidentified	urban
433	51	PAW59641_PAW59566_barcode04	58	contig_13266.region001.gbk	0	no	Other	NAPAA	NAPAA	as7	Bacteria	Pseudomonadota	Alphaproteobacteria	Caulobacterales	Caulobacteraceae	Caulobacter	Caulobacter sp.	PAW59641_PAW59566_barcode04_contig_13266.region001.gbk		unidentified	urban
434	31	PAW59641_PAW59566_barcode04	58	contig_18370.region001.gbk	1.16407	yes	Other	betalactone	betalactone	as7	Bacteria	Pseudomonadota	Alphaproteobacteria	Caulobacterales	Caulobacteraceae	Caulobacter	Caulobacter sp.	PAW59641_PAW59566_barcode04_contig_18370.region001.gbk		unidentified	urban
435	50	PAW59641_PAW59566_barcode04	58	contig_462.region001.gbk	0	no	Terpene	generic	terpene	as7	Bacteria	Pseudomonadota	Alphaproteobacteria	Caulobacterales	Caulobacteraceae	Caulobacter	Caulobacter sp.	PAW59641_PAW59566_barcode04_contig_462.region001.gbk		unidentified	urban
436	77	PAW59641_PAW59566_barcode04	58	contig_462.region002.gbk	0.358576	no	RiPP	RiPP-like	RiPP-like	as7	Bacteria	Pseudomonadota	Alphaproteobacteria	Caulobacterales	Caulobacteraceae	Caulobacter	Caulobacter sp.	PAW59641_PAW59566_barcode04_contig_462.region002.gbk	BGC0000634	carotenoid	urban
437	96	PAW59641_PAW59566_barcode07	contig_10253	contig_10253.region001.gbk	1.19044	yes	Polyketide	T3PKS	T3PKS	as7	Bacteria	Pseudomonadota	Alphaproteobacteria	Caulobacterales	Caulobacteraceae	Caulobacter	Caulobacter sp.	PAW59641_PAW59566_barcode07_contig_10253.region001.gbk		unidentified	urban
438	47	PAW59641_PAW59566_barcode07	contig_10542	contig_10542.region001.gbk	0.246056	no	RiPP	redox-cofactor	redox-cofactor	as7	Bacteria	Pseudomonadota	Alphaproteobacteria	Rhodospirillales	Acetobacteraceae	no support	no support	PAW59641_PAW59566_barcode07_contig_10542.region001.gbk		unidentified	rural
439	38	PAW59641_PAW59566_barcode07	contig_10915	contig_10915.region001.gbk	1.18476	yes	NRP	NRPS-like	NRPS-like	as7	Bacteria	no support	no support	no support	no support	no support	no support	PAW59641_PAW59566_barcode07_contig_10915.region001.gbk	BGC0001100	lankacidin C	rural
440	34	PAW59641_PAW59566_barcode07	contig_10930	contig_10930.region001.gbk	1.21781	yes	Other	phosphonate	phosphonate	as7	Bacteria	Pseudomonadota	no support	no support	no support	no support	no support	PAW59641_PAW59566_barcode07_contig_10930.region001.gbk	BGC0000443	thanamycin	rural
441	16	PAW59641_PAW59566_barcode07	contig_11110	contig_11110.region001.gbk	1.00761	yes	Terpene	generic	terpene	as7	Bacteria	Pseudomonadota	Alphaproteobacteria	Hyphomicrobiales	Lichenihabitantaceae	Lichenibacterium	no support	PAW59641_PAW59566_barcode07_contig_11110.region001.gbk		unidentified	rural
442	70	PAW59641_PAW59566_barcode07	contig_1179	contig_1179.region001.gbk	0.276833	no	Terpene	generic	terpene	as7	Bacteria	no support	no support	no support	no support	no support	no support	PAW59641_PAW59566_barcode07_contig_1179.region001.gbk		unidentified	rural
443	66	PAW59641_PAW59566_barcode07	contig_12212	contig_12212.region001.gbk	0.987925	yes	Terpene	generic	terpene	as7	Bacteria	Pseudomonadota	Alphaproteobacteria	no support	no support	no support	no support	PAW59641_PAW59566_barcode07_contig_12212.region001.gbk		unidentified	rural
444	136	PAW59641_PAW59566_barcode07	contig_12973	contig_12973.region001.gbk	0.996692	yes	NRP	NRPS-like	NRPS-like	as7	Bacteria	no support	no support	no support	no support	no support	no support	PAW59641_PAW59566_barcode07_contig_12973.region001.gbk	BGC0000663	hopene	rural
445	71	PAW59641_PAW59566_barcode07	contig_14411	contig_14411.region001.gbk	1.27748	yes	Other	furan	furan	as7	Bacteria	Pseudomonadota	no support	no support	no support	no support	no support	PAW59641_PAW59566_barcode07_contig_14411.region001.gbk	BGC0002107	fabrubactin A/fabrubactin B	rural
446	71	PAW59641_PAW59566_barcode07	contig_16383	contig_16383.region001.gbk	0.740451	yes	RiPP	RRE-containing	RRE-containing	as7	Bacteria	Pseudomonadota	Alphaproteobacteria	Hyphomicrobiales	Lichenihabitantaceae	Lichenibacterium	no support	PAW59641_PAW59566_barcode07_contig_16383.region001.gbk		unidentified	rural
447	42	PAW59641_PAW59566_barcode07	contig_16519	contig_16519.region001.gbk	0.65162	yes	RiPP	RiPP-like	RiPP-like	as7	Bacteria	no support	no support	no support	no support	no support	no support	PAW59641_PAW59566_barcode07_contig_16519.region001.gbk		unidentified	rural
448	7	PAW59641_PAW59566_barcode07	contig_17461	contig_17461.region001.gbk	0.922156	yes	Other	phosphonate	phosphonate	as7	Bacteria	Pseudomonadota	Alphaproteobacteria	no support	no support	no support	no support	PAW59641_PAW59566_barcode07_contig_17461.region001.gbk		unidentified	rural
449	50	PAW59641_PAW59566_barcode07	contig_18069	contig_18069.region001.gbk	1.07097	yes	Terpene	generic	terpene	as7	Bacteria	Pseudomonadota	Alphaproteobacteria	Caulobacterales	Caulobacteraceae	Caulobacter	Caulobacter sp.	PAW59641_PAW59566_barcode07_contig_18069.region001.gbk		unidentified	rural
450	39	PAW59641_PAW59566_barcode07	contig_19164	contig_19164.region001.gbk	1.26928	yes	RiPP	RiPP-like	RiPP-like	as7	Bacteria	Pseudomonadota	Alphaproteobacteria	no support	no support	no support	no support	PAW59641_PAW59566_barcode07_contig_19164.region001.gbk	BGC0000634	carotenoid	rural
451	36	PAW59641_PAW59566_barcode07	contig_19575	contig_19575.region001.gbk	1.0525	yes	RiPP	RiPP-like	RiPP-like	as7	Bacteria	Pseudomonadota	Alphaproteobacteria	no support	no support	no support	no support	PAW59641_PAW59566_barcode07_contig_19575.region001.gbk		unidentified	rural
452	103	PAW59641_PAW59566_barcode07	contig_20260	contig_20260.region001.gbk	0.539203	yes	RiPP	thiopeptide	thiopeptide	as7	Bacteria	no support	no support	no support	no support	no support	no support	PAW59641_PAW59566_barcode07_contig_20260.region001.gbk		unidentified	rural
453	127	PAW59641_PAW59566_barcode07	contig_21033	contig_21033.region001.gbk	0.210619	no	NRP	generic	NRPS	as7	Bacteria	Acidobacteriota	no support	no support	no support	no support	no support	PAW59641_PAW59566_barcode07_contig_21033.region001.gbk		unidentified	rural
454	40	PAW59641_PAW59566_barcode07	contig_21422	contig_21422.region001.gbk	1.07001	yes	RiPP	lanthipeptide	lanthipeptide-class-i	as7	Bacteria	Acidobacteriota	no support	no support	no support	no support	no support	PAW59641_PAW59566_barcode07_contig_21422.region001.gbk		unidentified	rural
455	86	PAW59641_PAW59566_barcode07	contig_21990	contig_21990.region001.gbk	0.0569403	no	Other	phosphonate	phosphonate	as7	Bacteria	Pseudomonadota	Alphaproteobacteria	no support	no support	no support	no support	PAW59641_PAW59566_barcode07_contig_21990.region001.gbk		unidentified	rural
456	123	PAW59641_PAW59566_barcode07	contig_24623	contig_24623.region001.gbk	0.874288	yes	Polyketide	T3PKS	T3PKS	as7	Bacteria	no support	no support	no support	no support	no support	no support	PAW59641_PAW59566_barcode07_contig_24623.region001.gbk	BGC0000406	phosphinothricintripeptide	rural
457	110	PAW59641_PAW59566_barcode07	contig_2560	contig_2560.region001.gbk	0.25288	no	Polyketide	T3PKS	T3PKS	as7	Bacteria	Pseudomonadota	Alphaproteobacteria	Rhodospirillales	Acetobacteraceae	no support	no support	PAW59641_PAW59566_barcode07_contig_2560.region001.gbk		unidentified	rural
458	11	PAW59641_PAW59566_barcode07	contig_4046	contig_4046.region001.gbk	0.229278	no	Terpene	generic	terpene	as7	Bacteria	Acidobacteriota	no support	no support	no support	no support	no support	PAW59641_PAW59566_barcode07_contig_4046.region001.gbk	BGC0002362	loseolamycin A1/loseolamycin A2	rural
459	72	PAW59641_PAW59566_barcode07	contig_4046	contig_4046.region002.gbk	0.176124	no	Polyketide	T3PKS	T3PKS	as7	Bacteria	Acidobacteriota	no support	no support	no support	no support	no support	PAW59641_PAW59566_barcode07_contig_4046.region002.gbk		unidentified	rural
460	55	PAW59641_PAW59566_barcode07	contig_4046	contig_4046.region003.gbk	0.33382	no	Terpene	generic	terpene	as7	Bacteria	Acidobacteriota	no support	no support	no support	no support	no support	PAW59641_PAW59566_barcode07_contig_4046.region003.gbk		unidentified	rural
461	64	PAW59641_PAW59566_barcode07	contig_427	contig_427.region001.gbk	0.569475	yes	Terpene	generic	terpene	as7	Bacteria	Acidobacteriota	no support	no support	no support	no support	no support	PAW59641_PAW59566_barcode07_contig_427.region001.gbk		unidentified	rural
462	43	PAW59641_PAW59566_barcode07	contig_4377	contig_4377.region001.gbk	1.06591	yes	Terpene	generic	terpene	as7	Bacteria	Pseudomonadota	Alphaproteobacteria	Caulobacterales	Caulobacteraceae	Caulobacter	Caulobacter sp. S45	PAW59641_PAW59566_barcode07_contig_4377.region001.gbk		unidentified	rural
463	30	PAW59641_PAW59566_barcode07	contig_4972	contig_4972.region001.gbk	0.824735	yes	Unknown	unknown			Bacteria	Pseudomonadota	Alphaproteobacteria	no support	no support	no support	no support	PAW59641_PAW59566_barcode07_contig_4972.region001.gbk	BGC0000656	zeaxanthin	rural
464	92	PAW59641_PAW59566_barcode07	contig_5666	contig_5666.region001.gbk	0.213094	no	NRP	NRPS-like	NRPS-like	as7	Bacteria	no support	no support	no support	no support	no support	no support	PAW59641_PAW59566_barcode07_contig_5666.region001.gbk		unidentified	rural
465	115	PAW59641_PAW59566_barcode07	contig_608	contig_608.region001.gbk	0.273584	no	Terpene	generic	terpene	as7	Bacteria	Pseudomonadota	Alphaproteobacteria	Rhodospirillales	Acetobacteraceae	no support	no support	PAW59641_PAW59566_barcode07_contig_608.region001.gbk		unidentified	rural
466	34	PAW59641_PAW59566_barcode07	contig_731	contig_731.region001.gbk	0.195026	no	Other	betalactone	betalactone	as7	Bacteria	Acidobacteriota	no support	no support	no support	no support	no support	PAW59641_PAW59566_barcode07_contig_731.region001.gbk		unidentified	rural
467	48	PAW59641_PAW59566_barcode07	contig_7987	contig_7987.region001.gbk	0.796287	yes	Terpene	generic	terpene	as7	Bacteria	Pseudomonadota	Alphaproteobacteria	Hyphomicrobiales	Lichenihabitantaceae	Lichenibacterium	no support	PAW59641_PAW59566_barcode07_contig_7987.region001.gbk		unidentified	rural
468	43	PAW59641_PAW59566_barcode07	contig_8929	contig_8929.region001.gbk	1.07534	yes	Terpene	generic	terpene	as7	Bacteria	Pseudomonadota	Alphaproteobacteria	no support	no support	no support	no support	PAW59641_PAW59566_barcode07_contig_8929.region001.gbk		unidentified	rural
469	115	PAW59641_PAW59566_barcode07	contig_8994	contig_8994.region001.gbk	0.83662	yes	Terpene	generic	terpene	as7	Bacteria	Pseudomonadota	no support	no support	no support	no support	no support	PAW59641_PAW59566_barcode07_contig_8994.region001.gbk	BGC0000639	carotenoid	rural
470	50	PAW59641_PAW59566_barcode07	contig_9010	contig_9010.region001.gbk	1.1441	yes	Terpene	generic	terpene	as7	Bacteria	Pseudomonadota	no support	no support	no support	no support	no support	PAW59641_PAW59566_barcode07_contig_9010.region001.gbk		unidentified	rural
477	126	PAW59641_PAW59566_barcode07	3	contig_18313.region001.gbk	0.890748	yes	Terpene	generic	terpene	as7	Bacteria	Pseudomonadota	Alphaproteobacteria	Hyphomicrobiales	Beijerinckiaceae	no support	no support	PAW59641_PAW59566_barcode07_contig_18313.region001.gbk	BGC0000634	carotenoid	rural
478	36	PAW59641_PAW59566_barcode07	3	contig_21001.region001.gbk	0.513482	yes	RiPP	RiPP-like	RiPP-like	as7	Bacteria	Pseudomonadota	Alphaproteobacteria	Hyphomicrobiales	Beijerinckiaceae	no support	no support	PAW59641_PAW59566_barcode07_contig_21001.region001.gbk		unidentified	rural
479	84	PAW59641_PAW59566_barcode07	3	contig_21660.region001.gbk	0.246196	yes	Terpene	generic	terpene	as7	Bacteria	Pseudomonadota	Alphaproteobacteria	Hyphomicrobiales	Beijerinckiaceae	no support	no support	PAW59641_PAW59566_barcode07_contig_21660.region001.gbk		unidentified	rural
480	46	PAW59641_PAW59566_barcode07	3	contig_22184.region001.gbk	0.285744	yes	Terpene	generic	terpene	as7	Bacteria	Pseudomonadota	Alphaproteobacteria	Hyphomicrobiales	Beijerinckiaceae	no support	no support	PAW59641_PAW59566_barcode07_contig_22184.region001.gbk	BGC0000647	carotenoid	rural
481	94	PAW59641_PAW59566_barcode07	3	contig_23530.region001.gbk	0.398509	yes	Terpene	generic	terpene	as7	Bacteria	Pseudomonadota	Alphaproteobacteria	Hyphomicrobiales	Beijerinckiaceae	no support	no support	PAW59641_PAW59566_barcode07_contig_23530.region001.gbk		unidentified	rural
482	133	PAW59641_PAW59566_barcode07	3	contig_293.region001.gbk	0.771406	yes	Polyketide	T1PKS	T1PKS	as7	Bacteria	Pseudomonadota	Alphaproteobacteria	Hyphomicrobiales	Beijerinckiaceae	no support	no support	PAW59641_PAW59566_barcode07_contig_293.region001.gbk		unidentified	rural
499	77	PAW59641_PAW59566_barcode05	contig_10052	contig_10052.region001.gbk	1.35967	yes	RiPP	lanthipeptide	lanthipeptide-class-v	as7	Bacteria	Pseudomonadota	Alphaproteobacteria	Sphingomonadales	Sphingomonadaceae	Sphingomonas	no support	PAW59641_PAW59566_barcode05_contig_10052.region001.gbk		unidentified	rural
500	70	PAW59641_PAW59566_barcode05	contig_100713	contig_100713.region001.gbk	1.13428	yes	NRP	NRPS-like	NRPS-like	as7	Bacteria	no support	no support	no support	no support	no support	no support	PAW59641_PAW59566_barcode05_contig_100713.region001.gbk		unidentified	urban
501	17	PAW59641_PAW59566_barcode05	contig_101057	contig_101057.region001.gbk	1.14411	yes	Terpene	generic	terpene	as7	Bacteria	Pseudomonadota	Betaproteobacteria	Burkholderiales	Comamonadaceae	no support	no support	PAW59641_PAW59566_barcode05_contig_101057.region001.gbk	BGC0001483	5-isoprenylindole-3-carboxylate Î²-D-glycosyl ester	urban
502	38	PAW59641_PAW59566_barcode05	contig_10107	contig_10107.region001.gbk	1.22584	yes	NRP	generic	NRPS	as7	Bacteria	Actinomycetota	Actinomycetes	Kineosporiales	Kineosporiaceae	Kineosporia	Kineosporia succinea	PAW59641_PAW59566_barcode05_contig_10107.region001.gbk		unidentified	urban
503	38	PAW59641_PAW59566_barcode05	contig_101275	contig_101275.region001.gbk	1.22677	yes	NRP	generic	NRPS	as7	Bacteria	Actinomycetota	Actinomycetes	Kineosporiales	Kineosporiaceae	Kineosporia	no support	PAW59641_PAW59566_barcode05_contig_101275.region001.gbk	BGC0002467	thermochelin	urban
504	92	PAW59641_PAW59566_barcode05	contig_101467	contig_101467.region001.gbk	1.19549	yes	Other	hserlactone	hserlactone	as7	Bacteria	Pseudomonadota	Alphaproteobacteria	Hyphomicrobiales	Devosiaceae	Devosia	Devosia sp.	PAW59641_PAW59566_barcode05_contig_101467.region001.gbk		unidentified	urban
505	43	PAW59641_PAW59566_barcode05	contig_101601	contig_101601.region001.gbk	1.13957	yes	Terpene	generic	terpene	as7	Bacteria	Pseudomonadota	Alphaproteobacteria	Sphingomonadales	Sphingomonadaceae	no support	no support	PAW59641_PAW59566_barcode05_contig_101601.region001.gbk		unidentified	urban
506	124	PAW59641_PAW59566_barcode05	contig_102214	contig_102214.region001.gbk	1.20695	yes	Other	arylpolyene	arylpolyene	as7	Bacteria	Bacteroidota	no support	no support	no support	no support	no support	PAW59641_PAW59566_barcode05_contig_102214.region001.gbk		unidentified	urban
507	115	PAW59641_PAW59566_barcode05	contig_102217	contig_102217.region001.gbk	1.01223	yes	Terpene	generic	terpene	as7	Bacteria	Pseudomonadota	no support	no support	no support	no support	no support	PAW59641_PAW59566_barcode05_contig_102217.region001.gbk		unidentified	urban
508	121	PAW59641_PAW59566_barcode05	contig_102635	contig_102635.region001.gbk	1.28959	yes	RiPP	RRE-containing	RRE-containing	as7	Bacteria	Actinomycetota	Actinomycetes	Micromonosporales	Micromonosporaceae*	no support	no support	PAW59641_PAW59566_barcode05_contig_102635.region001.gbk		unidentified	urban
509	132	PAW59641_PAW59566_barcode05	contig_102789	contig_102789.region001.gbk	1.19299	yes	NRP	NRPS-like	NRPS-like	as7	Bacteria	Pseudomonadota	Betaproteobacteria	Burkholderiales	Comamonadaceae	NA	Comamonadaceae bacterium	PAW59641_PAW59566_barcode05_contig_102789.region001.gbk		unidentified	urban
510	43	PAW59641_PAW59566_barcode05	contig_103628	contig_103628.region001.gbk	1.07796	yes	Terpene	generic	terpene	as7	Bacteria	no support	no support	no support	no support	no support	no support	PAW59641_PAW59566_barcode05_contig_103628.region001.gbk	BGC0001039	pyridomycin	urban
511	72	PAW59641_PAW59566_barcode05	contig_103972	contig_103972.region001.gbk	1.15768	yes	Polyketide	T3PKS	T3PKS	as7	Bacteria	Bacteroidota	Chitinophagia	Chitinophagales	Chitinophagaceae	Segetibacter	no support	PAW59641_PAW59566_barcode05_contig_103972.region001.gbk		unidentified	urban
512	43	PAW59641_PAW59566_barcode05	contig_104033	contig_104033.region001.gbk	1.08494	yes	Terpene	generic	terpene	as7	Bacteria	no support	no support	no support	no support	no support	no support	PAW59641_PAW59566_barcode05_contig_104033.region001.gbk		unidentified	urban
513	38	PAW59641_PAW59566_barcode05	contig_104186	contig_104186.region001.gbk	1.25644	yes	Other	hserlactone	hserlactone	as7	Bacteria	no support	no support	no support	no support	no support	no support	PAW59641_PAW59566_barcode05_contig_104186.region001.gbk		unidentified	urban
514	58	PAW59641_PAW59566_barcode05	contig_104290	contig_104290.region001.gbk	1.16848	yes	RiPP	RRE-containing	RRE-containing	as7	Bacteria	Actinomycetota	Thermoleophilia	no support	no support	no support	no support	PAW59641_PAW59566_barcode05_contig_104290.region001.gbk		unidentified	urban
515	64	PAW59641_PAW59566_barcode05	contig_104429	contig_104429.region001.gbk	1.17757	yes	Terpene	generic	terpene	as7	Bacteria	NA	NA	NA	NA	NA	bacterium	PAW59641_PAW59566_barcode05_contig_104429.region001.gbk		unidentified	urban
516	38	PAW59641_PAW59566_barcode05	contig_104963	contig_104963.region001.gbk	1.15561	yes	NRP	generic	NRPS	as7	Bacteria	Actinomycetota	Actinomycetes	Micromonosporales	Micromonosporaceae	Micromonospora	no support	PAW59641_PAW59566_barcode05_contig_104963.region001.gbk		unidentified	urban
517	64	PAW59641_PAW59566_barcode05	contig_105160	contig_105160.region001.gbk	1.25236	yes	RiPP	RiPP-like	RiPP-like	as7	Bacteria	Actinomycetota	Actinomycetes	no support	no support	no support	no support	PAW59641_PAW59566_barcode05_contig_105160.region001.gbk	BGC0000341	enduracidin	urban
518	33	PAW59641_PAW59566_barcode05	contig_105652	contig_105652.region001.gbk	1.16553	yes	RiPP	thioamitides	thioamitides	as7	Bacteria	no support	no support	no support	no support	no support	no support	PAW59641_PAW59566_barcode05_contig_105652.region001.gbk		unidentified	urban
519	64	PAW59641_PAW59566_barcode05	contig_106035	contig_106035.region001.gbk	1.16605	yes	Terpene	generic	terpene	as7	Bacteria	Pseudomonadota	NA	NA	NA	NA	Pseudomonadota bacterium	PAW59641_PAW59566_barcode05_contig_106035.region001.gbk		unidentified	urban
520	43	PAW59641_PAW59566_barcode05	contig_106296	contig_106296.region001.gbk	1.34838	yes	RiPP	lanthipeptide	lanthipeptide-class-v	as7	Bacteria	no support	no support	no support	no support	no support	no support	PAW59641_PAW59566_barcode05_contig_106296.region001.gbk		unidentified	urban
521	37	PAW59641_PAW59566_barcode05	contig_106822	contig_106822.region001.gbk	1.13188	yes	Terpene	generic	terpene	as7	Bacteria	Pseudomonadota	Alphaproteobacteria	Hyphomicrobiales	Methylobacteriaceae	Methylobacterium	no support	PAW59641_PAW59566_barcode05_contig_106822.region001.gbk	BGC0002315	accramycin A	urban
522	35	PAW59641_PAW59566_barcode05	contig_107021	contig_107021.region001.gbk	1.09256	yes	Terpene	generic	terpene	as7	Bacteria	Pseudomonadota	Alphaproteobacteria	Sphingomonadales	Sphingomonadaceae	Sphingomonas	no support	PAW59641_PAW59566_barcode05_contig_107021.region001.gbk		unidentified	urban
523	91	PAW59641_PAW59566_barcode05	contig_10705	contig_10705.region001.gbk	1.19855	yes	RiPP	lassopeptide	lassopeptide	as7	Bacteria	no support	no support	no support	no support	no support	no support	PAW59641_PAW59566_barcode05_contig_10705.region001.gbk		unidentified	urban
524	38	PAW59641_PAW59566_barcode05	contig_107530	contig_107530.region001.gbk	1.20537	yes	NRP	generic	NRPS	as7	Bacteria	Actinomycetota	Actinomycetes	Micromonosporales	Micromonosporaceae*	no support	no support	PAW59641_PAW59566_barcode05_contig_107530.region001.gbk		unidentified	urban
525	43	PAW59641_PAW59566_barcode05	contig_107728	contig_107728.region001.gbk	1.05685	yes	Terpene	generic	terpene	as7	Bacteria	no support	no support	no support	no support	no support	no support	PAW59641_PAW59566_barcode05_contig_107728.region001.gbk		unidentified	urban
526	48	PAW59641_PAW59566_barcode05	contig_107972	contig_107972.region001.gbk	1.06892	yes	Terpene	generic	terpene	as7	Bacteria	Pseudomonadota	Alphaproteobacteria	no support	no support	no support	no support	PAW59641_PAW59566_barcode05_contig_107972.region001.gbk		unidentified	urban
527	35	PAW59641_PAW59566_barcode05	contig_108025	contig_108025.region001.gbk	1.15514	yes	Terpene	generic	terpene	as7	Bacteria	no support	no support	no support	no support	no support	no support	PAW59641_PAW59566_barcode05_contig_108025.region001.gbk		unidentified	urban
528	110	PAW59641_PAW59566_barcode05	contig_10825	contig_10825.region001.gbk	1.09398	yes	Polyketide	T3PKS	T3PKS	as7	Bacteria	Actinomycetota	Actinomycetes	Propionibacteriales	Propionibacteriaceae	no support	no support	PAW59641_PAW59566_barcode05_contig_10825.region001.gbk		unidentified	urban
529	4	PAW59641_PAW59566_barcode05	contig_108284	contig_108284.region001.gbk	1.22615	yes	Other	hserlactone	hserlactone	as7	Bacteria	no support	no support	no support	no support	no support	no support	PAW59641_PAW59566_barcode05_contig_108284.region001.gbk		unidentified	urban
530	139	PAW59641_PAW59566_barcode05	contig_108410	contig_108410.region001.gbk	1.20837	yes	Other	arylpolyene	arylpolyene	as7	Bacteria	Bacteroidota	Cytophagia	Cytophagales	Hymenobacteraceae	Hymenobacter	Hymenobacter negativus	PAW59641_PAW59566_barcode05_contig_108410.region001.gbk		unidentified	urban
531	38	PAW59641_PAW59566_barcode05	contig_108533	contig_108533.region001.gbk	1.16243	yes	NRP	NRPS-like	NRPS-like	as7	Bacteria	Bacteroidota	no support	no support	no support	no support	no support	PAW59641_PAW59566_barcode05_contig_108533.region001.gbk	BGC0000839	flexirubin	urban
532	3	PAW59641_PAW59566_barcode05	contig_10934	contig_10934.region001.gbk	1.11337	yes	RiPP	RiPP-like	RiPP-like	as7	Bacteria	Pseudomonadota	Alphaproteobacteria	Sphingomonadales	Sphingomonadaceae	Sphingomonas	no support	PAW59641_PAW59566_barcode05_contig_10934.region001.gbk	BGC0001033	paenilamicin/paenilamicin A2/paenilamicin B1/paenilamicin B2	urban
533	85	PAW59641_PAW59566_barcode05	contig_10938	contig_10938.region001.gbk	1.00644	yes	Polyketide	T3PKS	T3PKS	as7	Bacteria	Bacteroidota	no support	no support	no support	no support	no support	PAW59641_PAW59566_barcode05_contig_10938.region001.gbk		unidentified	urban
534	18	PAW59641_PAW59566_barcode05	contig_109573	contig_109573.region001.gbk	0.982528	yes	Terpene	generic	terpene	as7	Bacteria	Acidobacteriota	no support	no support	no support	no support	no support	PAW59641_PAW59566_barcode05_contig_109573.region001.gbk		unidentified	urban
535	125	PAW59641_PAW59566_barcode05	contig_11011	contig_11011.region001.gbk	0.757923	yes	Terpene	generic	terpene	as7	Bacteria	Pseudomonadota	no support	no support	no support	no support	no support	PAW59641_PAW59566_barcode05_contig_11011.region001.gbk		unidentified	urban
536	33	PAW59641_PAW59566_barcode05	contig_110574	contig_110574.region001.gbk	1.03089	yes	RiPP	thioamitides	thioamitides	as7	Bacteria	Pseudomonadota	no support	no support	no support	no support	no support	PAW59641_PAW59566_barcode05_contig_110574.region001.gbk		unidentified	urban
537	133	PAW59641_PAW59566_barcode05	contig_110635	contig_110635.region001.gbk	0.88357	yes	Polyketide	T1PKS	T1PKS	as7	Bacteria	Pseudomonadota	no support	no support	no support	no support	no support	PAW59641_PAW59566_barcode05_contig_110635.region001.gbk		unidentified	urban
538	21	PAW59641_PAW59566_barcode05	contig_111032	contig_111032.region001.gbk	1.1396	yes	Other	hserlactone	hserlactone	as7	Bacteria	Pseudomonadota	Alphaproteobacteria	no support	no support	no support	no support	PAW59641_PAW59566_barcode05_contig_111032.region001.gbk	BGC0001164	1-heptadecene	urban
539	11	PAW59641_PAW59566_barcode05	contig_111255	contig_111255.region001.gbk	1.04095	yes	Terpene	generic	terpene	as7	Bacteria	Myxococcota	no support	no support	no support	no support	no support	PAW59641_PAW59566_barcode05_contig_111255.region001.gbk		unidentified	urban
540	43	PAW59641_PAW59566_barcode05	contig_111323	contig_111323.region001.gbk	1.04457	yes	Terpene	generic	terpene	as7	Bacteria	Pseudomonadota	Alphaproteobacteria	Hyphomicrobiales	Methylobacteriaceae	Enterovirga	no support	PAW59641_PAW59566_barcode05_contig_111323.region001.gbk		unidentified	urban
541	43	PAW59641_PAW59566_barcode05	contig_112803	contig_112803.region001.gbk	0.646582	yes	Terpene	generic	terpene	as7	Bacteria	Pseudomonadota	Alphaproteobacteria	Hyphomicrobiales	Lichenihabitantaceae	Lichenibacterium	Lichenibacterium ramalinae	PAW59641_PAW59566_barcode05_contig_112803.region001.gbk	BGC0000630	(2R,3S,3'S)-2-hydroxyastaxanthin	urban
542	42	PAW59641_PAW59566_barcode05	contig_113097	contig_113097.region001.gbk	0.972273	yes	RiPP	RiPP-like	RiPP-like	as7	Bacteria	Pseudomonadota	Alphaproteobacteria	Hyphomicrobiales	no support	no support	no support	PAW59641_PAW59566_barcode05_contig_113097.region001.gbk	BGC0000630	(2R,3S,3'S)-2-hydroxyastaxanthin	urban
543	42	PAW59641_PAW59566_barcode05	contig_113427	contig_113427.region001.gbk	0.976467	yes	RiPP	RiPP-like	RiPP-like	as7	Bacteria	Pseudomonadota	Alphaproteobacteria	Hyphomicrobiales	Lichenihabitantaceae	Lichenibacterium	no support	PAW59641_PAW59566_barcode05_contig_113427.region001.gbk		unidentified	urban
544	114	PAW59641_PAW59566_barcode05	contig_114062	contig_114062.region001.gbk	1.21072	yes	NRP	NRPS-like	NRPS-like	as7	Bacteria	Actinomycetota	Actinomycetes	Micromonosporales	Micromonosporaceae	Micromonospora	no support	PAW59641_PAW59566_barcode05_contig_114062.region001.gbk		unidentified	urban
545	1	PAW59641_PAW59566_barcode05	contig_114081	contig_114081.region001.gbk	1.10335	yes	RiPP	RiPP-like	RiPP-like	as7	Bacteria	Actinomycetota	NA	NA	NA	NA	Actinomycetota bacterium	PAW59641_PAW59566_barcode05_contig_114081.region001.gbk		unidentified	urban
546	38	PAW59641_PAW59566_barcode05	contig_114324	contig_114324.region001.gbk	1.16631	yes	NRP	generic	NRPS	as7	Bacteria	no support	no support	no support	no support	no support	no support	PAW59641_PAW59566_barcode05_contig_114324.region001.gbk		unidentified	urban
547	72	PAW59641_PAW59566_barcode05	contig_114524	contig_114524.region001.gbk	1.2012	yes	Polyketide	T3PKS	T3PKS	as7	Bacteria	no support	no support	no support	no support	no support	no support	PAW59641_PAW59566_barcode05_contig_114524.region001.gbk	BGC0000385	lysobactin	urban
548	47	PAW59641_PAW59566_barcode05	contig_114740	contig_114740.region001.gbk	1.17977	yes	RiPP	RRE-containing	RRE-containing	as7	Bacteria	Acidobacteriota	no support	no support	no support	no support	no support	PAW59641_PAW59566_barcode05_contig_114740.region001.gbk		unidentified	urban
549	11	PAW59641_PAW59566_barcode05	contig_115037	contig_115037.region001.gbk	0.963422	yes	Terpene	generic	terpene	as7	Bacteria	no support	no support	no support	no support	no support	no support	PAW59641_PAW59566_barcode05_contig_115037.region001.gbk		unidentified	urban
550	38	PAW59641_PAW59566_barcode05	contig_11504	contig_11504.region001.gbk	1.2121	yes	NRP	generic	NRPS	as7	Bacteria	Actinomycetota	Actinomycetes	Mycobacteriales	Mycobacteriaceae	no support	no support	PAW59641_PAW59566_barcode05_contig_11504.region001.gbk		unidentified	urban
551	56	PAW59641_PAW59566_barcode05	contig_115217	contig_115217.region001.gbk	1.06722	yes	Terpene	generic	terpene	as7	Bacteria	no support	no support	no support	no support	no support	no support	PAW59641_PAW59566_barcode05_contig_115217.region001.gbk	BGC0000351	exochelin	urban
552	77	PAW59641_PAW59566_barcode05	contig_11608	contig_11608.region001.gbk	1.35967	yes	Other	siderophore	NI-siderophore	as7	Bacteria	Pseudomonadota	Betaproteobacteria	Burkholderiales	Sphaerotilaceae	Caldimonas	uncultured Caldimonas sp.*	PAW59641_PAW59566_barcode05_contig_11608.region001.gbk		unidentified	urban
553	77	PAW59641_PAW59566_barcode05	contig_117570	contig_117570.region001.gbk	1.35967	yes	Other	siderophore	NI-siderophore	as7	Bacteria	Actinomycetota	Actinomycetes	Kineosporiales	Kineosporiaceae	NA	Kineosporiaceae bacterium	PAW59641_PAW59566_barcode05_contig_117570.region001.gbk		unidentified	urban
554	43	PAW59641_PAW59566_barcode05	contig_117659	contig_117659.region001.gbk	1.16329	yes	Terpene	generic	terpene	as7	Bacteria	Pseudomonadota	Alphaproteobacteria	no support	no support	no support	no support	PAW59641_PAW59566_barcode05_contig_117659.region001.gbk		unidentified	urban
555	77	PAW59641_PAW59566_barcode05	contig_117876	contig_117876.region001.gbk	1.35967	yes	Terpene	generic	terpene	as7	Eukaryota	Ascomycota	Lecanoromycetes	Caliciales	Physciaceae	Heterodermia	Heterodermia speciosa	PAW59641_PAW59566_barcode05_contig_117876.region001.gbk		unidentified	urban
556	72	PAW59641_PAW59566_barcode05	contig_118355	contig_118355.region001.gbk	1.17259	yes	Polyketide	T3PKS	T3PKS	as7	Bacteria	Pseudomonadota	Alphaproteobacteria	Sphingomonadales	Sphingomonadaceae	Sphingomonas	no support	PAW59641_PAW59566_barcode05_contig_118355.region001.gbk		unidentified	urban
557	45	PAW59641_PAW59566_barcode05	contig_118504	contig_118504.region001.gbk	0.97919	yes	Terpene	generic	terpene	as7	Bacteria	Actinomycetota	Actinomycetes	Micrococcales	Microbacteriaceae	Microbacterium	no support	PAW59641_PAW59566_barcode05_contig_118504.region001.gbk		unidentified	urban
558	42	PAW59641_PAW59566_barcode05	contig_118568	contig_118568.region001.gbk	0.967979	yes	RiPP	RiPP-like	RiPP-like	as7	Bacteria	Pseudomonadota	Alphaproteobacteria	Sphingomonadales	no support	no support	no support	PAW59641_PAW59566_barcode05_contig_118568.region001.gbk	BGC0000636	carotenoid	urban
559	58	PAW59641_PAW59566_barcode05	contig_118768	contig_118768.region001.gbk	1.18797	yes	RiPP	RRE-containing	RRE-containing	as7	Bacteria	Bacteroidota	no support	no support	no support	no support	no support	PAW59641_PAW59566_barcode05_contig_118768.region001.gbk		unidentified	urban
560	96	PAW59641_PAW59566_barcode05	contig_11968	contig_11968.region001.gbk	1.12379	yes	Polyketide	T3PKS	T3PKS	as7	Bacteria	Actinomycetota	Actinomycetes	Propionibacteriales	Nocardioidaceae	no support	no support	PAW59641_PAW59566_barcode05_contig_11968.region001.gbk		unidentified	urban
561	111	PAW59641_PAW59566_barcode05	contig_12053	contig_12053.region001.gbk	0.999791	yes	Terpene	generic	terpene	as7	Bacteria	Actinomycetota	Actinomycetes	Propionibacteriales	Propionibacteriaceae	Microlunatus	no support	PAW59641_PAW59566_barcode05_contig_12053.region001.gbk	BGC0001647	lagunapyrone A/lagunapyrone B/lagunapyrone C	urban
562	96	PAW59641_PAW59566_barcode05	contig_120788	contig_120788.region001.gbk	0.991629	yes	Polyketide	T3PKS	T3PKS	as7	Bacteria	Pseudomonadota	Alphaproteobacteria	Hyphomicrobiales	no support	no support	no support	PAW59641_PAW59566_barcode05_contig_120788.region001.gbk	BGC0001456	isorenieratene	urban
563	118	PAW59641_PAW59566_barcode05	contig_121047	contig_121047.region001.gbk	1.06658	yes	Polyketide	T3PKS	T3PKS	as7	Bacteria	Pseudomonadota	Alphaproteobacteria	Sphingomonadales	Sphingosinicellaceae	NA	Sphingosinicellaceae bacterium*	PAW59641_PAW59566_barcode05_contig_121047.region001.gbk		unidentified	urban
564	51	PAW59641_PAW59566_barcode05	contig_121051	contig_121051.region001.gbk	1.24853	yes	NRP	generic	NRPS	as7	Bacteria	Actinomycetota	Actinomycetes	Micromonosporales	Micromonosporaceae*	no support	no support	PAW59641_PAW59566_barcode05_contig_121051.region001.gbk		unidentified	urban
565	116	PAW59641_PAW59566_barcode05	contig_121151	contig_121151.region001.gbk	1.27409	yes	RiPP	RRE-containing	RRE-containing	as7	Bacteria	Actinomycetota	no support	no support	no support	no support	no support	PAW59641_PAW59566_barcode05_contig_121151.region001.gbk	BGC0001230	salinamide A/salinamide B/salinamide C/salinamide D/salinamide E/salinamide F/desmethylsalinamide C/desmethylsalinamide E	urban
566	53	PAW59641_PAW59566_barcode05	contig_121408	contig_121408.region001.gbk	1.27961	yes	Other	hserlactone	hserlactone	as7	Bacteria	Pseudomonadota	Alphaproteobacteria	Hyphomicrobiales	Methylobacteriaceae	Methylobacterium	no support	PAW59641_PAW59566_barcode05_contig_121408.region001.gbk		unidentified	urban
567	35	PAW59641_PAW59566_barcode05	contig_121746	contig_121746.region001.gbk	1.12485	yes	Terpene	generic	terpene	as7	Bacteria	Pseudomonadota	no support	no support	no support	no support	no support	PAW59641_PAW59566_barcode05_contig_121746.region001.gbk		unidentified	urban
568	114	PAW59641_PAW59566_barcode05	contig_122386	contig_122386.region001.gbk	1.2035	yes	NRP	generic	NRPS	as7	Bacteria	Bacteroidota	Cytophagia	Cytophagales	Cytophagaceae	Spirosoma	no support	PAW59641_PAW59566_barcode05_contig_122386.region001.gbk		unidentified	urban
569	47	PAW59641_PAW59566_barcode05	contig_122907	contig_122907.region001.gbk	1.19505	yes	RiPP	RRE-containing	RRE-containing	as7	Bacteria	Pseudomonadota	no support	no support	no support	no support	no support	PAW59641_PAW59566_barcode05_contig_122907.region001.gbk		unidentified	urban
570	89	PAW59641_PAW59566_barcode05	contig_122948	contig_122948.region001.gbk	1.04101	yes	Polyketide	T3PKS	T3PKS	as7	Bacteria	no support	no support	no support	no support	no support	no support	PAW59641_PAW59566_barcode05_contig_122948.region001.gbk		unidentified	urban
571	38	PAW59641_PAW59566_barcode05	contig_12317	contig_12317.region001.gbk	1.1764	yes	NRP	generic	NRPS	as7	Bacteria	Actinomycetota	Actinomycetes	Mycobacteriales	Nocardiaceae	Williamsia	no support	PAW59641_PAW59566_barcode05_contig_12317.region001.gbk		unidentified	urban
572	139	PAW59641_PAW59566_barcode05	contig_124053	contig_124053.region001.gbk	1.26375	yes	Other	arylpolyene	arylpolyene	as7	Bacteria	Actinomycetota	Actinomycetes	Mycobacteriales	Nocardiaceae	Williamsia	Williamsia sp.	PAW59641_PAW59566_barcode05_contig_124053.region001.gbk		unidentified	urban
573	42	PAW59641_PAW59566_barcode05	contig_124256	contig_124256.region001.gbk	1.30276	yes	RiPP	LAP	LAP	as7	Bacteria	Actinomycetota	Actinomycetes	Micromonosporales	Micromonosporaceae*	no support	no support	PAW59641_PAW59566_barcode05_contig_124256.region001.gbk		unidentified	urban
574	14	PAW59641_PAW59566_barcode05	contig_124874	contig_124874.region001.gbk	1.19517	yes	Other	butyrolactone	butyrolactone	as7	Bacteria	Actinomycetota	Actinomycetes	no support	no support	no support	no support	PAW59641_PAW59566_barcode05_contig_124874.region001.gbk		unidentified	urban
575	3	PAW59641_PAW59566_barcode05	contig_125322	contig_125322.region001.gbk	1.15527	yes	RiPP	RiPP-like	RiPP-like	as7	Bacteria	Actinomycetota	Actinomycetes	no support	no support	no support	no support	PAW59641_PAW59566_barcode05_contig_125322.region001.gbk		unidentified	urban
576	2	PAW59641_PAW59566_barcode05	contig_125468	contig_125468.region001.gbk	1.26902	yes	RiPP	lanthipeptide	lanthipeptide-class-iii	as7	Bacteria	Actinomycetota	Actinomycetes	Micrococcales	Microbacteriaceae	Frondihabitans	no support	PAW59641_PAW59566_barcode05_contig_125468.region001.gbk		unidentified	urban
577	127	PAW59641_PAW59566_barcode05	contig_125519	contig_125519.region001.gbk	1.17855	yes	NRP	generic	NRPS	as7	Bacteria	no support	no support	no support	no support	no support	no support	PAW59641_PAW59566_barcode05_contig_125519.region001.gbk		unidentified	urban
578	85	PAW59641_PAW59566_barcode05	contig_125892	contig_125892.region001.gbk	1.06817	yes	Polyketide	T3PKS	T3PKS	as7	Bacteria	Actinomycetota	Actinomycetes	Mycobacteriales	Nocardiaceae	Williamsia	Williamsia sp.	PAW59641_PAW59566_barcode05_contig_125892.region001.gbk	BGC0000400	paenibacterin	urban
579	45	PAW59641_PAW59566_barcode05	contig_126023	contig_126023.region001.gbk	0.977165	yes	Terpene	generic	terpene	as7	Bacteria	Actinomycetota	Actinomycetes	Micrococcales	Microbacteriaceae	no support	no support	PAW59641_PAW59566_barcode05_contig_126023.region001.gbk		unidentified	urban
580	1	PAW59641_PAW59566_barcode05	contig_126480	contig_126480.region001.gbk	1.18905	yes	RiPP	RiPP-like	RiPP-like	as7	Bacteria	Actinomycetota	Actinomycetes	Micromonosporales	Micromonosporaceae*	no support	no support	PAW59641_PAW59566_barcode05_contig_126480.region001.gbk	BGC0000644	carotenoid	urban
581	17	PAW59641_PAW59566_barcode05	contig_126617	contig_126617.region001.gbk	1.21934	yes	Terpene	generic	terpene	as7	Bacteria	Actinomycetota	Actinomycetes	Propionibacteriales	Propionibacteriaceae	Microlunatus	no support	PAW59641_PAW59566_barcode05_contig_126617.region001.gbk		unidentified	urban
582	38	PAW59641_PAW59566_barcode05	contig_12757	contig_12757.region001.gbk	1.21256	yes	NRP	generic	NRPS	as7	Bacteria	no support	no support	no support	no support	no support	no support	PAW59641_PAW59566_barcode05_contig_12757.region001.gbk		unidentified	urban
583	47	PAW59641_PAW59566_barcode05	contig_127680	contig_127680.region001.gbk	1.07866	yes	RiPP	RRE-containing	RRE-containing	as7	Bacteria	Pseudomonadota	Alphaproteobacteria	Sphingomonadales	Sphingomonadaceae	no support	no support	PAW59641_PAW59566_barcode05_contig_127680.region001.gbk		unidentified	urban
584	38	PAW59641_PAW59566_barcode05	contig_128046	contig_128046.region001.gbk	1.26754	yes	Other	ectoine	ectoine	as7	Bacteria	Actinomycetota	no support	no support	no support	no support	no support	PAW59641_PAW59566_barcode05_contig_128046.region001.gbk		unidentified	urban
585	43	PAW59641_PAW59566_barcode05	contig_128213	contig_128213.region001.gbk	1.2113	yes	RiPP	linaridin	linaridin	as7	Bacteria	Actinomycetota	Actinomycetes	no support	no support	no support	no support	PAW59641_PAW59566_barcode05_contig_128213.region001.gbk	BGC0001073	kosinostatin	urban
586	3	PAW59641_PAW59566_barcode05	contig_128559	contig_128559.region001.gbk	1.2796	yes	RiPP	RiPP-like	RiPP-like	as7	Bacteria	Pseudomonadota	Alphaproteobacteria	Hyphomicrobiales	Methylobacteriaceae	Methylobacterium	no support	PAW59641_PAW59566_barcode05_contig_128559.region001.gbk		unidentified	urban
587	4	PAW59641_PAW59566_barcode05	contig_129378	contig_129378.region001.gbk	1.28409	yes	Other	hserlactone	hserlactone	as7	Bacteria	Pseudomonadota	no support	no support	no support	no support	no support	PAW59641_PAW59566_barcode05_contig_129378.region001.gbk		unidentified	urban
588	38	PAW59641_PAW59566_barcode05	contig_129421	contig_129421.region001.gbk	1.19028	yes	NRP	NRPS-like	NRPS-like	as7	Bacteria	Pseudomonadota	NA	NA	NA	NA	Pseudomonadota bacterium	PAW59641_PAW59566_barcode05_contig_129421.region001.gbk		unidentified	urban
589	38	PAW59641_PAW59566_barcode05	contig_129583	contig_129583.region001.gbk	1.15272	yes	NRP	NRPS-like	NRPS-like	as7	Bacteria	Pseudomonadota	Alphaproteobacteria	Sphingomonadales	Sphingomonadaceae	Novosphingobium	Novosphingobium sp. AP12	PAW59641_PAW59566_barcode05_contig_129583.region001.gbk		unidentified	urban
590	97	PAW59641_PAW59566_barcode05	contig_129939	contig_129939.region001.gbk	1.07813	yes	Terpene	generic	terpene	as7	Bacteria	no support	no support	no support	no support	no support	no support	PAW59641_PAW59566_barcode05_contig_129939.region001.gbk		unidentified	urban
591	47	PAW59641_PAW59566_barcode05	contig_131226	contig_131226.region001.gbk	1.1876	yes	RiPP	linaridin	linaridin	as7	Bacteria	Pseudomonadota	Alphaproteobacteria	Sphingomonadales	Sphingomonadaceae	Sphingomonas	no support	PAW59641_PAW59566_barcode05_contig_131226.region001.gbk	BGC0000650	carotenoid	urban
592	70	PAW59641_PAW59566_barcode05	contig_131410	contig_131410.region001.gbk	0.773902	yes	Terpene	generic	terpene	as7	Bacteria	Acidobacteriota	no support	no support	no support	no support	no support	PAW59641_PAW59566_barcode05_contig_131410.region001.gbk		unidentified	urban
593	128	PAW59641_PAW59566_barcode05	contig_131581	contig_131581.region001.gbk	1.22117	yes	Other	arylpolyene	arylpolyene	as7	Bacteria	Bacteroidota	no support	no support	no support	no support	no support	PAW59641_PAW59566_barcode05_contig_131581.region001.gbk	BGC0000663	hopene	urban
594	19	PAW59641_PAW59566_barcode05	contig_132288	contig_132288.region001.gbk	0.819143	yes	Unknown	unknown			Bacteria	no support	no support	no support	no support	no support	no support	PAW59641_PAW59566_barcode05_contig_132288.region001.gbk	BGC0000839	flexirubin	urban
595	1	PAW59641_PAW59566_barcode05	contig_132561	contig_132561.region001.gbk	1.10335	yes	RiPP	RiPP-like	RiPP-like	as7	Bacteria	Pseudomonadota	no support	no support	no support	no support	no support	PAW59641_PAW59566_barcode05_contig_132561.region001.gbk		unidentified	urban
596	38	PAW59641_PAW59566_barcode05	contig_132687	contig_132687.region001.gbk	1.14837	yes	NRP	NRPS-like	NRPS-like	as7	Bacteria	Actinomycetota	Actinomycetes	no support	no support	no support	no support	PAW59641_PAW59566_barcode05_contig_132687.region001.gbk		unidentified	urban
597	77	PAW59641_PAW59566_barcode05	contig_133002	contig_133002.region001.gbk	1.35967	yes	Other	siderophore	NI-siderophore	as7	Bacteria	Actinomycetota	Actinomycetes	Micromonosporales	Micromonosporaceae*	no support	no support	PAW59641_PAW59566_barcode05_contig_133002.region001.gbk	BGC0002564	megapolibactin Acyc/megapolibactin Bcyc/megapolibactin A/megapolibactin B/megapolibactin C/megapolibactin D/megapolibactin E/megapolibactin F	urban
598	38	PAW59641_PAW59566_barcode05	contig_133208	contig_133208.region001.gbk	1.18059	yes	NRP	generic	NRPS	as7	Bacteria	no support	no support	no support	no support	no support	no support	PAW59641_PAW59566_barcode05_contig_133208.region001.gbk		unidentified	urban
599	124	PAW59641_PAW59566_barcode05	contig_133453	contig_133453.region001.gbk	0.988555	yes	Other	arylpolyene	arylpolyene	as7	Bacteria	Actinomycetota	no support	no support	no support	no support	no support	PAW59641_PAW59566_barcode05_contig_133453.region001.gbk	BGC0000464	xenoamicin A/xenoamicin B	urban
600	38	PAW59641_PAW59566_barcode05	contig_13421	contig_13421.region001.gbk	1.13164	yes	NRP	generic	NRPS	as7	Bacteria	Actinomycetota	Actinomycetes	Mycobacteriales	Mycobacteriaceae	no support	no support	PAW59641_PAW59566_barcode05_contig_13421.region001.gbk		unidentified	urban
601	43	PAW59641_PAW59566_barcode05	contig_134439	contig_134439.region001.gbk	1.0295	yes	Terpene	generic	terpene	as7	Bacteria	Pseudomonadota	Alphaproteobacteria	no support	no support	no support	no support	PAW59641_PAW59566_barcode05_contig_134439.region001.gbk		unidentified	urban
602	133	PAW59641_PAW59566_barcode05	contig_134775	contig_134775.region001.gbk	0.947004	yes	Polyketide	T1PKS	T1PKS	as7	Bacteria	Pseudomonadota	Alphaproteobacteria	Hyphomicrobiales	no support	no support	no support	PAW59641_PAW59566_barcode05_contig_134775.region001.gbk		unidentified	urban
603	26	PAW59641_PAW59566_barcode05	contig_135154	contig_135154.region001.gbk	0.930377	yes	RiPP	RRE-containing	RRE-containing	as7	Bacteria	Pseudomonadota	Alphaproteobacteria	Rhodospirillales	Acetobacteraceae	Rhodopila	no support	PAW59641_PAW59566_barcode05_contig_135154.region001.gbk	BGC0002001	crochelin A	urban
604	43	PAW59641_PAW59566_barcode05	contig_135188	contig_135188.region001.gbk	1.18684	yes	Terpene	generic	terpene	as7	Bacteria	no support	no support	no support	no support	no support	no support	PAW59641_PAW59566_barcode05_contig_135188.region001.gbk		unidentified	urban
605	91	PAW59641_PAW59566_barcode05	contig_13556	contig_13556.region001.gbk	1.24407	yes	RiPP	RRE-containing	RRE-containing	as7	Bacteria	Bacteroidota	Cytophagia	Cytophagales	Cytophagaceae	Spirosoma	no support	PAW59641_PAW59566_barcode05_contig_13556.region001.gbk	BGC0000656	zeaxanthin	urban
606	115	PAW59641_PAW59566_barcode05	contig_135692	contig_135692.region001.gbk	0.883535	yes	Terpene	generic	terpene	as7	Bacteria	no support	no support	no support	no support	no support	no support	PAW59641_PAW59566_barcode05_contig_135692.region001.gbk		unidentified	urban
607	72	PAW59641_PAW59566_barcode05	contig_135700	contig_135700.region001.gbk	1.2012	yes	Polyketide	T3PKS	T3PKS	as7	Bacteria	no support	no support	no support	no support	no support	no support	PAW59641_PAW59566_barcode05_contig_135700.region001.gbk		unidentified	urban
608	42	PAW59641_PAW59566_barcode05	contig_135794	contig_135794.region001.gbk	1.03647	yes	RiPP	RiPP-like	RiPP-like	as7	Bacteria	no support	no support	no support	no support	no support	no support	PAW59641_PAW59566_barcode05_contig_135794.region001.gbk		unidentified	urban
609	83	PAW59641_PAW59566_barcode05	contig_135975	contig_135975.region001.gbk	1.08822	yes	Polyketide	T3PKS	T3PKS	as7	Bacteria	no support	no support	no support	no support	no support	no support	PAW59641_PAW59566_barcode05_contig_135975.region001.gbk		unidentified	urban
610	77	PAW59641_PAW59566_barcode05	contig_136089	contig_136089.region001.gbk	1.35967	yes	RiPP	RiPP-like	RiPP-like	as7	Bacteria	Actinomycetota	Actinomycetes	no support	no support	no support	no support	PAW59641_PAW59566_barcode05_contig_136089.region001.gbk		unidentified	urban
611	64	PAW59641_PAW59566_barcode05	contig_13612	contig_13612.region001.gbk	1.08373	yes	Terpene	generic	terpene	as7	Bacteria	Actinomycetota	Thermoleophilia	Solirubrobacterales	Solirubrobacteraceae	NA	Solirubrobacteraceae bacterium*	PAW59641_PAW59566_barcode05_contig_13612.region001.gbk		unidentified	urban
612	43	PAW59641_PAW59566_barcode05	contig_136495	contig_136495.region001.gbk	1.0701	yes	Terpene	generic	terpene	as7	Bacteria	Pseudomonadota	Alphaproteobacteria	Sphingomonadales	Sphingomonadaceae	Sphingomonas	no support	PAW59641_PAW59566_barcode05_contig_136495.region001.gbk		unidentified	urban
613	66	PAW59641_PAW59566_barcode05	contig_136699	contig_136699.region001.gbk	0.939083	yes	Terpene	generic	terpene	as7	Bacteria	Pseudomonadota	Alphaproteobacteria	no support	no support	no support	no support	PAW59641_PAW59566_barcode05_contig_136699.region001.gbk	BGC0000656	zeaxanthin	urban
614	43	PAW59641_PAW59566_barcode05	contig_136721	contig_136721.region001.gbk	1.25772	yes	Terpene	generic	terpene	as7	Bacteria	Actinomycetota	Actinomycetes	Propionibacteriales	Propionibacteriaceae	Microlunatus	Microlunatus antarcticus	PAW59641_PAW59566_barcode05_contig_136721.region001.gbk		unidentified	urban
615	3	PAW59641_PAW59566_barcode05	contig_137549	contig_137549.region001.gbk	0.952328	yes	RiPP	RiPP-like	RiPP-like	as7	Bacteria	Actinomycetota	Actinomycetes	Motilibacterales	Motilibacteraceae	Motilibacter	no support	PAW59641_PAW59566_barcode05_contig_137549.region001.gbk		unidentified	urban
616	121	PAW59641_PAW59566_barcode05	contig_137552	contig_137552.region001.gbk	1.08464	yes	Polyketide	T3PKS	T3PKS	as7	Bacteria	Actinomycetota	no support	no support	no support	no support	no support	PAW59641_PAW59566_barcode05_contig_137552.region001.gbk		unidentified	urban
617	43	PAW59641_PAW59566_barcode05	contig_137726	contig_137726.region001.gbk	1.13487	yes	Terpene	generic	terpene	as7	Bacteria	Actinomycetota	Actinomycetes	Micromonosporales	Micromonosporaceae	Dactylosporangium	no support	PAW59641_PAW59566_barcode05_contig_137726.region001.gbk	BGC0000285	flaviolin/flaviolin rhamnoside/3,3'-diflaviolin	urban
618	117	PAW59641_PAW59566_barcode05	contig_13802	contig_13802.region001.gbk	1.11195	yes	Polyketide	T3PKS	T3PKS	as7	Bacteria	Bacteroidota	no support	no support	no support	no support	no support	PAW59641_PAW59566_barcode05_contig_13802.region001.gbk	BGC0001456	isorenieratene	urban
619	38	PAW59641_PAW59566_barcode05	contig_139258	contig_139258.region001.gbk	1.22845	yes	NRP	NRPS-like	NRPS-like	as7	Bacteria	no support	no support	no support	no support	no support	no support	PAW59641_PAW59566_barcode05_contig_139258.region001.gbk		unidentified	urban
620	66	PAW59641_PAW59566_barcode05	contig_139403	contig_139403.region001.gbk	1.14704	yes	Terpene	generic	terpene	as7	Bacteria	Actinomycetota	Actinomycetes	Pseudonocardiales	Pseudonocardiaceae	Actinomycetospora	no support	PAW59641_PAW59566_barcode05_contig_139403.region001.gbk	BGC0000431	stenothricin	urban
621	91	PAW59641_PAW59566_barcode05	contig_139728	contig_139728.region001.gbk	1.17858	yes	RiPP	RRE-containing	RRE-containing	as7	Bacteria	Actinomycetota	Actinomycetes	Mycobacteriales	no support	no support	no support	PAW59641_PAW59566_barcode05_contig_139728.region001.gbk	BGC0001553	clifednamide A	urban
622	51	PAW59641_PAW59566_barcode05	contig_139878	contig_139878.region001.gbk	1.1627	yes	NRP	NRPS-like	NRPS-like	as7	Bacteria	Actinomycetota	no support	no support	no support	no support	no support	PAW59641_PAW59566_barcode05_contig_139878.region001.gbk		unidentified	urban
623	54	PAW59641_PAW59566_barcode05	contig_140122	contig_140122.region001.gbk	1.25047	yes	NRP	generic	NRPS	as7	Bacteria	Actinomycetota	Actinomycetes	no support	no support	no support	no support	PAW59641_PAW59566_barcode05_contig_140122.region001.gbk	BGC0002174	Îµ-Poly-L-lysine	urban
624	21	PAW59641_PAW59566_barcode05	contig_140195	contig_140195.region001.gbk	1.22374	yes	Terpene	generic	terpene	as7	Bacteria	Bacteroidota	Cytophagia	Cytophagales	Hymenobacteraceae	Hymenobacter	no support	PAW59641_PAW59566_barcode05_contig_140195.region001.gbk	BGC0000341	enduracidin	urban
625	11	PAW59641_PAW59566_barcode05	contig_140474	contig_140474.region001.gbk	0.994203	yes	Terpene	generic	terpene	as7	Bacteria	Pseudomonadota	Alphaproteobacteria	Hyphomicrobiales	Lichenihabitantaceae	Lichenifustis	Lichenifustis flavocetrariae*	PAW59641_PAW59566_barcode05_contig_140474.region001.gbk		unidentified	urban
626	77	PAW59641_PAW59566_barcode05	contig_140627	contig_140627.region001.gbk	1.35967	yes	RiPP	RiPP-like	RiPP-like	as7	Bacteria	Actinomycetota	Actinomycetes	no support	no support	no support	no support	PAW59641_PAW59566_barcode05_contig_140627.region001.gbk		unidentified	urban
627	38	PAW59641_PAW59566_barcode05	contig_140836	contig_140836.region001.gbk	1.20764	yes	NRP	NRPS-like	NRPS-like	as7	Bacteria	Pseudomonadota	no support	no support	no support	no support	no support	PAW59641_PAW59566_barcode05_contig_140836.region001.gbk		unidentified	urban
628	120	PAW59641_PAW59566_barcode05	contig_14110	contig_14110.region001.gbk	1.22623	yes	Saccharide	oligosaccharide	oligosaccharide	as7	Bacteria	Actinomycetota	Actinomycetes	no support	no support	no support	no support	PAW59641_PAW59566_barcode05_contig_14110.region001.gbk	BGC0001758	rhizomide A/rhizomide B/rhizomide C	urban
629	106	PAW59641_PAW59566_barcode05	contig_14195	contig_14195.region001.gbk	1.05432	yes	Terpene	generic	terpene	as7	Bacteria	Actinomycetota	Actinomycetes	Mycobacteriales	Mycobacteriaceae	no support	no support	PAW59641_PAW59566_barcode05_contig_14195.region001.gbk	BGC0000112	neocarzinostatin	urban
630	130	PAW59641_PAW59566_barcode05	contig_142613	contig_142613.region001.gbk	0.74142	yes	Polyketide	T1PKS	T1PKS	as7	Bacteria	Actinomycetota	no support	no support	no support	no support	no support	PAW59641_PAW59566_barcode05_contig_142613.region001.gbk	BGC0000664	isorenieratene	urban
631	45	PAW59641_PAW59566_barcode05	contig_142701	contig_142701.region001.gbk	1.06726	yes	Terpene	generic	terpene	as7	Bacteria	no support	no support	no support	no support	no support	no support	PAW59641_PAW59566_barcode05_contig_142701.region001.gbk	BGC0001944	funisamine	urban
632	96	PAW59641_PAW59566_barcode05	contig_142790	contig_142790.region001.gbk	1.16052	yes	Polyketide	T3PKS	T3PKS	as7	Bacteria	Actinomycetota	no support	no support	no support	no support	no support	PAW59641_PAW59566_barcode05_contig_142790.region001.gbk		unidentified	urban
633	77	PAW59641_PAW59566_barcode05	contig_142961	contig_142961.region001.gbk	1.35967	yes	Other	siderophore	NI-siderophore	as7	Bacteria	Actinomycetota	no support	no support	no support	no support	no support	PAW59641_PAW59566_barcode05_contig_142961.region001.gbk	BGC0001647	lagunapyrone A/lagunapyrone B/lagunapyrone C	urban
634	1	PAW59641_PAW59566_barcode05	contig_143013	contig_143013.region001.gbk	1.20275	yes	RiPP	RiPP-like	RiPP-like	as7	Bacteria	Actinomycetota	Actinomycetes	Micromonosporales	Micromonosporaceae	Dactylosporangium	no support	PAW59641_PAW59566_barcode05_contig_143013.region001.gbk		unidentified	urban
635	43	PAW59641_PAW59566_barcode05	contig_143141	contig_143141.region001.gbk	1.25516	yes	Other	hserlactone	hserlactone	as7	Bacteria	Pseudomonadota	Alphaproteobacteria	Hyphomicrobiales	Nitrobacteraceae	Tardiphaga	Tardiphaga sp.	PAW59641_PAW59566_barcode05_contig_143141.region001.gbk		unidentified	urban
636	94	PAW59641_PAW59566_barcode05	contig_143552	contig_143552.region001.gbk	1.03242	yes	Terpene	generic	terpene	as7	Bacteria	no support	no support	no support	no support	no support	no support	PAW59641_PAW59566_barcode05_contig_143552.region001.gbk		unidentified	urban
637	124	PAW59641_PAW59566_barcode05	contig_144593	contig_144593.region001.gbk	1.09954	yes	Other	arylpolyene	arylpolyene	as7	Bacteria	Bacteroidota	Cytophagia	Cytophagales	Cytophagaceae	Spirosoma	no support	PAW59641_PAW59566_barcode05_contig_144593.region001.gbk		unidentified	urban
638	135	PAW59641_PAW59566_barcode05	contig_144726	contig_144726.region001.gbk	1.11699	yes	Polyketide	T3PKS	T3PKS	as7	Bacteria	Bacteroidota	Cytophagia	Cytophagales	Cytophagaceae	Spirosoma	Spirosoma endophyticum	PAW59641_PAW59566_barcode05_contig_144726.region001.gbk		unidentified	urban
639	116	PAW59641_PAW59566_barcode05	contig_144962	contig_144962.region001.gbk	1.11925	yes	RiPP	RRE-containing	RRE-containing	as7	Bacteria	Actinomycetota	no support	no support	no support	no support	no support	PAW59641_PAW59566_barcode05_contig_144962.region001.gbk		unidentified	urban
640	38	PAW59641_PAW59566_barcode05	contig_145042	contig_145042.region001.gbk	1.11969	yes	NRP	generic	NRPS	as7	Bacteria	Actinomycetota	no support	no support	no support	no support	no support	PAW59641_PAW59566_barcode05_contig_145042.region001.gbk		unidentified	urban
641	45	PAW59641_PAW59566_barcode05	contig_145096	contig_145096.region001.gbk	1.09364	yes	Terpene	generic	terpene	as7	Bacteria	Bacteroidota	no support	no support	no support	no support	no support	PAW59641_PAW59566_barcode05_contig_145096.region001.gbk		unidentified	urban
642	38	PAW59641_PAW59566_barcode05	contig_145735	contig_145735.region001.gbk	1.16281	yes	NRP	generic	NRPS	as7	Bacteria	Actinomycetota	Actinomycetes	Pseudonocardiales	Pseudonocardiaceae	Actinomycetospora	Actinomycetospora endophytica	PAW59641_PAW59566_barcode05_contig_145735.region001.gbk	BGC0000650	carotenoid	urban
643	133	PAW59641_PAW59566_barcode05	contig_146112	contig_146112.region001.gbk	1.19838	yes	Polyketide	T1PKS	T1PKS	as7	Bacteria	Actinomycetota	Actinomycetes	no support	no support	no support	no support	PAW59641_PAW59566_barcode05_contig_146112.region001.gbk		unidentified	urban
644	38	PAW59641_PAW59566_barcode05	contig_146291	contig_146291.region001.gbk	1.25314	yes	NRP	NRPS-like	NRPS-like	as7	Bacteria	Actinomycetota	Actinomycetes	Kitasatosporales	Streptomycetaceae	no support	no support	PAW59641_PAW59566_barcode05_contig_146291.region001.gbk	BGC0002431	maduramicin	urban
645	38	PAW59641_PAW59566_barcode05	contig_146416	contig_146416.region001.gbk	1.19663	yes	NRP	generic	NRPS	as7	Bacteria	Actinomycetota	Actinomycetes	Pseudonocardiales	Pseudonocardiaceae	Actinomycetospora	no support	PAW59641_PAW59566_barcode05_contig_146416.region001.gbk		unidentified	urban
646	64	PAW59641_PAW59566_barcode05	contig_146603	contig_146603.region001.gbk	1.1585	yes	Terpene	generic	terpene	as7	Bacteria	Chloroflexota	no support	no support	no support	no support	no support	PAW59641_PAW59566_barcode05_contig_146603.region001.gbk	BGC0002360	depsibosamycin B/depsibosamycin C/depsibosamycin D	urban
647	47	PAW59641_PAW59566_barcode05	contig_14663	contig_14663.region001.gbk	1.35718	yes	Other	siderophore	NI-siderophore	as7	Bacteria	Actinomycetota	no support	no support	no support	no support	no support	PAW59641_PAW59566_barcode05_contig_14663.region001.gbk		unidentified	urban
648	82	PAW59641_PAW59566_barcode05	contig_146855	contig_146855.region001.gbk	1.06868	yes	Polyketide	T3PKS	T3PKS	as7	Bacteria	no support	no support	no support	no support	no support	no support	PAW59641_PAW59566_barcode05_contig_146855.region001.gbk	BGC0001478	desferrioxamine E	urban
649	96	PAW59641_PAW59566_barcode05	contig_146860	contig_146860.region001.gbk	1.07641	yes	Polyketide	T3PKS	T3PKS	as7	Bacteria	Actinomycetota	Actinomycetes	Mycobacteriales	Mycobacteriaceae	no support	no support	PAW59641_PAW59566_barcode05_contig_146860.region001.gbk		unidentified	urban
650	45	PAW59641_PAW59566_barcode05	contig_146977	contig_146977.region001.gbk	0.79019	yes	Terpene	generic	terpene	as7	Bacteria	no support	no support	no support	no support	no support	no support	PAW59641_PAW59566_barcode05_contig_146977.region001.gbk	BGC0000282	alkylresorcinol	urban
651	96	PAW59641_PAW59566_barcode05	contig_14748	contig_14748.region001.gbk	1.27126	yes	Other	furan	furan	as7	Bacteria	Actinomycetota	Actinomycetes	no support	no support	no support	no support	PAW59641_PAW59566_barcode05_contig_14748.region001.gbk	BGC0000644	carotenoid	urban
652	99	PAW59641_PAW59566_barcode05	contig_14773	contig_14773.region001.gbk	1.16958	yes	Terpene	generic	terpene	as7	Bacteria	no support	no support	no support	no support	no support	no support	PAW59641_PAW59566_barcode05_contig_14773.region001.gbk	BGC0000914	methylenomycin A	urban
653	70	PAW59641_PAW59566_barcode05	contig_14818	contig_14818.region001.gbk	1.19641	yes	NRP	NRPS-like	NRPS-like	as7	Bacteria	Acidobacteriota	no support	no support	no support	no support	no support	PAW59641_PAW59566_barcode05_contig_14818.region001.gbk	BGC0000647	carotenoid	urban
654	18	PAW59641_PAW59566_barcode05	contig_148562	contig_148562.region001.gbk	1.20549	yes	RiPP	RRE-containing	RRE-containing	as7	Bacteria	no support	no support	no support	no support	no support	no support	PAW59641_PAW59566_barcode05_contig_148562.region001.gbk		unidentified	urban
655	82	PAW59641_PAW59566_barcode05	contig_148961	contig_148961.region001.gbk	1.15873	yes	Polyketide	T3PKS	T3PKS	as7	Bacteria	Actinomycetota	Actinomycetes	Propionibacteriales	Nocardioidaceae	no support	no support	PAW59641_PAW59566_barcode05_contig_148961.region001.gbk		unidentified	urban
656	64	PAW59641_PAW59566_barcode05	contig_14973	contig_14973.region001.gbk	1.20726	yes	Terpene	generic	terpene	as7	Bacteria	Thermomicrobiota	Thermomicrobia	Thermomicrobiales	NA	NA	Thermomicrobiales bacterium*	PAW59641_PAW59566_barcode05_contig_14973.region001.gbk		unidentified	urban
657	118	PAW59641_PAW59566_barcode05	contig_149735	contig_149735.region001.gbk	1.28233	yes	Other	siderophore	NI-siderophore	as7	Bacteria	Myxococcota	no support	no support	no support	no support	no support	PAW59641_PAW59566_barcode05_contig_149735.region001.gbk		unidentified	urban
658	130	PAW59641_PAW59566_barcode05	contig_149944	contig_149944.region001.gbk	0.91211	yes	Polyketide	T1PKS	T1PKS	as7	Bacteria	no support	no support	no support	no support	no support	no support	PAW59641_PAW59566_barcode05_contig_149944.region001.gbk		unidentified	urban
659	64	PAW59641_PAW59566_barcode05	contig_150135	contig_150135.region001.gbk	1.09513	yes	Terpene	generic	terpene	as7	Bacteria	Acidobacteriota	no support	no support	no support	no support	no support	PAW59641_PAW59566_barcode05_contig_150135.region001.gbk	BGC0002338	sorangipyranone	urban
660	17	PAW59641_PAW59566_barcode05	contig_150986	contig_150986.region001.gbk	0.923151	yes	Terpene	generic	terpene	as7	Bacteria	Pseudomonadota	Alphaproteobacteria	Hyphomicrobiales	Beijerinckiaceae	no support	no support	PAW59641_PAW59566_barcode05_contig_150986.region001.gbk		unidentified	urban
661	49	PAW59641_PAW59566_barcode05	contig_152294	contig_152294.region001.gbk	1.19387	yes	Terpene	generic	terpene	as7	Bacteria	Chloroflexota	Anaerolineae	NA	NA	NA	Anaerolineae bacterium	PAW59641_PAW59566_barcode05_contig_152294.region001.gbk		unidentified	urban
662	20	PAW59641_PAW59566_barcode05	contig_152313	contig_152313.region001.gbk	1.15095	yes	Other	phosphonate-like	phosphonate-like	as7	Bacteria	Pseudomonadota	no support	no support	no support	no support	no support	PAW59641_PAW59566_barcode05_contig_152313.region001.gbk		unidentified	urban
663	1	PAW59641_PAW59566_barcode05	contig_152519	contig_152519.region001.gbk	1.10335	yes	RiPP	RiPP-like	RiPP-like	as7	Bacteria	Pseudomonadota	Betaproteobacteria	Burkholderiales	Comamonadaceae	no support	no support	PAW59641_PAW59566_barcode05_contig_152519.region001.gbk		unidentified	urban
664	102	PAW59641_PAW59566_barcode05	contig_153017	contig_153017.region001.gbk	1.2433	yes	NRP	NRPS-like	NRPS-like	as7	Bacteria	Actinomycetota	Actinomycetes	Mycobacteriales	Mycobacteriaceae	no support	no support	PAW59641_PAW59566_barcode05_contig_153017.region001.gbk		unidentified	urban
665	51	PAW59641_PAW59566_barcode05	contig_15319	contig_15319.region001.gbk	1.17667	yes	NRP	NRPS-like	NRPS-like	as7	Bacteria	Pseudomonadota	no support	no support	no support	no support	no support	PAW59641_PAW59566_barcode05_contig_15319.region001.gbk		unidentified	urban
666	133	PAW59641_PAW59566_barcode05	contig_153379	contig_153379.region001.gbk	1.01678	yes	Polyketide	T1PKS	T1PKS	as7	Bacteria	Actinomycetota	Actinomycetes	Micromonosporales	Micromonosporaceae	Micromonospora	no support	PAW59641_PAW59566_barcode05_contig_153379.region001.gbk		unidentified	urban
667	134	PAW59641_PAW59566_barcode05	contig_153597	contig_153597.region001.gbk	1.018	yes	Other	arylpolyene	arylpolyene	as7	Bacteria	Actinomycetota	Actinomycetes	Micromonosporales	Micromonosporaceae	Micromonospora	no support	PAW59641_PAW59566_barcode05_contig_153597.region001.gbk	BGC0001048	tallysomycin A/tallysomycin B	urban
668	47	PAW59641_PAW59566_barcode05	contig_153876	contig_153876.region001.gbk	1.21496	yes	RiPP	RRE-containing	RRE-containing	as7	Bacteria	Bacteroidota	Cytophagia	Cytophagales	Cytophagaceae	Spirosoma	Spirosoma endophyticum	PAW59641_PAW59566_barcode05_contig_153876.region001.gbk	BGC0000081	kedarcidin	urban
669	96	PAW59641_PAW59566_barcode05	contig_153954	contig_153954.region001.gbk	1.16715	yes	Polyketide	T3PKS	T3PKS	as7	Bacteria	Actinomycetota	Actinomycetes	Propionibacteriales	Nocardioidaceae	Nocardioides	no support	PAW59641_PAW59566_barcode05_contig_153954.region001.gbk		unidentified	urban
670	26	PAW59641_PAW59566_barcode05	contig_15434	contig_15434.region001.gbk	1.05428	yes	RiPP	RRE-containing	RRE-containing	as7	Bacteria	Pseudomonadota	Alphaproteobacteria	Hyphomicrobiales	Methylobacteriaceae	Methylobacterium	no support	PAW59641_PAW59566_barcode05_contig_15434.region001.gbk	BGC0000282	alkylresorcinol	urban
671	96	PAW59641_PAW59566_barcode05	contig_154497	contig_154497.region001.gbk	1.11158	yes	Polyketide	T3PKS	T3PKS	as7	Bacteria	Actinomycetota	Actinomycetes	Propionibacteriales	Nocardioidaceae	no support	no support	PAW59641_PAW59566_barcode05_contig_154497.region001.gbk		unidentified	urban
672	64	PAW59641_PAW59566_barcode05	contig_155433	contig_155433.region001.gbk	1.15677	yes	Terpene	generic	terpene	as7	Bacteria	no support	no support	no support	no support	no support	no support	PAW59641_PAW59566_barcode05_contig_155433.region001.gbk	BGC0001647	lagunapyrone A/lagunapyrone B/lagunapyrone C	urban
673	42	PAW59641_PAW59566_barcode05	contig_15593	contig_15593.region001.gbk	0.902305	yes	RiPP	RiPP-like	RiPP-like	as7	Bacteria	Acidobacteriota	no support	no support	no support	no support	no support	PAW59641_PAW59566_barcode05_contig_15593.region001.gbk		unidentified	urban
674	128	PAW59641_PAW59566_barcode05	contig_156339	contig_156339.region001.gbk	1.21805	yes	Other	arylpolyene	arylpolyene	as7	Bacteria	Bacteroidota	no support	no support	no support	no support	no support	PAW59641_PAW59566_barcode05_contig_156339.region001.gbk		unidentified	urban
675	136	PAW59641_PAW59566_barcode05	contig_156754	contig_156754.region001.gbk	1.23138	yes	NRP	generic	NRPS	as7	Bacteria	Actinomycetota	Actinomycetes	Micromonosporales	Micromonosporaceae	Micromonospora	no support	PAW59641_PAW59566_barcode05_contig_156754.region001.gbk	BGC0000839	flexirubin	urban
676	42	PAW59641_PAW59566_barcode05	contig_157201	contig_157201.region001.gbk	0.860059	yes	RiPP	RiPP-like	RiPP-like	as7	Bacteria	no support	no support	no support	no support	no support	no support	PAW59641_PAW59566_barcode05_contig_157201.region001.gbk	BGC0001750	pyrronazol B	urban
677	1	PAW59641_PAW59566_barcode05	contig_15727	contig_15727.region001.gbk	1.20275	yes	RiPP	RiPP-like	RiPP-like	as7	Bacteria	Actinomycetota	no support	no support	no support	no support	no support	PAW59641_PAW59566_barcode05_contig_15727.region001.gbk		unidentified	urban
678	35	PAW59641_PAW59566_barcode05	contig_15820	contig_15820.region001.gbk	0.959951	yes	Terpene	generic	terpene	as7	Bacteria	no support	no support	no support	no support	no support	no support	PAW59641_PAW59566_barcode05_contig_15820.region001.gbk		unidentified	urban
679	72	PAW59641_PAW59566_barcode05	contig_158469	contig_158469.region001.gbk	1.05522	yes	Polyketide	T3PKS	T3PKS	as7	Bacteria	no support	no support	no support	no support	no support	no support	PAW59641_PAW59566_barcode05_contig_158469.region001.gbk	BGC0000642	carotenoid	urban
680	116	PAW59641_PAW59566_barcode05	contig_158693	contig_158693.region001.gbk	0.879814	yes	RiPP	redox-cofactor	redox-cofactor	as7	Bacteria	Actinomycetota	Actinomycetes	no support	no support	no support	no support	PAW59641_PAW59566_barcode05_contig_158693.region001.gbk		unidentified	urban
681	38	PAW59641_PAW59566_barcode05	contig_158994	contig_158994.region001.gbk	1.21719	yes	NRP	generic	NRPS	as7	Bacteria	Actinomycetota	Actinomycetes	Pseudonocardiales	Pseudonocardiaceae	Actinomycetospora	no support	PAW59641_PAW59566_barcode05_contig_158994.region001.gbk		unidentified	urban
682	31	PAW59641_PAW59566_barcode05	contig_159104	contig_159104.region001.gbk	1.27208	yes	NRP	generic	NRPS	as7	Bacteria	Actinomycetota	Actinomycetes	no support	no support	no support	no support	PAW59641_PAW59566_barcode05_contig_159104.region001.gbk		unidentified	urban
683	96	PAW59641_PAW59566_barcode05	contig_159283	contig_159283.region001.gbk	1.08809	yes	Polyketide	T3PKS	T3PKS	as7	Bacteria	Actinomycetota	no support	no support	no support	no support	no support	PAW59641_PAW59566_barcode05_contig_159283.region001.gbk		unidentified	urban
684	1	PAW59641_PAW59566_barcode05	contig_159441	contig_159441.region001.gbk	1.22226	yes	RiPP	RiPP-like	RiPP-like	as7	Bacteria	Pseudomonadota	Alphaproteobacteria	Hyphomicrobiales	Lichenihabitantaceae	Lichenihabitans	Lichenihabitans sp.	PAW59641_PAW59566_barcode05_contig_159441.region001.gbk	BGC0000282	alkylresorcinol	urban
685	17	PAW59641_PAW59566_barcode05	contig_160108	contig_160108.region001.gbk	1.02705	yes	Terpene	generic	terpene	as7	Bacteria	no support	no support	no support	no support	no support	no support	PAW59641_PAW59566_barcode05_contig_160108.region001.gbk		unidentified	urban
686	43	PAW59641_PAW59566_barcode05	contig_160442	contig_160442.region001.gbk	1.08309	yes	Terpene	generic	terpene	as7	Bacteria	no support	no support	no support	no support	no support	no support	PAW59641_PAW59566_barcode05_contig_160442.region001.gbk		unidentified	urban
687	47	PAW59641_PAW59566_barcode05	contig_160470	contig_160470.region001.gbk	0.664562	yes	RiPP	RRE-containing	RRE-containing	as7	Bacteria	Pseudomonadota	Alphaproteobacteria	Rhodospirillales	no support	no support	no support	PAW59641_PAW59566_barcode05_contig_160470.region001.gbk		unidentified	urban
688	18	PAW59641_PAW59566_barcode05	contig_160543	contig_160543.region001.gbk	1.0211	yes	Terpene	generic	terpene	as7	Bacteria	Planctomycetota	Phycisphaerae	Phycisphaerales	NA	NA	Phycisphaerales bacterium*	PAW59641_PAW59566_barcode05_contig_160543.region001.gbk		unidentified	urban
689	17	PAW59641_PAW59566_barcode05	contig_160777	contig_160777.region001.gbk	1.2069	yes	Terpene	generic	terpene	as7	Bacteria	Actinomycetota	no support	no support	no support	no support	no support	PAW59641_PAW59566_barcode05_contig_160777.region001.gbk		unidentified	urban
690	70	PAW59641_PAW59566_barcode05	contig_160814	contig_160814.region001.gbk	1.23327	yes	NRP	NRPS-like	NRPS-like	as7	Bacteria	Actinomycetota	Actinomycetes	Mycobacteriales	Mycobacteriaceae	no support	no support	PAW59641_PAW59566_barcode05_contig_160814.region001.gbk		unidentified	urban
691	45	PAW59641_PAW59566_barcode05	contig_16118	contig_16118.region001.gbk	1.12156	yes	Terpene	generic	terpene	as7	Bacteria	Bacteroidota	Sphingobacteriia	Sphingobacteriales	no support	no support	no support	PAW59641_PAW59566_barcode05_contig_16118.region001.gbk		unidentified	urban
692	128	PAW59641_PAW59566_barcode05	contig_161441	contig_161441.region001.gbk	1.15131	yes	Other	arylpolyene	arylpolyene	as7	Bacteria	Pseudomonadota	no support	no support	no support	no support	no support	PAW59641_PAW59566_barcode05_contig_161441.region001.gbk		unidentified	urban
693	47	PAW59641_PAW59566_barcode05	contig_161636	contig_161636.region001.gbk	1.07597	yes	RiPP	RRE-containing	RRE-containing	as7	Bacteria	Actinomycetota	Actinomycetes	Propionibacteriales	Nocardioidaceae	Nocardioides	no support	PAW59641_PAW59566_barcode05_contig_161636.region001.gbk		unidentified	urban
694	43	PAW59641_PAW59566_barcode05	contig_161976	contig_161976.region001.gbk	0.976646	yes	Terpene	generic	terpene	as7	Bacteria	Pseudomonadota	no support	no support	no support	no support	no support	PAW59641_PAW59566_barcode05_contig_161976.region001.gbk		unidentified	urban
695	133	PAW59641_PAW59566_barcode05	contig_1628	contig_1628.region001.gbk	1.00259	yes	Polyketide	T1PKS	T1PKS	as7	Bacteria	Actinomycetota	Actinomycetes	Mycobacteriales	Mycobacteriaceae	no support	no support	PAW59641_PAW59566_barcode05_contig_1628.region001.gbk	BGC0000640	carotenoid	urban
696	133	PAW59641_PAW59566_barcode05	contig_16305	contig_16305.region001.gbk	1.27896	yes	Other	arylpolyene	arylpolyene	as7	Bacteria	no support	no support	no support	no support	no support	no support	PAW59641_PAW59566_barcode05_contig_16305.region001.gbk		unidentified	urban
697	21	PAW59641_PAW59566_barcode05	contig_163097	contig_163097.region001.gbk	1.17171	yes	Terpene	generic	terpene	as7	Bacteria	no support	no support	no support	no support	no support	no support	PAW59641_PAW59566_barcode05_contig_163097.region001.gbk		unidentified	urban
698	47	PAW59641_PAW59566_barcode05	contig_163107	contig_163107.region001.gbk	1.20975	yes	RiPP	RRE-containing	RRE-containing	as7	Bacteria	Actinomycetota	no support	no support	no support	no support	no support	PAW59641_PAW59566_barcode05_contig_163107.region001.gbk	BGC0000650	carotenoid	urban
699	133	PAW59641_PAW59566_barcode05	contig_163146	contig_163146.region001.gbk	0.927156	yes	Polyketide	T1PKS	T1PKS	as7	Bacteria	Actinomycetota	Actinomycetes	Mycobacteriales	Mycobacteriaceae	no support	no support	PAW59641_PAW59566_barcode05_contig_163146.region001.gbk		unidentified	urban
700	77	PAW59641_PAW59566_barcode05	contig_163343	contig_163343.region001.gbk	1.32509	yes	RiPP	LAP	LAP	as7	Bacteria	no support	no support	no support	no support	no support	no support	PAW59641_PAW59566_barcode05_contig_163343.region001.gbk		unidentified	urban
701	17	PAW59641_PAW59566_barcode05	contig_163432	contig_163432.region001.gbk	1.08767	yes	Terpene	generic	terpene	as7	Bacteria	Pseudomonadota	Alphaproteobacteria	Hyphomicrobiales	Methylobacteriaceae	Methylobacterium	no support	PAW59641_PAW59566_barcode05_contig_163432.region001.gbk		unidentified	urban
702	118	PAW59641_PAW59566_barcode05	contig_163791	contig_163791.region001.gbk	1.05246	yes	Polyketide	T3PKS	T3PKS	as7	Bacteria	Pseudomonadota	no support	no support	no support	no support	no support	PAW59641_PAW59566_barcode05_contig_163791.region001.gbk		unidentified	urban
703	98	PAW59641_PAW59566_barcode05	contig_16419	contig_16419.region001.gbk	1.12157	yes	Terpene	generic	terpene	as7	Bacteria	Actinomycetota	no support	no support	no support	no support	no support	PAW59641_PAW59566_barcode05_contig_16419.region001.gbk		unidentified	urban
704	85	PAW59641_PAW59566_barcode05	contig_165543	contig_165543.region001.gbk	1.14903	yes	Polyketide	T3PKS	T3PKS	as7	Bacteria	Actinomycetota	no support	no support	no support	no support	no support	PAW59641_PAW59566_barcode05_contig_165543.region001.gbk	BGC0000664	isorenieratene	urban
705	64	PAW59641_PAW59566_barcode05	contig_165748	contig_165748.region001.gbk	0.985246	yes	Terpene	generic	terpene	as7	Bacteria	Acidobacteriota	Terriglobia	Terriglobales	Acidobacteriaceae	Terriglobus	Terriglobus aquaticus	PAW59641_PAW59566_barcode05_contig_165748.region001.gbk	BGC0002362	loseolamycin A1/loseolamycin A2	urban
706	43	PAW59641_PAW59566_barcode05	contig_165784	contig_165784.region001.gbk	0.98029	yes	Terpene	generic	terpene	as7	Bacteria	no support	no support	no support	no support	no support	no support	PAW59641_PAW59566_barcode05_contig_165784.region001.gbk		unidentified	urban
707	17	PAW59641_PAW59566_barcode05	contig_16593	contig_16593.region001.gbk	1.18189	yes	Terpene	generic	terpene	as7	Bacteria	Bacteroidota	no support	no support	no support	no support	no support	PAW59641_PAW59566_barcode05_contig_16593.region001.gbk	BGC0000641	carotenoid	urban
708	21	PAW59641_PAW59566_barcode05	contig_166328	contig_166328.region001.gbk	1.18197	yes	Terpene	generic	terpene	as7	Bacteria	Bacteroidota	no support	no support	no support	no support	no support	PAW59641_PAW59566_barcode05_contig_166328.region001.gbk	BGC0000650	carotenoid	urban
709	31	PAW59641_PAW59566_barcode05	contig_166550	contig_166550.region001.gbk	1.26407	yes	Other	phosphonate	phosphonate	as7	Bacteria	Myxococcota	no support	no support	no support	no support	no support	PAW59641_PAW59566_barcode05_contig_166550.region001.gbk		unidentified	urban
710	38	PAW59641_PAW59566_barcode05	contig_166735	contig_166735.region001.gbk	1.25417	yes	NRP	NRPS-like	NRPS-like	as7	Bacteria	Myxococcota	no support	no support	no support	no support	no support	PAW59641_PAW59566_barcode05_contig_166735.region001.gbk		unidentified	urban
711	133	PAW59641_PAW59566_barcode05	contig_16710	contig_16710.region001.gbk	1.03382	yes	NRP	NRPS-like	NRPS-like	as7	Bacteria	Pseudomonadota	Alphaproteobacteria	Hyphomicrobiales	Rhizobiaceae	no support	no support	PAW59641_PAW59566_barcode05_contig_16710.region001.gbk		unidentified	urban
712	1	PAW59641_PAW59566_barcode05	contig_168384	contig_168384.region001.gbk	1.22226	yes	RiPP	RiPP-like	RiPP-like	as7	Bacteria	Actinomycetota	Actinomycetes	no support	no support	no support	no support	PAW59641_PAW59566_barcode05_contig_168384.region001.gbk		unidentified	urban
713	133	PAW59641_PAW59566_barcode05	contig_171061	contig_171061.region001.gbk	1.07008	yes	NRP	NRPS-like	NRPS-like	as7	Bacteria	Bacteroidota	Sphingobacteriia	Sphingobacteriales	Sphingobacteriaceae	Mucilaginibacter	no support	PAW59641_PAW59566_barcode05_contig_171061.region001.gbk		unidentified	urban
714	128	PAW59641_PAW59566_barcode05	contig_171284	contig_171284.region001.gbk	0.79296	yes	Other	arylpolyene	arylpolyene	as7	Bacteria	Pseudomonadota	Gammaproteobacteria	Lysobacterales	Lysobacteraceae	no support	no support	PAW59641_PAW59566_barcode05_contig_171284.region001.gbk	BGC0002532	anachelin	urban
715	91	PAW59641_PAW59566_barcode05	contig_171392	contig_171392.region001.gbk	1.31803	yes	RiPP	lassopeptide	lassopeptide	as7	Bacteria	Pseudomonadota	Alphaproteobacteria	Caulobacterales	Caulobacteraceae	Phenylobacterium	no support	PAW59641_PAW59566_barcode05_contig_171392.region001.gbk		unidentified	urban
716	72	PAW59641_PAW59566_barcode05	contig_171839	contig_171839.region001.gbk	1.05369	yes	Polyketide	T3PKS	T3PKS	as7	Bacteria	no support	no support	no support	no support	no support	no support	PAW59641_PAW59566_barcode05_contig_171839.region001.gbk		unidentified	urban
717	64	PAW59641_PAW59566_barcode05	contig_172264	contig_172264.region001.gbk	1.21049	yes	Terpene	generic	terpene	as7	Bacteria	Planctomycetota	Planctomycetia	no support	no support	no support	no support	PAW59641_PAW59566_barcode05_contig_172264.region001.gbk		unidentified	urban
718	40	PAW59641_PAW59566_barcode05	contig_173236	contig_173236.region001.gbk	1.20897	yes	RiPP	RRE-containing	RRE-containing	as7	Bacteria	no support	no support	no support	no support	no support	no support	PAW59641_PAW59566_barcode05_contig_173236.region001.gbk		unidentified	urban
719	72	PAW59641_PAW59566_barcode05	contig_174086	contig_174086.region001.gbk	1.16908	yes	Polyketide	T3PKS	T3PKS	as7	Bacteria	no support	no support	no support	no support	no support	no support	PAW59641_PAW59566_barcode05_contig_174086.region001.gbk		unidentified	urban
720	48	PAW59641_PAW59566_barcode05	contig_174301	contig_174301.region001.gbk	1.087	yes	Terpene	generic	terpene	as7	Bacteria	Pseudomonadota	Alphaproteobacteria	no support	no support	no support	no support	PAW59641_PAW59566_barcode05_contig_174301.region001.gbk		unidentified	urban
721	31	PAW59641_PAW59566_barcode05	contig_174360	contig_174360.region001.gbk	1.22474	yes	Other	betalactone	betalactone	as7	Bacteria	Actinomycetota	Actinomycetes	no support	no support	no support	no support	PAW59641_PAW59566_barcode05_contig_174360.region001.gbk		unidentified	urban
722	116	PAW59641_PAW59566_barcode05	contig_175041	contig_175041.region001.gbk	1.0272	yes	RiPP	ranthipeptide	ranthipeptide	as7	Bacteria	Actinomycetota	Actinomycetes	no support	no support	no support	no support	PAW59641_PAW59566_barcode05_contig_175041.region001.gbk		unidentified	urban
723	17	PAW59641_PAW59566_barcode05	contig_175161	contig_175161.region001.gbk	1.19546	yes	Terpene	generic	terpene	as7	Bacteria	Actinomycetota	no support	no support	no support	no support	no support	PAW59641_PAW59566_barcode05_contig_175161.region001.gbk		unidentified	urban
724	17	PAW59641_PAW59566_barcode05	contig_175212	contig_175212.region001.gbk	0.931845	yes	Terpene	generic	terpene	as7	Bacteria	Pseudomonadota	no support	no support	no support	no support	no support	PAW59641_PAW59566_barcode05_contig_175212.region001.gbk		unidentified	urban
725	128	PAW59641_PAW59566_barcode05	contig_175224	contig_175224.region001.gbk	1.08858	yes	Polyketide	hglE-KS	hglE-KS	as7	Bacteria	no support	no support	no support	no support	no support	no support	PAW59641_PAW59566_barcode05_contig_175224.region001.gbk		unidentified	urban
726	43	PAW59641_PAW59566_barcode05	contig_175445	contig_175445.region001.gbk	1.17897	yes	Terpene	generic	terpene	as7	Bacteria	Pseudomonadota	no support	no support	no support	no support	no support	PAW59641_PAW59566_barcode05_contig_175445.region001.gbk		unidentified	urban
727	77	PAW59641_PAW59566_barcode05	contig_176549	contig_176549.region001.gbk	1.35967	yes	RiPP	RiPP-like	RiPP-like	as7	Bacteria	Actinomycetota	Actinomycetes	Mycobacteriales	Mycobacteriaceae	no support	no support	PAW59641_PAW59566_barcode05_contig_176549.region001.gbk	BGC0000630	(2R,3S,3'S)-2-hydroxyastaxanthin	urban
728	1	PAW59641_PAW59566_barcode05	contig_176570	contig_176570.region001.gbk	1.18905	yes	RiPP	RiPP-like	RiPP-like	as7	Bacteria	Pseudomonadota	no support	no support	no support	no support	no support	PAW59641_PAW59566_barcode05_contig_176570.region001.gbk		unidentified	urban
729	1	PAW59641_PAW59566_barcode05	contig_176575	contig_176575.region001.gbk	1.20805	yes	RiPP	RiPP-like	RiPP-like	as7	Bacteria	Actinomycetota	no support	no support	no support	no support	no support	PAW59641_PAW59566_barcode05_contig_176575.region001.gbk		unidentified	urban
730	17	PAW59641_PAW59566_barcode05	contig_176742	contig_176742.region001.gbk	1.03277	yes	Terpene	generic	terpene	as7	Bacteria	Pseudomonadota	Alphaproteobacteria	Hyphomicrobiales	Methylobacteriaceae	Methylobacterium	no support	PAW59641_PAW59566_barcode05_contig_176742.region001.gbk		unidentified	urban
731	48	PAW59641_PAW59566_barcode05	contig_17693	contig_17693.region001.gbk	0.914529	yes	Terpene	generic	terpene	as7	Bacteria	Pseudomonadota	Alphaproteobacteria	Hyphomicrobiales	Lichenihabitantaceae	Lichenibacterium	no support	PAW59641_PAW59566_barcode05_contig_17693.region001.gbk		unidentified	urban
732	137	PAW59641_PAW59566_barcode05	contig_1772	contig_1772.region001.gbk	0.73232	yes	Polyketide	T1PKS	T1PKS	as7	Bacteria	Actinomycetota	Actinomycetes	Mycobacteriales	Mycobacteriaceae	no support	no support	PAW59641_PAW59566_barcode05_contig_1772.region001.gbk		unidentified	urban
733	43	PAW59641_PAW59566_barcode05	contig_177687	contig_177687.region001.gbk	1.16904	yes	Terpene	generic	terpene	as7	Bacteria	no support	no support	no support	no support	no support	no support	PAW59641_PAW59566_barcode05_contig_177687.region001.gbk		unidentified	urban
734	45	PAW59641_PAW59566_barcode05	contig_178608	contig_178608.region001.gbk	1.14659	yes	Terpene	generic	terpene	as7	Bacteria	no support	no support	no support	no support	no support	no support	PAW59641_PAW59566_barcode05_contig_178608.region001.gbk		unidentified	urban
735	38	PAW59641_PAW59566_barcode05	contig_178849	contig_178849.region001.gbk	1.22546	yes	NRP	generic	NRPS	as7	Bacteria	Actinomycetota	Actinomycetes	Micromonosporales	Micromonosporaceae	Plantactinospora	Plantactinospora soyae	PAW59641_PAW59566_barcode05_contig_178849.region001.gbk		unidentified	urban
736	47	PAW59641_PAW59566_barcode05	contig_178985	contig_178985.region001.gbk	1.13521	yes	RiPP	RRE-containing	RRE-containing	as7	Bacteria	Pseudomonadota	Alphaproteobacteria	Sphingomonadales	Sphingomonadaceae	Sphingomonas	Sphingomonas sp. Leaf33	PAW59641_PAW59566_barcode05_contig_178985.region001.gbk		unidentified	urban
737	3	PAW59641_PAW59566_barcode05	contig_179762	contig_179762.region001.gbk	1.15527	yes	RiPP	RiPP-like	RiPP-like	as7	Bacteria	Pseudomonadota	Alphaproteobacteria	Sphingomonadales	Sphingomonadaceae	no support	no support	PAW59641_PAW59566_barcode05_contig_179762.region001.gbk		unidentified	urban
738	38	PAW59641_PAW59566_barcode05	contig_180204	contig_180204.region001.gbk	1.22286	yes	NRP	generic	NRPS	as7	Bacteria	no support	no support	no support	no support	no support	no support	PAW59641_PAW59566_barcode05_contig_180204.region001.gbk		unidentified	urban
739	3	PAW59641_PAW59566_barcode05	contig_180363	contig_180363.region001.gbk	0.976961	yes	RiPP	RiPP-like	RiPP-like	as7	Bacteria	Actinomycetota	no support	no support	no support	no support	no support	PAW59641_PAW59566_barcode05_contig_180363.region001.gbk		unidentified	urban
740	115	PAW59641_PAW59566_barcode05	contig_180365	contig_180365.region001.gbk	1.16115	yes	Terpene	generic	terpene	as7	Bacteria	Pseudomonadota	no support	no support	no support	no support	no support	PAW59641_PAW59566_barcode05_contig_180365.region001.gbk		unidentified	urban
741	124	PAW59641_PAW59566_barcode05	contig_180438	contig_180438.region001.gbk	1.08306	yes	Other	arylpolyene	arylpolyene	as7	Bacteria	Pseudomonadota	no support	no support	no support	no support	no support	PAW59641_PAW59566_barcode05_contig_180438.region001.gbk		unidentified	urban
742	54	PAW59641_PAW59566_barcode05	contig_180742	contig_180742.region001.gbk	1.22053	yes	NRP	generic	NRPS	as7	Bacteria	no support	no support	no support	no support	no support	no support	PAW59641_PAW59566_barcode05_contig_180742.region001.gbk		unidentified	urban
743	32	PAW59641_PAW59566_barcode05	contig_180817	contig_180817.region001.gbk	1.13917	yes	Terpene	generic	terpene	as7	Bacteria	no support	no support	no support	no support	no support	no support	PAW59641_PAW59566_barcode05_contig_180817.region001.gbk	BGC0000300	amychelin	urban
744	96	PAW59641_PAW59566_barcode05	contig_18132	contig_18132.region001.gbk	1.21173	yes	Polyketide	T3PKS	T3PKS	as7	Bacteria	Actinomycetota	Actinomycetes	no support	no support	no support	no support	PAW59641_PAW59566_barcode05_contig_18132.region001.gbk		unidentified	urban
745	70	PAW59641_PAW59566_barcode05	contig_181597	contig_181597.region001.gbk	0.637563	yes	Terpene	generic	terpene	as7	Bacteria	Acidobacteriota	Terriglobia	Terriglobales	Acidobacteriaceae	no support	no support	PAW59641_PAW59566_barcode05_contig_181597.region001.gbk		unidentified	urban
746	58	PAW59641_PAW59566_barcode05	contig_181806	contig_181806.region001.gbk	1.26429	yes	RiPP	lassopeptide	lassopeptide	as7	Bacteria	Pseudomonadota	Alphaproteobacteria	Sphingomonadales	Sphingomonadaceae	Sphingomonas	no support	PAW59641_PAW59566_barcode05_contig_181806.region001.gbk		unidentified	urban
747	29	PAW59641_PAW59566_barcode05	contig_182032	contig_182032.region001.gbk	1.13348	yes	Other	NAPAA	NAPAA	as7	Bacteria	Actinomycetota	Actinomycetes	no support	no support	no support	no support	PAW59641_PAW59566_barcode05_contig_182032.region001.gbk		unidentified	urban
748	21	PAW59641_PAW59566_barcode05	contig_182482	contig_182482.region001.gbk	1.22018	yes	Terpene	generic	terpene	as7	Bacteria	Bacteroidota	no support	no support	no support	no support	no support	PAW59641_PAW59566_barcode05_contig_182482.region001.gbk		unidentified	urban
749	31	PAW59641_PAW59566_barcode05	contig_182636	contig_182636.region001.gbk	1.18646	yes	NRP	generic	NRPS	as7	Bacteria	no support	no support	no support	no support	no support	no support	PAW59641_PAW59566_barcode05_contig_182636.region001.gbk		unidentified	urban
750	38	PAW59641_PAW59566_barcode05	contig_183004	contig_183004.region001.gbk	1.10789	yes	NRP	generic	NRPS	as7	Bacteria	no support	no support	no support	no support	no support	no support	PAW59641_PAW59566_barcode05_contig_183004.region001.gbk	BGC0001297	WS9326	urban
751	128	PAW59641_PAW59566_barcode05	contig_183740	contig_183740.region001.gbk	0.982154	yes	Other	arylpolyene	arylpolyene	as7	Bacteria	Pseudomonadota	Alphaproteobacteria	Hyphomicrobiales	Lichenihabitantaceae	Lichenibacterium	no support	PAW59641_PAW59566_barcode05_contig_183740.region001.gbk	BGC0001967	acyldepsipeptide 1	urban
752	38	PAW59641_PAW59566_barcode05	contig_183986	contig_183986.region001.gbk	1.19503	yes	NRP	NRPS-like	NRPS-like	as7	Eukaryota	Ascomycota	Lecanoromycetes	Lecanorales	Parmeliaceae	Imshaugia	Imshaugia aleurites*	PAW59641_PAW59566_barcode05_contig_183986.region001.gbk		unidentified	urban
753	136	PAW59641_PAW59566_barcode05	contig_184152	contig_184152.region001.gbk	0.951326	yes	Polyketide	T1PKS	T1PKS	as7	Bacteria	Actinomycetota	Actinomycetes	Mycobacteriales	Mycobacteriaceae	Mycolicibacterium	Mycolicibacterium madagascariense	PAW59641_PAW59566_barcode05_contig_184152.region001.gbk		unidentified	urban
754	43	PAW59641_PAW59566_barcode05	contig_184412	contig_184412.region001.gbk	1.25772	yes	Terpene	generic	terpene	as7	Bacteria	Actinomycetota	Actinomycetes	Mycobacteriales	Mycobacteriaceae	no support	no support	PAW59641_PAW59566_barcode05_contig_184412.region001.gbk		unidentified	urban
755	3	PAW59641_PAW59566_barcode05	contig_18457	contig_18457.region001.gbk	0.952328	yes	RiPP	RiPP-like	RiPP-like	as7	Bacteria	Pseudomonadota	Alphaproteobacteria	no support	no support	no support	no support	PAW59641_PAW59566_barcode05_contig_18457.region001.gbk		unidentified	urban
756	38	PAW59641_PAW59566_barcode05	contig_18468	contig_18468.region001.gbk	1.2123	yes	NRP	generic	NRPS	as7	Bacteria	no support	no support	no support	no support	no support	no support	PAW59641_PAW59566_barcode05_contig_18468.region001.gbk		unidentified	urban
757	118	PAW59641_PAW59566_barcode05	contig_184712	contig_184712.region001.gbk	1.06573	yes	Polyketide	T3PKS	T3PKS	as7	Bacteria	Pseudomonadota	Alphaproteobacteria	Sphingomonadales	Sphingomonadaceae	Sphingomonas	no support	PAW59641_PAW59566_barcode05_contig_184712.region001.gbk	BGC0002484	scytocyclamide A/scytocyclamide B/scytocyclamide B3/scytocyclamide C/scytocyclamide A2/scytocyclamide B2	urban
758	42	PAW59641_PAW59566_barcode05	contig_184751	contig_184751.region001.gbk	1.04787	yes	RiPP	RiPP-like	RiPP-like	as7	Bacteria	no support	no support	no support	no support	no support	no support	PAW59641_PAW59566_barcode05_contig_184751.region001.gbk		unidentified	urban
759	38	PAW59641_PAW59566_barcode05	contig_184908	contig_184908.region001.gbk	1.19906	yes	NRP	generic	NRPS	as7	Bacteria	Pseudomonadota	Gammaproteobacteria	Lysobacterales	Lysobacteraceae	no support	no support	PAW59641_PAW59566_barcode05_contig_184908.region001.gbk		unidentified	urban
760	1	PAW59641_PAW59566_barcode05	contig_185188	contig_185188.region001.gbk	1.16854	yes	RiPP	RiPP-like	RiPP-like	as7	Bacteria	Pseudomonadota	Alphaproteobacteria	Hyphomicrobiales	no support	no support	no support	PAW59641_PAW59566_barcode05_contig_185188.region001.gbk		unidentified	urban
761	72	PAW59641_PAW59566_barcode05	contig_185262	contig_185262.region001.gbk	1.00017	yes	Polyketide	T3PKS	T3PKS	as7	Bacteria	no support	no support	no support	no support	no support	no support	PAW59641_PAW59566_barcode05_contig_185262.region001.gbk		unidentified	urban
762	11	PAW59641_PAW59566_barcode05	contig_185752	contig_185752.region001.gbk	0.696306	yes	Terpene	generic	terpene	as7	no support	no support	no support	no support	no support	no support	no support	PAW59641_PAW59566_barcode05_contig_185752.region001.gbk		unidentified	urban
763	38	PAW59641_PAW59566_barcode05	contig_186141	contig_186141.region001.gbk	1.2045	yes	NRP	generic	NRPS	as7	Bacteria	Actinomycetota	Actinomycetes	Mycobacteriales	Mycobacteriaceae	no support	no support	PAW59641_PAW59566_barcode05_contig_186141.region001.gbk		unidentified	urban
764	101	PAW59641_PAW59566_barcode05	contig_186455	contig_186455.region001.gbk	1.25786	yes	NRP	generic	NRPS	as7	Bacteria	Gemmatimonadota	NA	NA	NA	NA	Gemmatimonadetes bacterium T265	PAW59641_PAW59566_barcode05_contig_186455.region001.gbk	BGC0002314	corbomycin	urban
765	64	PAW59641_PAW59566_barcode05	contig_186589	contig_186589.region001.gbk	1.12469	yes	Terpene	generic	terpene	as7	Bacteria	Pseudomonadota	Alphaproteobacteria	Hyphomicrobiales	Nitrobacteraceae	no support	no support	PAW59641_PAW59566_barcode05_contig_186589.region001.gbk	BGC0001608	glidopeptin	urban
766	135	PAW59641_PAW59566_barcode05	contig_1877	contig_1877.region001.gbk	1.11836	yes	Other	arylpolyene	arylpolyene	as7	Bacteria	Bacteroidota	no support	no support	no support	no support	no support	PAW59641_PAW59566_barcode05_contig_1877.region001.gbk		unidentified	urban
767	72	PAW59641_PAW59566_barcode05	contig_187749	contig_187749.region001.gbk	1.24247	yes	Polyketide	T3PKS	T3PKS	as7	Bacteria	Pseudomonadota	Alphaproteobacteria	Sphingomonadales	no support	no support	no support	PAW59641_PAW59566_barcode05_contig_187749.region001.gbk		unidentified	urban
768	137	PAW59641_PAW59566_barcode05	contig_188455	contig_188455.region001.gbk	1.03268	yes	Polyketide	T1PKS	T1PKS	as7	Bacteria	Actinomycetota	Actinomycetes	Micromonosporales	Micromonosporaceae*	no support	no support	PAW59641_PAW59566_barcode05_contig_188455.region001.gbk		unidentified	urban
769	135	PAW59641_PAW59566_barcode05	contig_188947	contig_188947.region001.gbk	1.08266	yes	Polyketide	PKS-like	PKS-like	as7	Bacteria	Actinomycetota	Actinomycetes	Micromonosporales	Micromonosporaceae	Actinoplanes	Actinoplanes sp. TFC3	PAW59641_PAW59566_barcode05_contig_188947.region001.gbk	BGC0000087	lasalocid	urban
770	24	PAW59641_PAW59566_barcode05	contig_189045	contig_189045.region001.gbk	1.24596	yes	Terpene	generic	terpene	as7	Bacteria	Myxococcota	no support	no support	no support	no support	no support	PAW59641_PAW59566_barcode05_contig_189045.region001.gbk	BGC0000187	asukamycin	urban
771	38	PAW59641_PAW59566_barcode05	contig_189145	contig_189145.region001.gbk	1.18409	yes	NRP	generic	NRPS	as7	Bacteria	Bacteroidota	Cytophagia	Cytophagales	Hymenobacteraceae	Hymenobacter	Hymenobacter sp. CA2-7	PAW59641_PAW59566_barcode05_contig_189145.region001.gbk		unidentified	urban
772	132	PAW59641_PAW59566_barcode05	contig_189354	contig_189354.region001.gbk	1.19996	yes	Other	arylpolyene	arylpolyene	as7	Bacteria	Pseudomonadota	Alphaproteobacteria	Hyphomicrobiales	no support	no support	no support	PAW59641_PAW59566_barcode05_contig_189354.region001.gbk		unidentified	urban
773	70	PAW59641_PAW59566_barcode05	contig_18999	contig_18999.region001.gbk	0.664478	yes	Terpene	generic	terpene	as7	Bacteria	Acidobacteriota	Terriglobia	Terriglobales	Acidobacteriaceae	Terriglobus	no support	PAW59641_PAW59566_barcode05_contig_18999.region001.gbk		unidentified	urban
774	37	PAW59641_PAW59566_barcode05	contig_190015	contig_190015.region001.gbk	1.07967	yes	Terpene	generic	terpene	as7	Eukaryota	Zoopagomycota	Zoopagomycetes	Zoopagales	Piptocephalidaceae	Syncephalis	Syncephalis pseudoplumigaleata	PAW59641_PAW59566_barcode05_contig_190015.region001.gbk	BGC0000663	hopene	urban
775	47	PAW59641_PAW59566_barcode05	contig_190054	contig_190054.region001.gbk	1.22214	yes	Unknown	unknown			Bacteria	Bacteroidota	Cytophagia	Cytophagales	no support	no support	no support	PAW59641_PAW59566_barcode05_contig_190054.region001.gbk		unidentified	urban
776	64	PAW59641_PAW59566_barcode05	contig_190400	contig_190400.region001.gbk	1.19995	yes	Terpene	generic	terpene	as7	Bacteria	no support	no support	no support	no support	no support	no support	PAW59641_PAW59566_barcode05_contig_190400.region001.gbk		unidentified	urban
777	38	PAW59641_PAW59566_barcode05	contig_190593	contig_190593.region001.gbk	1.16281	yes	NRP	generic	NRPS	as7	Bacteria	Pseudomonadota	Alphaproteobacteria	Hyphomicrobiales	Lichenihabitantaceae	Lichenihabitans	Lichenihabitans sp. Uapishka_5	PAW59641_PAW59566_barcode05_contig_190593.region001.gbk		unidentified	urban
778	17	PAW59641_PAW59566_barcode05	contig_191186	contig_191186.region001.gbk	1.2069	yes	Terpene	generic	terpene	as7	Bacteria	no support	no support	no support	no support	no support	no support	PAW59641_PAW59566_barcode05_contig_191186.region001.gbk		unidentified	urban
779	37	PAW59641_PAW59566_barcode05	contig_191321	contig_191321.region001.gbk	0.850205	yes	Terpene	generic	terpene	as7	Bacteria	Pseudomonadota	Alphaproteobacteria	Hyphomicrobiales	Lichenihabitantaceae	Lichenibacterium	no support	PAW59641_PAW59566_barcode05_contig_191321.region001.gbk		unidentified	urban
780	42	PAW59641_PAW59566_barcode05	contig_191364	contig_191364.region001.gbk	0.942019	yes	RiPP	RiPP-like	RiPP-like	as7	Bacteria	no support	no support	no support	no support	no support	no support	PAW59641_PAW59566_barcode05_contig_191364.region001.gbk		unidentified	urban
781	45	PAW59641_PAW59566_barcode05	contig_191408	contig_191408.region001.gbk	1.16409	yes	Terpene	generic	terpene	as7	Bacteria	Bacteroidota	no support	no support	no support	no support	no support	PAW59641_PAW59566_barcode05_contig_191408.region001.gbk		unidentified	urban
782	72	PAW59641_PAW59566_barcode05	contig_192045	contig_192045.region001.gbk	1.11557	yes	Polyketide	T3PKS	T3PKS	as7	Bacteria	Bacteroidota	no support	no support	no support	no support	no support	PAW59641_PAW59566_barcode05_contig_192045.region001.gbk	BGC0000650	carotenoid	urban
783	106	PAW59641_PAW59566_barcode05	contig_192081	contig_192081.region001.gbk	1.07897	yes	Terpene	generic	terpene	as7	Bacteria	Actinomycetota	no support	no support	no support	no support	no support	PAW59641_PAW59566_barcode05_contig_192081.region001.gbk		unidentified	urban
784	130	PAW59641_PAW59566_barcode05	contig_1927	contig_1927.region001.gbk	1.06421	yes	NRP	NRPS-like	NRPS-like	as7	Bacteria	Bacteroidota	Sphingobacteriia	Sphingobacteriales	Sphingobacteriaceae	Mucilaginibacter	no support	PAW59641_PAW59566_barcode05_contig_1927.region001.gbk	BGC0000633	carotenoid	urban
785	17	PAW59641_PAW59566_barcode05	contig_193976	contig_193976.region001.gbk	1.03765	yes	Terpene	generic	terpene	as7	Bacteria	no support	no support	no support	no support	no support	no support	PAW59641_PAW59566_barcode05_contig_193976.region001.gbk	BGC0001018	micropeptin K139	urban
786	64	PAW59641_PAW59566_barcode05	contig_194475	contig_194475.region001.gbk	1.00392	yes	Terpene	generic	terpene	as7	Bacteria	Acidobacteriota	no support	no support	no support	no support	no support	PAW59641_PAW59566_barcode05_contig_194475.region001.gbk		unidentified	urban
787	133	PAW59641_PAW59566_barcode05	contig_194582	contig_194582.region001.gbk	0.992153	yes	Polyketide	T1PKS	T1PKS	as7	Bacteria	Pseudomonadota	Betaproteobacteria	Burkholderiales	no support	no support	no support	PAW59641_PAW59566_barcode05_contig_194582.region001.gbk		unidentified	urban
788	78	PAW59641_PAW59566_barcode05	contig_194630	contig_194630.region001.gbk	1.30439	yes	NRP	NRPS-like	NRPS-like	as7	Bacteria	Actinomycetota	Actinomycetes	Propionibacteriales	Nocardioidaceae	no support	no support	PAW59641_PAW59566_barcode05_contig_194630.region001.gbk		unidentified	urban
789	47	PAW59641_PAW59566_barcode05	contig_194737	contig_194737.region001.gbk	1.08335	yes	RiPP	RRE-containing	RRE-containing	as7	Bacteria	no support	no support	no support	no support	no support	no support	PAW59641_PAW59566_barcode05_contig_194737.region001.gbk	BGC0002174	Îµ-Poly-L-lysine	urban
790	130	PAW59641_PAW59566_barcode05	contig_194877	contig_194877.region001.gbk	0.962592	yes	Polyketide	T1PKS	T1PKS	as7	Bacteria	no support	no support	no support	no support	no support	no support	PAW59641_PAW59566_barcode05_contig_194877.region001.gbk		unidentified	urban
791	18	PAW59641_PAW59566_barcode05	contig_194889	contig_194889.region001.gbk	1.08102	yes	Terpene	generic	terpene	as7	Bacteria	Actinomycetota	Thermoleophilia	Solirubrobacterales	Solirubrobacteraceae	NA	Solirubrobacteraceae bacterium*	PAW59641_PAW59566_barcode05_contig_194889.region001.gbk	BGC0002497	hexacosalactone A	urban
792	132	PAW59641_PAW59566_barcode05	contig_195117	contig_195117.region001.gbk	0.985954	yes	Other	arylpolyene	arylpolyene	as7	Bacteria	Bacteroidota	no support	no support	no support	no support	no support	PAW59641_PAW59566_barcode05_contig_195117.region001.gbk		unidentified	urban
793	102	PAW59641_PAW59566_barcode05	contig_195456	contig_195456.region001.gbk	1.19579	yes	NRP	NRPS-like	NRPS-like	as7	Bacteria	Actinomycetota	Actinomycetes	Mycobacteriales	Mycobacteriaceae	no support	no support	PAW59641_PAW59566_barcode05_contig_195456.region001.gbk	BGC0000838	flexirubin	urban
794	51	PAW59641_PAW59566_barcode05	contig_195513	contig_195513.region001.gbk	1.21621	yes	NRP	generic	NRPS	as7	Bacteria	Gemmatimonadota	NA	NA	NA	NA	Gemmatimonadetes bacterium T265	PAW59641_PAW59566_barcode05_contig_195513.region001.gbk		unidentified	urban
795	136	PAW59641_PAW59566_barcode05	contig_195531	contig_195531.region001.gbk	0.932688	yes	Polyketide	T1PKS	T1PKS	as7	Bacteria	Actinomycetota	Actinomycetes	Mycobacteriales	Mycobacteriaceae	no support	no support	PAW59641_PAW59566_barcode05_contig_195531.region001.gbk	BGC0000399	orfamide A/orfamide C	urban
796	88	PAW59641_PAW59566_barcode05	contig_195893	contig_195893.region001.gbk	1.17584	yes	NRP	NRPS-like	NRPS-like	as7	Bacteria	no support	no support	no support	no support	no support	no support	PAW59641_PAW59566_barcode05_contig_195893.region001.gbk	BGC0000365	glycopeptidolipid	urban
797	43	PAW59641_PAW59566_barcode05	contig_196551	contig_196551.region001.gbk	1.06366	yes	Terpene	generic	terpene	as7	Bacteria	Pseudomonadota	Alphaproteobacteria	Hyphomicrobiales	Lichenihabitantaceae	Lichenibacterium	Lichenibacterium minor	PAW59641_PAW59566_barcode05_contig_196551.region001.gbk		unidentified	urban
798	116	PAW59641_PAW59566_barcode05	contig_197060	contig_197060.region001.gbk	0.903855	yes	RiPP	RRE-containing	RRE-containing	as7	Bacteria	Actinomycetota	Actinomycetes	Mycobacteriales	Mycobacteriaceae	no support	no support	PAW59641_PAW59566_barcode05_contig_197060.region001.gbk		unidentified	urban
799	91	PAW59641_PAW59566_barcode05	contig_197458	contig_197458.region001.gbk	1.16246	yes	RiPP	RRE-containing	RRE-containing	as7	Bacteria	Actinomycetota	no support	no support	no support	no support	no support	PAW59641_PAW59566_barcode05_contig_197458.region001.gbk		unidentified	urban
800	109	PAW59641_PAW59566_barcode05	contig_197618	contig_197618.region001.gbk	1.22408	yes	NRP	NRPS-like	NRPS-like	as7	Bacteria	Actinomycetota	Actinomycetes	Mycobacteriales	Mycobacteriaceae	Mycolicibacterium	Mycolicibacterium sp. 050158	PAW59641_PAW59566_barcode05_contig_197618.region001.gbk		unidentified	urban
801	102	PAW59641_PAW59566_barcode05	contig_197672	contig_197672.region001.gbk	1.22216	yes	NRP	NRPS-like	NRPS-like	as7	Bacteria	Actinomycetota	Actinomycetes	no support	no support	no support	no support	PAW59641_PAW59566_barcode05_contig_197672.region001.gbk		unidentified	urban
802	52	PAW59641_PAW59566_barcode05	contig_197686	contig_197686.region001.gbk	0.596736	yes	RiPP	RiPP-like	RiPP-like	as7	Bacteria	no support	no support	no support	no support	no support	no support	PAW59641_PAW59566_barcode05_contig_197686.region001.gbk	BGC0001106	oxalomycin B	urban
803	61	PAW59641_PAW59566_barcode05	contig_198004	contig_198004.region001.gbk	0	no	Other	betalactone	betalactone	as7	Bacteria	Actinomycetota	Actinomycetes	no support	no support	no support	no support	PAW59641_PAW59566_barcode05_contig_198004.region001.gbk		unidentified	urban
804	111	PAW59641_PAW59566_barcode05	contig_198107	contig_198107.region001.gbk	1.20373	yes	Terpene	generic	terpene	as7	Bacteria	Bacteroidota	Chitinophagia	Chitinophagales	Chitinophagaceae	Segetibacter	no support	PAW59641_PAW59566_barcode05_contig_198107.region001.gbk		unidentified	urban
805	14	PAW59641_PAW59566_barcode05	contig_198120	contig_198120.region001.gbk	1.33572	yes	RiPP	LAP	LAP	as7	Bacteria	Actinomycetota	Actinomycetes	no support	no support	no support	no support	PAW59641_PAW59566_barcode05_contig_198120.region001.gbk	BGC0000650	carotenoid	urban
806	115	PAW59641_PAW59566_barcode05	contig_198748	contig_198748.region001.gbk	1.08251	yes	Terpene	generic	terpene	as7	Bacteria	no support	no support	no support	no support	no support	no support	PAW59641_PAW59566_barcode05_contig_198748.region001.gbk	BGC0002497	hexacosalactone A	urban
807	52	PAW59641_PAW59566_barcode05	contig_198813	contig_198813.region001.gbk	1.31701	yes	RiPP	lanthipeptide	lanthipeptide-class-iv	as7	Bacteria	Actinomycetota	no support	no support	no support	no support	no support	PAW59641_PAW59566_barcode05_contig_198813.region001.gbk		unidentified	urban
808	136	PAW59641_PAW59566_barcode05	contig_199303	contig_199303.region001.gbk	0.573372	yes	Polyketide	T1PKS	T1PKS	as7	Bacteria	Actinomycetota	Actinomycetes	no support	no support	no support	no support	PAW59641_PAW59566_barcode05_contig_199303.region001.gbk	BGC0002669	TVA-YJ-2	urban
809	106	PAW59641_PAW59566_barcode05	contig_199452	contig_199452.region001.gbk	1.10354	yes	Terpene	generic	terpene	as7	Bacteria	Actinomycetota	Actinomycetes	Propionibacteriales	Propionibacteriaceae	Microlunatus	no support	PAW59641_PAW59566_barcode05_contig_199452.region001.gbk	BGC0000365	glycopeptidolipid	urban
810	47	PAW59641_PAW59566_barcode05	contig_199821	contig_199821.region001.gbk	1.23683	yes	RiPP	RRE-containing	RRE-containing	as7	Bacteria	Bacteroidota	Cytophagia	Cytophagales	no support	no support	no support	PAW59641_PAW59566_barcode05_contig_199821.region001.gbk	BGC0001227	isorenieratene	urban
811	47	PAW59641_PAW59566_barcode05	contig_199856	contig_199856.region001.gbk	0.339311	yes	RiPP	redox-cofactor	redox-cofactor	as7	Bacteria	Pseudomonadota	Alphaproteobacteria	no support	no support	no support	no support	PAW59641_PAW59566_barcode05_contig_199856.region001.gbk		unidentified	urban
812	134	PAW59641_PAW59566_barcode05	contig_199970	contig_199970.region001.gbk	0.888678	yes	Polyketide	T3PKS	T3PKS	as7	Bacteria	Pseudomonadota	no support	no support	no support	no support	no support	PAW59641_PAW59566_barcode05_contig_199970.region001.gbk	BGC0001100	lankacidin C	urban
813	34	PAW59641_PAW59566_barcode05	contig_200007	contig_200007.region001.gbk	0.705348	yes	Other	betalactone	betalactone	as7	Bacteria	Acidobacteriota	Terriglobia	Terriglobales	Acidobacteriaceae	Terriglobus	Terriglobus aquaticus	PAW59641_PAW59566_barcode05_contig_200007.region001.gbk		unidentified	urban
814	45	PAW59641_PAW59566_barcode05	contig_200059	contig_200059.region001.gbk	0.821795	yes	Terpene	generic	terpene	as7	Bacteria	Actinomycetota	Actinomycetes	Micrococcales	Microbacteriaceae	Microbacterium	no support	PAW59641_PAW59566_barcode05_contig_200059.region001.gbk	BGC0002440	longicatenamide B/longicatenamide C/longicatenamide A/longicatenamide D	urban
815	124	PAW59641_PAW59566_barcode05	contig_200178	contig_200178.region001.gbk	0.977328	yes	Other	arylpolyene	arylpolyene	as7	Bacteria	Actinomycetota	Actinomycetes	Mycobacteriales	Mycobacteriaceae	no support	no support	PAW59641_PAW59566_barcode05_contig_200178.region001.gbk	BGC0000636	carotenoid	urban
816	43	PAW59641_PAW59566_barcode05	contig_200243	contig_200243.region001.gbk	1.1418	yes	Terpene	generic	terpene	as7	Bacteria	no support	no support	no support	no support	no support	no support	PAW59641_PAW59566_barcode05_contig_200243.region001.gbk	BGC0001106	oxalomycin B	urban
817	1	PAW59641_PAW59566_barcode05	contig_200431	contig_200431.region001.gbk	1.02151	yes	RiPP	RiPP-like	RiPP-like	as7	Bacteria	Bacteroidota	Sphingobacteriia	Sphingobacteriales	Sphingobacteriaceae	Mucilaginibacter	no support	PAW59641_PAW59566_barcode05_contig_200431.region001.gbk	BGC0000639	carotenoid	urban
818	106	PAW59641_PAW59566_barcode05	contig_200444	contig_200444.region001.gbk	0.608541	yes	Terpene	generic	terpene	as7	Bacteria	Actinomycetota	Actinomycetes	Mycobacteriales	Mycobacteriaceae	no support	no support	PAW59641_PAW59566_barcode05_contig_200444.region001.gbk		unidentified	urban
819	53	PAW59641_PAW59566_barcode05	contig_201394	contig_201394.region001.gbk	1.29061	yes	Other	butyrolactone	butyrolactone	as7	Bacteria	Actinomycetota	Actinomycetes	no support	no support	no support	no support	PAW59641_PAW59566_barcode05_contig_201394.region001.gbk	BGC0000664	isorenieratene	urban
820	7	PAW59641_PAW59566_barcode05	contig_201474	contig_201474.region001.gbk	1.17798	yes	Other	phosphonate	phosphonate	as7	Bacteria	Pseudomonadota	no support	no support	no support	no support	no support	PAW59641_PAW59566_barcode05_contig_201474.region001.gbk		unidentified	urban
821	43	PAW59641_PAW59566_barcode05	contig_201910	contig_201910.region001.gbk	1.16087	yes	Terpene	generic	terpene	as7	Bacteria	Pseudomonadota	Betaproteobacteria	Burkholderiales	no support	no support	no support	PAW59641_PAW59566_barcode05_contig_201910.region001.gbk		unidentified	urban
822	35	PAW59641_PAW59566_barcode05	contig_201914	contig_201914.region001.gbk	1.11993	yes	Terpene	generic	terpene	as7	Bacteria	no support	no support	no support	no support	no support	no support	PAW59641_PAW59566_barcode05_contig_201914.region001.gbk		unidentified	urban
823	78	PAW59641_PAW59566_barcode05	contig_201937	contig_201937.region001.gbk	1.19156	yes	NRP	NRPS-like	NRPS-like	as7	Bacteria	Actinomycetota	Actinomycetes	Micrococcales	Microbacteriaceae	no support	no support	PAW59641_PAW59566_barcode05_contig_201937.region001.gbk	BGC0000642	carotenoid	urban
824	83	PAW59641_PAW59566_barcode05	contig_202208	contig_202208.region001.gbk	1.1436	yes	Polyketide	T3PKS	T3PKS	as7	Bacteria	Actinomycetota	Actinomycetes	Micrococcales	Microbacteriaceae	no support	no support	PAW59641_PAW59566_barcode05_contig_202208.region001.gbk	BGC0002174	Îµ-Poly-L-lysine	urban
825	21	PAW59641_PAW59566_barcode05	contig_202284	contig_202284.region001.gbk	1.2546	yes	Terpene	generic	terpene	as7	Bacteria	Bacteroidota	Cytophagia	Cytophagales	Hymenobacteraceae	Hymenobacter	no support	PAW59641_PAW59566_barcode05_contig_202284.region001.gbk		unidentified	urban
826	47	PAW59641_PAW59566_barcode05	contig_202668	contig_202668.region001.gbk	0.727121	yes	RiPP	RRE-containing	RRE-containing	as7	Bacteria	Pseudomonadota	Alphaproteobacteria	no support	no support	no support	no support	PAW59641_PAW59566_barcode05_contig_202668.region001.gbk		unidentified	urban
827	42	PAW59641_PAW59566_barcode05	contig_202777	contig_202777.region001.gbk	0.61217	yes	RiPP	RiPP-like	RiPP-like	as7	Bacteria	no support	no support	no support	no support	no support	no support	PAW59641_PAW59566_barcode05_contig_202777.region001.gbk		unidentified	urban
828	47	PAW59641_PAW59566_barcode05	contig_202832	contig_202832.region001.gbk	0.786192	yes	RiPP	ranthipeptide	ranthipeptide	as7	Bacteria	no support	no support	no support	no support	no support	no support	PAW59641_PAW59566_barcode05_contig_202832.region001.gbk		unidentified	urban
829	110	PAW59641_PAW59566_barcode05	contig_202842	contig_202842.region001.gbk	1.29628	yes	Terpene	generic	terpene	as7	Bacteria	Bacteroidota	Chitinophagia	Chitinophagales	Chitinophagaceae	no support	no support	PAW59641_PAW59566_barcode05_contig_202842.region001.gbk		unidentified	urban
830	116	PAW59641_PAW59566_barcode05	contig_203119	contig_203119.region001.gbk	1.24033	yes	RiPP	RRE-containing	RRE-containing	as7	Bacteria	Actinomycetota	no support	no support	no support	no support	no support	PAW59641_PAW59566_barcode05_contig_203119.region001.gbk		unidentified	urban
831	42	PAW59641_PAW59566_barcode05	contig_203242	contig_203242.region001.gbk	0.877317	yes	RiPP	RiPP-like	RiPP-like	as7	Bacteria	Actinomycetota	Actinomycetes	Kineosporiales	Kineosporiaceae	Kineococcus	no support	PAW59641_PAW59566_barcode05_contig_203242.region001.gbk		unidentified	urban
832	31	PAW59641_PAW59566_barcode05	contig_203394	contig_203394.region001.gbk	0	no	Other	betalactone	betalactone	as7	Bacteria	Bacteroidota	Cytophagia	Cytophagales	Cytophagaceae	Spirosoma	no support	PAW59641_PAW59566_barcode05_contig_203394.region001.gbk		unidentified	urban
833	114	PAW59641_PAW59566_barcode05	contig_203438	contig_203438.region001.gbk	1.16807	yes	NRP	NRPS-like	NRPS-like	as7	Bacteria	Bacteroidota	no support	no support	no support	no support	no support	PAW59641_PAW59566_barcode05_contig_203438.region001.gbk	BGC0000615	TP-1161	urban
834	93	PAW59641_PAW59566_barcode05	contig_203549	contig_203549.region001.gbk	1.28703	yes	Polyketide	PKS-like	PKS-like	as7	Bacteria	Actinomycetota	Actinomycetes	no support	no support	no support	no support	PAW59641_PAW59566_barcode05_contig_203549.region001.gbk	BGC0002437	thermoactinoamide A	urban
835	38	PAW59641_PAW59566_barcode05	contig_203664	contig_203664.region001.gbk	1.22539	yes	NRP	generic	NRPS	as7	Bacteria	Pseudomonadota	no support	no support	no support	no support	no support	PAW59641_PAW59566_barcode05_contig_203664.region001.gbk	BGC0001850	diazaquinomycin A/diazaquinomycin E/diazaquinomycin F/diazaquinomycin G	urban
836	7	PAW59641_PAW59566_barcode05	contig_204001	contig_204001.region001.gbk	0.772429	yes	Other	phosphonate	phosphonate	as7	Bacteria	Pseudomonadota	Alphaproteobacteria	Caulobacterales	Caulobacteraceae	no support	no support	PAW59641_PAW59566_barcode05_contig_204001.region001.gbk		unidentified	urban
837	40	PAW59641_PAW59566_barcode05	contig_204105	contig_204105.region001.gbk	0.833511	yes	RiPP	lanthipeptide	lanthipeptide-class-i	as7	Bacteria	Actinomycetota	Actinomycetes	Micromonosporales	Micromonosporaceae*	no support	no support	PAW59641_PAW59566_barcode05_contig_204105.region001.gbk		unidentified	urban
838	43	PAW59641_PAW59566_barcode05	contig_204106	contig_204106.region001.gbk	1.09459	yes	Terpene	generic	terpene	as7	Bacteria	Pseudomonadota	Alphaproteobacteria	Sphingomonadales	Sphingomonadaceae	no support	no support	PAW59641_PAW59566_barcode05_contig_204106.region001.gbk		unidentified	urban
839	39	PAW59641_PAW59566_barcode05	contig_204425	contig_204425.region001.gbk	0.775972	yes	Terpene	generic	terpene	as7	Bacteria	Pseudomonadota	Alphaproteobacteria	Hyphomicrobiales	Lichenihabitantaceae	Lichenibacterium	no support	PAW59641_PAW59566_barcode05_contig_204425.region001.gbk	BGC0000643	carotenoid	urban
840	49	PAW59641_PAW59566_barcode05	contig_204603	contig_204603.region001.gbk	1.07156	yes	Terpene	generic	terpene	as7	Bacteria	Planctomycetota	Phycisphaerae	no support	no support	no support	no support	PAW59641_PAW59566_barcode05_contig_204603.region001.gbk		unidentified	urban
841	45	PAW59641_PAW59566_barcode05	contig_204740	contig_204740.region001.gbk	0.826264	yes	Terpene	generic	terpene	as7	Bacteria	Actinomycetota	Actinomycetes	Micrococcales	Microbacteriaceae	Frondihabitans	no support	PAW59641_PAW59566_barcode05_contig_204740.region001.gbk		unidentified	urban
842	36	PAW59641_PAW59566_barcode05	contig_204913	contig_204913.region001.gbk	0.924564	yes	RiPP	RiPP-like	RiPP-like	as7	Bacteria	Pseudomonadota	Alphaproteobacteria	no support	no support	no support	no support	PAW59641_PAW59566_barcode05_contig_204913.region001.gbk	BGC0000644	carotenoid	urban
843	63	PAW59641_PAW59566_barcode05	contig_204980	contig_204980.region001.gbk	1.23894	yes	RiPP	RiPP-like	RiPP-like	as7	Bacteria	Acidobacteriota	no support	no support	no support	no support	no support	PAW59641_PAW59566_barcode05_contig_204980.region001.gbk		unidentified	urban
844	136	PAW59641_PAW59566_barcode05	contig_205197	contig_205197.region001.gbk	0.884514	yes	Polyketide	T1PKS	T1PKS	as7	Bacteria	Actinomycetota	no support	no support	no support	no support	no support	PAW59641_PAW59566_barcode05_contig_205197.region001.gbk		unidentified	urban
845	70	PAW59641_PAW59566_barcode05	contig_205315	contig_205315.region001.gbk	1.22935	yes	NRP	NRPS-like	NRPS-like	as7	Bacteria	Actinomycetota	Actinomycetes	Mycobacteriales	Mycobacteriaceae	no support	no support	PAW59641_PAW59566_barcode05_contig_205315.region001.gbk	BGC0002671	kendomycin B	urban
846	43	PAW59641_PAW59566_barcode05	contig_205332	contig_205332.region001.gbk	1.21928	yes	Other	butyrolactone	butyrolactone	as7	Bacteria	no support	no support	no support	no support	no support	no support	PAW59641_PAW59566_barcode05_contig_205332.region001.gbk		unidentified	urban
847	27	PAW59641_PAW59566_barcode05	contig_205606	contig_205606.region001.gbk	1.15786	yes	RiPP	RiPP-like	RiPP-like	as7	Bacteria	Pseudomonadota	Alphaproteobacteria	no support	no support	no support	no support	PAW59641_PAW59566_barcode05_contig_205606.region001.gbk		unidentified	urban
848	133	PAW59641_PAW59566_barcode05	contig_206008	contig_206008.region001.gbk	0.858255	yes	Polyketide	T1PKS	T1PKS	as7	Bacteria	Pseudomonadota	Alphaproteobacteria	no support	no support	no support	no support	PAW59641_PAW59566_barcode05_contig_206008.region001.gbk		unidentified	urban
849	131	PAW59641_PAW59566_barcode05	contig_206096	contig_206096.region001.gbk	1.49e-08	no	Other	arylpolyene	arylpolyene	as7	Bacteria	Actinomycetota	Actinomycetes	Mycobacteriales	Mycobacteriaceae	no support	no support	PAW59641_PAW59566_barcode05_contig_206096.region001.gbk	BGC0001212	nannocystin a	urban
850	4	PAW59641_PAW59566_barcode05	contig_206149	contig_206149.region001.gbk	1.31782	yes	RiPP	RiPP-like	RiPP-like	as7	Bacteria	Actinomycetota	Actinomycetes	Mycobacteriales	Mycobacteriaceae	no support	no support	PAW59641_PAW59566_barcode05_contig_206149.region001.gbk		unidentified	urban
851	91	PAW59641_PAW59566_barcode05	contig_206157	contig_206157.region001.gbk	0	no	RiPP	lassopeptide	lassopeptide	as7	Bacteria	Actinomycetota	Actinomycetes	Kineosporiales	Kineosporiaceae	Kineococcus	no support	PAW59641_PAW59566_barcode05_contig_206157.region001.gbk		unidentified	urban
852	131	PAW59641_PAW59566_barcode05	contig_206239	contig_206239.region001.gbk	0.885646	yes	Other	arylpolyene	arylpolyene	as7	Bacteria	Actinomycetota	no support	no support	no support	no support	no support	PAW59641_PAW59566_barcode05_contig_206239.region001.gbk	BGC0001204	versipelostatin	urban
853	129	PAW59641_PAW59566_barcode05	contig_206262	contig_206262.region001.gbk	0.880531	yes	Terpene	generic	terpene	as7	Bacteria	Acidobacteriota	no support	no support	no support	no support	no support	PAW59641_PAW59566_barcode05_contig_206262.region001.gbk	BGC0000362	glycopeptidolipid	urban
854	96	PAW59641_PAW59566_barcode05	contig_206399	contig_206399.region001.gbk	1.07629	yes	Polyketide	T3PKS	T3PKS	as7	Bacteria	Actinomycetota	Actinomycetes	Micrococcales	Microbacteriaceae	Subtercola	no support	PAW59641_PAW59566_barcode05_contig_206399.region001.gbk		unidentified	urban
855	130	PAW59641_PAW59566_barcode05	contig_206409	contig_206409.region001.gbk	1.04895	yes	Polyketide	T1PKS	T1PKS	as7	Bacteria	Pseudomonadota	no support	no support	no support	no support	no support	PAW59641_PAW59566_barcode05_contig_206409.region001.gbk	BGC0000282	alkylresorcinol	urban
856	15	PAW59641_PAW59566_barcode05	contig_206471	contig_206471.region001.gbk	1.07942	yes	Other	hserlactone	hserlactone	as7	Bacteria	Pseudomonadota	Alphaproteobacteria	no support	no support	no support	no support	PAW59641_PAW59566_barcode05_contig_206471.region001.gbk	BGC0000954	ajudazol A	urban
857	78	PAW59641_PAW59566_barcode05	contig_206667	contig_206667.region001.gbk	1.22629	yes	NRP	generic	NRPS	as7	Bacteria	no support	no support	no support	no support	no support	no support	PAW59641_PAW59566_barcode05_contig_206667.region001.gbk		unidentified	urban
858	13	PAW59641_PAW59566_barcode05	contig_206880	contig_206880.region001.gbk	1.49e-08	no	Unknown	unknown			Bacteria	Actinomycetota	no support	no support	no support	no support	no support	PAW59641_PAW59566_barcode05_contig_206880.region001.gbk		unidentified	urban
859	66	PAW59641_PAW59566_barcode05	contig_206987	contig_206987.region001.gbk	1.02364	yes	Terpene	generic	terpene	as7	Bacteria	Pseudomonadota	Alphaproteobacteria	Rhodospirillales	no support	no support	no support	PAW59641_PAW59566_barcode05_contig_206987.region001.gbk	BGC0002285	aborycin	urban
860	98	PAW59641_PAW59566_barcode05	contig_207756	contig_207756.region001.gbk	0.805417	yes	Terpene	generic	terpene	as7	Bacteria	Actinomycetota	NA	NA	NA	NA	Actinomycetota bacterium	PAW59641_PAW59566_barcode05_contig_207756.region001.gbk		unidentified	urban
861	53	PAW59641_PAW59566_barcode05	contig_207816	contig_207816.region001.gbk	1.17565	yes	Other	NAPAA	NAPAA	as7	Bacteria	Actinomycetota	no support	no support	no support	no support	no support	PAW59641_PAW59566_barcode05_contig_207816.region001.gbk	BGC0001456	isorenieratene	urban
862	51	PAW59641_PAW59566_barcode05	contig_207817	contig_207817.region001.gbk	1.2143	yes	NRP	NRPS-like	NRPS-like	as7	Bacteria	Bacteroidota	Sphingobacteriia	Sphingobacteriales	Sphingobacteriaceae	Pedobacter	no support	PAW59641_PAW59566_barcode05_contig_207817.region001.gbk	BGC0002174	Îµ-Poly-L-lysine	urban
863	42	PAW59641_PAW59566_barcode05	contig_207927	contig_207927.region001.gbk	0.781769	yes	RiPP	RiPP-like	RiPP-like	as7	Bacteria	Pseudomonadota	Alphaproteobacteria	no support	no support	no support	no support	PAW59641_PAW59566_barcode05_contig_207927.region001.gbk		unidentified	urban
864	38	PAW59641_PAW59566_barcode05	contig_207986	contig_207986.region001.gbk	1.2076	yes	NRP	NRPS-like	NRPS-like	as7	Bacteria	Actinomycetota	no support	no support	no support	no support	no support	PAW59641_PAW59566_barcode05_contig_207986.region001.gbk		unidentified	urban
865	72	PAW59641_PAW59566_barcode05	contig_208069	contig_208069.region001.gbk	1.13873	yes	Polyketide	T3PKS	T3PKS	as7	Bacteria	Actinomycetota	Actinomycetes	Micrococcales	Microbacteriaceae	no support	no support	PAW59641_PAW59566_barcode05_contig_208069.region001.gbk		unidentified	urban
866	29	PAW59641_PAW59566_barcode05	contig_208203	contig_208203.region001.gbk	1.21136	yes	Other	NAPAA	NAPAA	as7	Bacteria	Actinomycetota	no support	no support	no support	no support	no support	PAW59641_PAW59566_barcode05_contig_208203.region001.gbk	BGC0002362	loseolamycin A1/loseolamycin A2	urban
867	132	PAW59641_PAW59566_barcode05	contig_208206	contig_208206.region001.gbk	1.07681	yes	Other	arylpolyene	arylpolyene	as7	Bacteria	Acidobacteriota	no support	no support	no support	no support	no support	PAW59641_PAW59566_barcode05_contig_208206.region001.gbk	BGC0002174	Îµ-Poly-L-lysine	urban
868	4	PAW59641_PAW59566_barcode05	contig_208393	contig_208393.region001.gbk	1.3034	yes	Other	hserlactone	hserlactone	as7	Bacteria	Pseudomonadota	no support	no support	no support	no support	no support	PAW59641_PAW59566_barcode05_contig_208393.region001.gbk		unidentified	urban
869	15	PAW59641_PAW59566_barcode05	contig_2086	contig_2086.region001.gbk	1.49e-08	no	Other	hserlactone	hserlactone	as7	Bacteria	Pseudomonadota	Alphaproteobacteria	no support	no support	no support	no support	PAW59641_PAW59566_barcode05_contig_2086.region001.gbk		unidentified	urban
870	122	PAW59641_PAW59566_barcode05	contig_208647	contig_208647.region001.gbk	1.12246	yes	Polyketide	T3PKS	T3PKS	as7	Bacteria	Bacteroidota	Cytophagia	Cytophagales	Cytophagaceae	Spirosoma	no support	PAW59641_PAW59566_barcode05_contig_208647.region001.gbk		unidentified	urban
871	44	PAW59641_PAW59566_barcode05	contig_208930	contig_208930.region001.gbk	1.00244	yes	Other	phosphonate	phosphonate	as7	Bacteria	Pseudomonadota	Alphaproteobacteria	Caulobacterales	Caulobacteraceae	Caulobacter	Caulobacter sp.	PAW59641_PAW59566_barcode05_contig_208930.region001.gbk		unidentified	urban
872	38	PAW59641_PAW59566_barcode05	contig_208975	contig_208975.region001.gbk	1.20523	yes	NRP	NRPS-like	NRPS-like	as7	Bacteria	no support	no support	no support	no support	no support	no support	PAW59641_PAW59566_barcode05_contig_208975.region001.gbk		unidentified	urban
873	45	PAW59641_PAW59566_barcode05	contig_208997	contig_208997.region001.gbk	1.12424	yes	Terpene	generic	terpene	as7	Bacteria	Actinomycetota	no support	no support	no support	no support	no support	PAW59641_PAW59566_barcode05_contig_208997.region001.gbk	BGC0002572	heinamide A1/heinamide A2/heinamide A3/heinamide B1/heinamide B2/heinamide B3/heinamide B4/heinamide B5	urban
874	47	PAW59641_PAW59566_barcode05	contig_209060	contig_209060.region001.gbk	0.801942	yes	RiPP	redox-cofactor	redox-cofactor	as7	Bacteria	Actinomycetota	Actinomycetes	Pseudonocardiales	Pseudonocardiaceae	no support	no support	PAW59641_PAW59566_barcode05_contig_209060.region001.gbk		unidentified	urban
875	66	PAW59641_PAW59566_barcode05	contig_209202	contig_209202.region001.gbk	1.19328	yes	Unknown	unknown			Bacteria	Pseudomonadota	Alphaproteobacteria	Sphingomonadales	Sphingomonadaceae	no support	no support	PAW59641_PAW59566_barcode05_contig_209202.region001.gbk		unidentified	urban
876	133	PAW59641_PAW59566_barcode05	contig_209420	contig_209420.region001.gbk	0.7742	yes	Polyketide	T1PKS	T1PKS	as7	Bacteria	Pseudomonadota	Alphaproteobacteria	Hyphomicrobiales	Rhizobiaceae	no support	no support	PAW59641_PAW59566_barcode05_contig_209420.region001.gbk		unidentified	urban
877	19	PAW59641_PAW59566_barcode05	contig_209489	contig_209489.region001.gbk	0.900402	yes	Unknown	unknown			Bacteria	Actinomycetota	NA	NA	NA	NA	Actinomycetota bacterium	PAW59641_PAW59566_barcode05_contig_209489.region001.gbk		unidentified	urban
878	109	PAW59641_PAW59566_barcode05	contig_209544	contig_209544.region001.gbk	1.30193	yes	RiPP	RRE-containing	RRE-containing	as7	Bacteria	Pseudomonadota	no support	no support	no support	no support	no support	PAW59641_PAW59566_barcode05_contig_209544.region001.gbk	BGC0002285	aborycin	urban
879	43	PAW59641_PAW59566_barcode05	contig_209658	contig_209658.region001.gbk	1.08351	yes	Terpene	generic	terpene	as7	Bacteria	Pseudomonadota	no support	no support	no support	no support	no support	PAW59641_PAW59566_barcode05_contig_209658.region001.gbk		unidentified	urban
880	71	PAW59641_PAW59566_barcode05	contig_210075	contig_210075.region001.gbk	0.712921	yes	RiPP	RRE-containing	RRE-containing	as7	Bacteria	Pseudomonadota	Alphaproteobacteria	Hyphomicrobiales	Lichenihabitantaceae	Lichenibacterium	Lichenibacterium minor	PAW59641_PAW59566_barcode05_contig_210075.region001.gbk		unidentified	urban
881	43	PAW59641_PAW59566_barcode05	contig_210509	contig_210509.region001.gbk	1.2706	yes	Terpene	generic	terpene	as7	Bacteria	Bacteroidota	Cytophagia	Cytophagales	no support	no support	no support	PAW59641_PAW59566_barcode05_contig_210509.region001.gbk		unidentified	urban
882	135	PAW59641_PAW59566_barcode05	contig_210532	contig_210532.region001.gbk	1.06508	yes	Polyketide	T3PKS	T3PKS	as7	Bacteria	Pseudomonadota	Alphaproteobacteria	Rhodospirillales	no support	no support	no support	PAW59641_PAW59566_barcode05_contig_210532.region001.gbk		unidentified	urban
883	29	PAW59641_PAW59566_barcode05	contig_210595	contig_210595.region001.gbk	1.25166	yes	NRP	NRPS-like	NRPS-like	as7	Bacteria	Bacteroidota	Sphingobacteriia	Sphingobacteriales	Sphingobacteriaceae	Pedobacter	no support	PAW59641_PAW59566_barcode05_contig_210595.region001.gbk		unidentified	urban
884	134	PAW59641_PAW59566_barcode05	contig_210602	contig_210602.region001.gbk	0.919254	yes	Other	arylpolyene	arylpolyene	as7	Bacteria	Actinomycetota	no support	no support	no support	no support	no support	PAW59641_PAW59566_barcode05_contig_210602.region001.gbk		unidentified	urban
885	15	PAW59641_PAW59566_barcode05	contig_210690	contig_210690.region001.gbk	1.13676	yes	Other	hserlactone	hserlactone	as7	Bacteria	Pseudomonadota	Alphaproteobacteria	no support	no support	no support	no support	PAW59641_PAW59566_barcode05_contig_210690.region001.gbk		unidentified	urban
886	133	PAW59641_PAW59566_barcode05	contig_210795	contig_210795.region001.gbk	0.865557	yes	Polyketide	T1PKS	T1PKS	as7	Bacteria	Acidobacteriota	Terriglobia	Bryobacterales	no support	no support	no support	PAW59641_PAW59566_barcode05_contig_210795.region001.gbk		unidentified	urban
887	137	PAW59641_PAW59566_barcode05	contig_21147	contig_21147.region001.gbk	0.971334	yes	Polyketide	T1PKS	T1PKS	as7	Bacteria	Actinomycetota	Actinomycetes	no support	no support	no support	no support	PAW59641_PAW59566_barcode05_contig_21147.region001.gbk		unidentified	urban
888	130	PAW59641_PAW59566_barcode05	contig_211532	contig_211532.region001.gbk	0.778211	yes	Polyketide	T1PKS	T1PKS	as7	Bacteria	Actinomycetota	Actinomycetes	Mycobacteriales	Mycobacteriaceae	no support	no support	PAW59641_PAW59566_barcode05_contig_211532.region001.gbk	BGC0002101	heronamide C/heronamide A/heronamide B	urban
889	102	PAW59641_PAW59566_barcode05	contig_211652	contig_211652.region001.gbk	1.21285	yes	NRP	generic	NRPS	as7	Bacteria	Myxococcota	Myxococcia	Myxococcales	Archangiaceae	no support	no support	PAW59641_PAW59566_barcode05_contig_211652.region001.gbk		unidentified	urban
890	92	PAW59641_PAW59566_barcode05	contig_2117	contig_2117.region001.gbk	1.25099	yes	Terpene	generic	terpene	as7	Bacteria	Actinomycetota	Actinomycetes	Kineosporiales	Kineosporiaceae	Kineococcus	no support	PAW59641_PAW59566_barcode05_contig_2117.region001.gbk		unidentified	urban
891	76	PAW59641_PAW59566_barcode05	contig_211808	contig_211808.region001.gbk	1.29657	yes	Other	ectoine	ectoine	as7	Bacteria	Pseudomonadota	no support	no support	no support	no support	no support	PAW59641_PAW59566_barcode05_contig_211808.region001.gbk		unidentified	urban
892	83	PAW59641_PAW59566_barcode05	contig_211811	contig_211811.region001.gbk	1.05071	yes	Polyketide	T3PKS	T3PKS	as7	Bacteria	no support	no support	no support	no support	no support	no support	PAW59641_PAW59566_barcode05_contig_211811.region001.gbk	BGC0000853	ectoine	urban
893	78	PAW59641_PAW59566_barcode05	contig_211892	contig_211892.region001.gbk	1.21289	yes	NRP	NRPS-like	NRPS-like	as7	Bacteria	Actinomycetota	Actinomycetes	Mycobacteriales	Mycobacteriaceae	no support	no support	PAW59641_PAW59566_barcode05_contig_211892.region001.gbk		unidentified	urban
894	1	PAW59641_PAW59566_barcode05	contig_211947	contig_211947.region001.gbk	1.21211	yes	RiPP	RiPP-like	RiPP-like	as7	Bacteria	Actinomycetota	no support	no support	no support	no support	no support	PAW59641_PAW59566_barcode05_contig_211947.region001.gbk		unidentified	urban
895	4	PAW59641_PAW59566_barcode05	contig_212250	contig_212250.region001.gbk	1.22396	yes	Other	hserlactone	hserlactone	as7	Bacteria	no support	no support	no support	no support	no support	no support	PAW59641_PAW59566_barcode05_contig_212250.region001.gbk		unidentified	urban
896	83	PAW59641_PAW59566_barcode05	contig_212377	contig_212377.region001.gbk	1.3116	yes	Terpene	generic	terpene	as7	Bacteria	Actinomycetota	Actinomycetes	Motilibacterales	Motilibacteraceae	Motilibacter	Motilibacter peucedani	PAW59641_PAW59566_barcode05_contig_212377.region001.gbk		unidentified	urban
897	77	PAW59641_PAW59566_barcode05	contig_212543	contig_212543.region001.gbk	1.16384	yes	Other	NAPAA	NAPAA	as7	Bacteria	Actinomycetota	Actinomycetes	Mycobacteriales	Mycobacteriaceae	no support	no support	PAW59641_PAW59566_barcode05_contig_212543.region001.gbk		unidentified	urban
898	133	PAW59641_PAW59566_barcode05	contig_212672	contig_212672.region001.gbk	1.02354	yes	NRP	generic	NRPS	as7	Bacteria	no support	no support	no support	no support	no support	no support	PAW59641_PAW59566_barcode05_contig_212672.region001.gbk	BGC0002174	Îµ-Poly-L-lysine	urban
899	32	PAW59641_PAW59566_barcode05	contig_21277	contig_21277.region001.gbk	1.03896	yes	Terpene	generic	terpene	as7	Bacteria	Actinomycetota	no support	no support	no support	no support	no support	PAW59641_PAW59566_barcode05_contig_21277.region001.gbk	BGC0001327	rakicidin A/rakicidin B	urban
900	31	PAW59641_PAW59566_barcode05	contig_213091	contig_213091.region001.gbk	1.21543	yes	NRP	thioamide-NRP	thioamide-NRP	as7	Bacteria	no support	no support	no support	no support	no support	no support	PAW59641_PAW59566_barcode05_contig_213091.region001.gbk		unidentified	urban
901	21	PAW59641_PAW59566_barcode05	contig_213195	contig_213195.region001.gbk	1.24435	yes	Terpene	generic	terpene	as7	Bacteria	Bacteroidota	no support	no support	no support	no support	no support	PAW59641_PAW59566_barcode05_contig_213195.region001.gbk		unidentified	urban
902	85	PAW59641_PAW59566_barcode05	contig_213231	contig_213231.region001.gbk	1.05162	yes	Polyketide	T3PKS	T3PKS	as7	Bacteria	Bacteroidota	Chitinophagia	Chitinophagales	Chitinophagaceae	no support	no support	PAW59641_PAW59566_barcode05_contig_213231.region001.gbk		unidentified	urban
903	3	PAW59641_PAW59566_barcode05	contig_213236	contig_213236.region001.gbk	0.927874	yes	RiPP	RiPP-like	RiPP-like	as7	Bacteria	Actinomycetota	Actinomycetes	no support	no support	no support	no support	PAW59641_PAW59566_barcode05_contig_213236.region001.gbk	BGC0000289	A40926	urban
904	139	PAW59641_PAW59566_barcode05	contig_213321	contig_213321.region001.gbk	1.178	yes	Other	arylpolyene	arylpolyene	as7	Bacteria	Gemmatimonadota	Gemmatimonadia	Gemmatimonadales	Gemmatimonadaceae	NA	Gemmatimonadaceae bacterium	PAW59641_PAW59566_barcode05_contig_213321.region001.gbk		unidentified	urban
905	114	PAW59641_PAW59566_barcode05	contig_213338	contig_213338.region001.gbk	1.14687	yes	NRP	NRPS-like	NRPS-like	as7	Bacteria	no support	no support	no support	no support	no support	no support	PAW59641_PAW59566_barcode05_contig_213338.region001.gbk	BGC0000838	flexirubin	urban
906	47	PAW59641_PAW59566_barcode05	contig_213513	contig_213513.region001.gbk	0.461986	yes	RiPP	redox-cofactor	redox-cofactor	as7	Bacteria	no support	no support	no support	no support	no support	no support	PAW59641_PAW59566_barcode05_contig_213513.region001.gbk	BGC0001135	bicornutin A1/bicornutin A2	urban
907	69	PAW59641_PAW59566_barcode05	contig_213536	contig_213536.region001.gbk	1.26113	yes	NRP	NRPS-like	NRPS-like	as7	Bacteria	Pseudomonadota	no support	no support	no support	no support	no support	PAW59641_PAW59566_barcode05_contig_213536.region001.gbk	BGC0000785	O-antigen	urban
908	54	PAW59641_PAW59566_barcode05	contig_213548	contig_213548.region001.gbk	1.27195	yes	NRP	generic	NRPS	as7	Bacteria	Actinomycetota	Actinomycetes	no support	no support	no support	no support	PAW59641_PAW59566_barcode05_contig_213548.region001.gbk	BGC0002624	fischerazole A/fischerazole B/fischerazole C	urban
909	137	PAW59641_PAW59566_barcode05	contig_213678	contig_213678.region001.gbk	0.962777	yes	Polyketide	T1PKS	T1PKS	as7	Bacteria	Actinomycetota	Actinomycetes	no support	no support	no support	no support	PAW59641_PAW59566_barcode05_contig_213678.region001.gbk		unidentified	urban
910	38	PAW59641_PAW59566_barcode05	contig_214122	contig_214122.region001.gbk	1.2317	yes	NRP	generic	NRPS	as7	Bacteria	Actinomycetota	Actinomycetes	Kineosporiales	Kineosporiaceae	Kineosporia	Kineosporia succinea	PAW59641_PAW59566_barcode05_contig_214122.region001.gbk		unidentified	urban
911	32	PAW59641_PAW59566_barcode05	contig_214126	contig_214126.region001.gbk	1.19816	yes	Terpene	generic	terpene	as7	Bacteria	Bacteroidota	no support	no support	no support	no support	no support	PAW59641_PAW59566_barcode05_contig_214126.region001.gbk	BGC0000366	gobichelin A/gobichelin B	urban
912	43	PAW59641_PAW59566_barcode05	contig_214222	contig_214222.region001.gbk	1.15489	yes	Terpene	generic	terpene	as7	Bacteria	Pseudomonadota	Alphaproteobacteria	Hyphomicrobiales	Lichenihabitantaceae	Lichenibacterium	no support	PAW59641_PAW59566_barcode05_contig_214222.region001.gbk		unidentified	urban
913	38	PAW59641_PAW59566_barcode05	contig_214488	contig_214488.region001.gbk	1.1587	yes	NRP	NRPS-like	NRPS-like	as7	Bacteria	Pseudomonadota	Betaproteobacteria	Burkholderiales	Comamonadaceae	Variovorax	no support	PAW59641_PAW59566_barcode05_contig_214488.region001.gbk		unidentified	urban
914	38	PAW59641_PAW59566_barcode05	contig_214622	contig_214622.region001.gbk	1.17808	yes	NRP	NRPS-like	NRPS-like	as7	Bacteria	Actinomycetota	Actinomycetes	no support	no support	no support	no support	PAW59641_PAW59566_barcode05_contig_214622.region001.gbk		unidentified	urban
915	115	PAW59641_PAW59566_barcode05	contig_21463	contig_21463.region001.gbk	1.12926	yes	Terpene	generic	terpene	as7	Bacteria	Pseudomonadota	Alphaproteobacteria	Hyphomicrobiales	Methylobacteriaceae	Methylobacterium	no support	PAW59641_PAW59566_barcode05_contig_21463.region001.gbk	BGC0001968	cadaside A/cadaside B	urban
916	96	PAW59641_PAW59566_barcode05	contig_214640	contig_214640.region001.gbk	1.17213	yes	Polyketide	T3PKS	T3PKS	as7	Bacteria	Actinomycetota	Actinomycetes	Micrococcales	Microbacteriaceae	no support	no support	PAW59641_PAW59566_barcode05_contig_214640.region001.gbk		unidentified	urban
917	41	PAW59641_PAW59566_barcode05	contig_214766	contig_214766.region001.gbk	1.02971	yes	RiPP	RiPP-like	RiPP-like	as7	Bacteria	Pseudomonadota	Alphaproteobacteria	Hyphomicrobiales	Lichenihabitantaceae	Lichenihabitans	no support	PAW59641_PAW59566_barcode05_contig_214766.region001.gbk	BGC0000282	alkylresorcinol	urban
918	18	PAW59641_PAW59566_barcode05	contig_214895	contig_214895.region001.gbk	0.766577	yes	Terpene	generic	terpene	as7	Bacteria	Acidobacteriota	no support	no support	no support	no support	no support	PAW59641_PAW59566_barcode05_contig_214895.region001.gbk		unidentified	urban
919	35	PAW59641_PAW59566_barcode05	contig_215225	contig_215225.region001.gbk	0.918516	yes	Terpene	generic	terpene	as7	Bacteria	Pseudomonadota	Alphaproteobacteria	Sphingomonadales	Sphingomonadaceae	Sphingomonas	no support	PAW59641_PAW59566_barcode05_contig_215225.region001.gbk		unidentified	urban
920	32	PAW59641_PAW59566_barcode05	contig_215241	contig_215241.region001.gbk	1.0689	yes	Terpene	generic	terpene	as7	Bacteria	Gemmatimonadota	no support	no support	no support	no support	no support	PAW59641_PAW59566_barcode05_contig_215241.region001.gbk	BGC0000641	carotenoid	urban
921	72	PAW59641_PAW59566_barcode05	contig_215352	contig_215352.region001.gbk	1.07032	yes	Polyketide	T3PKS	T3PKS	as7	Bacteria	no support	no support	no support	no support	no support	no support	PAW59641_PAW59566_barcode05_contig_215352.region001.gbk		unidentified	urban
922	76	PAW59641_PAW59566_barcode05	contig_215417	contig_215417.region001.gbk	0.89626	yes	Terpene	generic	terpene	as7	Bacteria	Pseudomonadota	Alphaproteobacteria	Hyphomicrobiales	Lichenihabitantaceae	Lichenibacterium	no support	PAW59641_PAW59566_barcode05_contig_215417.region001.gbk		unidentified	urban
923	26	PAW59641_PAW59566_barcode05	contig_215431	contig_215431.region001.gbk	0.999273	yes	RiPP	RRE-containing	RRE-containing	as7	Bacteria	no support	no support	no support	no support	no support	no support	PAW59641_PAW59566_barcode05_contig_215431.region001.gbk		unidentified	urban
924	10	PAW59641_PAW59566_barcode05	contig_215680	contig_215680.region001.gbk	1.25242	yes	Other	hserlactone	hserlactone	as7	Bacteria	Pseudomonadota	Alphaproteobacteria	Hyphomicrobiales	Methylobacteriaceae	Methylobacterium	no support	PAW59641_PAW59566_barcode05_contig_215680.region001.gbk		unidentified	urban
925	5	PAW59641_PAW59566_barcode05	contig_215858	contig_215858.region001.gbk	1.25835	yes	Other	hserlactone	hserlactone	as7	Bacteria	Pseudomonadota	Alphaproteobacteria	Hyphomicrobiales	Nitrobacteraceae	Bradyrhizobium	no support	PAW59641_PAW59566_barcode05_contig_215858.region001.gbk		unidentified	urban
926	43	PAW59641_PAW59566_barcode05	contig_215999	contig_215999.region001.gbk	0.970949	yes	Terpene	generic	terpene	as7	Bacteria	Pseudomonadota	Alphaproteobacteria	Hyphomicrobiales	no support	no support	no support	PAW59641_PAW59566_barcode05_contig_215999.region001.gbk		unidentified	urban
927	96	PAW59641_PAW59566_barcode05	contig_216316	contig_216316.region001.gbk	1.24932	yes	Polyketide	PKS-like	PKS-like	as7	Bacteria	no support	no support	no support	no support	no support	no support	PAW59641_PAW59566_barcode05_contig_216316.region001.gbk	BGC0000656	zeaxanthin	urban
928	72	PAW59641_PAW59566_barcode05	contig_216497	contig_216497.region001.gbk	1.23806	yes	Polyketide	T3PKS	T3PKS	as7	Bacteria	Actinomycetota	Actinomycetes	Micromonosporales	Micromonosporaceae*	no support	no support	PAW59641_PAW59566_barcode05_contig_216497.region001.gbk		unidentified	urban
929	43	PAW59641_PAW59566_barcode05	contig_216561	contig_216561.region001.gbk	0.921236	yes	Terpene	generic	terpene	as7	Bacteria	Pseudomonadota	Alphaproteobacteria	Sphingomonadales	Sphingomonadaceae	Sphingomonas	no support	PAW59641_PAW59566_barcode05_contig_216561.region001.gbk	BGC0002362	loseolamycin A1/loseolamycin A2	urban
930	46	PAW59641_PAW59566_barcode05	contig_216615	contig_216615.region001.gbk	1.17601	yes	RiPP	RiPP-like	RiPP-like	as7	Bacteria	Bacteroidota	Cytophagia	Cytophagales	Cytophagaceae	Spirosoma	no support	PAW59641_PAW59566_barcode05_contig_216615.region001.gbk	BGC0000656	zeaxanthin	urban
931	47	PAW59641_PAW59566_barcode05	contig_216632	contig_216632.region001.gbk	1.23404	yes	RiPP	RRE-containing	RRE-containing	as7	Bacteria	Actinomycetota	no support	no support	no support	no support	no support	PAW59641_PAW59566_barcode05_contig_216632.region001.gbk		unidentified	urban
932	115	PAW59641_PAW59566_barcode05	contig_216633	contig_216633.region001.gbk	0.815131	yes	Terpene	generic	terpene	as7	Bacteria	Pseudomonadota	Alphaproteobacteria	Rhodospirillales	no support	no support	no support	PAW59641_PAW59566_barcode05_contig_216633.region001.gbk		unidentified	urban
933	68	PAW59641_PAW59566_barcode05	contig_216775	contig_216775.region001.gbk	0.715713	yes	Other	betalactone	betalactone	as7	Bacteria	no support	no support	no support	no support	no support	no support	PAW59641_PAW59566_barcode05_contig_216775.region001.gbk		unidentified	urban
934	129	PAW59641_PAW59566_barcode05	contig_21686	contig_21686.region001.gbk	1.13578	yes	Other	arylpolyene	arylpolyene	as7	Bacteria	Pseudomonadota	no support	no support	no support	no support	no support	PAW59641_PAW59566_barcode05_contig_21686.region001.gbk		unidentified	urban
935	48	PAW59641_PAW59566_barcode05	contig_216955	contig_216955.region001.gbk	0.951822	yes	Terpene	generic	terpene	as7	Bacteria	Pseudomonadota	Alphaproteobacteria	Hyphomicrobiales	no support	no support	no support	PAW59641_PAW59566_barcode05_contig_216955.region001.gbk	BGC0002384	lysocin E	urban
936	42	PAW59641_PAW59566_barcode05	contig_216983	contig_216983.region001.gbk	1.30619	yes	RiPP	LAP	LAP	as7	Bacteria	Bacteroidota	Cytophagia	Cytophagales	Spirosomataceae	Fibrella	Fibrella aestuarina	PAW59641_PAW59566_barcode05_contig_216983.region001.gbk		unidentified	urban
937	45	PAW59641_PAW59566_barcode05	contig_217111	contig_217111.region001.gbk	1.34678	yes	Other	siderophore	NI-siderophore	as7	Bacteria	no support	no support	no support	no support	no support	no support	PAW59641_PAW59566_barcode05_contig_217111.region001.gbk		unidentified	urban
938	84	PAW59641_PAW59566_barcode05	contig_217132	contig_217132.region001.gbk	1.26378	yes	RiPP	RiPP-like	RiPP-like	as7	Bacteria	Actinomycetota	no support	no support	no support	no support	no support	PAW59641_PAW59566_barcode05_contig_217132.region001.gbk	BGC0002692	speibonoxamine/desoxy-desferrioxamine D1/desferrioxamine D1/desferrioxamine B/didesoxy-desferrioxamine D1/desoxy-desferrioxamine B/didesoxy-desferrioxamine B	urban
939	72	PAW59641_PAW59566_barcode05	contig_21720	contig_21720.region001.gbk	1.1182	yes	Polyketide	T3PKS	T3PKS	as7	Bacteria	Pseudomonadota	no support	no support	no support	no support	no support	PAW59641_PAW59566_barcode05_contig_21720.region001.gbk		unidentified	urban
940	29	PAW59641_PAW59566_barcode05	contig_217272	contig_217272.region001.gbk	1.18695	yes	Other	NAPAA	NAPAA	as7	Bacteria	Actinomycetota	no support	no support	no support	no support	no support	PAW59641_PAW59566_barcode05_contig_217272.region001.gbk		unidentified	urban
941	127	PAW59641_PAW59566_barcode05	contig_217412	contig_217412.region001.gbk	1.16822	yes	NRP	generic	NRPS	as7	Bacteria	no support	no support	no support	no support	no support	no support	PAW59641_PAW59566_barcode05_contig_217412.region001.gbk		unidentified	urban
942	70	PAW59641_PAW59566_barcode05	contig_217515	contig_217515.region001.gbk	1.30705	yes	Other	indole	indole	as7	Bacteria	Pseudomonadota	no support	no support	no support	no support	no support	PAW59641_PAW59566_barcode05_contig_217515.region001.gbk	BGC0000367	gramicidin	urban
943	26	PAW59641_PAW59566_barcode05	contig_217719	contig_217719.region001.gbk	1.00742	yes	RiPP	RRE-containing	RRE-containing	as7	Bacteria	Bacteroidota	Sphingobacteriia	Sphingobacteriales	Sphingobacteriaceae	Pedobacter	Pedobacter sp.	PAW59641_PAW59566_barcode05_contig_217719.region001.gbk		unidentified	urban
944	96	PAW59641_PAW59566_barcode05	contig_217928	contig_217928.region001.gbk	1.07522	yes	Polyketide	T3PKS	T3PKS	as7	Bacteria	Actinomycetota	Actinomycetes	Mycobacteriales	Mycobacteriaceae	no support	no support	PAW59641_PAW59566_barcode05_contig_217928.region001.gbk		unidentified	urban
945	42	PAW59641_PAW59566_barcode05	contig_218136	contig_218136.region001.gbk	1.16691	yes	RiPP	thioamitides	thioamitides	as7	Bacteria	Gemmatimonadota	no support	no support	no support	no support	no support	PAW59641_PAW59566_barcode05_contig_218136.region001.gbk	BGC0000282	alkylresorcinol	urban
946	132	PAW59641_PAW59566_barcode05	contig_218366	contig_218366.region001.gbk	0.92131	yes	Other	arylpolyene	arylpolyene	as7	Bacteria	Bacteroidota	Cytophagia	Cytophagales	Hymenobacteraceae	Hymenobacter	no support	PAW59641_PAW59566_barcode05_contig_218366.region001.gbk		unidentified	urban
947	88	PAW59641_PAW59566_barcode05	contig_218926	contig_218926.region001.gbk	1.30527	yes	NRP	NRPS-like	NRPS-like	as7	Bacteria	Actinomycetota	Actinomycetes	Mycobacteriales	Mycobacteriaceae	no support	no support	PAW59641_PAW59566_barcode05_contig_218926.region001.gbk	BGC0000838	flexirubin	urban
948	84	PAW59641_PAW59566_barcode05	contig_219057	contig_219057.region001.gbk	0.595019	yes	Terpene	generic	terpene	as7	Bacteria	Pseudomonadota	Alphaproteobacteria	no support	no support	no support	no support	PAW59641_PAW59566_barcode05_contig_219057.region001.gbk		unidentified	urban
949	38	PAW59641_PAW59566_barcode05	contig_219075	contig_219075.region001.gbk	1.16028	yes	NRP	NRPS-like	NRPS-like	as7	Bacteria	no support	no support	no support	no support	no support	no support	PAW59641_PAW59566_barcode05_contig_219075.region001.gbk	BGC0000647	carotenoid	urban
950	97	PAW59641_PAW59566_barcode05	contig_219284	contig_219284.region001.gbk	1.00984	yes	Terpene	generic	terpene	as7	Bacteria	no support	no support	no support	no support	no support	no support	PAW59641_PAW59566_barcode05_contig_219284.region001.gbk	BGC0002079	omnipeptin	urban
951	89	PAW59641_PAW59566_barcode05	contig_219362	contig_219362.region001.gbk	0.961937	yes	Polyketide	T3PKS	T3PKS	as7	Bacteria	Pseudomonadota	Alphaproteobacteria	Caulobacterales	Caulobacteraceae	Caulobacter	Caulobacter sp.	PAW59641_PAW59566_barcode05_contig_219362.region001.gbk		unidentified	urban
952	78	PAW59641_PAW59566_barcode05	contig_219390	contig_219390.region001.gbk	1.26567	yes	NRP	NRPS-like	NRPS-like	as7	Bacteria	Actinomycetota	Actinomycetes	no support	no support	no support	no support	PAW59641_PAW59566_barcode05_contig_219390.region001.gbk		unidentified	urban
953	38	PAW59641_PAW59566_barcode05	contig_219542	contig_219542.region001.gbk	1.19025	yes	NRP	NRPS-like	NRPS-like	as7	Bacteria	Actinomycetota	Actinomycetes	Kineosporiales	Kineosporiaceae	Kineococcus	no support	PAW59641_PAW59566_barcode05_contig_219542.region001.gbk	BGC0001351	cahuitamycin A/cahuitamycin B/cahuitamycin C	urban
954	128	PAW59641_PAW59566_barcode05	contig_219789	contig_219789.region001.gbk	1.31178	yes	Other	arylpolyene	arylpolyene	as7	Bacteria	Pseudomonadota	Gammaproteobacteria	Enterobacterales	Erwiniaceae	Buchnera	Buchnera aphidicola	PAW59641_PAW59566_barcode05_contig_219789.region001.gbk		unidentified	urban
955	83	PAW59641_PAW59566_barcode05	contig_219983	contig_219983.region001.gbk	1.05244	yes	Polyketide	T3PKS	T3PKS	as7	Bacteria	Bacteroidota	no support	no support	no support	no support	no support	PAW59641_PAW59566_barcode05_contig_219983.region001.gbk		unidentified	urban
956	129	PAW59641_PAW59566_barcode05	contig_220121	contig_220121.region001.gbk	0.954484	yes	Polyketide	T3PKS	T3PKS	as7	Bacteria	Bacteroidota	Cytophagia	Cytophagales	Cytophagaceae	Spirosoma	no support	PAW59641_PAW59566_barcode05_contig_220121.region001.gbk		unidentified	urban
957	15	PAW59641_PAW59566_barcode05	contig_220199	contig_220199.region001.gbk	1.07942	yes	Other	hserlactone	hserlactone	as7	Bacteria	Pseudomonadota	no support	no support	no support	no support	no support	PAW59641_PAW59566_barcode05_contig_220199.region001.gbk		unidentified	urban
958	31	PAW59641_PAW59566_barcode05	contig_220314	contig_220314.region001.gbk	0.973609	yes	Other	betalactone	betalactone	as7	Bacteria	Actinomycetota	Actinomycetes	Micrococcales	Microbacteriaceae	no support	no support	PAW59641_PAW59566_barcode05_contig_220314.region001.gbk		unidentified	urban
959	96	PAW59641_PAW59566_barcode05	contig_220426	contig_220426.region001.gbk	1.18574	yes	Polyketide	T3PKS	T3PKS	as7	Bacteria	Actinomycetota	no support	no support	no support	no support	no support	PAW59641_PAW59566_barcode05_contig_220426.region001.gbk		unidentified	urban
960	38	PAW59641_PAW59566_barcode05	contig_220635	contig_220635.region001.gbk	1.1868	yes	NRP	generic	NRPS	as7	Bacteria	Actinomycetota	Actinomycetes	Pseudonocardiales	Pseudonocardiaceae	Actinomycetospora	no support	PAW59641_PAW59566_barcode05_contig_220635.region001.gbk	BGC0002362	loseolamycin A1/loseolamycin A2	urban
961	134	PAW59641_PAW59566_barcode05	contig_22128	contig_22128.region001.gbk	0.933371	yes	Other	arylpolyene	arylpolyene	as7	Bacteria	Myxococcota	NA	Polyangiales	Labilitrichaceae	Labilithrix	Labilithrix sp.*	PAW59641_PAW59566_barcode05_contig_22128.region001.gbk	BGC0000374	hormaomycin/hormaomycin A1/hormaomycin A2/hormaomycin A3/hormaomycin A4/hormaomycin A5/hormaomycin A6	urban
962	42	PAW59641_PAW59566_barcode05	contig_22179	contig_22179.region001.gbk	0.723936	yes	RiPP	RiPP-like	RiPP-like	as7	Bacteria	Pseudomonadota	Alphaproteobacteria	no support	no support	no support	no support	PAW59641_PAW59566_barcode05_contig_22179.region001.gbk		unidentified	urban
963	42	PAW59641_PAW59566_barcode05	contig_22513	contig_22513.region001.gbk	0.85015	yes	RiPP	RiPP-like	RiPP-like	as7	Bacteria	Acidobacteriota	NA	NA	NA	NA	Acidobacteriota bacterium	PAW59641_PAW59566_barcode05_contig_22513.region001.gbk		unidentified	urban
964	16	PAW59641_PAW59566_barcode05	contig_22588	contig_22588.region001.gbk	0.97036	yes	Terpene	generic	terpene	as7	Bacteria	no support	no support	no support	no support	no support	no support	PAW59641_PAW59566_barcode05_contig_22588.region001.gbk		unidentified	urban
965	96	PAW59641_PAW59566_barcode05	contig_23026	contig_23026.region001.gbk	1.15469	yes	Polyketide	T3PKS	T3PKS	as7	Bacteria	Actinomycetota	no support	no support	no support	no support	no support	PAW59641_PAW59566_barcode05_contig_23026.region001.gbk		unidentified	urban
966	116	PAW59641_PAW59566_barcode05	contig_23300	contig_23300.region001.gbk	1.24727	yes	RiPP	RRE-containing	RRE-containing	as7	Bacteria	Actinomycetota	no support	no support	no support	no support	no support	PAW59641_PAW59566_barcode05_contig_23300.region001.gbk	BGC0000282	alkylresorcinol	urban
967	6	PAW59641_PAW59566_barcode05	contig_23308	contig_23308.region001.gbk	1.28051	yes	RiPP	proteusin	proteusin	as7	Bacteria	no support	no support	no support	no support	no support	no support	PAW59641_PAW59566_barcode05_contig_23308.region001.gbk		unidentified	urban
968	1	PAW59641_PAW59566_barcode05	contig_23397	contig_23397.region001.gbk	1.15608	yes	RiPP	RiPP-like	RiPP-like	as7	Bacteria	Pseudomonadota	Alphaproteobacteria	no support	no support	no support	no support	PAW59641_PAW59566_barcode05_contig_23397.region001.gbk		unidentified	urban
969	14	PAW59641_PAW59566_barcode05	contig_23768	contig_23768.region001.gbk	1.23865	yes	Other	betalactone	betalactone	as7	Bacteria	Pseudomonadota	no support	no support	no support	no support	no support	PAW59641_PAW59566_barcode05_contig_23768.region001.gbk		unidentified	urban
970	47	PAW59641_PAW59566_barcode05	contig_23769	contig_23769.region001.gbk	1.24563	yes	RiPP	RRE-containing	RRE-containing	as7	Bacteria	Bacteroidota	Cytophagia	Cytophagales	Cytophagaceae	Spirosoma	no support	PAW59641_PAW59566_barcode05_contig_23769.region001.gbk		unidentified	urban
971	106	PAW59641_PAW59566_barcode05	contig_23948	contig_23948.region001.gbk	1.18746	yes	Terpene	generic	terpene	as7	Bacteria	Actinomycetota	Actinomycetes	no support	no support	no support	no support	PAW59641_PAW59566_barcode05_contig_23948.region001.gbk		unidentified	urban
972	11	PAW59641_PAW59566_barcode05	contig_23985	contig_23985.region001.gbk	0.783337	yes	Terpene	generic	terpene	as7	Bacteria	Pseudomonadota	Alphaproteobacteria	Hyphomicrobiales	Lichenihabitantaceae	Lichenibacterium	no support	PAW59641_PAW59566_barcode05_contig_23985.region001.gbk		unidentified	urban
973	91	PAW59641_PAW59566_barcode05	contig_24073	contig_24073.region001.gbk	1.14925	yes	RiPP	lassopeptide	lassopeptide	as7	Bacteria	Pseudomonadota	no support	no support	no support	no support	no support	PAW59641_PAW59566_barcode05_contig_24073.region001.gbk		unidentified	urban
974	3	PAW59641_PAW59566_barcode05	contig_24081	contig_24081.region001.gbk	1.08019	yes	RiPP	RiPP-like	RiPP-like	as7	Bacteria	Pseudomonadota	Alphaproteobacteria	Hyphomicrobiales	no support	no support	no support	PAW59641_PAW59566_barcode05_contig_24081.region001.gbk		unidentified	urban
975	38	PAW59641_PAW59566_barcode05	contig_24208	contig_24208.region001.gbk	1.22281	yes	NRP	generic	NRPS	as7	Bacteria	Actinomycetota	Actinomycetes	no support	no support	no support	no support	PAW59641_PAW59566_barcode05_contig_24208.region001.gbk		unidentified	urban
976	102	PAW59641_PAW59566_barcode05	contig_24222	contig_24222.region001.gbk	1.18948	yes	NRP	generic	NRPS	as7	Bacteria	Actinomycetota	Actinomycetes	Mycobacteriales	Mycobacteriaceae	Mycolicibacterium	Mycolicibacterium hodleri	PAW59641_PAW59566_barcode05_contig_24222.region001.gbk	BGC0001297	WS9326	urban
977	72	PAW59641_PAW59566_barcode05	contig_24308	contig_24308.region001.gbk	1.14901	yes	Polyketide	T3PKS	T3PKS	as7	Bacteria	Bacteroidota	no support	no support	no support	no support	no support	PAW59641_PAW59566_barcode05_contig_24308.region001.gbk		unidentified	urban
978	128	PAW59641_PAW59566_barcode05	contig_24377	contig_24377.region001.gbk	0.886812	yes	Other	arylpolyene	arylpolyene	as7	Bacteria	Acidobacteriota	no support	no support	no support	no support	no support	PAW59641_PAW59566_barcode05_contig_24377.region001.gbk		unidentified	urban
979	129	PAW59641_PAW59566_barcode05	contig_24729	contig_24729.region001.gbk	0.849432	yes	Other	arylpolyene	arylpolyene	as7	Bacteria	Pseudomonadota	no support	no support	no support	no support	no support	PAW59641_PAW59566_barcode05_contig_24729.region001.gbk		unidentified	urban
980	58	PAW59641_PAW59566_barcode05	contig_24965	contig_24965.region001.gbk	0.979157	yes	Terpene	generic	terpene	as7	Bacteria	no support	no support	no support	no support	no support	no support	PAW59641_PAW59566_barcode05_contig_24965.region001.gbk		unidentified	urban
981	51	PAW59641_PAW59566_barcode05	contig_25140	contig_25140.region001.gbk	1.25423	yes	NRP	NRPS-like	NRPS-like	as7	Bacteria	Acidobacteriota	no support	no support	no support	no support	no support	PAW59641_PAW59566_barcode05_contig_25140.region001.gbk		unidentified	urban
982	55	PAW59641_PAW59566_barcode05	contig_2550	contig_2550.region001.gbk	1.08206	yes	Terpene	generic	terpene	as7	Bacteria	Actinomycetota	Actinomycetes	no support	no support	no support	no support	PAW59641_PAW59566_barcode05_contig_2550.region001.gbk		unidentified	urban
983	96	PAW59641_PAW59566_barcode05	contig_256	contig_256.region001.gbk	1.09838	yes	Polyketide	T3PKS	T3PKS	as7	Bacteria	Actinomycetota	Actinomycetes	Mycobacteriales	Mycobacteriaceae	no support	no support	PAW59641_PAW59566_barcode05_contig_256.region001.gbk	BGC0001456	isorenieratene	urban
984	36	PAW59641_PAW59566_barcode05	contig_27131	contig_27131.region001.gbk	0.908187	yes	RiPP	RiPP-like	RiPP-like	as7	Bacteria	Pseudomonadota	Alphaproteobacteria	no support	no support	no support	no support	PAW59641_PAW59566_barcode05_contig_27131.region001.gbk	BGC0000282	alkylresorcinol	urban
985	54	PAW59641_PAW59566_barcode05	contig_2727	contig_2727.region001.gbk	1.16739	yes	Other	NAPAA	NAPAA	as7	Bacteria	Actinomycetota	no support	no support	no support	no support	no support	PAW59641_PAW59566_barcode05_contig_2727.region001.gbk		unidentified	urban
986	38	PAW59641_PAW59566_barcode05	contig_2779	contig_2779.region001.gbk	1.20336	yes	NRP	NRPS-like	NRPS-like	as7	Bacteria	Actinomycetota	Actinomycetes	Mycobacteriales	Nocardiaceae	Williamsia	no support	PAW59641_PAW59566_barcode05_contig_2779.region001.gbk	BGC0002174	Îµ-Poly-L-lysine	urban
987	85	PAW59641_PAW59566_barcode05	contig_2818	contig_2818.region001.gbk	1.01544	yes	Polyketide	T3PKS	T3PKS	as7	Bacteria	Bacteroidota	NA	NA	NA	NA	Bacteroidota bacterium	PAW59641_PAW59566_barcode05_contig_2818.region001.gbk	BGC0000351	exochelin	urban
988	97	PAW59641_PAW59566_barcode05	contig_28264	contig_28264.region001.gbk	1.16384	yes	Terpene	generic	terpene	as7	Bacteria	Pseudomonadota	Alphaproteobacteria	Hyphomicrobiales	Methylobacteriaceae	Methylobacterium	no support	PAW59641_PAW59566_barcode05_contig_28264.region001.gbk		unidentified	urban
989	75	PAW59641_PAW59566_barcode05	contig_28342	contig_28342.region001.gbk	1.23931	yes	Other	acyl_amino_acids	acyl_amino_acids	as7	Bacteria	Pseudomonadota	no support	no support	no support	no support	no support	PAW59641_PAW59566_barcode05_contig_28342.region001.gbk	BGC0000647	carotenoid	urban
990	17	PAW59641_PAW59566_barcode05	contig_28563	contig_28563.region001.gbk	1.05126	yes	Terpene	generic	terpene	as7	Bacteria	Pseudomonadota	Alphaproteobacteria	Hyphomicrobiales	no support	no support	no support	PAW59641_PAW59566_barcode05_contig_28563.region001.gbk		unidentified	urban
991	96	PAW59641_PAW59566_barcode05	contig_28794	contig_28794.region001.gbk	1.2277	yes	Polyketide	T3PKS	T3PKS	as7	Bacteria	Actinomycetota	Actinomycetes	no support	no support	no support	no support	PAW59641_PAW59566_barcode05_contig_28794.region001.gbk		unidentified	urban
992	18	PAW59641_PAW59566_barcode05	contig_29080	contig_29080.region001.gbk	1.17359	yes	Terpene	generic	terpene	as7	Bacteria	Actinomycetota	Actinomycetes	Micrococcales	Microbacteriaceae	no support	no support	PAW59641_PAW59566_barcode05_contig_29080.region001.gbk	BGC0000282	alkylresorcinol	urban
993	25	PAW59641_PAW59566_barcode05	contig_29959	contig_29959.region001.gbk	1.19659	yes	Other	butyrolactone	butyrolactone	as7	Bacteria	Actinomycetota	Actinomycetes	Micromonosporales	Micromonosporaceae*	no support	no support	PAW59641_PAW59566_barcode05_contig_29959.region001.gbk	BGC0000341	enduracidin	urban
994	96	PAW59641_PAW59566_barcode05	contig_3054	contig_3054.region001.gbk	1.1914	yes	Terpene	generic	terpene	as7	Bacteria	Actinomycetota	Actinomycetes	Mycobacteriales	Mycobacteriaceae	no support	no support	PAW59641_PAW59566_barcode05_contig_3054.region001.gbk	BGC0001458	salinipostin G	urban
995	4	PAW59641_PAW59566_barcode05	contig_30819	contig_30819.region001.gbk	1.27328	yes	Other	hserlactone	hserlactone	as7	Bacteria	Pseudomonadota	Alphaproteobacteria	no support	no support	no support	no support	PAW59641_PAW59566_barcode05_contig_30819.region001.gbk		unidentified	urban
996	127	PAW59641_PAW59566_barcode05	contig_30845	contig_30845.region001.gbk	1.28548	yes	NRP	generic	NRPS	as7	Bacteria	Actinomycetota	Actinomycetes	Micromonosporales	Micromonosporaceae*	no support	no support	PAW59641_PAW59566_barcode05_contig_30845.region001.gbk		unidentified	urban
997	96	PAW59641_PAW59566_barcode05	contig_30975	contig_30975.region001.gbk	1.05689	yes	Polyketide	T3PKS	T3PKS	as7	Bacteria	Actinomycetota	no support	no support	no support	no support	no support	PAW59641_PAW59566_barcode05_contig_30975.region001.gbk	BGC0002125	FR900359	urban
998	40	PAW59641_PAW59566_barcode05	contig_31416	contig_31416.region001.gbk	1.26098	yes	RiPP	lanthipeptide	lanthipeptide-class-i	as7	Bacteria	Bacteroidota	Cytophagia	Cytophagales	Spirosomataceae	Dyadobacter	no support	PAW59641_PAW59566_barcode05_contig_31416.region001.gbk		unidentified	urban
999	70	PAW59641_PAW59566_barcode05	contig_31759	contig_31759.region001.gbk	1.17178	yes	RiPP	RRE-containing	RRE-containing	as7	Bacteria	Pseudomonadota	no support	no support	no support	no support	no support	PAW59641_PAW59566_barcode05_contig_31759.region001.gbk		unidentified	urban
1000	1	PAW59641_PAW59566_barcode05	contig_31954	contig_31954.region001.gbk	1.18905	yes	RiPP	RiPP-like	RiPP-like	as7	Bacteria	Actinomycetota	Actinomycetes	Mycobacteriales	no support	no support	no support	PAW59641_PAW59566_barcode05_contig_31954.region001.gbk		unidentified	urban
1001	51	PAW59641_PAW59566_barcode05	contig_32049	contig_32049.region001.gbk	1.14566	yes	Other	NAPAA	NAPAA	as7	Bacteria	Actinomycetota	no support	no support	no support	no support	no support	PAW59641_PAW59566_barcode05_contig_32049.region001.gbk		unidentified	urban
1002	114	PAW59641_PAW59566_barcode05	contig_32411	contig_32411.region001.gbk	1.2162	yes	NRP	generic	NRPS	as7	Bacteria	Actinomycetota	Actinomycetes	Micromonosporales	Micromonosporaceae	Rhizocola	Rhizocola hellebori*	PAW59641_PAW59566_barcode05_contig_32411.region001.gbk		unidentified	urban
1003	3	PAW59641_PAW59566_barcode05	contig_32691	contig_32691.region001.gbk	1.05527	yes	RiPP	RiPP-like	RiPP-like	as7	Bacteria	Pseudomonadota	Alphaproteobacteria	no support	no support	no support	no support	PAW59641_PAW59566_barcode05_contig_32691.region001.gbk	BGC0000439	taromycin A	urban
1004	45	PAW59641_PAW59566_barcode05	contig_32758	contig_32758.region001.gbk	1.09779	yes	Terpene	generic	terpene	as7	Bacteria	Actinomycetota	no support	no support	no support	no support	no support	PAW59641_PAW59566_barcode05_contig_32758.region001.gbk		unidentified	urban
1005	31	PAW59641_PAW59566_barcode05	contig_33045	contig_33045.region001.gbk	1.20489	yes	NRP	generic	NRPS	as7	Bacteria	Actinomycetota	Actinomycetes	Micromonosporales	Micromonosporaceae	Micromonospora	Micromonospora sp. NBC_01699	PAW59641_PAW59566_barcode05_contig_33045.region001.gbk		unidentified	urban
1006	94	PAW59641_PAW59566_barcode05	contig_33076	contig_33076.region001.gbk	1.00015	yes	Terpene	generic	terpene	as7	Bacteria	no support	no support	no support	no support	no support	no support	PAW59641_PAW59566_barcode05_contig_33076.region001.gbk	BGC0002108	cinnapeptin	urban
1007	4	PAW59641_PAW59566_barcode05	contig_33483	contig_33483.region001.gbk	1.32417	yes	RiPP	RiPP-like	RiPP-like	as7	Bacteria	Actinomycetota	Actinomycetes	Mycobacteriales	Mycobacteriaceae	no support	no support	PAW59641_PAW59566_barcode05_contig_33483.region001.gbk		unidentified	urban
1008	137	PAW59641_PAW59566_barcode05	contig_33494	contig_33494.region001.gbk	1.1296	yes	Polyketide	transAT-PKS	transAT-PKS	as7	Bacteria	no support	no support	no support	no support	no support	no support	PAW59641_PAW59566_barcode05_contig_33494.region001.gbk		unidentified	urban
1009	96	PAW59641_PAW59566_barcode05	contig_33500	contig_33500.region001.gbk	1.08021	yes	Polyketide	T3PKS	T3PKS	as7	Bacteria	Actinomycetota	no support	no support	no support	no support	no support	PAW59641_PAW59566_barcode05_contig_33500.region001.gbk	BGC0001042	sanglifehrin A	urban
1010	42	PAW59641_PAW59566_barcode05	contig_33770	contig_33770.region001.gbk	1.30858	yes	RiPP	LAP	LAP	as7	Bacteria	Actinomycetota	Actinomycetes	Micrococcales	no support	no support	no support	PAW59641_PAW59566_barcode05_contig_33770.region001.gbk	BGC0000282	alkylresorcinol	urban
1011	11	PAW59641_PAW59566_barcode05	contig_33871	contig_33871.region001.gbk	1.13931	yes	Terpene	generic	terpene	as7	Bacteria	Pseudomonadota	no support	no support	no support	no support	no support	PAW59641_PAW59566_barcode05_contig_33871.region001.gbk		unidentified	urban
1012	96	PAW59641_PAW59566_barcode05	contig_33939	contig_33939.region001.gbk	1.28701	yes	Other	furan	furan	as7	Bacteria	Actinomycetota	Actinomycetes	no support	no support	no support	no support	PAW59641_PAW59566_barcode05_contig_33939.region001.gbk		unidentified	urban
1013	21	PAW59641_PAW59566_barcode05	contig_3402	contig_3402.region001.gbk	1.26414	yes	Terpene	generic	terpene	as7	Bacteria	Acidobacteriota	no support	no support	no support	no support	no support	PAW59641_PAW59566_barcode05_contig_3402.region001.gbk	BGC0000914	methylenomycin A	urban
1014	72	PAW59641_PAW59566_barcode05	contig_34028	contig_34028.region001.gbk	1.14305	yes	Polyketide	T3PKS	T3PKS	as7	Bacteria	no support	no support	no support	no support	no support	no support	PAW59641_PAW59566_barcode05_contig_34028.region001.gbk		unidentified	urban
1015	77	PAW59641_PAW59566_barcode05	contig_34147	contig_34147.region001.gbk	1.35967	yes	RiPP	RiPP-like	RiPP-like	as7	Bacteria	Actinomycetota	Actinomycetes	Micrococcales	Microbacteriaceae	no support	no support	PAW59641_PAW59566_barcode05_contig_34147.region001.gbk		unidentified	urban
1016	133	PAW59641_PAW59566_barcode05	contig_34186	contig_34186.region001.gbk	1.32883	yes	Other	arylpolyene	arylpolyene	as7	Bacteria	no support	no support	no support	no support	no support	no support	PAW59641_PAW59566_barcode05_contig_34186.region001.gbk		unidentified	urban
1017	42	PAW59641_PAW59566_barcode05	contig_34275	contig_34275.region001.gbk	1.0135	yes	RiPP	RiPP-like	RiPP-like	as7	Bacteria	Pseudomonadota	Alphaproteobacteria	Sphingomonadales	Sphingomonadaceae	Sphingomonas	no support	PAW59641_PAW59566_barcode05_contig_34275.region001.gbk		unidentified	urban
1018	91	PAW59641_PAW59566_barcode05	contig_34295	contig_34295.region001.gbk	1.1947	yes	RiPP	RRE-containing	RRE-containing	as7	Bacteria	Actinomycetota	no support	no support	no support	no support	no support	PAW59641_PAW59566_barcode05_contig_34295.region001.gbk		unidentified	urban
1019	3	PAW59641_PAW59566_barcode05	contig_34650	contig_34650.region001.gbk	1.05527	yes	RiPP	RiPP-like	RiPP-like	as7	Bacteria	Pseudomonadota	Alphaproteobacteria	no support	no support	no support	no support	PAW59641_PAW59566_barcode05_contig_34650.region001.gbk		unidentified	urban
1020	43	PAW59641_PAW59566_barcode05	contig_35129	contig_35129.region001.gbk	1.23838	yes	Terpene	generic	terpene	as7	Bacteria	Actinomycetota	Actinomycetes	Propionibacteriales	no support	no support	no support	PAW59641_PAW59566_barcode05_contig_35129.region001.gbk		unidentified	urban
1021	114	PAW59641_PAW59566_barcode05	contig_35197	contig_35197.region001.gbk	1.20527	yes	NRP	NRPS-like	NRPS-like	as7	Bacteria	Actinomycetota	Actinomycetes	Micrococcales	Microbacteriaceae	Frondihabitans	no support	PAW59641_PAW59566_barcode05_contig_35197.region001.gbk	BGC0001283	arsono-polyketide	urban
1022	45	PAW59641_PAW59566_barcode05	contig_35372	contig_35372.region001.gbk	1.10756	yes	Terpene	generic	terpene	as7	Bacteria	Bacteroidota	Sphingobacteriia	Sphingobacteriales	Sphingobacteriaceae	Pedobacter	Pedobacter sp.	PAW59641_PAW59566_barcode05_contig_35372.region001.gbk		unidentified	urban
1023	43	PAW59641_PAW59566_barcode05	contig_35595	contig_35595.region001.gbk	0.849986	yes	Terpene	generic	terpene	as7	Bacteria	Pseudomonadota	Alphaproteobacteria	Hyphomicrobiales	Lichenihabitantaceae	no support	no support	PAW59641_PAW59566_barcode05_contig_35595.region001.gbk	BGC0000650	carotenoid	urban
1024	127	PAW59641_PAW59566_barcode05	contig_35795	contig_35795.region001.gbk	1.27558	yes	NRP	generic	NRPS	as7	Bacteria	no support	no support	no support	no support	no support	no support	PAW59641_PAW59566_barcode05_contig_35795.region001.gbk	BGC0000643	carotenoid	urban
1025	54	PAW59641_PAW59566_barcode05	contig_35896	contig_35896.region001.gbk	1.27518	yes	NRP	generic	NRPS	as7	Bacteria	Actinomycetota	Actinomycetes	no support	no support	no support	no support	PAW59641_PAW59566_barcode05_contig_35896.region001.gbk		unidentified	urban
1026	38	PAW59641_PAW59566_barcode05	contig_36503	contig_36503.region001.gbk	1.21735	yes	NRP	NRPS-like	NRPS-like	as7	Bacteria	Pseudomonadota	Alphaproteobacteria	Hyphomicrobiales	no support	no support	no support	PAW59641_PAW59566_barcode05_contig_36503.region001.gbk	BGC0001833	icosalide A/icosalide B	urban
1027	96	PAW59641_PAW59566_barcode05	contig_37299	contig_37299.region001.gbk	1.27126	yes	Other	furan	furan	as7	Bacteria	Actinomycetota	no support	no support	no support	no support	no support	PAW59641_PAW59566_barcode05_contig_37299.region001.gbk		unidentified	urban
1028	32	PAW59641_PAW59566_barcode05	contig_3734	contig_3734.region001.gbk	1.07855	yes	Terpene	generic	terpene	as7	Bacteria	Bacteroidota	Cytophagia	Cytophagales	no support	no support	no support	PAW59641_PAW59566_barcode05_contig_3734.region001.gbk		unidentified	urban
1029	38	PAW59641_PAW59566_barcode05	contig_37458	contig_37458.region001.gbk	1.25303	yes	NRP	generic	NRPS	as7	Bacteria	no support	no support	no support	no support	no support	no support	PAW59641_PAW59566_barcode05_contig_37458.region001.gbk	BGC0000650	carotenoid	urban
1030	114	PAW59641_PAW59566_barcode05	contig_37578	contig_37578.region001.gbk	1.2306	yes	NRP	NRPS-like	NRPS-like	as7	Bacteria	no support	no support	no support	no support	no support	no support	PAW59641_PAW59566_barcode05_contig_37578.region001.gbk	BGC0001833	icosalide A/icosalide B	urban
1031	77	PAW59641_PAW59566_barcode05	contig_37824	contig_37824.region001.gbk	1.35967	yes	Other	other	other	as7	Bacteria	Chloroflexota	no support	no support	no support	no support	no support	PAW59641_PAW59566_barcode05_contig_37824.region001.gbk		unidentified	urban
1032	36	PAW59641_PAW59566_barcode05	contig_37891	contig_37891.region001.gbk	0.968237	yes	RiPP	RiPP-like	RiPP-like	as7	Bacteria	no support	no support	no support	no support	no support	no support	PAW59641_PAW59566_barcode05_contig_37891.region001.gbk		unidentified	urban
1033	42	PAW59641_PAW59566_barcode05	contig_38079	contig_38079.region001.gbk	1.05093	yes	RiPP	RiPP-like	RiPP-like	as7	Bacteria	Pseudomonadota	Alphaproteobacteria	Hyphomicrobiales	no support	no support	no support	PAW59641_PAW59566_barcode05_contig_38079.region001.gbk		unidentified	urban
1034	17	PAW59641_PAW59566_barcode05	contig_38334	contig_38334.region001.gbk	1.13043	yes	Terpene	generic	terpene	as7	Bacteria	no support	no support	no support	no support	no support	no support	PAW59641_PAW59566_barcode05_contig_38334.region001.gbk		unidentified	urban
1035	47	PAW59641_PAW59566_barcode05	contig_3836	contig_3836.region001.gbk	1.09149	yes	RiPP	RRE-containing	RRE-containing	as7	Bacteria	no support	no support	no support	no support	no support	no support	PAW59641_PAW59566_barcode05_contig_3836.region001.gbk	BGC0000634	carotenoid	urban
1036	43	PAW59641_PAW59566_barcode05	contig_38603	contig_38603.region001.gbk	1.24321	yes	Terpene	generic	terpene	as7	Bacteria	Actinomycetota	Actinomycetes	Mycobacteriales	Mycobacteriaceae	no support	no support	PAW59641_PAW59566_barcode05_contig_38603.region001.gbk		unidentified	urban
1037	14	PAW59641_PAW59566_barcode05	contig_3879	contig_3879.region001.gbk	1.19032	yes	Other	NAPAA	NAPAA	as7	Bacteria	no support	no support	no support	no support	no support	no support	PAW59641_PAW59566_barcode05_contig_3879.region001.gbk		unidentified	urban
1038	16	PAW59641_PAW59566_barcode05	contig_3904	contig_3904.region001.gbk	0.871699	yes	Terpene	generic	terpene	as7	Bacteria	Pseudomonadota	Alphaproteobacteria	Hyphomicrobiales	Nitrobacteraceae	no support	no support	PAW59641_PAW59566_barcode05_contig_3904.region001.gbk	BGC0002174	Îµ-Poly-L-lysine	urban
1039	12	PAW59641_PAW59566_barcode05	contig_39327	contig_39327.region001.gbk	0.891771	yes	Terpene	generic	terpene	as7	Bacteria	Pseudomonadota	Alphaproteobacteria	Hyphomicrobiales	Lichenihabitantaceae	Lichenibacterium	no support	PAW59641_PAW59566_barcode05_contig_39327.region001.gbk	BGC0000663	hopene	urban
1040	118	PAW59641_PAW59566_barcode05	contig_39710	contig_39710.region001.gbk	1.1188	yes	Polyketide	T3PKS	T3PKS	as7	Bacteria	Bacteroidota	no support	no support	no support	no support	no support	PAW59641_PAW59566_barcode05_contig_39710.region001.gbk		unidentified	urban
1041	7	PAW59641_PAW59566_barcode05	contig_40196	contig_40196.region001.gbk	0.919402	yes	Other	phosphonate	phosphonate	as7	no support	no support	no support	no support	no support	no support	no support	PAW59641_PAW59566_barcode05_contig_40196.region001.gbk		unidentified	urban
1042	94	PAW59641_PAW59566_barcode05	contig_40327	contig_40327.region001.gbk	1.06242	yes	Terpene	generic	terpene	as7	Bacteria	Pseudomonadota	Alphaproteobacteria	Hyphomicrobiales	Beijerinckiaceae	no support	no support	PAW59641_PAW59566_barcode05_contig_40327.region001.gbk		unidentified	urban
1043	42	PAW59641_PAW59566_barcode05	contig_40333	contig_40333.region001.gbk	0.631863	yes	RiPP	RiPP-like	RiPP-like	as7	Bacteria	no support	no support	no support	no support	no support	no support	PAW59641_PAW59566_barcode05_contig_40333.region001.gbk		unidentified	urban
1044	47	PAW59641_PAW59566_barcode05	contig_40408	contig_40408.region001.gbk	1.18586	yes	RiPP	RRE-containing	RRE-containing	as7	Bacteria	Bacteroidota	Cytophagia	Cytophagales	no support	no support	no support	PAW59641_PAW59566_barcode05_contig_40408.region001.gbk		unidentified	urban
1045	102	PAW59641_PAW59566_barcode05	contig_40420	contig_40420.region001.gbk	1.26091	yes	NRP	NRPS-like	NRPS-like	as7	Bacteria	Actinomycetota	Actinomycetes	Mycobacteriales	Mycobacteriaceae	no support	no support	PAW59641_PAW59566_barcode05_contig_40420.region001.gbk		unidentified	urban
1046	135	PAW59641_PAW59566_barcode05	contig_40566	contig_40566.region001.gbk	1.1234	yes	Polyketide	T2PKS	T2PKS	as7	Bacteria	Actinomycetota	Actinomycetes	no support	no support	no support	no support	PAW59641_PAW59566_barcode05_contig_40566.region001.gbk	BGC0000431	stenothricin	urban
1047	58	PAW59641_PAW59566_barcode05	contig_40998	contig_40998.region001.gbk	1.17529	yes	RiPP	RRE-containing	RRE-containing	as7	Bacteria	Bacteroidota	Cytophagia	Cytophagales	Cytophagaceae	Spirosoma	no support	PAW59641_PAW59566_barcode05_contig_40998.region001.gbk	BGC0000227	granaticin	urban
1048	37	PAW59641_PAW59566_barcode05	contig_41148	contig_41148.region001.gbk	1.12581	yes	Terpene	generic	terpene	as7	Bacteria	Pseudomonadota	no support	no support	no support	no support	no support	PAW59641_PAW59566_barcode05_contig_41148.region001.gbk		unidentified	urban
1049	32	PAW59641_PAW59566_barcode05	contig_4135	contig_4135.region001.gbk	1.09017	yes	Terpene	generic	terpene	as7	Bacteria	Actinomycetota	no support	no support	no support	no support	no support	PAW59641_PAW59566_barcode05_contig_4135.region001.gbk		unidentified	urban
1050	72	PAW59641_PAW59566_barcode05	contig_41425	contig_41425.region001.gbk	1.20699	yes	Polyketide	T3PKS	T3PKS	as7	Bacteria	Bacteroidota	no support	no support	no support	no support	no support	PAW59641_PAW59566_barcode05_contig_41425.region001.gbk	BGC0000664	isorenieratene	urban
1051	45	PAW59641_PAW59566_barcode05	contig_41550	contig_41550.region001.gbk	1.11585	yes	Terpene	generic	terpene	as7	Bacteria	Actinomycetota	no support	no support	no support	no support	no support	PAW59641_PAW59566_barcode05_contig_41550.region001.gbk		unidentified	urban
1052	18	PAW59641_PAW59566_barcode05	contig_41568	contig_41568.region001.gbk	1.14881	yes	Terpene	generic	terpene	as7	Bacteria	Verrucomicrobiota	no support	no support	no support	no support	no support	PAW59641_PAW59566_barcode05_contig_41568.region001.gbk	BGC0000664	isorenieratene	urban
1053	47	PAW59641_PAW59566_barcode05	contig_42279	contig_42279.region001.gbk	1.08758	yes	RiPP	ranthipeptide	ranthipeptide	as7	Bacteria	Actinomycetota	Actinomycetes	no support	no support	no support	no support	PAW59641_PAW59566_barcode05_contig_42279.region001.gbk		unidentified	urban
1054	88	PAW59641_PAW59566_barcode05	contig_42539	contig_42539.region001.gbk	1.05639	yes	NRP	NRPS-like	NRPS-like	as7	Bacteria	Acidobacteriota	no support	no support	no support	no support	no support	PAW59641_PAW59566_barcode05_contig_42539.region001.gbk		unidentified	urban
1055	89	PAW59641_PAW59566_barcode05	contig_42777	contig_42777.region001.gbk	1.14225	yes	Polyketide	T3PKS	T3PKS	as7	Bacteria	Myxococcota	no support	no support	no support	no support	no support	PAW59641_PAW59566_barcode05_contig_42777.region001.gbk		unidentified	urban
1056	129	PAW59641_PAW59566_barcode05	contig_43477	contig_43477.region001.gbk	1.16598	yes	Other	arylpolyene	arylpolyene	as7	Bacteria	no support	no support	no support	no support	no support	no support	PAW59641_PAW59566_barcode05_contig_43477.region001.gbk		unidentified	urban
1057	38	PAW59641_PAW59566_barcode05	contig_43909	contig_43909.region001.gbk	1.28373	yes	NRP	generic	NRPS	as7	Bacteria	Bacteroidota	Cytophagia	Cytophagales	Hymenobacteraceae	Hymenobacter	Hymenobacter sp. CA2-7	PAW59641_PAW59566_barcode05_contig_43909.region001.gbk		unidentified	urban
1058	111	PAW59641_PAW59566_barcode05	contig_44017	contig_44017.region001.gbk	1.12734	yes	Terpene	generic	terpene	as7	Bacteria	Actinomycetota	Actinomycetes	no support	no support	no support	no support	PAW59641_PAW59566_barcode05_contig_44017.region001.gbk	BGC0001825	xenematide	urban
1059	90	PAW59641_PAW59566_barcode05	contig_44095	contig_44095.region001.gbk	1.22608	yes	Polyketide	T3PKS	T3PKS	as7	Eukaryota	Ascomycota	no support	no support	no support	no support	no support	PAW59641_PAW59566_barcode05_contig_44095.region001.gbk	BGC0001456	isorenieratene	urban
1060	38	PAW59641_PAW59566_barcode05	contig_44295	contig_44295.region001.gbk	1.27971	yes	NRP	NRPS-like	NRPS-like	as7	Bacteria	Actinomycetota	Actinomycetes	no support	no support	no support	no support	PAW59641_PAW59566_barcode05_contig_44295.region001.gbk		unidentified	urban
1061	130	PAW59641_PAW59566_barcode05	contig_447	contig_447.region001.gbk	0.930545	yes	Polyketide	T1PKS	T1PKS	as7	Bacteria	Actinomycetota	Actinomycetes	Mycobacteriales	Nocardiaceae	Rhodococcus	Rhodococcus sp. X156	PAW59641_PAW59566_barcode05_contig_447.region001.gbk	BGC0000245	medermycin	urban
1062	82	PAW59641_PAW59566_barcode05	contig_44995	contig_44995.region001.gbk	1.05785	yes	Polyketide	T3PKS	T3PKS	as7	Bacteria	Actinomycetota	Actinomycetes	no support	no support	no support	no support	PAW59641_PAW59566_barcode05_contig_44995.region001.gbk		unidentified	urban
1063	11	PAW59641_PAW59566_barcode05	contig_4544	contig_4544.region001.gbk	0.870265	yes	Terpene	generic	terpene	as7	Bacteria	Pseudomonadota	Alphaproteobacteria	Hyphomicrobiales	Lichenihabitantaceae	Lichenibacterium	no support	PAW59641_PAW59566_barcode05_contig_4544.region001.gbk	BGC0000282	alkylresorcinol	urban
1064	83	PAW59641_PAW59566_barcode05	contig_45551	contig_45551.region001.gbk	1.09264	yes	Polyketide	T3PKS	T3PKS	as7	Bacteria	Actinomycetota	Actinomycetes	Micromonosporales	Micromonosporaceae	Dactylosporangium	no support	PAW59641_PAW59566_barcode05_contig_45551.region001.gbk		unidentified	urban
1065	91	PAW59641_PAW59566_barcode05	contig_45579	contig_45579.region001.gbk	1.20595	yes	RiPP	RRE-containing	RRE-containing	as7	Bacteria	Actinomycetota	Actinomycetes	Micrococcales	Microbacteriaceae	Subtercola	Subtercola sp. Z020	PAW59641_PAW59566_barcode05_contig_45579.region001.gbk	BGC0002362	loseolamycin A1/loseolamycin A2	urban
1066	11	PAW59641_PAW59566_barcode05	contig_45586	contig_45586.region001.gbk	0.756668	yes	Terpene	generic	terpene	as7	Bacteria	Pseudomonadota	Alphaproteobacteria	no support	no support	no support	no support	PAW59641_PAW59566_barcode05_contig_45586.region001.gbk		unidentified	urban
1067	78	PAW59641_PAW59566_barcode05	contig_45668	contig_45668.region001.gbk	1.28335	yes	RiPP	RiPP-like	RiPP-like	as7	Bacteria	Actinomycetota	Actinomycetes	no support	no support	no support	no support	PAW59641_PAW59566_barcode05_contig_45668.region001.gbk	BGC0000663	hopene	urban
1068	11	PAW59641_PAW59566_barcode05	contig_45783	contig_45783.region001.gbk	0.825969	yes	Terpene	generic	terpene	as7	Bacteria	Pseudomonadota	Alphaproteobacteria	Hyphomicrobiales	Lichenihabitantaceae	Lichenibacterium	no support	PAW59641_PAW59566_barcode05_contig_45783.region001.gbk		unidentified	urban
1069	38	PAW59641_PAW59566_barcode05	contig_46002	contig_46002.region001.gbk	1.23356	yes	NRP	generic	NRPS	as7	Bacteria	Actinomycetota	Actinomycetes	Micromonosporales	Micromonosporaceae*	no support	no support	PAW59641_PAW59566_barcode05_contig_46002.region001.gbk		unidentified	urban
1070	35	PAW59641_PAW59566_barcode05	contig_46374	contig_46374.region001.gbk	1.06887	yes	Terpene	generic	terpene	as7	Bacteria	no support	no support	no support	no support	no support	no support	PAW59641_PAW59566_barcode05_contig_46374.region001.gbk	BGC0002544	amychelin A/amychelin B	urban
1071	38	PAW59641_PAW59566_barcode05	contig_46571	contig_46571.region001.gbk	1.16884	yes	NRP	generic	NRPS	as7	Bacteria	Actinomycetota	Actinomycetes	Kineosporiales	Kineosporiaceae	Kineosporia	Kineosporia succinea	PAW59641_PAW59566_barcode05_contig_46571.region001.gbk		unidentified	urban
1072	124	PAW59641_PAW59566_barcode05	contig_46751	contig_46751.region001.gbk	1.26823	yes	Other	arylpolyene	arylpolyene	as7	Bacteria	Actinomycetota	Actinomycetes	Kineosporiales	Kineosporiaceae	Kineosporia	Kineosporia mesophila	PAW59641_PAW59566_barcode05_contig_46751.region001.gbk		unidentified	urban
1073	11	PAW59641_PAW59566_barcode05	contig_46952	contig_46952.region001.gbk	1.08549	yes	Terpene	generic	terpene	as7	Bacteria	Actinomycetota	Actinomycetes	no support	no support	no support	no support	PAW59641_PAW59566_barcode05_contig_46952.region001.gbk		unidentified	urban
1074	75	PAW59641_PAW59566_barcode05	contig_47367	contig_47367.region001.gbk	1.23931	yes	Other	acyl_amino_acids	acyl_amino_acids	as7	Bacteria	Pseudomonadota	no support	no support	no support	no support	no support	PAW59641_PAW59566_barcode05_contig_47367.region001.gbk	BGC0000286	viguiepinol	urban
1075	3	PAW59641_PAW59566_barcode05	contig_4763	contig_4763.region001.gbk	0	no	RiPP	RiPP-like	RiPP-like	as7	Bacteria	Actinomycetota	no support	no support	no support	no support	no support	PAW59641_PAW59566_barcode05_contig_4763.region001.gbk	BGC0001687	N-tetradecanoyl tyrosine	urban
1076	1	PAW59641_PAW59566_barcode05	contig_48144	contig_48144.region001.gbk	1.10335	yes	RiPP	RiPP-like	RiPP-like	as7	Bacteria	Myxococcota	no support	no support	no support	no support	no support	PAW59641_PAW59566_barcode05_contig_48144.region001.gbk		unidentified	urban
1077	97	PAW59641_PAW59566_barcode05	contig_48176	contig_48176.region001.gbk	1.03799	yes	Terpene	generic	terpene	as7	Bacteria	Bacteroidota	Cytophagia	Cytophagales	no support	no support	no support	PAW59641_PAW59566_barcode05_contig_48176.region001.gbk		unidentified	urban
1078	14	PAW59641_PAW59566_barcode05	contig_48900	contig_48900.region001.gbk	1.26728	yes	Other	butyrolactone	butyrolactone	as7	Bacteria	Actinomycetota	Actinomycetes	Pseudonocardiales	Pseudonocardiaceae	Amycolatopsis	Amycolatopsis sp. H20-H5	PAW59641_PAW59566_barcode05_contig_48900.region001.gbk	BGC0000650	carotenoid	urban
1079	17	PAW59641_PAW59566_barcode05	contig_4909	contig_4909.region001.gbk	1.2104	yes	Terpene	generic	terpene	as7	Bacteria	Actinomycetota	no support	no support	no support	no support	no support	PAW59641_PAW59566_barcode05_contig_4909.region001.gbk		unidentified	urban
1080	121	PAW59641_PAW59566_barcode05	contig_49445	contig_49445.region001.gbk	1.17627	yes	Polyketide	T3PKS	T3PKS	as7	Bacteria	Bacteroidota	no support	no support	no support	no support	no support	PAW59641_PAW59566_barcode05_contig_49445.region001.gbk		unidentified	urban
1081	43	PAW59641_PAW59566_barcode05	contig_49460	contig_49460.region001.gbk	1.12659	yes	Terpene	generic	terpene	as7	Bacteria	no support	no support	no support	no support	no support	no support	PAW59641_PAW59566_barcode05_contig_49460.region001.gbk		unidentified	urban
1082	130	PAW59641_PAW59566_barcode05	contig_49761	contig_49761.region001.gbk	1.23804	yes	Polyketide	T1PKS	T1PKS	as7	Bacteria	Actinomycetota	no support	no support	no support	no support	no support	PAW59641_PAW59566_barcode05_contig_49761.region001.gbk		unidentified	urban
1083	51	PAW59641_PAW59566_barcode05	contig_50146	contig_50146.region001.gbk	1.25211	yes	NRP	generic	NRPS	as7	Bacteria	no support	no support	no support	no support	no support	no support	PAW59641_PAW59566_barcode05_contig_50146.region001.gbk	BGC0001183	lobophorin A	urban
1084	77	PAW59641_PAW59566_barcode05	contig_50151	contig_50151.region001.gbk	1.35967	yes	RiPP	RiPP-like	RiPP-like	as7	Bacteria	Actinomycetota	Actinomycetes	Micrococcales	Microbacteriaceae	no support	no support	PAW59641_PAW59566_barcode05_contig_50151.region001.gbk	BGC0000411	putisolvin	urban
1085	49	PAW59641_PAW59566_barcode05	contig_50164	contig_50164.region001.gbk	0.94709	yes	Terpene	generic	terpene	as7	Bacteria	Acidobacteriota	no support	no support	no support	no support	no support	PAW59641_PAW59566_barcode05_contig_50164.region001.gbk		unidentified	urban
1086	38	PAW59641_PAW59566_barcode05	contig_50359	contig_50359.region001.gbk	1.18127	yes	NRP	generic	NRPS	as7	Bacteria	Actinomycetota	Actinomycetes	Mycobacteriales	Mycobacteriaceae	no support	no support	PAW59641_PAW59566_barcode05_contig_50359.region001.gbk		unidentified	urban
1087	38	PAW59641_PAW59566_barcode05	contig_51037	contig_51037.region001.gbk	1.25581	yes	NRP	generic	NRPS	as7	Bacteria	Actinomycetota	Actinomycetes	Mycobacteriales	Mycobacteriaceae	no support	no support	PAW59641_PAW59566_barcode05_contig_51037.region001.gbk	BGC0000351	exochelin	urban
1088	38	PAW59641_PAW59566_barcode05	contig_51307	contig_51307.region001.gbk	1.21206	yes	NRP	generic	NRPS	as7	Bacteria	Gemmatimonadota	no support	no support	no support	no support	no support	PAW59641_PAW59566_barcode05_contig_51307.region001.gbk	BGC0000351	exochelin	urban
1089	43	PAW59641_PAW59566_barcode05	contig_51383	contig_51383.region001.gbk	1.25647	yes	Terpene	generic	terpene	as7	Bacteria	Bacteroidota	Cytophagia	Cytophagales	no support	no support	no support	PAW59641_PAW59566_barcode05_contig_51383.region001.gbk	BGC0001984	sarpeptin A/sarpeptin B	urban
1090	130	PAW59641_PAW59566_barcode05	contig_51937	contig_51937.region001.gbk	0.997053	yes	Polyketide	T1PKS	T1PKS	as7	Bacteria	Actinomycetota	no support	no support	no support	no support	no support	PAW59641_PAW59566_barcode05_contig_51937.region001.gbk		unidentified	urban
1091	121	PAW59641_PAW59566_barcode05	contig_52181	contig_52181.region001.gbk	1.16502	yes	Polyketide	T3PKS	T3PKS	as7	Bacteria	Bacteroidota	no support	no support	no support	no support	no support	PAW59641_PAW59566_barcode05_contig_52181.region001.gbk		unidentified	urban
1092	4	PAW59641_PAW59566_barcode05	contig_5246	contig_5246.region001.gbk	1.29266	yes	Other	hserlactone	hserlactone	as7	Bacteria	Pseudomonadota	Betaproteobacteria	Burkholderiales	Comamonadaceae	Variovorax	Variovorax sp.	PAW59641_PAW59566_barcode05_contig_5246.region001.gbk		unidentified	urban
1093	38	PAW59641_PAW59566_barcode05	contig_52657	contig_52657.region001.gbk	1.17132	yes	NRP	generic	NRPS	as7	Bacteria	Actinomycetota	Actinomycetes	Micromonosporales	Micromonosporaceae	Dactylosporangium	no support	PAW59641_PAW59566_barcode05_contig_52657.region001.gbk	BGC0001437	obafluorin	urban
1094	111	PAW59641_PAW59566_barcode05	contig_53077	contig_53077.region001.gbk	1.0015	yes	Terpene	generic	terpene	as7	Bacteria	Actinomycetota	Actinomycetes	no support	no support	no support	no support	PAW59641_PAW59566_barcode05_contig_53077.region001.gbk	BGC0002108	cinnapeptin	urban
1095	45	PAW59641_PAW59566_barcode05	contig_53255	contig_53255.region001.gbk	0.993351	yes	Terpene	generic	terpene	as7	Bacteria	Actinomycetota	Actinomycetes	Micrococcales	Microbacteriaceae	no support	no support	PAW59641_PAW59566_barcode05_contig_53255.region001.gbk	BGC0000207	chartreusin	urban
1096	38	PAW59641_PAW59566_barcode05	contig_5358	contig_5358.region001.gbk	1.26306	yes	NRP	generic	NRPS	as7	Bacteria	Actinomycetota	Actinomycetes	no support	no support	no support	no support	PAW59641_PAW59566_barcode05_contig_5358.region001.gbk	BGC0000637	carotenoid	urban
1097	38	PAW59641_PAW59566_barcode05	contig_53597	contig_53597.region001.gbk	1.19332	yes	NRP	NRPS-like	NRPS-like	as7	Bacteria	no support	no support	no support	no support	no support	no support	PAW59641_PAW59566_barcode05_contig_53597.region001.gbk		unidentified	urban
1098	115	PAW59641_PAW59566_barcode05	contig_53886	contig_53886.region001.gbk	1.35794	yes	Polyketide	PKS-like	PKS-like	as7	Bacteria	Actinomycetota	Actinomycetes	Micromonosporales	Micromonosporaceae	Actinoplanes	Actinoplanes sp. TFC3	PAW59641_PAW59566_barcode05_contig_53886.region001.gbk	BGC0000431	stenothricin	urban
1099	47	PAW59641_PAW59566_barcode05	contig_53978	contig_53978.region001.gbk	1.18056	yes	RiPP	RRE-containing	RRE-containing	as7	Bacteria	Pseudomonadota	Alphaproteobacteria	Sphingomonadales	Sphingomonadaceae	Sphingomonas	no support	PAW59641_PAW59566_barcode05_contig_53978.region001.gbk		unidentified	urban
1100	64	PAW59641_PAW59566_barcode05	contig_54509	contig_54509.region001.gbk	0.910117	yes	Terpene	generic	terpene	as7	Bacteria	Acidobacteriota	Terriglobia	Terriglobales	Acidobacteriaceae	Terriglobus	no support	PAW59641_PAW59566_barcode05_contig_54509.region001.gbk		unidentified	urban
1101	38	PAW59641_PAW59566_barcode05	contig_54820	contig_54820.region001.gbk	1.11487	yes	NRP	NRPS-like	NRPS-like	as7	Bacteria	Actinomycetota	Actinomycetes	Micromonosporales	Micromonosporaceae	Dactylosporangium	no support	PAW59641_PAW59566_barcode05_contig_54820.region001.gbk		unidentified	urban
1102	21	PAW59641_PAW59566_barcode05	contig_55049	contig_55049.region001.gbk	1.15261	yes	Terpene	generic	terpene	as7	Bacteria	Gemmatimonadota	no support	no support	no support	no support	no support	PAW59641_PAW59566_barcode05_contig_55049.region001.gbk		unidentified	urban
1103	66	PAW59641_PAW59566_barcode05	contig_55416	contig_55416.region001.gbk	0.950464	yes	Terpene	generic	terpene	as7	Bacteria	Pseudomonadota	Alphaproteobacteria	no support	no support	no support	no support	PAW59641_PAW59566_barcode05_contig_55416.region001.gbk		unidentified	urban
1104	77	PAW59641_PAW59566_barcode05	contig_55681	contig_55681.region001.gbk	0.851761	yes	RiPP	RiPP-like	RiPP-like	as7	Bacteria	no support	no support	no support	no support	no support	no support	PAW59641_PAW59566_barcode05_contig_55681.region001.gbk		unidentified	urban
1105	15	PAW59641_PAW59566_barcode05	contig_56013	contig_56013.region001.gbk	1.13676	yes	Other	hserlactone	hserlactone	as7	Bacteria	Pseudomonadota	Alphaproteobacteria	no support	no support	no support	no support	PAW59641_PAW59566_barcode05_contig_56013.region001.gbk		unidentified	urban
1106	115	PAW59641_PAW59566_barcode05	contig_56723	contig_56723.region001.gbk	0.984809	yes	Terpene	generic	terpene	as7	Bacteria	Pseudomonadota	Alphaproteobacteria	Hyphomicrobiales	Methylobacteriaceae	Methylobacterium	no support	PAW59641_PAW59566_barcode05_contig_56723.region001.gbk		unidentified	urban
1107	21	PAW59641_PAW59566_barcode05	contig_56913	contig_56913.region001.gbk	1.15997	yes	Terpene	generic	terpene	as7	Bacteria	Bacteroidota	no support	no support	no support	no support	no support	PAW59641_PAW59566_barcode05_contig_56913.region001.gbk		unidentified	urban
1108	56	PAW59641_PAW59566_barcode05	contig_56925	contig_56925.region001.gbk	1.34585	yes	Other	siderophore	NI-siderophore	as7	Bacteria	Actinomycetota	Actinomycetes	Micromonosporales	Micromonosporaceae*	no support	no support	PAW59641_PAW59566_barcode05_contig_56925.region001.gbk	BGC0000650	carotenoid	urban
1109	110	PAW59641_PAW59566_barcode05	contig_57072	contig_57072.region001.gbk	1.31238	yes	RiPP	linaridin	linaridin	as7	Bacteria	Actinomycetota	Actinomycetes	Micrococcales	Microbacteriaceae	no support	no support	PAW59641_PAW59566_barcode05_contig_57072.region001.gbk		unidentified	urban
1110	17	PAW59641_PAW59566_barcode05	contig_57153	contig_57153.region001.gbk	0.879412	yes	Terpene	generic	terpene	as7	Bacteria	Pseudomonadota	Alphaproteobacteria	Hyphomicrobiales	Devosiaceae	Devosia	no support	PAW59641_PAW59566_barcode05_contig_57153.region001.gbk		unidentified	urban
1111	21	PAW59641_PAW59566_barcode05	contig_57218	contig_57218.region001.gbk	1.05112	yes	Terpene	generic	terpene	as7	Bacteria	Actinomycetota	Thermoleophilia	Solirubrobacterales	Solirubrobacteraceae	NA	Solirubrobacteraceae bacterium*	PAW59641_PAW59566_barcode05_contig_57218.region001.gbk		unidentified	urban
1112	40	PAW59641_PAW59566_barcode05	contig_5729	contig_5729.region001.gbk	0	no	RiPP	lanthipeptide	lanthipeptide-class-i	as7	Bacteria	Actinomycetota	Actinomycetes	no support	no support	no support	no support	PAW59641_PAW59566_barcode05_contig_5729.region001.gbk		unidentified	urban
1113	129	PAW59641_PAW59566_barcode05	contig_5759	contig_5759.region001.gbk	0.856965	yes	Other	arylpolyene	arylpolyene	as7	Bacteria	Pseudomonadota	Alphaproteobacteria	no support	no support	no support	no support	PAW59641_PAW59566_barcode05_contig_5759.region001.gbk		unidentified	urban
1114	104	PAW59641_PAW59566_barcode05	contig_57735	contig_57735.region001.gbk	1.17412	yes	Polyketide	T3PKS	T3PKS	as7	Bacteria	Bacteroidota	no support	no support	no support	no support	no support	PAW59641_PAW59566_barcode05_contig_57735.region001.gbk	BGC0000837	APE Vf	urban
1115	133	PAW59641_PAW59566_barcode05	contig_58215	contig_58215.region001.gbk	0.92457	yes	Polyketide	T1PKS	T1PKS	as7	Bacteria	no support	no support	no support	no support	no support	no support	PAW59641_PAW59566_barcode05_contig_58215.region001.gbk		unidentified	urban
1116	16	PAW59641_PAW59566_barcode05	contig_58623	contig_58623.region001.gbk	1.00761	yes	Terpene	generic	terpene	as7	Bacteria	no support	no support	no support	no support	no support	no support	PAW59641_PAW59566_barcode05_contig_58623.region001.gbk		unidentified	urban
1117	72	PAW59641_PAW59566_barcode05	contig_58943	contig_58943.region001.gbk	1.13491	yes	Polyketide	T3PKS	T3PKS	as7	Bacteria	no support	no support	no support	no support	no support	no support	PAW59641_PAW59566_barcode05_contig_58943.region001.gbk		unidentified	urban
1118	48	PAW59641_PAW59566_barcode05	contig_58992	contig_58992.region001.gbk	1.07367	yes	Terpene	generic	terpene	as7	Bacteria	Pseudomonadota	no support	no support	no support	no support	no support	PAW59641_PAW59566_barcode05_contig_58992.region001.gbk		unidentified	urban
1119	64	PAW59641_PAW59566_barcode05	contig_59193	contig_59193.region001.gbk	1.17152	yes	Terpene	generic	terpene	as7	Bacteria	Armatimonadota	no support	no support	no support	no support	no support	PAW59641_PAW59566_barcode05_contig_59193.region001.gbk		unidentified	urban
1120	42	PAW59641_PAW59566_barcode05	contig_59535	contig_59535.region001.gbk	0.911897	yes	RiPP	RiPP-like	RiPP-like	as7	Bacteria	Pseudomonadota	Alphaproteobacteria	Hyphomicrobiales	no support	no support	no support	PAW59641_PAW59566_barcode05_contig_59535.region001.gbk		unidentified	urban
1121	41	PAW59641_PAW59566_barcode05	contig_6058	contig_6058.region001.gbk	0.943547	yes	RiPP	RiPP-like	RiPP-like	as7	Bacteria	Pseudomonadota	Alphaproteobacteria	no support	no support	no support	no support	PAW59641_PAW59566_barcode05_contig_6058.region001.gbk		unidentified	urban
1122	21	PAW59641_PAW59566_barcode05	contig_61317	contig_61317.region001.gbk	1.18904	yes	Terpene	generic	terpene	as7	Bacteria	Actinomycetota	no support	no support	no support	no support	no support	PAW59641_PAW59566_barcode05_contig_61317.region001.gbk		unidentified	urban
1123	38	PAW59641_PAW59566_barcode05	contig_61580	contig_61580.region001.gbk	1.1868	yes	NRP	generic	NRPS	as7	Bacteria	Actinomycetota	Actinomycetes	Micromonosporales	Micromonosporaceae*	no support	no support	PAW59641_PAW59566_barcode05_contig_61580.region001.gbk	BGC0000664	isorenieratene	urban
1124	133	PAW59641_PAW59566_barcode05	contig_61698	contig_61698.region001.gbk	0.930081	yes	Polyketide	T1PKS	T1PKS	as7	Bacteria	Pseudomonadota	no support	no support	no support	no support	no support	PAW59641_PAW59566_barcode05_contig_61698.region001.gbk	BGC0001818	vazabitide A	urban
1125	135	PAW59641_PAW59566_barcode05	contig_62126	contig_62126.region001.gbk	0.935318	yes	Other	arylpolyene	arylpolyene	as7	Bacteria	Bacteroidota	Cytophagia	Cytophagales	Cytophagaceae	Spirosoma	no support	PAW59641_PAW59566_barcode05_contig_62126.region001.gbk		unidentified	urban
1126	33	PAW59641_PAW59566_barcode05	contig_62995	contig_62995.region001.gbk	1.03595	yes	RiPP	thioamitides	thioamitides	as7	Bacteria	Pseudomonadota	Alphaproteobacteria	Rhodospirillales	Acetobacteraceae	NA	Acetobacteraceae bacterium	PAW59641_PAW59566_barcode05_contig_62995.region001.gbk		unidentified	urban
1127	38	PAW59641_PAW59566_barcode05	contig_63054	contig_63054.region001.gbk	1.18336	yes	NRP	generic	NRPS	as7	Bacteria	Pseudomonadota	Alphaproteobacteria	Hyphomicrobiales	Xanthobacteraceae	NA	Xanthobacteraceae bacterium	PAW59641_PAW59566_barcode05_contig_63054.region001.gbk		unidentified	urban
1128	127	PAW59641_PAW59566_barcode05	contig_63165	contig_63165.region001.gbk	1.24905	yes	NRP	generic	NRPS	as7	Bacteria	Actinomycetota	Actinomycetes	Pseudonocardiales	Pseudonocardiaceae	Actinomycetospora	no support	PAW59641_PAW59566_barcode05_contig_63165.region001.gbk		unidentified	urban
1129	43	PAW59641_PAW59566_barcode05	contig_63268	contig_63268.region001.gbk	0.963807	yes	Terpene	generic	terpene	as7	Bacteria	Pseudomonadota	Alphaproteobacteria	Hyphomicrobiales	Lichenihabitantaceae	Lichenibacterium	no support	PAW59641_PAW59566_barcode05_contig_63268.region001.gbk		unidentified	urban
1130	133	PAW59641_PAW59566_barcode05	contig_63288	contig_63288.region001.gbk	1.04283	yes	Polyketide	T1PKS	T1PKS	as7	Bacteria	Actinomycetota	Actinomycetes	Micromonosporales	Micromonosporaceae	Actinoplanes	Actinoplanes utahensis	PAW59641_PAW59566_barcode05_contig_63288.region001.gbk		unidentified	urban
1131	53	PAW59641_PAW59566_barcode05	contig_63316	contig_63316.region001.gbk	1.32392	yes	Other	siderophore	NI-siderophore	as7	Bacteria	Pseudomonadota	Alphaproteobacteria	Hyphomicrobiales	Methylobacteriaceae	Methylobacterium	no support	PAW59641_PAW59566_barcode05_contig_63316.region001.gbk	BGC0001740	phthoxazolin	urban
1132	115	PAW59641_PAW59566_barcode05	contig_63465	contig_63465.region001.gbk	0.990453	yes	Terpene	generic	terpene	as7	Bacteria	Pseudomonadota	no support	no support	no support	no support	no support	PAW59641_PAW59566_barcode05_contig_63465.region001.gbk	BGC0001713	ochrobactin	urban
1133	47	PAW59641_PAW59566_barcode05	contig_63955	contig_63955.region001.gbk	1.18595	yes	RiPP	RRE-containing	RRE-containing	as7	Bacteria	no support	no support	no support	no support	no support	no support	PAW59641_PAW59566_barcode05_contig_63955.region001.gbk		unidentified	urban
1134	45	PAW59641_PAW59566_barcode05	contig_64638	contig_64638.region001.gbk	1.15495	yes	Terpene	generic	terpene	as7	Bacteria	Actinomycetota	Actinomycetes	no support	no support	no support	no support	PAW59641_PAW59566_barcode05_contig_64638.region001.gbk		unidentified	urban
1135	132	PAW59641_PAW59566_barcode05	contig_64852	contig_64852.region001.gbk	1.01219	yes	Other	arylpolyene	arylpolyene	as7	Bacteria	Pseudomonadota	Gammaproteobacteria	Enterobacterales	Erwiniaceae	Buchnera	Buchnera aphidicola	PAW59641_PAW59566_barcode05_contig_64852.region001.gbk	BGC0000663	hopene	urban
1136	15	PAW59641_PAW59566_barcode05	contig_64916	contig_64916.region001.gbk	1.07942	yes	Other	hserlactone	hserlactone	as7	Bacteria	no support	no support	no support	no support	no support	no support	PAW59641_PAW59566_barcode05_contig_64916.region001.gbk		unidentified	urban
1137	139	PAW59641_PAW59566_barcode05	contig_6518	contig_6518.region001.gbk	1.16538	yes	Other	arylpolyene	arylpolyene	as7	Bacteria	Pseudomonadota	Betaproteobacteria	Burkholderiales	Comamonadaceae	no support	no support	PAW59641_PAW59566_barcode05_contig_6518.region001.gbk		unidentified	urban
1138	115	PAW59641_PAW59566_barcode05	contig_65701	contig_65701.region001.gbk	1.21382	yes	Terpene	generic	terpene	as7	Bacteria	no support	no support	no support	no support	no support	no support	PAW59641_PAW59566_barcode05_contig_65701.region001.gbk		unidentified	urban
1139	127	PAW59641_PAW59566_barcode05	contig_65752	contig_65752.region001.gbk	1.30422	yes	NRP	generic	NRPS	as7	Bacteria	Actinomycetota	Actinomycetes	no support	no support	no support	no support	PAW59641_PAW59566_barcode05_contig_65752.region001.gbk		unidentified	urban
1140	66	PAW59641_PAW59566_barcode05	contig_66048	contig_66048.region001.gbk	1.00211	yes	Terpene	generic	terpene	as7	Bacteria	Pseudomonadota	Alphaproteobacteria	no support	no support	no support	no support	PAW59641_PAW59566_barcode05_contig_66048.region001.gbk	BGC0000439	taromycin A	urban
1141	128	PAW59641_PAW59566_barcode05	contig_66124	contig_66124.region001.gbk	0.99441	yes	Other	arylpolyene	arylpolyene	as7	Bacteria	Pseudomonadota	Betaproteobacteria	Burkholderiales	Comamonadaceae	no support	no support	PAW59641_PAW59566_barcode05_contig_66124.region001.gbk		unidentified	urban
1142	38	PAW59641_PAW59566_barcode05	contig_66182	contig_66182.region001.gbk	1.21719	yes	NRP	generic	NRPS	as7	Bacteria	Actinomycetota	Actinomycetes	Pseudonocardiales	Pseudonocardiaceae	Actinomycetospora	no support	PAW59641_PAW59566_barcode05_contig_66182.region001.gbk		unidentified	urban
1143	96	PAW59641_PAW59566_barcode05	contig_66504	contig_66504.region001.gbk	1.13183	yes	Polyketide	T3PKS	T3PKS	as7	Bacteria	Actinomycetota	Actinomycetes	Mycobacteriales	Mycobacteriaceae	no support	no support	PAW59641_PAW59566_barcode05_contig_66504.region001.gbk		unidentified	urban
1144	135	PAW59641_PAW59566_barcode05	contig_66803	contig_66803.region001.gbk	0.927671	yes	Other	arylpolyene	arylpolyene	as7	Bacteria	Myxococcota	no support	no support	no support	no support	no support	PAW59641_PAW59566_barcode05_contig_66803.region001.gbk	BGC0000282	alkylresorcinol	urban
1145	96	PAW59641_PAW59566_barcode05	contig_6692	contig_6692.region001.gbk	1.10045	yes	Polyketide	T3PKS	T3PKS	as7	Bacteria	Actinomycetota	no support	no support	no support	no support	no support	PAW59641_PAW59566_barcode05_contig_6692.region001.gbk		unidentified	urban
1146	36	PAW59641_PAW59566_barcode05	contig_6693	contig_6693.region001.gbk	0.850649	yes	RiPP	RiPP-like	RiPP-like	as7	Bacteria	no support	no support	no support	no support	no support	no support	PAW59641_PAW59566_barcode05_contig_6693.region001.gbk	BGC0000282	alkylresorcinol	urban
1147	130	PAW59641_PAW59566_barcode05	contig_67205	contig_67205.region001.gbk	0.987552	yes	Polyketide	T1PKS	T1PKS	as7	Bacteria	Pseudomonadota	Alphaproteobacteria	Hyphomicrobiales	Beijerinckiaceae	no support	no support	PAW59641_PAW59566_barcode05_contig_67205.region001.gbk		unidentified	urban
1148	128	PAW59641_PAW59566_barcode05	contig_67759	contig_67759.region001.gbk	1.08692	yes	Polyketide	hglE-KS	hglE-KS	as7	Bacteria	Actinomycetota	no support	no support	no support	no support	no support	PAW59641_PAW59566_barcode05_contig_67759.region001.gbk		unidentified	urban
1149	38	PAW59641_PAW59566_barcode05	contig_68708	contig_68708.region001.gbk	1.09438	yes	NRP	NRPS-like	NRPS-like	as7	Bacteria	Pseudomonadota	Alphaproteobacteria	Hyphomicrobiales	Lichenihabitantaceae	Lichenibacterium	Lichenibacterium dinghuense	PAW59641_PAW59566_barcode05_contig_68708.region001.gbk	BGC0000150	sporolide A/sporolide B	urban
1150	43	PAW59641_PAW59566_barcode05	contig_69205	contig_69205.region001.gbk	1.15939	yes	Terpene	generic	terpene	as7	Bacteria	Pseudomonadota	Alphaproteobacteria	Sphingomonadales	no support	no support	no support	PAW59641_PAW59566_barcode05_contig_69205.region001.gbk	BGC0002326	endopyrrole B/endopyrrole C/endopyrrole A	urban
1151	14	PAW59641_PAW59566_barcode05	contig_69612	contig_69612.region001.gbk	1.22017	yes	NRP	generic	NRPS	as7	Bacteria	no support	no support	no support	no support	no support	no support	PAW59641_PAW59566_barcode05_contig_69612.region001.gbk	BGC0000641	carotenoid	urban
1152	42	PAW59641_PAW59566_barcode05	contig_69724	contig_69724.region001.gbk	0.861472	yes	RiPP	RiPP-like	RiPP-like	as7	Bacteria	no support	no support	no support	no support	no support	no support	PAW59641_PAW59566_barcode05_contig_69724.region001.gbk	BGC0000450	triostin A	urban
1153	35	PAW59641_PAW59566_barcode05	contig_69793	contig_69793.region001.gbk	0.954786	yes	Terpene	generic	terpene	as7	no support	no support	no support	no support	no support	no support	no support	PAW59641_PAW59566_barcode05_contig_69793.region001.gbk		unidentified	urban
1154	136	PAW59641_PAW59566_barcode05	contig_69853	contig_69853.region001.gbk	0.865168	yes	Polyketide	T1PKS	T1PKS	as7	Bacteria	Actinomycetota	Actinomycetes	Mycobacteriales	Mycobacteriaceae	no support	no support	PAW59641_PAW59566_barcode05_contig_69853.region001.gbk	BGC0000634	carotenoid	urban
1155	45	PAW59641_PAW59566_barcode05	contig_69939	contig_69939.region001.gbk	0.53529	yes	Terpene	generic	terpene	as7	Bacteria	no support	no support	no support	no support	no support	no support	PAW59641_PAW59566_barcode05_contig_69939.region001.gbk		unidentified	urban
1156	1	PAW59641_PAW59566_barcode05	contig_70128	contig_70128.region001.gbk	1.15608	yes	RiPP	RiPP-like	RiPP-like	as7	Bacteria	no support	no support	no support	no support	no support	no support	PAW59641_PAW59566_barcode05_contig_70128.region001.gbk	BGC0000636	carotenoid	urban
1157	58	PAW59641_PAW59566_barcode05	contig_70470	contig_70470.region001.gbk	1.08722	yes	RiPP	RRE-containing	RRE-containing	as7	Bacteria	Gemmatimonadota	Gemmatimonadia	Gemmatimonadales	Gemmatimonadaceae	NA	Gemmatimonadaceae bacterium	PAW59641_PAW59566_barcode05_contig_70470.region001.gbk		unidentified	urban
1158	51	PAW59641_PAW59566_barcode05	contig_70843	contig_70843.region001.gbk	1.2474	yes	NRP	NRPS-like	NRPS-like	as7	Bacteria	Actinomycetota	Actinomycetes	no support	no support	no support	no support	PAW59641_PAW59566_barcode05_contig_70843.region001.gbk		unidentified	urban
1159	42	PAW59641_PAW59566_barcode05	contig_7147	contig_7147.region001.gbk	0.780361	yes	RiPP	RiPP-like	RiPP-like	as7	Bacteria	Pseudomonadota	Alphaproteobacteria	Hyphomicrobiales	no support	no support	no support	PAW59641_PAW59566_barcode05_contig_7147.region001.gbk	BGC0000431	stenothricin	urban
1160	38	PAW59641_PAW59566_barcode05	contig_71705	contig_71705.region001.gbk	1.24791	yes	NRP	generic	NRPS	as7	Bacteria	Actinomycetota	no support	no support	no support	no support	no support	PAW59641_PAW59566_barcode05_contig_71705.region001.gbk		unidentified	urban
1161	17	PAW59641_PAW59566_barcode05	contig_72099	contig_72099.region001.gbk	0.912067	yes	Terpene	generic	terpene	as7	Bacteria	no support	no support	no support	no support	no support	no support	PAW59641_PAW59566_barcode05_contig_72099.region001.gbk		unidentified	urban
1162	97	PAW59641_PAW59566_barcode05	contig_72196	contig_72196.region001.gbk	1.05001	yes	Terpene	generic	terpene	as7	Bacteria	Bacteroidota	Cytophagia	Cytophagales	no support	no support	no support	PAW59641_PAW59566_barcode05_contig_72196.region001.gbk		unidentified	urban
1163	38	PAW59641_PAW59566_barcode05	contig_73199	contig_73199.region001.gbk	1.17484	yes	NRP	generic	NRPS	as7	Bacteria	Actinomycetota	Actinomycetes	Micromonosporales	Micromonosporaceae*	no support	no support	PAW59641_PAW59566_barcode05_contig_73199.region001.gbk	BGC0000650	carotenoid	urban
1164	92	PAW59641_PAW59566_barcode05	contig_73318	contig_73318.region001.gbk	1.33952	yes	RiPP	RiPP-like	RiPP-like	as7	Bacteria	Actinomycetota	Actinomycetes	Micrococcales	Microbacteriaceae	Frondihabitans	no support	PAW59641_PAW59566_barcode05_contig_73318.region001.gbk		unidentified	urban
1165	32	PAW59641_PAW59566_barcode05	contig_73388	contig_73388.region001.gbk	1.0869	yes	Terpene	generic	terpene	as7	Bacteria	Bacteroidota	Cytophagia	Cytophagales	no support	no support	no support	PAW59641_PAW59566_barcode05_contig_73388.region001.gbk		unidentified	urban
1166	40	PAW59641_PAW59566_barcode05	contig_73471	contig_73471.region001.gbk	0.932112	yes	RiPP	lanthipeptide	lanthipeptide-class-i	as7	Bacteria	Actinomycetota	Actinomycetes	Kineosporiales	Kineosporiaceae	Kineosporia	Kineosporia babensis	PAW59641_PAW59566_barcode05_contig_73471.region001.gbk	BGC0000650	carotenoid	urban
1167	38	PAW59641_PAW59566_barcode05	contig_73482	contig_73482.region001.gbk	1.17888	yes	NRP	generic	NRPS	as7	Bacteria	Actinomycetota	Actinomycetes	Micromonosporales	Micromonosporaceae*	no support	no support	PAW59641_PAW59566_barcode05_contig_73482.region001.gbk		unidentified	urban
1168	137	PAW59641_PAW59566_barcode05	contig_73937	contig_73937.region001.gbk	0.946927	yes	Polyketide	T1PKS	T1PKS	as7	Bacteria	no support	no support	no support	no support	no support	no support	PAW59641_PAW59566_barcode05_contig_73937.region001.gbk	BGC0000351	exochelin	urban
1169	14	PAW59641_PAW59566_barcode05	contig_74324	contig_74324.region001.gbk	1.09547	yes	NRP	NRPS-like	NRPS-like	as7	Bacteria	Acidobacteriota	Terriglobia	Terriglobales	Acidobacteriaceae	Terriglobus	no support	PAW59641_PAW59566_barcode05_contig_74324.region001.gbk	BGC0000040	concanamycin A	urban
1170	77	PAW59641_PAW59566_barcode05	contig_74357	contig_74357.region001.gbk	1.35967	yes	Other	other	other	as7	Bacteria	no support	no support	no support	no support	no support	no support	PAW59641_PAW59566_barcode05_contig_74357.region001.gbk	BGC0000645	carotenoid	urban
1171	43	PAW59641_PAW59566_barcode05	contig_74478	contig_74478.region001.gbk	1.15748	yes	Terpene	generic	terpene	as7	Bacteria	Pseudomonadota	Alphaproteobacteria	no support	no support	no support	no support	PAW59641_PAW59566_barcode05_contig_74478.region001.gbk		unidentified	urban
1172	89	PAW59641_PAW59566_barcode05	contig_75198	contig_75198.region001.gbk	0.932022	yes	Polyketide	T3PKS	T3PKS	as7	Bacteria	Pseudomonadota	no support	no support	no support	no support	no support	PAW59641_PAW59566_barcode05_contig_75198.region001.gbk		unidentified	urban
1173	4	PAW59641_PAW59566_barcode05	contig_75209	contig_75209.region001.gbk	0.846883	yes	Other	hserlactone	hserlactone	as7	Bacteria	no support	no support	no support	no support	no support	no support	PAW59641_PAW59566_barcode05_contig_75209.region001.gbk		unidentified	urban
1174	115	PAW59641_PAW59566_barcode05	contig_7528	contig_7528.region001.gbk	1.15408	yes	Terpene	generic	terpene	as7	Bacteria	Bacteroidota	no support	no support	no support	no support	no support	PAW59641_PAW59566_barcode05_contig_7528.region001.gbk		unidentified	urban
1175	133	PAW59641_PAW59566_barcode05	contig_75408	contig_75408.region001.gbk	1.27081	yes	Polyketide	hglE-KS	hglE-KS	as7	Bacteria	no support	no support	no support	no support	no support	no support	PAW59641_PAW59566_barcode05_contig_75408.region001.gbk	BGC0000650	carotenoid	urban
1176	45	PAW59641_PAW59566_barcode05	contig_75812	contig_75812.region001.gbk	1.06479	yes	Terpene	generic	terpene	as7	Bacteria	no support	no support	no support	no support	no support	no support	PAW59641_PAW59566_barcode05_contig_75812.region001.gbk		unidentified	urban
1177	111	PAW59641_PAW59566_barcode05	contig_76174	contig_76174.region001.gbk	1.19517	yes	Terpene	generic	terpene	as7	Bacteria	Actinomycetota	Actinomycetes	Propionibacteriales	Propionibacteriaceae	Microlunatus	no support	PAW59641_PAW59566_barcode05_contig_76174.region001.gbk	BGC0000650	carotenoid	urban
1178	58	PAW59641_PAW59566_barcode05	contig_7623	contig_7623.region001.gbk	1.2184	yes	RiPP	lassopeptide	lassopeptide	as7	Bacteria	Acidobacteriota	no support	no support	no support	no support	no support	PAW59641_PAW59566_barcode05_contig_7623.region001.gbk	BGC0000633	carotenoid	urban
1179	92	PAW59641_PAW59566_barcode05	contig_7636	contig_7636.region001.gbk	1.3208	yes	Other	NAGGN	NAGGN	as7	Bacteria	Actinomycetota	no support	no support	no support	no support	no support	PAW59641_PAW59566_barcode05_contig_7636.region001.gbk		unidentified	urban
1180	11	PAW59641_PAW59566_barcode05	contig_76410	contig_76410.region001.gbk	0.7979	yes	Terpene	generic	terpene	as7	Bacteria	Pseudomonadota	Alphaproteobacteria	Hyphomicrobiales	Beijerinckiaceae	no support	no support	PAW59641_PAW59566_barcode05_contig_76410.region001.gbk		unidentified	urban
1181	38	PAW59641_PAW59566_barcode05	contig_76430	contig_76430.region001.gbk	1.19522	yes	NRP	NRPS-like	NRPS-like	as7	Bacteria	Actinomycetota	no support	no support	no support	no support	no support	PAW59641_PAW59566_barcode05_contig_76430.region001.gbk		unidentified	urban
1182	43	PAW59641_PAW59566_barcode05	contig_76891	contig_76891.region001.gbk	1.18049	yes	Terpene	generic	terpene	as7	Bacteria	Pseudomonadota	no support	no support	no support	no support	no support	PAW59641_PAW59566_barcode05_contig_76891.region001.gbk	BGC0002174	Îµ-Poly-L-lysine	urban
1183	97	PAW59641_PAW59566_barcode05	contig_77158	contig_77158.region001.gbk	1.14617	yes	Terpene	generic	terpene	as7	Bacteria	Actinomycetota	no support	no support	no support	no support	no support	PAW59641_PAW59566_barcode05_contig_77158.region001.gbk		unidentified	urban
1184	83	PAW59641_PAW59566_barcode05	contig_77419	contig_77419.region001.gbk	1.00837	yes	Polyketide	T3PKS	T3PKS	as7	Bacteria	no support	no support	no support	no support	no support	no support	PAW59641_PAW59566_barcode05_contig_77419.region001.gbk	BGC0000664	isorenieratene	urban
1185	42	PAW59641_PAW59566_barcode05	contig_77614	contig_77614.region001.gbk	1.12362	yes	RiPP	RiPP-like	RiPP-like	as7	Bacteria	Pseudomonadota	Alphaproteobacteria	no support	no support	no support	no support	PAW59641_PAW59566_barcode05_contig_77614.region001.gbk		unidentified	urban
1186	62	PAW59641_PAW59566_barcode05	contig_78035	contig_78035.region001.gbk	1.06723	yes	Terpene	generic	terpene	as7	Bacteria	Pseudomonadota	no support	no support	no support	no support	no support	PAW59641_PAW59566_barcode05_contig_78035.region001.gbk		unidentified	urban
1187	62	PAW59641_PAW59566_barcode05	contig_79016	contig_79016.region001.gbk	1.13131	yes	Terpene	generic	terpene	as7	Bacteria	Pseudomonadota	Alphaproteobacteria	Hyphomicrobiales	Methylobacteriaceae	Methylobacterium	no support	PAW59641_PAW59566_barcode05_contig_79016.region001.gbk		unidentified	urban
1188	37	PAW59641_PAW59566_barcode05	contig_79070	contig_79070.region001.gbk	1.15159	yes	Terpene	generic	terpene	as7	Bacteria	Pseudomonadota	Alphaproteobacteria	Hyphomicrobiales	no support	no support	no support	PAW59641_PAW59566_barcode05_contig_79070.region001.gbk	BGC0000647	carotenoid	urban
1189	129	PAW59641_PAW59566_barcode05	contig_79337	contig_79337.region001.gbk	0.902564	yes	Other	arylpolyene	arylpolyene	as7	Bacteria	Bacteroidota	no support	no support	no support	no support	no support	PAW59641_PAW59566_barcode05_contig_79337.region001.gbk		unidentified	urban
1190	45	PAW59641_PAW59566_barcode05	contig_79743	contig_79743.region001.gbk	1.15437	yes	Terpene	generic	terpene	as7	Bacteria	Bacteroidota	Chitinophagia	Chitinophagales	Chitinophagaceae	no support	no support	PAW59641_PAW59566_barcode05_contig_79743.region001.gbk	BGC0000839	flexirubin	urban
1191	72	PAW59641_PAW59566_barcode05	contig_803	contig_803.region001.gbk	1.28557	yes	RiPP	lassopeptide	lassopeptide	as7	Bacteria	Actinomycetota	no support	no support	no support	no support	no support	PAW59641_PAW59566_barcode05_contig_803.region001.gbk	BGC0000650	carotenoid	urban
1192	35	PAW59641_PAW59566_barcode05	contig_80587	contig_80587.region001.gbk	0.903847	yes	Terpene	generic	terpene	as7	Bacteria	Pseudomonadota	Alphaproteobacteria	Sphingomonadales	Sphingomonadaceae	no support	no support	PAW59641_PAW59566_barcode05_contig_80587.region001.gbk		unidentified	urban
1193	133	PAW59641_PAW59566_barcode05	contig_80823	contig_80823.region001.gbk	0.983383	yes	Polyketide	hglE-KS	hglE-KS	as7	Bacteria	Actinomycetota	Actinomycetes	no support	no support	no support	no support	PAW59641_PAW59566_barcode05_contig_80823.region001.gbk	BGC0000635	carotenoid	urban
1194	77	PAW59641_PAW59566_barcode05	contig_80917	contig_80917.region001.gbk	1.32033	yes	RiPP	LAP	LAP	as7	Bacteria	Actinomycetota	Actinomycetes	Micrococcales	Microbacteriaceae	Microbacterium	no support	PAW59641_PAW59566_barcode05_contig_80917.region001.gbk		unidentified	urban
1195	99	PAW59641_PAW59566_barcode05	contig_80963	contig_80963.region001.gbk	0.232138	no	Terpene	generic	terpene	as7	Bacteria	Pseudomonadota	Alphaproteobacteria	Sphingomonadales	Sphingomonadaceae	no support	no support	PAW59641_PAW59566_barcode05_contig_80963.region001.gbk		unidentified	urban
1196	38	PAW59641_PAW59566_barcode05	contig_81212	contig_81212.region001.gbk	1.18024	yes	NRP	NRPS-like	NRPS-like	as7	Bacteria	Actinomycetota	Actinomycetes	Micromonosporales	Micromonosporaceae*	no support	no support	PAW59641_PAW59566_barcode05_contig_81212.region001.gbk	BGC0000634	carotenoid	urban
1197	66	PAW59641_PAW59566_barcode05	contig_81268	contig_81268.region001.gbk	1.05138	yes	Terpene	generic	terpene	as7	Bacteria	Pseudomonadota	Alphaproteobacteria	Hyphomicrobiales	Beijerinckiaceae	Beijerinckia	Beijerinckia sp. L45	PAW59641_PAW59566_barcode05_contig_81268.region001.gbk	BGC0001657	lysocin	urban
1198	38	PAW59641_PAW59566_barcode05	contig_81683	contig_81683.region001.gbk	1.17612	yes	NRP	NRPS-like	NRPS-like	as7	Bacteria	Actinomycetota	Actinomycetes	Propionibacteriales	Nocardioidaceae	Nocardioides	Nocardioides litoris	PAW59641_PAW59566_barcode05_contig_81683.region001.gbk		unidentified	urban
1199	38	PAW59641_PAW59566_barcode05	contig_81762	contig_81762.region001.gbk	0.98194	yes	NRP	NRPS-like	NRPS-like	as7	Bacteria	Pseudomonadota	Alphaproteobacteria	Hyphomicrobiales	Lichenihabitantaceae	Lichenibacterium	no support	PAW59641_PAW59566_barcode05_contig_81762.region001.gbk		unidentified	urban
1200	114	PAW59641_PAW59566_barcode05	contig_82125	contig_82125.region001.gbk	1.20984	yes	NRP	generic	NRPS	as7	Bacteria	Gemmatimonadota	no support	no support	no support	no support	no support	PAW59641_PAW59566_barcode05_contig_82125.region001.gbk		unidentified	urban
1201	1	PAW59641_PAW59566_barcode05	contig_82591	contig_82591.region001.gbk	1.15608	yes	RiPP	RiPP-like	RiPP-like	as7	Bacteria	Actinomycetota	no support	no support	no support	no support	no support	PAW59641_PAW59566_barcode05_contig_82591.region001.gbk		unidentified	urban
1202	96	PAW59641_PAW59566_barcode05	contig_82843	contig_82843.region001.gbk	1.15101	yes	Polyketide	T3PKS	T3PKS	as7	Bacteria	Actinomycetota	Actinomycetes	Mycobacteriales	Mycobacteriaceae	no support	no support	PAW59641_PAW59566_barcode05_contig_82843.region001.gbk		unidentified	urban
1203	50	PAW59641_PAW59566_barcode05	contig_83289	contig_83289.region001.gbk	0.970102	yes	Terpene	generic	terpene	as7	Bacteria	Pseudomonadota	no support	no support	no support	no support	no support	PAW59641_PAW59566_barcode05_contig_83289.region001.gbk	BGC0000282	alkylresorcinol	urban
1204	124	PAW59641_PAW59566_barcode05	contig_83374	contig_83374.region001.gbk	1.03894	yes	Other	arylpolyene	arylpolyene	as7	Bacteria	no support	no support	no support	no support	no support	no support	PAW59641_PAW59566_barcode05_contig_83374.region001.gbk		unidentified	urban
1205	16	PAW59641_PAW59566_barcode05	contig_83475	contig_83475.region001.gbk	0.716017	yes	Terpene	generic	terpene	as7	Bacteria	no support	no support	no support	no support	no support	no support	PAW59641_PAW59566_barcode05_contig_83475.region001.gbk		unidentified	urban
1206	77	PAW59641_PAW59566_barcode05	contig_83928	contig_83928.region001.gbk	1.35967	yes	Other	siderophore	NI-siderophore	as7	Bacteria	Pseudomonadota	Alphaproteobacteria	Hyphomicrobiales	Methylobacteriaceae	Methylobacterium	no support	PAW59641_PAW59566_barcode05_contig_83928.region001.gbk		unidentified	urban
1207	31	PAW59641_PAW59566_barcode05	contig_84350	contig_84350.region001.gbk	1.28853	yes	Other	betalactone	betalactone	as7	Bacteria	Pseudomonadota	Alphaproteobacteria	no support	no support	no support	no support	PAW59641_PAW59566_barcode05_contig_84350.region001.gbk	BGC0001713	ochrobactin	urban
1208	118	PAW59641_PAW59566_barcode05	contig_84438	contig_84438.region001.gbk	1.07011	yes	Polyketide	T3PKS	T3PKS	as7	Bacteria	Pseudomonadota	Alphaproteobacteria	Sphingomonadales	no support	no support	no support	PAW59641_PAW59566_barcode05_contig_84438.region001.gbk		unidentified	urban
1209	38	PAW59641_PAW59566_barcode05	contig_84463	contig_84463.region001.gbk	1.24319	yes	NRP	NRPS-like	NRPS-like	as7	Bacteria	no support	no support	no support	no support	no support	no support	PAW59641_PAW59566_barcode05_contig_84463.region001.gbk		unidentified	urban
1210	38	PAW59641_PAW59566_barcode05	contig_8463	contig_8463.region001.gbk	1.1868	yes	NRP	generic	NRPS	as7	Bacteria	Actinomycetota	Actinomycetes	Mycobacteriales	Mycobacteriaceae	no support	no support	PAW59641_PAW59566_barcode05_contig_8463.region001.gbk	BGC0001329	rakicidin D	urban
1211	88	PAW59641_PAW59566_barcode05	contig_84762	contig_84762.region001.gbk	1.10556	yes	NRP	NRPS-like	NRPS-like	as7	Bacteria	no support	no support	no support	no support	no support	no support	PAW59641_PAW59566_barcode05_contig_84762.region001.gbk		unidentified	urban
1212	37	PAW59641_PAW59566_barcode05	contig_85118	contig_85118.region001.gbk	0.907138	yes	Terpene	generic	terpene	as7	Bacteria	Pseudomonadota	Alphaproteobacteria	Hyphomicrobiales	Lichenihabitantaceae	no support	no support	PAW59641_PAW59566_barcode05_contig_85118.region001.gbk		unidentified	urban
1213	32	PAW59641_PAW59566_barcode05	contig_85135	contig_85135.region001.gbk	1.01538	yes	Terpene	generic	terpene	as7	Bacteria	no support	no support	no support	no support	no support	no support	PAW59641_PAW59566_barcode05_contig_85135.region001.gbk		unidentified	urban
1214	62	PAW59641_PAW59566_barcode05	contig_85200	contig_85200.region001.gbk	1.0576	yes	Terpene	generic	terpene	as7	Bacteria	no support	no support	no support	no support	no support	no support	PAW59641_PAW59566_barcode05_contig_85200.region001.gbk	BGC0000650	carotenoid	urban
1215	34	PAW59641_PAW59566_barcode05	contig_85262	contig_85262.region001.gbk	1.15238	yes	Other	betalactone	betalactone	as7	Bacteria	no support	no support	no support	no support	no support	no support	PAW59641_PAW59566_barcode05_contig_85262.region001.gbk		unidentified	urban
1216	47	PAW59641_PAW59566_barcode05	contig_85400	contig_85400.region001.gbk	0.688219	yes	RiPP	RRE-containing	RRE-containing	as7	Bacteria	Pseudomonadota	Alphaproteobacteria	Hyphomicrobiales	Beijerinckiaceae	no support	no support	PAW59641_PAW59566_barcode05_contig_85400.region001.gbk		unidentified	urban
1217	43	PAW59641_PAW59566_barcode05	contig_85860	contig_85860.region001.gbk	1.13495	yes	Terpene	generic	terpene	as7	Bacteria	Pseudomonadota	Alphaproteobacteria	Caulobacterales	Caulobacteraceae	Caulobacter	Caulobacter sp.	PAW59641_PAW59566_barcode05_contig_85860.region001.gbk		unidentified	urban
1218	97	PAW59641_PAW59566_barcode05	contig_8602	contig_8602.region001.gbk	1.1985	yes	Terpene	generic	terpene	as7	Bacteria	no support	no support	no support	no support	no support	no support	PAW59641_PAW59566_barcode05_contig_8602.region001.gbk	BGC0000643	carotenoid	urban
1219	38	PAW59641_PAW59566_barcode05	contig_86067	contig_86067.region001.gbk	1.29465	yes	NRP	NRPS-like	NRPS-like	as7	Bacteria	Actinomycetota	no support	no support	no support	no support	no support	PAW59641_PAW59566_barcode05_contig_86067.region001.gbk	BGC0000647	carotenoid	urban
1220	38	PAW59641_PAW59566_barcode05	contig_86350	contig_86350.region001.gbk	1.09324	yes	NRP	NRPS-like	NRPS-like	as7	Bacteria	Pseudomonadota	Alphaproteobacteria	Hyphomicrobiales	Methylobacteriaceae	Methylobacterium	no support	PAW59641_PAW59566_barcode05_contig_86350.region001.gbk		unidentified	urban
1221	16	PAW59641_PAW59566_barcode05	contig_86486	contig_86486.region001.gbk	0.943533	yes	Terpene	generic	terpene	as7	Bacteria	Pseudomonadota	Alphaproteobacteria	Hyphomicrobiales	Methylobacteriaceae	Methylobacterium	Methylobacterium haplocladii	PAW59641_PAW59566_barcode05_contig_86486.region001.gbk		unidentified	urban
1222	38	PAW59641_PAW59566_barcode05	contig_86875	contig_86875.region001.gbk	1.16262	yes	NRP	generic	NRPS	as7	Bacteria	Actinomycetota	Actinomycetes	Micromonosporales	Micromonosporaceae	Micromonospora	no support	PAW59641_PAW59566_barcode05_contig_86875.region001.gbk		unidentified	urban
1223	26	PAW59641_PAW59566_barcode05	contig_86937	contig_86937.region001.gbk	0.887954	yes	RiPP	RRE-containing	RRE-containing	as7	Bacteria	no support	no support	no support	no support	no support	no support	PAW59641_PAW59566_barcode05_contig_86937.region001.gbk	BGC0002377	WS9326B/WS9326A/WS9326G/WS9326F	urban
1224	96	PAW59641_PAW59566_barcode05	contig_8709	contig_8709.region001.gbk	1.04946	yes	Polyketide	T3PKS	T3PKS	as7	Bacteria	Pseudomonadota	Alphaproteobacteria	no support	no support	no support	no support	PAW59641_PAW59566_barcode05_contig_8709.region001.gbk		unidentified	urban
1225	96	PAW59641_PAW59566_barcode05	contig_87503	contig_87503.region001.gbk	1.07552	yes	Polyketide	T3PKS	T3PKS	as7	Bacteria	Pseudomonadota	Alphaproteobacteria	no support	no support	no support	no support	PAW59641_PAW59566_barcode05_contig_87503.region001.gbk		unidentified	urban
1226	43	PAW59641_PAW59566_barcode05	contig_88452	contig_88452.region001.gbk	1.23673	yes	Terpene	generic	terpene	as7	Bacteria	Actinomycetota	Actinomycetes	no support	no support	no support	no support	PAW59641_PAW59566_barcode05_contig_88452.region001.gbk		unidentified	urban
1227	3	PAW59641_PAW59566_barcode05	contig_88485	contig_88485.region001.gbk	1.06984	yes	RiPP	RiPP-like	RiPP-like	as7	Bacteria	Pseudomonadota	Alphaproteobacteria	Sphingomonadales	no support	no support	no support	PAW59641_PAW59566_barcode05_contig_88485.region001.gbk		unidentified	urban
1228	5	PAW59641_PAW59566_barcode05	contig_89016	contig_89016.region001.gbk	0.936686	yes	Other	hserlactone	hserlactone	as7	Bacteria	Pseudomonadota	Alphaproteobacteria	Hyphomicrobiales	Lichenihabitantaceae	Lichenibacterium	Lichenibacterium ramalinae	PAW59641_PAW59566_barcode05_contig_89016.region001.gbk		unidentified	urban
1229	17	PAW59641_PAW59566_barcode05	contig_89182	contig_89182.region001.gbk	1.10347	yes	Terpene	generic	terpene	as7	Bacteria	Gemmatimonadota	Gemmatimonadia	Gemmatimonadales	Gemmatimonadaceae	NA	Gemmatimonadaceae bacterium	PAW59641_PAW59566_barcode05_contig_89182.region001.gbk		unidentified	urban
1230	29	PAW59641_PAW59566_barcode05	contig_89667	contig_89667.region001.gbk	1.23253	yes	NRP	generic	NRPS	as7	Bacteria	no support	no support	no support	no support	no support	no support	PAW59641_PAW59566_barcode05_contig_89667.region001.gbk		unidentified	urban
1231	45	PAW59641_PAW59566_barcode05	contig_90224	contig_90224.region001.gbk	1.10647	yes	Terpene	generic	terpene	as7	Bacteria	Actinomycetota	no support	no support	no support	no support	no support	PAW59641_PAW59566_barcode05_contig_90224.region001.gbk		unidentified	urban
1232	77	PAW59641_PAW59566_barcode05	contig_90333	contig_90333.region001.gbk	1.35967	yes	RiPP	linaridin	linaridin	as7	Bacteria	Pseudomonadota	Alphaproteobacteria	Sphingomonadales	no support	no support	no support	PAW59641_PAW59566_barcode05_contig_90333.region001.gbk		unidentified	urban
1233	35	PAW59641_PAW59566_barcode05	contig_90559	contig_90559.region001.gbk	1.11086	yes	Terpene	generic	terpene	as7	no support	no support	no support	no support	no support	no support	no support	PAW59641_PAW59566_barcode05_contig_90559.region001.gbk		unidentified	urban
1234	131	PAW59641_PAW59566_barcode05	contig_90628	contig_90628.region001.gbk	0.892203	yes	Other	arylpolyene	arylpolyene	as7	Bacteria	Actinomycetota	Actinomycetes	Mycobacteriales	Mycobacteriaceae	Mycolicibacterium	Mycolicibacterium sp. P1-18	PAW59641_PAW59566_barcode05_contig_90628.region001.gbk	BGC0000630	(2R,3S,3'S)-2-hydroxyastaxanthin	urban
1235	7	PAW59641_PAW59566_barcode05	contig_9075	contig_9075.region001.gbk	1.02124	yes	Other	phosphonate	phosphonate	as7	Bacteria	Pseudomonadota	Alphaproteobacteria	Sphingomonadales	Sphingomonadaceae	no support	no support	PAW59641_PAW59566_barcode05_contig_9075.region001.gbk		unidentified	urban
1236	110	PAW59641_PAW59566_barcode05	contig_90809	contig_90809.region001.gbk	1.18061	yes	Polyketide	T3PKS	T3PKS	as7	Bacteria	no support	no support	no support	no support	no support	no support	PAW59641_PAW59566_barcode05_contig_90809.region001.gbk	BGC0000406	phosphinothricintripeptide	urban
1237	1	PAW59641_PAW59566_barcode05	contig_91094	contig_91094.region001.gbk	1.49e-08	yes	RiPP	RiPP-like	RiPP-like	as7	Bacteria	Pseudomonadota	no support	no support	no support	no support	no support	PAW59641_PAW59566_barcode05_contig_91094.region001.gbk		unidentified	urban
1238	72	PAW59641_PAW59566_barcode05	contig_91101	contig_91101.region001.gbk	1.2273	yes	Polyketide	T3PKS	T3PKS	as7	Bacteria	Pseudomonadota	Alphaproteobacteria	Rhodospirillales	Acetobacteraceae	NA	Acetobacteraceae bacterium	PAW59641_PAW59566_barcode05_contig_91101.region001.gbk		unidentified	urban
1239	97	PAW59641_PAW59566_barcode05	contig_91319	contig_91319.region001.gbk	1.03485	yes	Terpene	generic	terpene	as7	Bacteria	Actinomycetota	no support	no support	no support	no support	no support	PAW59641_PAW59566_barcode05_contig_91319.region001.gbk		unidentified	urban
1240	121	PAW59641_PAW59566_barcode05	contig_91749	contig_91749.region001.gbk	1.08503	yes	Polyketide	T3PKS	T3PKS	as7	Bacteria	Pseudomonadota	Alphaproteobacteria	no support	no support	no support	no support	PAW59641_PAW59566_barcode05_contig_91749.region001.gbk	BGC0000664	isorenieratene	urban
1241	32	PAW59641_PAW59566_barcode05	contig_91959	contig_91959.region001.gbk	1.05997	yes	Terpene	generic	terpene	as7	Bacteria	Actinomycetota	no support	no support	no support	no support	no support	PAW59641_PAW59566_barcode05_contig_91959.region001.gbk	BGC0000774	lipopolysaccharide	urban
1242	17	PAW59641_PAW59566_barcode05	contig_92313	contig_92313.region001.gbk	1.21038	yes	Terpene	generic	terpene	as7	Bacteria	no support	no support	no support	no support	no support	no support	PAW59641_PAW59566_barcode05_contig_92313.region001.gbk	BGC0001456	isorenieratene	urban
1243	129	PAW59641_PAW59566_barcode05	contig_9232	contig_9232.region001.gbk	0.88927	yes	Other	arylpolyene	arylpolyene	as7	Bacteria	Bacteroidota	no support	no support	no support	no support	no support	PAW59641_PAW59566_barcode05_contig_9232.region001.gbk		unidentified	urban
1244	72	PAW59641_PAW59566_barcode05	contig_92763	contig_92763.region001.gbk	1.2273	yes	Polyketide	T3PKS	T3PKS	as7	Bacteria	Pseudomonadota	Alphaproteobacteria	Sphingomonadales	Sphingomonadaceae	Sphingomonas	no support	PAW59641_PAW59566_barcode05_contig_92763.region001.gbk		unidentified	urban
1245	32	PAW59641_PAW59566_barcode05	contig_92914	contig_92914.region001.gbk	1.00382	yes	Terpene	generic	terpene	as7	Bacteria	Actinomycetota	Actinomycetes	Propionibacteriales	Propionibacteriaceae	Microlunatus	no support	PAW59641_PAW59566_barcode05_contig_92914.region001.gbk		unidentified	urban
1246	38	PAW59641_PAW59566_barcode05	contig_93392	contig_93392.region001.gbk	1.19317	yes	NRP	generic	NRPS	as7	Bacteria	Actinomycetota	Actinomycetes	Micromonosporales	Micromonosporaceae	Dactylosporangium	no support	PAW59641_PAW59566_barcode05_contig_93392.region001.gbk		unidentified	urban
1247	96	PAW59641_PAW59566_barcode05	contig_93581	contig_93581.region001.gbk	1.08457	yes	Polyketide	T3PKS	T3PKS	as7	Bacteria	Actinomycetota	Actinomycetes	no support	no support	no support	no support	PAW59641_PAW59566_barcode05_contig_93581.region001.gbk	BGC0002451	inthomycin B	urban
1248	133	PAW59641_PAW59566_barcode05	contig_9366	contig_9366.region001.gbk	0.978014	yes	NRP	NRPS-like	NRPS-like	as7	Bacteria	Pseudomonadota	Alphaproteobacteria	Hyphomicrobiales	no support	no support	no support	PAW59641_PAW59566_barcode05_contig_9366.region001.gbk	BGC0000282	alkylresorcinol	urban
1249	38	PAW59641_PAW59566_barcode05	contig_9398	contig_9398.region001.gbk	1.06317	yes	NRP	NRPS-like	NRPS-like	as7	Bacteria	Actinomycetota	Actinomycetes	Micromonosporales	Micromonosporaceae	Dactylosporangium	no support	PAW59641_PAW59566_barcode05_contig_9398.region001.gbk		unidentified	urban
1250	115	PAW59641_PAW59566_barcode05	contig_94284	contig_94284.region001.gbk	1.16102	yes	Terpene	generic	terpene	as7	Bacteria	Pseudomonadota	no support	no support	no support	no support	no support	PAW59641_PAW59566_barcode05_contig_94284.region001.gbk		unidentified	urban
1251	103	PAW59641_PAW59566_barcode05	contig_94744	contig_94744.region001.gbk	1.13305	yes	RiPP	thiopeptide	thiopeptide	as7	Bacteria	no support	no support	no support	no support	no support	no support	PAW59641_PAW59566_barcode05_contig_94744.region001.gbk		unidentified	urban
1252	40	PAW59641_PAW59566_barcode05	contig_9477	contig_9477.region001.gbk	0.969937	yes	RiPP	RRE-containing	RRE-containing	as7	Bacteria	no support	no support	no support	no support	no support	no support	PAW59641_PAW59566_barcode05_contig_9477.region001.gbk		unidentified	urban
1253	35	PAW59641_PAW59566_barcode05	contig_9608	contig_9608.region001.gbk	0	no	Terpene	generic	terpene	as7	Bacteria	no support	no support	no support	no support	no support	no support	PAW59641_PAW59566_barcode05_contig_9608.region001.gbk		unidentified	urban
1254	11	PAW59641_PAW59566_barcode05	contig_9611	contig_9611.region001.gbk	1.31522	yes	Other	hserlactone	hserlactone	as7	Bacteria	Pseudomonadota	Alphaproteobacteria	no support	no support	no support	no support	PAW59641_PAW59566_barcode05_contig_9611.region001.gbk	BGC0000656	zeaxanthin	urban
1255	12	PAW59641_PAW59566_barcode05	contig_96191	contig_96191.region001.gbk	0.57804	yes	Terpene	generic	terpene	as7	Bacteria	Pseudomonadota	Alphaproteobacteria	Hyphomicrobiales	Lichenihabitantaceae	Lichenibacterium	no support	PAW59641_PAW59566_barcode05_contig_96191.region001.gbk		unidentified	urban
1256	130	PAW59641_PAW59566_barcode05	contig_96366	contig_96366.region001.gbk	0.957868	yes	Polyketide	transAT-PKS	transAT-PKS	as7	Bacteria	Pseudomonadota	Alphaproteobacteria	Hyphomicrobiales	Hyphomicrobiaceae	Methyloligella	Methyloligella halotolerans	PAW59641_PAW59566_barcode05_contig_96366.region001.gbk	BGC0000413	Pf-5 pyoverdine	urban
1257	97	PAW59641_PAW59566_barcode05	contig_96742	contig_96742.region001.gbk	1.00977	yes	Terpene	generic	terpene	as7	Bacteria	Bacteroidota	Cytophagia	Cytophagales	no support	no support	no support	PAW59641_PAW59566_barcode05_contig_96742.region001.gbk	BGC0001991	toblerol A/toblerol B/toblerol C/toblerol D/toblerol E/toblerol F/toblerol G/toblerol H	urban
1258	96	PAW59641_PAW59566_barcode05	contig_96780	contig_96780.region001.gbk	1.13438	yes	Polyketide	T3PKS	T3PKS	as7	Bacteria	Actinomycetota	no support	no support	no support	no support	no support	PAW59641_PAW59566_barcode05_contig_96780.region001.gbk	BGC0000650	carotenoid	urban
1259	96	PAW59641_PAW59566_barcode05	contig_9710	contig_9710.region001.gbk	1.09303	yes	Polyketide	T3PKS	T3PKS	as7	Bacteria	Bacteroidota	Sphingobacteriia	Sphingobacteriales	Sphingobacteriaceae	Mucilaginibacter	no support	PAW59641_PAW59566_barcode05_contig_9710.region001.gbk	BGC0000282	alkylresorcinol	urban
1260	17	PAW59641_PAW59566_barcode05	contig_97835	contig_97835.region001.gbk	1.21645	yes	Terpene	generic	terpene	as7	Bacteria	Actinomycetota	Actinomycetes	Propionibacteriales	Propionibacteriaceae	Microlunatus	no support	PAW59641_PAW59566_barcode05_contig_97835.region001.gbk		unidentified	urban
1261	57	PAW59641_PAW59566_barcode05	contig_97956	contig_97956.region001.gbk	1.14685	yes	Terpene	generic	terpene	as7	Bacteria	Pseudomonadota	Alphaproteobacteria	Hyphomicrobiales	Lichenihabitantaceae	Lichenibacterium	Lichenibacterium minor	PAW59641_PAW59566_barcode05_contig_97956.region001.gbk		unidentified	urban
1262	47	PAW59641_PAW59566_barcode05	contig_99103	contig_99103.region001.gbk	0.902562	yes	RiPP	RRE-containing	RRE-containing	as7	Bacteria	Pseudomonadota	Alphaproteobacteria	Hyphomicrobiales	Nitrobacteraceae	no support	no support	PAW59641_PAW59566_barcode05_contig_99103.region001.gbk		unidentified	urban
1263	1	PAW59641_PAW59566_barcode05	contig_99227	contig_99227.region001.gbk	1.15608	yes	RiPP	RiPP-like	RiPP-like	as7	Bacteria	Myxococcota	NA	Nannocystales	Nannocystaceae	Nannocystis	Nannocystis sp.	PAW59641_PAW59566_barcode05_contig_99227.region001.gbk		unidentified	urban
1264	72	PAW59641_PAW59566_barcode05	contig_99335	contig_99335.region001.gbk	1.21866	yes	Polyketide	T3PKS	T3PKS	as7	Bacteria	Bacteroidota	no support	no support	no support	no support	no support	PAW59641_PAW59566_barcode05_contig_99335.region001.gbk		unidentified	urban
1265	43	PAW59641_PAW59566_barcode05	contig_99424	contig_99424.region001.gbk	1.11445	yes	Terpene	generic	terpene	as7	Bacteria	Pseudomonadota	Alphaproteobacteria	Sphingomonadales	Sphingosinicellaceae	NA	Sphingosinicellaceae bacterium*	PAW59641_PAW59566_barcode05_contig_99424.region001.gbk		unidentified	urban
1266	91	PAW59641_PAW59566_barcode05	contig_99512	contig_99512.region001.gbk	1.19244	yes	RiPP	RRE-containing	RRE-containing	as7	Bacteria	Actinomycetota	Actinomycetes	Mycobacteriales	Nocardiaceae	Rhodococcus	no support	PAW59641_PAW59566_barcode05_contig_99512.region001.gbk		unidentified	urban
1267	139	PAW59641_PAW59566_barcode05	contig_99957	contig_99957.region001.gbk	1.27312	yes	Other	resorcinol	resorcinol	as7	Bacteria	Bacteroidota	no support	no support	no support	no support	no support	PAW59641_PAW59566_barcode05_contig_99957.region001.gbk		unidentified	urban
1433	110	PAW59641_PAW59566_barcode08	contig_11097	contig_11097.region001.gbk	1.31111	yes	Polyketide	T3PKS	T3PKS	as7	Bacteria	no support	no support	no support	no support	no support	no support	PAW59641_PAW59566_barcode08_contig_11097.region001.gbk	BGC0000838	flexirubin	urban
1434	47	PAW59641_PAW59566_barcode08	contig_1117	contig_1117.region001.gbk	1.15142	yes	RiPP	RRE-containing	RRE-containing	as7	Bacteria	Acidobacteriota	Terriglobia	no support	no support	no support	no support	PAW59641_PAW59566_barcode08_contig_1117.region001.gbk		unidentified	rural
1435	85	PAW59641_PAW59566_barcode08	contig_12001	contig_12001.region001.gbk	1.04624	yes	Polyketide	T3PKS	T3PKS	as7	Bacteria	no support	no support	no support	no support	no support	no support	PAW59641_PAW59566_barcode08_contig_12001.region001.gbk		unidentified	rural
1436	37	PAW59641_PAW59566_barcode08	contig_12097	contig_12097.region001.gbk	0.879204	yes	Terpene	generic	terpene	as7	Bacteria	Pseudomonadota	Alphaproteobacteria	Hyphomicrobiales	Lichenihabitantaceae	Lichenibacterium	no support	PAW59641_PAW59566_barcode08_contig_12097.region001.gbk		unidentified	rural
1437	11	PAW59641_PAW59566_barcode08	contig_12175	contig_12175.region001.gbk	0.865241	yes	Terpene	generic	terpene	as7	Bacteria	Pseudomonadota	Alphaproteobacteria	Caulobacterales	Caulobacteraceae	Caulobacter	Caulobacter sp.	PAW59641_PAW59566_barcode08_contig_12175.region001.gbk		unidentified	rural
1438	119	PAW59641_PAW59566_barcode08	contig_12233	contig_12233.region001.gbk	0.902628	yes	Terpene	generic	terpene	as7	Bacteria	Acidobacteriota	no support	no support	no support	no support	no support	PAW59641_PAW59566_barcode08_contig_12233.region001.gbk		unidentified	rural
1439	129	PAW59641_PAW59566_barcode08	contig_12455	contig_12455.region001.gbk	1.12707	yes	Other	arylpolyene	arylpolyene	as7	Bacteria	Pseudomonadota	Alphaproteobacteria	no support	no support	no support	no support	PAW59641_PAW59566_barcode08_contig_12455.region001.gbk		unidentified	rural
1440	3	PAW59641_PAW59566_barcode08	contig_12591	contig_12591.region001.gbk	1.2796	yes	RiPP	RiPP-like	RiPP-like	as7	Bacteria	Actinomycetota	no support	no support	no support	no support	no support	PAW59641_PAW59566_barcode08_contig_12591.region001.gbk		unidentified	rural
1441	124	PAW59641_PAW59566_barcode08	contig_12692	contig_12692.region001.gbk	0.976398	yes	Other	arylpolyene	arylpolyene	as7	Bacteria	Actinomycetota	Actinomycetes	no support	no support	no support	no support	PAW59641_PAW59566_barcode08_contig_12692.region001.gbk		unidentified	rural
1442	112	PAW59641_PAW59566_barcode08	contig_12994	contig_12994.region001.gbk	0	no	Terpene	generic	terpene	as7	Bacteria	Pseudomonadota	no support	no support	no support	no support	no support	PAW59641_PAW59566_barcode08_contig_12994.region001.gbk		unidentified	rural
1443	72	PAW59641_PAW59566_barcode08	contig_13043	contig_13043.region001.gbk	1.2314	yes	Polyketide	T3PKS	T3PKS	as7	Bacteria	Pseudomonadota	Gammaproteobacteria	NA	NA	NA	Gammaproteobacteria bacterium	PAW59641_PAW59566_barcode08_contig_13043.region001.gbk	BGC0000774	lipopolysaccharide	rural
1444	130	PAW59641_PAW59566_barcode08	contig_13431	contig_13431.region001.gbk	0.943093	yes	Polyketide	T1PKS	T1PKS	as7	Bacteria	no support	no support	no support	no support	no support	no support	PAW59641_PAW59566_barcode08_contig_13431.region001.gbk		unidentified	rural
1445	75	PAW59641_PAW59566_barcode08	contig_1390	contig_1390.region001.gbk	0	no	Other	acyl_amino_acids	acyl_amino_acids	as7	Bacteria	Pseudomonadota	no support	no support	no support	no support	no support	PAW59641_PAW59566_barcode08_contig_1390.region001.gbk		unidentified	rural
1446	77	PAW59641_PAW59566_barcode08	contig_1390	contig_1390.region002.gbk	0.427623	no	RiPP	RiPP-like	RiPP-like	as7	Bacteria	Pseudomonadota	no support	no support	no support	no support	no support	PAW59641_PAW59566_barcode08_contig_1390.region002.gbk		unidentified	rural
1447	70	PAW59641_PAW59566_barcode08	contig_14751	contig_14751.region001.gbk	1.20948	yes	Other	phosphonate-like	phosphonate-like	as7	Bacteria	no support	no support	no support	no support	no support	no support	PAW59641_PAW59566_barcode08_contig_14751.region001.gbk		unidentified	rural
1448	18	PAW59641_PAW59566_barcode08	contig_14842	contig_14842.region001.gbk	1.21987	yes	Terpene	generic	terpene	as7	Bacteria	Pseudomonadota	no support	no support	no support	no support	no support	PAW59641_PAW59566_barcode08_contig_14842.region001.gbk		unidentified	rural
1449	115	PAW59641_PAW59566_barcode08	contig_14864	contig_14864.region001.gbk	0.911425	yes	Terpene	generic	terpene	as7	Bacteria	no support	no support	no support	no support	no support	no support	PAW59641_PAW59566_barcode08_contig_14864.region001.gbk	BGC0000635	carotenoid	rural
1450	137	PAW59641_PAW59566_barcode08	contig_14920	contig_14920.region001.gbk	1.14724	yes	Polyketide	T1PKS	T1PKS	as7	Bacteria	Actinomycetota	no support	no support	no support	no support	no support	PAW59641_PAW59566_barcode08_contig_14920.region001.gbk		unidentified	rural
1451	47	PAW59641_PAW59566_barcode08	contig_15264	contig_15264.region001.gbk	1.09149	yes	RiPP	RRE-containing	RRE-containing	as7	Bacteria	Pseudomonadota	Alphaproteobacteria	Hyphomicrobiales	no support	no support	no support	PAW59641_PAW59566_barcode08_contig_15264.region001.gbk		unidentified	rural
1452	11	PAW59641_PAW59566_barcode08	contig_155	contig_155.region001.gbk	0.858843	yes	Terpene	generic	terpene	as7	Bacteria	Pseudomonadota	Alphaproteobacteria	Hyphomicrobiales	Lichenihabitantaceae	Lichenibacterium	no support	PAW59641_PAW59566_barcode08_contig_155.region001.gbk		unidentified	rural
1453	33	PAW59641_PAW59566_barcode08	contig_15734	contig_15734.region001.gbk	1.15938	yes	RiPP	thioamitides	thioamitides	as7	Bacteria	Acidobacteriota	Terriglobia	Terriglobales	Acidobacteriaceae	no support	no support	PAW59641_PAW59566_barcode08_contig_15734.region001.gbk		unidentified	rural
1454	64	PAW59641_PAW59566_barcode08	contig_15799	contig_15799.region001.gbk	0.898405	yes	Terpene	generic	terpene	as7	Bacteria	Acidobacteriota	no support	no support	no support	no support	no support	PAW59641_PAW59566_barcode08_contig_15799.region001.gbk	BGC0000625	thioviridamide	rural
1455	43	PAW59641_PAW59566_barcode08	contig_16089	contig_16089.region001.gbk	0.349653	no	Terpene	generic	terpene	as7	Bacteria	Pseudomonadota	Alphaproteobacteria	Hyphomicrobiales	Lichenihabitantaceae	Lichenibacterium	no support	PAW59641_PAW59566_barcode08_contig_16089.region001.gbk		unidentified	rural
1456	38	PAW59641_PAW59566_barcode08	contig_16155	contig_16155.region001.gbk	1.18744	yes	NRP	NRPS-like	NRPS-like	as7	Bacteria	Acidobacteriota	Terriglobia	Terriglobales	Acidobacteriaceae	no support	no support	PAW59641_PAW59566_barcode08_contig_16155.region001.gbk	BGC0000656	zeaxanthin	rural
1457	4	PAW59641_PAW59566_barcode08	contig_16244	contig_16244.region001.gbk	1.24929	yes	Other	hserlactone	hserlactone	as7	Bacteria	Pseudomonadota	Alphaproteobacteria	Hyphomicrobiales	no support	no support	no support	PAW59641_PAW59566_barcode08_contig_16244.region001.gbk		unidentified	rural
1458	11	PAW59641_PAW59566_barcode08	contig_16359	contig_16359.region001.gbk	0.849698	yes	Terpene	generic	terpene	as7	Bacteria	Pseudomonadota	Alphaproteobacteria	no support	no support	no support	no support	PAW59641_PAW59566_barcode08_contig_16359.region001.gbk	BGC0002662	petrichorin A/petrichorin B	rural
1459	10	PAW59641_PAW59566_barcode08	contig_16811	contig_16811.region001.gbk	1.25242	yes	RiPP	RiPP-like	RiPP-like	as7	Bacteria	Pseudomonadota	Betaproteobacteria	Burkholderiales	no support	no support	no support	PAW59641_PAW59566_barcode08_contig_16811.region001.gbk		unidentified	rural
1460	3	PAW59641_PAW59566_barcode08	contig_17238	contig_17238.region001.gbk	1.19529	yes	RiPP	RiPP-like	RiPP-like	as7	Bacteria	Acidobacteriota	Terriglobia	Terriglobales	Acidobacteriaceae	no support	no support	PAW59641_PAW59566_barcode08_contig_17238.region001.gbk		unidentified	rural
1461	38	PAW59641_PAW59566_barcode08	contig_17323	contig_17323.region001.gbk	1.2389	yes	NRP	generic	NRPS	as7	Bacteria	Actinomycetota	Actinomycetes	Kitasatosporales	Streptomycetaceae	Streptomyces	no support	PAW59641_PAW59566_barcode08_contig_17323.region001.gbk		unidentified	rural
1462	115	PAW59641_PAW59566_barcode08	contig_17449	contig_17449.region001.gbk	1.00759	yes	Terpene	generic	terpene	as7	Bacteria	Pseudomonadota	Alphaproteobacteria	no support	no support	no support	no support	PAW59641_PAW59566_barcode08_contig_17449.region001.gbk	BGC0000229	grincamycin	rural
1463	14	PAW59641_PAW59566_barcode08	contig_17493	contig_17493.region001.gbk	1.05081	yes	RiPP	RRE-containing	RRE-containing	as7	Bacteria	Actinomycetota	Actinomycetes	no support	no support	no support	no support	PAW59641_PAW59566_barcode08_contig_17493.region001.gbk		unidentified	rural
1464	38	PAW59641_PAW59566_barcode08	contig_17912	contig_17912.region001.gbk	1.25288	yes	NRP	generic	NRPS	as7	Bacteria	Acidobacteriota	NA	NA	NA	NA	Acidobacteriota bacterium	PAW59641_PAW59566_barcode08_contig_17912.region001.gbk		unidentified	rural
1465	47	PAW59641_PAW59566_barcode08	contig_1815	contig_1815.region001.gbk	0.826917	yes	RiPP	RRE-containing	RRE-containing	as7	Bacteria	Pseudomonadota	no support	no support	no support	no support	no support	PAW59641_PAW59566_barcode08_contig_1815.region001.gbk		unidentified	rural
1466	89	PAW59641_PAW59566_barcode08	contig_18784	contig_18784.region001.gbk	1.01147	yes	Polyketide	T3PKS	T3PKS	as7	Bacteria	Pseudomonadota	Alphaproteobacteria	Caulobacterales	Caulobacteraceae	Caulobacter	Caulobacter sp.	PAW59641_PAW59566_barcode08_contig_18784.region001.gbk		unidentified	rural
1467	43	PAW59641_PAW59566_barcode08	contig_19466	contig_19466.region001.gbk	1.16791	yes	Terpene	generic	terpene	as7	Bacteria	Pseudomonadota	no support	no support	no support	no support	no support	PAW59641_PAW59566_barcode08_contig_19466.region001.gbk		unidentified	rural
1468	7	PAW59641_PAW59566_barcode08	contig_19579	contig_19579.region001.gbk	0.85661	yes	Other	phosphonate	phosphonate	as7	Bacteria	Pseudomonadota	no support	no support	no support	no support	no support	PAW59641_PAW59566_barcode08_contig_19579.region001.gbk	BGC0000643	carotenoid	rural
1469	55	PAW59641_PAW59566_barcode08	contig_20674	contig_20674.region001.gbk	1.15612	yes	Terpene	generic	terpene	as7	Bacteria	Armatimonadota	NA	NA	NA	NA	Armatimonadota bacterium	PAW59641_PAW59566_barcode08_contig_20674.region001.gbk		unidentified	rural
1470	18	PAW59641_PAW59566_barcode08	contig_2142	contig_2142.region001.gbk	1.20723	yes	Terpene	generic	terpene	as7	Bacteria	Pseudomonadota	no support	no support	no support	no support	no support	PAW59641_PAW59566_barcode08_contig_2142.region001.gbk		unidentified	rural
1471	42	PAW59641_PAW59566_barcode08	contig_2151	contig_2151.region001.gbk	0.983594	yes	RiPP	RiPP-like	RiPP-like	as7	Bacteria	no support	no support	no support	no support	no support	no support	PAW59641_PAW59566_barcode08_contig_2151.region001.gbk	BGC0000635	carotenoid	rural
1472	50	PAW59641_PAW59566_barcode08	contig_21554	contig_21554.region001.gbk	1.25782	yes	Polyketide	T3PKS	T3PKS	as7	Bacteria	Actinomycetota	Actinomycetes	no support	no support	no support	no support	PAW59641_PAW59566_barcode08_contig_21554.region001.gbk		unidentified	rural
1473	11	PAW59641_PAW59566_barcode08	contig_2168	contig_2168.region001.gbk	0.9066	yes	Terpene	generic	terpene	as7	Bacteria	Pseudomonadota	Alphaproteobacteria	Rhodospirillales	Acetobacteraceae	NA	Acetobacteraceae bacterium	PAW59641_PAW59566_barcode08_contig_2168.region001.gbk		unidentified	rural
1474	125	PAW59641_PAW59566_barcode08	contig_22521	contig_22521.region001.gbk	0.871088	yes	Terpene	generic	terpene	as7	Bacteria	Pseudomonadota	no support	no support	no support	no support	no support	PAW59641_PAW59566_barcode08_contig_22521.region001.gbk		unidentified	rural
1475	42	PAW59641_PAW59566_barcode08	contig_23050	contig_23050.region001.gbk	1.12355	yes	RiPP	RRE-containing	RRE-containing	as7	Bacteria	no support	no support	no support	no support	no support	no support	PAW59641_PAW59566_barcode08_contig_23050.region001.gbk		unidentified	rural
1476	90	PAW59641_PAW59566_barcode08	contig_23053	contig_23053.region001.gbk	1.04097	yes	Polyketide	T3PKS	T3PKS	as7	Bacteria	no support	no support	no support	no support	no support	no support	PAW59641_PAW59566_barcode08_contig_23053.region001.gbk		unidentified	rural
1477	14	PAW59641_PAW59566_barcode08	contig_23265	contig_23265.region001.gbk	0.616291	yes	Unknown	unknown			Bacteria	Pseudomonadota	Alphaproteobacteria	Hyphomicrobiales	Lichenihabitantaceae	Lichenibacterium	Lichenibacterium ramalinae	PAW59641_PAW59566_barcode08_contig_23265.region001.gbk		unidentified	rural
1478	3	PAW59641_PAW59566_barcode08	contig_23450	contig_23450.region001.gbk	1.05527	yes	RiPP	RiPP-like	RiPP-like	as7	Bacteria	Pseudomonadota	Alphaproteobacteria	Hyphomicrobiales	Lichenihabitantaceae	Lichenihabitans	no support	PAW59641_PAW59566_barcode08_contig_23450.region001.gbk		unidentified	rural
1479	39	PAW59641_PAW59566_barcode08	contig_2386	contig_2386.region001.gbk	0.343759	no	Terpene	generic	terpene	as7	Bacteria	Pseudomonadota	Alphaproteobacteria	Hyphomicrobiales	Lichenihabitantaceae	Lichenibacterium	no support	PAW59641_PAW59566_barcode08_contig_2386.region001.gbk		unidentified	rural
1480	12	PAW59641_PAW59566_barcode08	contig_25512	contig_25512.region001.gbk	0.962894	yes	Terpene	generic	terpene	as7	Bacteria	Pseudomonadota	Alphaproteobacteria	Hyphomicrobiales	Lichenihabitantaceae	Lichenibacterium	no support	PAW59641_PAW59566_barcode08_contig_25512.region001.gbk		unidentified	rural
1481	47	PAW59641_PAW59566_barcode08	contig_25814	contig_25814.region001.gbk	1.00678	yes	RiPP	RRE-containing	RRE-containing	as7	Bacteria	Armatimonadota	no support	no support	no support	no support	no support	PAW59641_PAW59566_barcode08_contig_25814.region001.gbk		unidentified	rural
1482	43	PAW59641_PAW59566_barcode08	contig_25844	contig_25844.region001.gbk	0.948204	yes	Terpene	generic	terpene	as7	Bacteria	Pseudomonadota	Alphaproteobacteria	Hyphomicrobiales	Lichenihabitantaceae	Lichenibacterium	no support	PAW59641_PAW59566_barcode08_contig_25844.region001.gbk		unidentified	rural
1483	5	PAW59641_PAW59566_barcode08	contig_26060	contig_26060.region001.gbk	0.962388	yes	Other	hserlactone	hserlactone	as7	Bacteria	Pseudomonadota	Alphaproteobacteria	Hyphomicrobiales	Lichenihabitantaceae	Lichenibacterium	Lichenibacterium ramalinae	PAW59641_PAW59566_barcode08_contig_26060.region001.gbk	BGC0000656	zeaxanthin	rural
1484	31	PAW59641_PAW59566_barcode08	contig_26196	contig_26196.region001.gbk	1.26956	yes	Other	betalactone	betalactone	as7	Bacteria	Pseudomonadota	no support	no support	no support	no support	no support	PAW59641_PAW59566_barcode08_contig_26196.region001.gbk		unidentified	rural
1485	58	PAW59641_PAW59566_barcode08	contig_26350	contig_26350.region001.gbk	1.34052	yes	RiPP	RRE-containing	RRE-containing	as7	Bacteria	Pseudomonadota	Betaproteobacteria	Burkholderiales	no support	no support	no support	PAW59641_PAW59566_barcode08_contig_26350.region001.gbk		unidentified	rural
1486	64	PAW59641_PAW59566_barcode08	contig_26486	contig_26486.region001.gbk	1.10044	yes	Terpene	generic	terpene	as7	Bacteria	Armatimonadota	no support	no support	no support	no support	no support	PAW59641_PAW59566_barcode08_contig_26486.region001.gbk	BGC0000576	rubrivinodin	rural
1487	135	PAW59641_PAW59566_barcode08	contig_2668	contig_2668.region001.gbk	0.915262	yes	Polyketide	T3PKS	T3PKS	as7	Bacteria	Acidobacteriota	Terriglobia	Terriglobales	no support	no support	no support	PAW59641_PAW59566_barcode08_contig_2668.region001.gbk		unidentified	rural
1488	112	PAW59641_PAW59566_barcode08	contig_27156	contig_27156.region001.gbk	0.991511	yes	Terpene	generic	terpene	as7	Bacteria	Pseudomonadota	no support	no support	no support	no support	no support	PAW59641_PAW59566_barcode08_contig_27156.region001.gbk		unidentified	rural
1489	111	PAW59641_PAW59566_barcode08	contig_2719	contig_2719.region001.gbk	1.22367	yes	Terpene	generic	terpene	as7	Bacteria	Actinomycetota	no support	no support	no support	no support	no support	PAW59641_PAW59566_barcode08_contig_2719.region001.gbk		unidentified	rural
1490	42	PAW59641_PAW59566_barcode08	contig_27270	contig_27270.region001.gbk	1.08997	yes	RiPP	RiPP-like	RiPP-like	as7	Bacteria	Pseudomonadota	no support	no support	no support	no support	no support	PAW59641_PAW59566_barcode08_contig_27270.region001.gbk	BGC0000245	medermycin	rural
1491	33	PAW59641_PAW59566_barcode08	contig_27342	contig_27342.region001.gbk	1.02596	yes	RiPP	thioamitides	thioamitides	as7	Bacteria	Pseudomonadota	Alphaproteobacteria	Hyphomicrobiales	Xanthobacteraceae	no support	no support	PAW59641_PAW59566_barcode08_contig_27342.region001.gbk		unidentified	rural
1492	135	PAW59641_PAW59566_barcode08	contig_27687	contig_27687.region001.gbk	1.01352	yes	Other	arylpolyene	arylpolyene	as7	Bacteria	Bacteroidota	no support	no support	no support	no support	no support	PAW59641_PAW59566_barcode08_contig_27687.region001.gbk		unidentified	rural
1493	34	PAW59641_PAW59566_barcode08	contig_28525	contig_28525.region001.gbk	1.26524	yes	Other	betalactone	betalactone	as7	Bacteria	Pseudomonadota	no support	no support	no support	no support	no support	PAW59641_PAW59566_barcode08_contig_28525.region001.gbk		unidentified	rural
1494	64	PAW59641_PAW59566_barcode08	contig_29062	contig_29062.region001.gbk	1.25288	yes	RiPP	RRE-containing	RRE-containing	as7	Bacteria	Pseudomonadota	Betaproteobacteria	Burkholderiales	Oxalobacteraceae	no support	no support	PAW59641_PAW59566_barcode08_contig_29062.region001.gbk		unidentified	rural
1495	46	PAW59641_PAW59566_barcode08	contig_29176	contig_29176.region001.gbk	1.23786	yes	Terpene	generic	terpene	as7	Bacteria	Bacteroidota	NA	NA	NA	NA	Bacteroidota bacterium	PAW59641_PAW59566_barcode08_contig_29176.region001.gbk		unidentified	rural
1496	115	PAW59641_PAW59566_barcode08	contig_2926	contig_2926.region001.gbk	0.885936	yes	Terpene	generic	terpene	as7	Bacteria	Pseudomonadota	no support	no support	no support	no support	no support	PAW59641_PAW59566_barcode08_contig_2926.region001.gbk		unidentified	rural
1497	2	PAW59641_PAW59566_barcode08	contig_29424	contig_29424.region001.gbk	1.11192	yes	Terpene	generic	terpene	as7	Bacteria	no support	no support	no support	no support	no support	no support	PAW59641_PAW59566_barcode08_contig_29424.region001.gbk		unidentified	rural
1498	61	PAW59641_PAW59566_barcode08	contig_29512	contig_29512.region001.gbk	1.34992	yes	RiPP	lanthipeptide	lanthipeptide-class-v	as7	Bacteria	no support	no support	no support	no support	no support	no support	PAW59641_PAW59566_barcode08_contig_29512.region001.gbk		unidentified	rural
1499	37	PAW59641_PAW59566_barcode08	contig_30073	contig_30073.region001.gbk	0.947645	yes	Terpene	generic	terpene	as7	Bacteria	Pseudomonadota	Alphaproteobacteria	Hyphomicrobiales	Lichenihabitantaceae	no support	no support	PAW59641_PAW59566_barcode08_contig_30073.region001.gbk		unidentified	rural
1500	56	PAW59641_PAW59566_barcode08	contig_30128	contig_30128.region001.gbk	1.34894	yes	Other	siderophore	NI-siderophore	as7	Bacteria	Actinomycetota	Actinomycetes	Kineosporiales	Kineosporiaceae	NA	Kineosporiaceae bacterium	PAW59641_PAW59566_barcode08_contig_30128.region001.gbk		unidentified	rural
1501	38	PAW59641_PAW59566_barcode08	contig_30875	contig_30875.region001.gbk	1.21151	yes	NRP	generic	NRPS	as7	Bacteria	Actinomycetota	Actinomycetes	no support	no support	no support	no support	PAW59641_PAW59566_barcode08_contig_30875.region001.gbk		unidentified	rural
1502	7	PAW59641_PAW59566_barcode08	contig_31095	contig_31095.region001.gbk	0.835888	yes	Other	phosphonate	phosphonate	as7	Bacteria	Pseudomonadota	Alphaproteobacteria	Rhodospirillales	Acetobacteraceae	Acidisphaera	Acidisphaera sp. L21	PAW59641_PAW59566_barcode08_contig_31095.region001.gbk		unidentified	rural
1503	104	PAW59641_PAW59566_barcode08	contig_31203	contig_31203.region001.gbk	0.876016	yes	Polyketide	T3PKS	T3PKS	as7	Bacteria	Pseudomonadota	Alphaproteobacteria	Caulobacterales	Caulobacteraceae	Caulobacter	Caulobacter sp.	PAW59641_PAW59566_barcode08_contig_31203.region001.gbk		unidentified	rural
1504	14	PAW59641_PAW59566_barcode08	contig_31265	contig_31265.region001.gbk	0.684473	yes	Unknown	unknown			Bacteria	Pseudomonadota	Alphaproteobacteria	no support	no support	no support	no support	PAW59641_PAW59566_barcode08_contig_31265.region001.gbk		unidentified	rural
1505	52	PAW59641_PAW59566_barcode08	contig_3129	contig_3129.region001.gbk	0.82853	yes	RiPP	RiPP-like	RiPP-like	as7	Bacteria	Pseudomonadota	Alphaproteobacteria	Hyphomicrobiales	Lichenihabitantaceae	Lichenibacterium	no support	PAW59641_PAW59566_barcode08_contig_3129.region001.gbk		unidentified	rural
1506	16	PAW59641_PAW59566_barcode08	contig_31822	contig_31822.region001.gbk	0.674014	yes	Terpene	generic	terpene	as7	Bacteria	Pseudomonadota	Alphaproteobacteria	Hyphomicrobiales	Lichenihabitantaceae	Lichenibacterium	Lichenibacterium minor	PAW59641_PAW59566_barcode08_contig_31822.region001.gbk		unidentified	rural
1507	33	PAW59641_PAW59566_barcode08	contig_32397	contig_32397.region001.gbk	1.15938	yes	RiPP	thioamitides	thioamitides	as7	Bacteria	Acidobacteriota	Terriglobia	Terriglobales	Acidobacteriaceae	no support	no support	PAW59641_PAW59566_barcode08_contig_32397.region001.gbk		unidentified	rural
1508	50	PAW59641_PAW59566_barcode08	contig_32444	contig_32444.region001.gbk	0.898926	yes	Terpene	generic	terpene	as7	Bacteria	Pseudomonadota	Alphaproteobacteria	Caulobacterales	Caulobacteraceae	Caulobacter	Caulobacter sp.	PAW59641_PAW59566_barcode08_contig_32444.region001.gbk		unidentified	rural
1509	115	PAW59641_PAW59566_barcode08	contig_32537	contig_32537.region001.gbk	0.820217	yes	Terpene	generic	terpene	as7	Bacteria	no support	no support	no support	no support	no support	no support	PAW59641_PAW59566_barcode08_contig_32537.region001.gbk	BGC0000634	carotenoid	rural
1510	137	PAW59641_PAW59566_barcode08	contig_32717	contig_32717.region001.gbk	0.960715	yes	Polyketide	T1PKS	T1PKS	as7	Bacteria	Actinomycetota	Actinomycetes	no support	no support	no support	no support	PAW59641_PAW59566_barcode08_contig_32717.region001.gbk		unidentified	rural
1511	32	PAW59641_PAW59566_barcode08	contig_32806	contig_32806.region001.gbk	1.06473	yes	Terpene	generic	terpene	as7	Bacteria	no support	no support	no support	no support	no support	no support	PAW59641_PAW59566_barcode08_contig_32806.region001.gbk	BGC0001522	auroramycin	rural
1512	42	PAW59641_PAW59566_barcode08	contig_32808	contig_32808.region001.gbk	0.997069	yes	RiPP	RiPP-like	RiPP-like	as7	Bacteria	Pseudomonadota	no support	no support	no support	no support	no support	PAW59641_PAW59566_barcode08_contig_32808.region001.gbk		unidentified	rural
1513	1	PAW59641_PAW59566_barcode08	contig_33229	contig_33229.region001.gbk	1.21211	yes	RiPP	RiPP-like	RiPP-like	as7	Bacteria	Pseudomonadota	no support	no support	no support	no support	no support	PAW59641_PAW59566_barcode08_contig_33229.region001.gbk		unidentified	rural
1514	115	PAW59641_PAW59566_barcode08	contig_33978	contig_33978.region001.gbk	0.960688	yes	Terpene	generic	terpene	as7	Bacteria	Pseudomonadota	Alphaproteobacteria	no support	no support	no support	no support	PAW59641_PAW59566_barcode08_contig_33978.region001.gbk		unidentified	rural
1515	135	PAW59641_PAW59566_barcode08	contig_34120	contig_34120.region001.gbk	0.667291	yes	Polyketide	T3PKS	T3PKS	as7	Bacteria	Pseudomonadota	no support	no support	no support	no support	no support	PAW59641_PAW59566_barcode08_contig_34120.region001.gbk		unidentified	rural
1516	78	PAW59641_PAW59566_barcode08	contig_3452	contig_3452.region001.gbk	1.20825	yes	NRP	NRPS-like	NRPS-like	as7	Bacteria	no support	no support	no support	no support	no support	no support	PAW59641_PAW59566_barcode08_contig_3452.region001.gbk		unidentified	rural
1517	31	PAW59641_PAW59566_barcode08	contig_35265	contig_35265.region001.gbk	1.25773	yes	Other	betalactone	betalactone	as7	Bacteria	no support	no support	no support	no support	no support	no support	PAW59641_PAW59566_barcode08_contig_35265.region001.gbk		unidentified	rural
1518	72	PAW59641_PAW59566_barcode08	contig_3536	contig_3536.region001.gbk	0.895789	yes	Polyketide	T3PKS	T3PKS	as7	Bacteria	Acidobacteriota	no support	no support	no support	no support	no support	PAW59641_PAW59566_barcode08_contig_3536.region001.gbk		unidentified	rural
1519	132	PAW59641_PAW59566_barcode08	contig_36136	contig_36136.region001.gbk	1.22373	yes	Other	arylpolyene	arylpolyene	as7	Bacteria	Acidobacteriota	Terriglobia	Terriglobales	Acidobacteriaceae	no support	no support	PAW59641_PAW59566_barcode08_contig_36136.region001.gbk		unidentified	rural
1520	43	PAW59641_PAW59566_barcode08	contig_36225	contig_36225.region001.gbk	0.703898	yes	Terpene	generic	terpene	as7	Bacteria	Pseudomonadota	Alphaproteobacteria	Hyphomicrobiales	Lichenihabitantaceae	Lichenibacterium	no support	PAW59641_PAW59566_barcode08_contig_36225.region001.gbk	BGC0002450	sarasinoside	rural
1521	39	PAW59641_PAW59566_barcode08	contig_36310	contig_36310.region001.gbk	0.838795	yes	Terpene	generic	terpene	as7	Bacteria	Pseudomonadota	Alphaproteobacteria	Hyphomicrobiales	Lichenihabitantaceae	Lichenibacterium	no support	PAW59641_PAW59566_barcode08_contig_36310.region001.gbk	BGC0000656	zeaxanthin	rural
1522	47	PAW59641_PAW59566_barcode08	contig_36364	contig_36364.region001.gbk	0.46417	yes	RiPP	redox-cofactor	redox-cofactor	as7	Bacteria	Pseudomonadota	Alphaproteobacteria	Hyphomicrobiales	Beijerinckiaceae	no support	no support	PAW59641_PAW59566_barcode08_contig_36364.region001.gbk		unidentified	rural
1523	38	PAW59641_PAW59566_barcode08	contig_36546	contig_36546.region001.gbk	0.894006	yes	NRP	NRPS-like	NRPS-like	as7	Bacteria	Pseudomonadota	Alphaproteobacteria	Hyphomicrobiales	Lichenihabitantaceae	Lichenibacterium	no support	PAW59641_PAW59566_barcode08_contig_36546.region001.gbk		unidentified	rural
1524	130	PAW59641_PAW59566_barcode08	contig_36780	contig_36780.region001.gbk	1.0134	yes	Polyketide	T1PKS	T1PKS	as7	Bacteria	Acidobacteriota	Terriglobia	Terriglobales	Acidobacteriaceae	Granulicella	no support	PAW59641_PAW59566_barcode08_contig_36780.region001.gbk		unidentified	rural
1525	89	PAW59641_PAW59566_barcode08	contig_37143	contig_37143.region001.gbk	0.899975	yes	Polyketide	T3PKS	T3PKS	as7	Bacteria	no support	no support	no support	no support	no support	no support	PAW59641_PAW59566_barcode08_contig_37143.region001.gbk		unidentified	rural
1526	54	PAW59641_PAW59566_barcode08	contig_37242	contig_37242.region001.gbk	1.27389	yes	NRP	generic	NRPS	as7	Bacteria	Acidobacteriota	Terriglobia	Terriglobales	Acidobacteriaceae	NA	Acidobacteriaceae bacterium*	PAW59641_PAW59566_barcode08_contig_37242.region001.gbk		unidentified	rural
1527	39	PAW59641_PAW59566_barcode08	contig_37253	contig_37253.region001.gbk	0.343759	no	Terpene	generic	terpene	as7	Bacteria	Pseudomonadota	Alphaproteobacteria	Hyphomicrobiales	Lichenihabitantaceae	Lichenibacterium	no support	PAW59641_PAW59566_barcode08_contig_37253.region001.gbk		unidentified	rural
1528	133	PAW59641_PAW59566_barcode08	contig_37694	contig_37694.region001.gbk	1.27013	yes	Other	arylpolyene	arylpolyene	as7	Bacteria	Pseudomonadota	Alphaproteobacteria	Caulobacterales	Caulobacteraceae	Caulobacter	Caulobacter sp.	PAW59641_PAW59566_barcode08_contig_37694.region001.gbk		unidentified	rural
1529	118	PAW59641_PAW59566_barcode08	contig_37883	contig_37883.region001.gbk	1.00826	yes	Polyketide	T3PKS	T3PKS	as7	Bacteria	Pseudomonadota	no support	no support	no support	no support	no support	PAW59641_PAW59566_barcode08_contig_37883.region001.gbk		unidentified	rural
1530	47	PAW59641_PAW59566_barcode08	contig_38210	contig_38210.region001.gbk	1.16191	yes	RiPP	ranthipeptide	ranthipeptide	as7	Bacteria	no support	no support	no support	no support	no support	no support	PAW59641_PAW59566_barcode08_contig_38210.region001.gbk		unidentified	rural
1531	115	PAW59641_PAW59566_barcode08	contig_3868	contig_3868.region001.gbk	0.475219	yes	Terpene	generic	terpene	as7	Bacteria	Pseudomonadota	Alphaproteobacteria	no support	no support	no support	no support	PAW59641_PAW59566_barcode08_contig_3868.region001.gbk		unidentified	rural
1532	47	PAW59641_PAW59566_barcode08	contig_3923	contig_3923.region001.gbk	0.810179	yes	RiPP	RRE-containing	RRE-containing	as7	Bacteria	Pseudomonadota	Alphaproteobacteria	Hyphomicrobiales	Lichenihabitantaceae	Lichenibacterium	Lichenibacterium ramalinae	PAW59641_PAW59566_barcode08_contig_3923.region001.gbk		unidentified	rural
1533	30	PAW59641_PAW59566_barcode08	contig_39719	contig_39719.region001.gbk	0.892244	yes	Unknown	unknown			Bacteria	Pseudomonadota	Alphaproteobacteria	no support	no support	no support	no support	PAW59641_PAW59566_barcode08_contig_39719.region001.gbk		unidentified	rural
1534	11	PAW59641_PAW59566_barcode08	contig_39768	contig_39768.region001.gbk	1.15335	yes	Terpene	generic	terpene	as7	Bacteria	Actinomycetota	no support	no support	no support	no support	no support	PAW59641_PAW59566_barcode08_contig_39768.region001.gbk		unidentified	rural
1535	32	PAW59641_PAW59566_barcode08	contig_40537	contig_40537.region001.gbk	1.20029	yes	Terpene	generic	terpene	as7	Bacteria	no support	no support	no support	no support	no support	no support	PAW59641_PAW59566_barcode08_contig_40537.region001.gbk	BGC0000663	hopene	rural
1536	17	PAW59641_PAW59566_barcode08	contig_41700	contig_41700.region001.gbk	0.966728	yes	Terpene	generic	terpene	as7	Bacteria	Pseudomonadota	Alphaproteobacteria	Hyphomicrobiales	Lichenihabitantaceae	Lichenibacterium	no support	PAW59641_PAW59566_barcode08_contig_41700.region001.gbk	BGC0000650	carotenoid	rural
1537	22	PAW59641_PAW59566_barcode08	contig_42468	contig_42468.region001.gbk	1.19987	yes	RiPP	RiPP-like	RiPP-like	as7	Bacteria	Acidobacteriota	no support	no support	no support	no support	no support	PAW59641_PAW59566_barcode08_contig_42468.region001.gbk	BGC0000643	carotenoid	rural
1538	47	PAW59641_PAW59566_barcode08	contig_42472	contig_42472.region001.gbk	1.05423	yes	RiPP	RRE-containing	RRE-containing	as7	Bacteria	Acidobacteriota	no support	no support	no support	no support	no support	PAW59641_PAW59566_barcode08_contig_42472.region001.gbk		unidentified	rural
1539	14	PAW59641_PAW59566_barcode08	contig_42697	contig_42697.region001.gbk	0.923357	yes	Unknown	unknown			Bacteria	Pseudomonadota	no support	no support	no support	no support	no support	PAW59641_PAW59566_barcode08_contig_42697.region001.gbk		unidentified	rural
1540	133	PAW59641_PAW59566_barcode08	contig_42867	contig_42867.region001.gbk	1.22433	yes	Other	arylpolyene	arylpolyene	as7	Bacteria	Verrucomicrobiota	no support	no support	no support	no support	no support	PAW59641_PAW59566_barcode08_contig_42867.region001.gbk		unidentified	rural
1541	17	PAW59641_PAW59566_barcode08	contig_43055	contig_43055.region001.gbk	1.23335	yes	Terpene	generic	terpene	as7	Bacteria	Actinomycetota	no support	no support	no support	no support	no support	PAW59641_PAW59566_barcode08_contig_43055.region001.gbk	BGC0001276	6-methylsalicyclic acid	rural
1542	11	PAW59641_PAW59566_barcode08	contig_43165	contig_43165.region001.gbk	1.10738	yes	RiPP	RRE-containing	RRE-containing	as7	Bacteria	Pseudomonadota	no support	no support	no support	no support	no support	PAW59641_PAW59566_barcode08_contig_43165.region001.gbk		unidentified	rural
1543	4	PAW59641_PAW59566_barcode08	contig_43420	contig_43420.region001.gbk	1.20916	yes	Other	hserlactone	hserlactone	as7	Bacteria	Pseudomonadota	Alphaproteobacteria	Caulobacterales	Caulobacteraceae	Caulobacter	Caulobacter sp.	PAW59641_PAW59566_barcode08_contig_43420.region001.gbk		unidentified	rural
1544	32	PAW59641_PAW59566_barcode08	contig_4390	contig_4390.region001.gbk	1.1577	yes	Terpene	generic	terpene	as7	Bacteria	Bacteroidota	no support	no support	no support	no support	no support	PAW59641_PAW59566_barcode08_contig_4390.region001.gbk		unidentified	rural
1545	96	PAW59641_PAW59566_barcode08	contig_44234	contig_44234.region001.gbk	1.14807	yes	Polyketide	T3PKS	T3PKS	as7	Bacteria	Actinomycetota	no support	no support	no support	no support	no support	PAW59641_PAW59566_barcode08_contig_44234.region001.gbk	BGC0000650	carotenoid	rural
1546	66	PAW59641_PAW59566_barcode08	contig_44284	contig_44284.region001.gbk	0.980568	yes	Terpene	generic	terpene	as7	Bacteria	Pseudomonadota	Alphaproteobacteria	Hyphomicrobiales	Beijerinckiaceae	no support	no support	PAW59641_PAW59566_barcode08_contig_44284.region001.gbk		unidentified	rural
1547	45	PAW59641_PAW59566_barcode08	contig_44762	contig_44762.region001.gbk	1.22505	yes	Other	2-dos aminoglycoside	2dos	as7	Bacteria	Pseudomonadota	no support	no support	no support	no support	no support	PAW59641_PAW59566_barcode08_contig_44762.region001.gbk		unidentified	rural
1548	66	PAW59641_PAW59566_barcode08	contig_44790	contig_44790.region001.gbk	0.904434	yes	Terpene	generic	terpene	as7	Bacteria	Pseudomonadota	Alphaproteobacteria	Hyphomicrobiales	Beijerinckiaceae	no support	no support	PAW59641_PAW59566_barcode08_contig_44790.region001.gbk		unidentified	rural
1549	47	PAW59641_PAW59566_barcode08	contig_45551	contig_45551.region001.gbk	0.534282	yes	RiPP	redox-cofactor	redox-cofactor	as7	Bacteria	Pseudomonadota	no support	no support	no support	no support	no support	PAW59641_PAW59566_barcode08_contig_45551.region001.gbk		unidentified	rural
1550	47	PAW59641_PAW59566_barcode08	contig_46043	contig_46043.region001.gbk	0.831745	yes	RiPP	RRE-containing	RRE-containing	as7	Bacteria	Acidobacteriota	no support	no support	no support	no support	no support	PAW59641_PAW59566_barcode08_contig_46043.region001.gbk		unidentified	rural
1551	66	PAW59641_PAW59566_barcode08	contig_46131	contig_46131.region001.gbk	1.00507	yes	Terpene	generic	terpene	as7	Bacteria	Pseudomonadota	Alphaproteobacteria	Hyphomicrobiales	Beijerinckiaceae	no support	no support	PAW59641_PAW59566_barcode08_contig_46131.region001.gbk		unidentified	rural
1552	4	PAW59641_PAW59566_barcode08	contig_46148	contig_46148.region001.gbk	1.29266	yes	Other	hserlactone	hserlactone	as7	Bacteria	Pseudomonadota	no support	no support	no support	no support	no support	PAW59641_PAW59566_barcode08_contig_46148.region001.gbk		unidentified	rural
1553	89	PAW59641_PAW59566_barcode08	contig_46255	contig_46255.region001.gbk	1.066	yes	Polyketide	T3PKS	T3PKS	as7	Bacteria	Pseudomonadota	no support	no support	no support	no support	no support	PAW59641_PAW59566_barcode08_contig_46255.region001.gbk		unidentified	rural
1554	47	PAW59641_PAW59566_barcode08	contig_46292	contig_46292.region001.gbk	0.459746	yes	RiPP	redox-cofactor	redox-cofactor	as7	Bacteria	Pseudomonadota	Alphaproteobacteria	Hyphomicrobiales	Beijerinckiaceae	no support	no support	PAW59641_PAW59566_barcode08_contig_46292.region001.gbk		unidentified	rural
1555	134	PAW59641_PAW59566_barcode08	contig_4682	contig_4682.region001.gbk	1.00577	yes	Other	arylpolyene	arylpolyene	as7	Bacteria	Pseudomonadota	Betaproteobacteria	no support	no support	no support	no support	PAW59641_PAW59566_barcode08_contig_4682.region001.gbk		unidentified	rural
1556	43	PAW59641_PAW59566_barcode08	contig_46882	contig_46882.region001.gbk	1.25413	yes	Other	acyl_amino_acids	acyl_amino_acids	as7	Bacteria	Pseudomonadota	Alphaproteobacteria	Hyphomicrobiales	Lichenihabitantaceae	Lichenibacterium	no support	PAW59641_PAW59566_barcode08_contig_46882.region001.gbk		unidentified	rural
1557	17	PAW59641_PAW59566_barcode08	contig_4720	contig_4720.region001.gbk	1.01625	yes	Terpene	generic	terpene	as7	Bacteria	no support	no support	no support	no support	no support	no support	PAW59641_PAW59566_barcode08_contig_4720.region001.gbk		unidentified	rural
1558	119	PAW59641_PAW59566_barcode08	contig_47755	contig_47755.region001.gbk	1.07412	yes	Terpene	generic	terpene	as7	Bacteria	Acidobacteriota	no support	no support	no support	no support	no support	PAW59641_PAW59566_barcode08_contig_47755.region001.gbk		unidentified	rural
1559	11	PAW59641_PAW59566_barcode08	contig_47830	contig_47830.region001.gbk	0.987082	yes	Terpene	generic	terpene	as7	Bacteria	Pseudomonadota	no support	no support	no support	no support	no support	PAW59641_PAW59566_barcode08_contig_47830.region001.gbk		unidentified	rural
1560	11	PAW59641_PAW59566_barcode08	contig_48227	contig_48227.region001.gbk	1.03147	yes	Terpene	generic	terpene	as7	Bacteria	Actinomycetota	no support	no support	no support	no support	no support	PAW59641_PAW59566_barcode08_contig_48227.region001.gbk		unidentified	rural
1561	132	PAW59641_PAW59566_barcode08	contig_48650	contig_48650.region001.gbk	1.27392	yes	Other	arylpolyene	arylpolyene	as7	Bacteria	no support	no support	no support	no support	no support	no support	PAW59641_PAW59566_barcode08_contig_48650.region001.gbk	BGC0000663	hopene	rural
1562	38	PAW59641_PAW59566_barcode08	contig_4887	contig_4887.region001.gbk	1.22009	yes	NRP	generic	NRPS	as7	Bacteria	Actinomycetota	Actinomycetes	Mycobacteriales	Mycobacteriaceae	no support	no support	PAW59641_PAW59566_barcode08_contig_4887.region001.gbk		unidentified	rural
1563	108	PAW59641_PAW59566_barcode08	contig_48892	contig_48892.region001.gbk	1.24556	yes	Terpene	generic	terpene	as7	Bacteria	Actinomycetota	no support	no support	no support	no support	no support	PAW59641_PAW59566_barcode08_contig_48892.region001.gbk	BGC0000351	exochelin	rural
1564	115	PAW59641_PAW59566_barcode08	contig_49157	contig_49157.region001.gbk	1.1527	yes	Terpene	generic	terpene	as7	Bacteria	Pseudomonadota	Alphaproteobacteria	Rhodospirillales	Acetobacteraceae	NA	Acetobacteraceae bacterium	PAW59641_PAW59566_barcode08_contig_49157.region001.gbk		unidentified	rural
1565	5	PAW59641_PAW59566_barcode08	contig_50400	contig_50400.region001.gbk	0.936686	yes	Other	hserlactone	hserlactone	as7	Bacteria	Pseudomonadota	Alphaproteobacteria	Hyphomicrobiales	Lichenihabitantaceae	Lichenibacterium	Lichenibacterium ramalinae	PAW59641_PAW59566_barcode08_contig_50400.region001.gbk		unidentified	rural
1566	48	PAW59641_PAW59566_barcode08	contig_50777	contig_50777.region001.gbk	0.969476	yes	Terpene	generic	terpene	as7	Bacteria	Pseudomonadota	Alphaproteobacteria	Hyphomicrobiales	Beijerinckiaceae	no support	no support	PAW59641_PAW59566_barcode08_contig_50777.region001.gbk		unidentified	rural
1567	66	PAW59641_PAW59566_barcode08	contig_50778	contig_50778.region001.gbk	0.973477	yes	Terpene	generic	terpene	as7	Bacteria	Pseudomonadota	Alphaproteobacteria	Hyphomicrobiales	Beijerinckiaceae	no support	no support	PAW59641_PAW59566_barcode08_contig_50778.region001.gbk		unidentified	rural
1568	39	PAW59641_PAW59566_barcode08	contig_51493	contig_51493.region001.gbk	0.616909	yes	Terpene	generic	terpene	as7	Bacteria	Pseudomonadota	Alphaproteobacteria	Hyphomicrobiales	Lichenihabitantaceae	Lichenibacterium	no support	PAW59641_PAW59566_barcode08_contig_51493.region001.gbk		unidentified	rural
1569	97	PAW59641_PAW59566_barcode08	contig_52011	contig_52011.region001.gbk	0.73684	yes	Terpene	generic	terpene	as7	Bacteria	Pseudomonadota	Alphaproteobacteria	no support	no support	no support	no support	PAW59641_PAW59566_barcode08_contig_52011.region001.gbk		unidentified	rural
1570	64	PAW59641_PAW59566_barcode08	contig_52101	contig_52101.region001.gbk	1.14447	yes	Terpene	generic	terpene	as7	Bacteria	Acidobacteriota	Terriglobia	Terriglobales	Acidobacteriaceae	no support	no support	PAW59641_PAW59566_barcode08_contig_52101.region001.gbk	BGC0000647	carotenoid	rural
1571	17	PAW59641_PAW59566_barcode08	contig_52209	contig_52209.region001.gbk	1.15739	yes	Terpene	generic	terpene	as7	Bacteria	Pseudomonadota	Alphaproteobacteria	Hyphomicrobiales	no support	no support	no support	PAW59641_PAW59566_barcode08_contig_52209.region001.gbk		unidentified	rural
1572	113	PAW59641_PAW59566_barcode08	contig_52360	contig_52360.region001.gbk	1.07067	yes	Terpene	generic	terpene	as7	Bacteria	Actinomycetota	no support	no support	no support	no support	no support	PAW59641_PAW59566_barcode08_contig_52360.region001.gbk		unidentified	rural
1573	77	PAW59641_PAW59566_barcode08	contig_53418	contig_53418.region001.gbk	1.35967	yes	RiPP	RiPP-like	RiPP-like	as7	Bacteria	Pseudomonadota	no support	no support	no support	no support	no support	PAW59641_PAW59566_barcode08_contig_53418.region001.gbk	BGC0000633	carotenoid	rural
1574	38	PAW59641_PAW59566_barcode08	contig_53440	contig_53440.region001.gbk	1.16368	yes	NRP	NRPS-like	NRPS-like	as7	Bacteria	Pseudomonadota	Alphaproteobacteria	no support	no support	no support	no support	PAW59641_PAW59566_barcode08_contig_53440.region001.gbk	BGC0000385	lysobactin	rural
1575	42	PAW59641_PAW59566_barcode08	contig_53706	contig_53706.region001.gbk	1.03523	yes	RiPP	RiPP-like	RiPP-like	as7	Bacteria	Pseudomonadota	no support	no support	no support	no support	no support	PAW59641_PAW59566_barcode08_contig_53706.region001.gbk		unidentified	rural
1576	122	PAW59641_PAW59566_barcode08	contig_53738	contig_53738.region001.gbk	0.990435	yes	Polyketide	T3PKS	T3PKS	as7	Bacteria	Acidobacteriota	Terriglobia	Terriglobales	Acidobacteriaceae	no support	no support	PAW59641_PAW59566_barcode08_contig_53738.region001.gbk		unidentified	rural
1577	20	PAW59641_PAW59566_barcode08	contig_53906	contig_53906.region001.gbk	0.76218	yes	Other	phosphonate-like	phosphonate-like	as7	Bacteria	Pseudomonadota	no support	no support	no support	no support	no support	PAW59641_PAW59566_barcode08_contig_53906.region001.gbk		unidentified	rural
1578	37	PAW59641_PAW59566_barcode08	contig_54032	contig_54032.region001.gbk	1.12581	yes	Terpene	generic	terpene	as7	Bacteria	Pseudomonadota	Alphaproteobacteria	Hyphomicrobiales	Lichenihabitantaceae	Lichenibacterium	no support	PAW59641_PAW59566_barcode08_contig_54032.region001.gbk		unidentified	rural
1579	133	PAW59641_PAW59566_barcode08	contig_54061	contig_54061.region001.gbk	1.01738	yes	NRP	NRPS-like	NRPS-like	as7	Bacteria	Acidobacteriota	Terriglobia	Terriglobales	Acidobacteriaceae	no support	no support	PAW59641_PAW59566_barcode08_contig_54061.region001.gbk		unidentified	rural
1580	96	PAW59641_PAW59566_barcode08	contig_54527	contig_54527.region001.gbk	1.12387	yes	Polyketide	T3PKS	T3PKS	as7	Bacteria	Pseudomonadota	Alphaproteobacteria	Caulobacterales	Caulobacteraceae	Caulobacter	Caulobacter sp.	PAW59641_PAW59566_barcode08_contig_54527.region001.gbk	BGC0002417	variochelin A/variochelin B	rural
1581	37	PAW59641_PAW59566_barcode08	contig_55933	contig_55933.region001.gbk	1.03036	yes	Terpene	generic	terpene	as7	Bacteria	Pseudomonadota	Alphaproteobacteria	Hyphomicrobiales	Lichenihabitantaceae	no support	no support	PAW59641_PAW59566_barcode08_contig_55933.region001.gbk		unidentified	rural
1582	129	PAW59641_PAW59566_barcode08	contig_56225	contig_56225.region001.gbk	0.811984	yes	Other	arylpolyene	arylpolyene	as7	Bacteria	Pseudomonadota	no support	no support	no support	no support	no support	PAW59641_PAW59566_barcode08_contig_56225.region001.gbk		unidentified	rural
1583	43	PAW59641_PAW59566_barcode08	contig_56489	contig_56489.region001.gbk	0.985317	yes	Terpene	generic	terpene	as7	Bacteria	Pseudomonadota	Alphaproteobacteria	Hyphomicrobiales	Lichenihabitantaceae	Lichenibacterium	no support	PAW59641_PAW59566_barcode08_contig_56489.region001.gbk	BGC0000837	APE Vf	rural
1584	38	PAW59641_PAW59566_barcode08	contig_57296	contig_57296.region001.gbk	1.22319	yes	NRP	generic	NRPS	as7	Bacteria	Acidobacteriota	NA	NA	NA	NA	Acidobacteriota bacterium	PAW59641_PAW59566_barcode08_contig_57296.region001.gbk	BGC0000656	zeaxanthin	rural
1585	116	PAW59641_PAW59566_barcode08	contig_57397	contig_57397.region001.gbk	1.02226	yes	RiPP	RRE-containing	RRE-containing	as7	Bacteria	Actinomycetota	Actinomycetes	no support	no support	no support	no support	PAW59641_PAW59566_barcode08_contig_57397.region001.gbk		unidentified	rural
1586	110	PAW59641_PAW59566_barcode08	contig_57602	contig_57602.region001.gbk	1.16635	yes	Polyketide	T3PKS	T3PKS	as7	Bacteria	Actinomycetota	no support	no support	no support	no support	no support	PAW59641_PAW59566_barcode08_contig_57602.region001.gbk		unidentified	rural
1587	86	PAW59641_PAW59566_barcode08	contig_57711	contig_57711.region001.gbk	1.31321	yes	Polyketide	PKS-like	PKS-like	as7	Bacteria	Actinomycetota	Actinomycetes	Kitasatosporales	Streptomycetaceae	Streptomyces	no support	PAW59641_PAW59566_barcode08_contig_57711.region001.gbk		unidentified	rural
1588	11	PAW59641_PAW59566_barcode08	contig_57730	contig_57730.region001.gbk	1.0084	yes	Terpene	generic	terpene	as7	Bacteria	Pseudomonadota	Alphaproteobacteria	Hyphomicrobiales	Lichenihabitantaceae	no support	no support	PAW59641_PAW59566_barcode08_contig_57730.region001.gbk		unidentified	rural
1589	41	PAW59641_PAW59566_barcode08	contig_5787	contig_5787.region001.gbk	0.904708	yes	RiPP	RiPP-like	RiPP-like	as7	Bacteria	Actinomycetota	Actinomycetes	Pseudonocardiales	Pseudonocardiaceae	Actinomycetospora	no support	PAW59641_PAW59566_barcode08_contig_5787.region001.gbk		unidentified	rural
1590	11	PAW59641_PAW59566_barcode08	contig_58255	contig_58255.region001.gbk	0.947109	yes	Terpene	generic	terpene	as7	Bacteria	Acidobacteriota	no support	no support	no support	no support	no support	PAW59641_PAW59566_barcode08_contig_58255.region001.gbk		unidentified	rural
1591	75	PAW59641_PAW59566_barcode08	contig_58296	contig_58296.region001.gbk	1.28296	yes	Other	acyl_amino_acids	acyl_amino_acids	as7	Bacteria	Pseudomonadota	no support	no support	no support	no support	no support	PAW59641_PAW59566_barcode08_contig_58296.region001.gbk	BGC0000663	hopene	rural
1592	7	PAW59641_PAW59566_barcode08	contig_58530	contig_58530.region001.gbk	0.84255	yes	Other	phosphonate	phosphonate	as7	Bacteria	no support	no support	no support	no support	no support	no support	PAW59641_PAW59566_barcode08_contig_58530.region001.gbk		unidentified	rural
1593	96	PAW59641_PAW59566_barcode08	contig_59359	contig_59359.region001.gbk	1.28773	yes	Other	furan	furan	as7	Bacteria	Actinomycetota	Actinomycetes	no support	no support	no support	no support	PAW59641_PAW59566_barcode08_contig_59359.region001.gbk	BGC0000406	phosphinothricintripeptide	rural
1594	123	PAW59641_PAW59566_barcode08	contig_59440	contig_59440.region001.gbk	0	no	Polyketide	T3PKS	T3PKS	as7	Bacteria	no support	no support	no support	no support	no support	no support	PAW59641_PAW59566_barcode08_contig_59440.region001.gbk	BGC0000914	methylenomycin A	rural
1595	82	PAW59641_PAW59566_barcode08	contig_59918	contig_59918.region001.gbk	1.12262	yes	Polyketide	T3PKS	T3PKS	as7	Bacteria	Actinomycetota	no support	no support	no support	no support	no support	PAW59641_PAW59566_barcode08_contig_59918.region001.gbk	BGC0002284	corynecin III/corynecin I/corynecin II	rural
1596	43	PAW59641_PAW59566_barcode08	contig_60349	contig_60349.region001.gbk	1.03389	yes	Terpene	generic	terpene	as7	Bacteria	Pseudomonadota	Alphaproteobacteria	Hyphomicrobiales	Lichenihabitantaceae	Lichenibacterium	no support	PAW59641_PAW59566_barcode08_contig_60349.region001.gbk	BGC0000282	alkylresorcinol	rural
1597	16	PAW59641_PAW59566_barcode08	contig_6038	contig_6038.region001.gbk	0.893263	yes	Terpene	generic	terpene	as7	Bacteria	Acidobacteriota	no support	no support	no support	no support	no support	PAW59641_PAW59566_barcode08_contig_6038.region001.gbk	BGC0000634	carotenoid	rural
1598	43	PAW59641_PAW59566_barcode08	contig_60512	contig_60512.region001.gbk	1.15629	yes	Terpene	generic	terpene	as7	Bacteria	Pseudomonadota	no support	no support	no support	no support	no support	PAW59641_PAW59566_barcode08_contig_60512.region001.gbk		unidentified	rural
1599	43	PAW59641_PAW59566_barcode08	contig_6061	contig_6061.region001.gbk	0.754658	yes	Terpene	generic	terpene	as7	Bacteria	Pseudomonadota	Alphaproteobacteria	Hyphomicrobiales	Lichenihabitantaceae	Lichenibacterium	no support	PAW59641_PAW59566_barcode08_contig_6061.region001.gbk		unidentified	rural
1600	64	PAW59641_PAW59566_barcode08	contig_60921	contig_60921.region001.gbk	1.24768	yes	NRP	generic	NRPS	as7	Bacteria	Acidobacteriota	NA	NA	NA	NA	Acidobacteriota bacterium	PAW59641_PAW59566_barcode08_contig_60921.region001.gbk	BGC0000641	carotenoid	rural
1601	118	PAW59641_PAW59566_barcode08	contig_61659	contig_61659.region001.gbk	1.12621	yes	Polyketide	T3PKS	T3PKS	as7	Bacteria	Pseudomonadota	no support	no support	no support	no support	no support	PAW59641_PAW59566_barcode08_contig_61659.region001.gbk		unidentified	rural
1602	110	PAW59641_PAW59566_barcode08	contig_61952	contig_61952.region001.gbk	1.04494	yes	Polyketide	T3PKS	T3PKS	as7	Bacteria	Pseudomonadota	Alphaproteobacteria	no support	no support	no support	no support	PAW59641_PAW59566_barcode08_contig_61952.region001.gbk		unidentified	rural
1603	11	PAW59641_PAW59566_barcode08	contig_62094	contig_62094.region001.gbk	0.858843	yes	Terpene	generic	terpene	as7	Bacteria	Pseudomonadota	Alphaproteobacteria	Hyphomicrobiales	Lichenihabitantaceae	Lichenibacterium	no support	PAW59641_PAW59566_barcode08_contig_62094.region001.gbk		unidentified	rural
1604	116	PAW59641_PAW59566_barcode08	contig_62442	contig_62442.region001.gbk	1.11584	yes	RiPP	RRE-containing	RRE-containing	as7	Bacteria	Actinomycetota	Actinomycetes	Mycobacteriales	Mycobacteriaceae	no support	no support	PAW59641_PAW59566_barcode08_contig_62442.region001.gbk		unidentified	rural
1605	33	PAW59641_PAW59566_barcode08	contig_62512	contig_62512.region001.gbk	1.06536	yes	RiPP	thioamitides	thioamitides	as7	Bacteria	Acidobacteriota	Terriglobia	Terriglobales	no support	no support	no support	PAW59641_PAW59566_barcode08_contig_62512.region001.gbk		unidentified	rural
1606	66	PAW59641_PAW59566_barcode08	contig_62853	contig_62853.region001.gbk	0.945944	yes	Terpene	generic	terpene	as7	Bacteria	Actinomycetota	no support	no support	no support	no support	no support	PAW59641_PAW59566_barcode08_contig_62853.region001.gbk		unidentified	rural
1607	3	PAW59641_PAW59566_barcode08	contig_63001	contig_63001.region001.gbk	1.10774	yes	RiPP	RiPP-like	RiPP-like	as7	Bacteria	Actinomycetota	no support	no support	no support	no support	no support	PAW59641_PAW59566_barcode08_contig_63001.region001.gbk	BGC0000663	hopene	rural
1608	79	PAW59641_PAW59566_barcode08	contig_63274	contig_63274.region001.gbk	1.20824	yes	Terpene	generic	terpene	as7	Bacteria	Planctomycetota	Phycisphaerae	no support	no support	no support	no support	PAW59641_PAW59566_barcode08_contig_63274.region001.gbk		unidentified	rural
1609	135	PAW59641_PAW59566_barcode08	contig_63540	contig_63540.region001.gbk	0.889476	yes	Polyketide	T3PKS	T3PKS	as7	Bacteria	no support	no support	no support	no support	no support	no support	PAW59641_PAW59566_barcode08_contig_63540.region001.gbk		unidentified	rural
1610	43	PAW59641_PAW59566_barcode08	contig_63716	contig_63716.region001.gbk	1.12299	yes	Terpene	generic	terpene	as7	Bacteria	Pseudomonadota	Alphaproteobacteria	Hyphomicrobiales	Lichenihabitantaceae	no support	no support	PAW59641_PAW59566_barcode08_contig_63716.region001.gbk		unidentified	rural
1611	43	PAW59641_PAW59566_barcode08	contig_64065	contig_64065.region001.gbk	1.13262	yes	Terpene	generic	terpene	as7	Bacteria	Pseudomonadota	Alphaproteobacteria	Caulobacterales	Caulobacteraceae	Caulobacter	Caulobacter sp.	PAW59641_PAW59566_barcode08_contig_64065.region001.gbk	BGC0000640	carotenoid	rural
1612	38	PAW59641_PAW59566_barcode08	contig_64154	contig_64154.region001.gbk	0.746704	yes	Other	NAPAA	NAPAA	as7	Bacteria	Pseudomonadota	Alphaproteobacteria	Hyphomicrobiales	Lichenihabitantaceae	Lichenibacterium	no support	PAW59641_PAW59566_barcode08_contig_64154.region001.gbk	BGC0000643	carotenoid	rural
1613	133	PAW59641_PAW59566_barcode08	contig_64679	contig_64679.region001.gbk	1.26989	yes	Other	arylpolyene	arylpolyene	as7	Bacteria	Verrucomicrobiota	NA	NA	NA	NA	Verrucomicrobiota bacterium	PAW59641_PAW59566_barcode08_contig_64679.region001.gbk		unidentified	rural
1614	16	PAW59641_PAW59566_barcode08	contig_64920	contig_64920.region001.gbk	0.870772	yes	Terpene	generic	terpene	as7	Bacteria	Pseudomonadota	no support	no support	no support	no support	no support	PAW59641_PAW59566_barcode08_contig_64920.region001.gbk		unidentified	rural
1615	7	PAW59641_PAW59566_barcode08	contig_65656	contig_65656.region001.gbk	1.15667	yes	Other	phosphonate	phosphonate	as7	Bacteria	Pseudomonadota	Alphaproteobacteria	no support	no support	no support	no support	PAW59641_PAW59566_barcode08_contig_65656.region001.gbk		unidentified	rural
[truncated: 676 more rows]
